# Supplementary material for: Organellar proteomics reveals hundreds of novel nuclear proteins in the malaria parasite Plasmodium falciparum
Source: Genome Biol. 2012 Nov 26;13(11):R108. doi: 10.1186/gb-2012-13-11-r108 (PMC4053738; doi:10.1186/gb-2012-13-11-r108)
Supplement: Additional file 3 — Raw SEQUEST output data for peptide tandem mass spectra and proteins detected in ring stage parasites. [file gb-2012-13-11-r108-S3.XLS]

## Sheet: ring stages F1_A
Additional file 3. Raw SEQUEST output data for peptide tandem mass spectra and proteins detected in ring stage parasites. The table lists the protein identifications with the corresponding peptide sequences, the calculated peptide mass (MH+), the deviation of the measured peptide mass (DeltaM), the charge (z), the protein score and the cross-correlation factor for each peptide (Xc), the DCn, and …
	Reference					Score		MW
	Scan(s), File	Peptide	MH+	DeltaM	z	XC	DeltaCn	Primary Score
1	psu|PFI0875w | organism=Plasmodium_falciparum_3D7 | product=Heat shock protein | location=MAL9:737975-740266(+) | length=652					250.504		72343.1
	3092, 20080405_500mM_R1	K.RNLSVVHSTQIEIEDIVEGHNFSETLTR.A	3223.63	0.14035	3	9.1085	0.7031	5336
	3178, 20080405_500mM_R1	R.NLSVVHSTQIEIEDIVEGHNFSETLTR.A	3067.53	0.13853	3	8.0605	0.6925	2241.6
	3146, 20080405_FT_R1	K.DAEDWLNNNSNADSEALK.Q	2005.87	0.09246	2	5.9689	0.585	2552.9
	3040, 20080405_50mM_R1	K.DRSLLPYEIVNNQGKPNIK.V	2198.19	0.09629	3	5.689	0.5611	1733.4
	3984, 20080405_25mM_R1	K.SQTFSTYQDNQPAVLIQVFEGER.A	2657.28	0.12895	2	5.132	0.6183	1107.6
	2533, 20080405_500mM_R1	K.SKIDEIVLVGGSTR.I	1473.83	0.06291	2	4.7191	0.5664	2252.9
	3039, 20080405_FT_R1	K.LYGQPGGPSPQPSGDEDVDSDEL.-	2359.02	0.11065	2	4.6315	0.5954	917.4
	3279, 20080405_25mM_R1	K.LEATLHPTQTVFDVK.R	1698.91	0.07841	2	4.4831	0.569	1261.9
	3223, 20080405_FT_R1	K.DAGTIAGLNIVR.I	1199.67	0.05131	2	4.1341	0.1578	1603.8
	6610, 20080405_FT_R1	K.NAVVTVPAYFNDAQR.Q	1664.84	0.07865	3	3.8155	0.3623	713.6
	2720, 20080405_500mM_R1	R.AKFEELNDDLFR.E	1496.74	0.06254	2	3.8076	0.5626	1290.4
	3217, 20080405_25mM_R1	R.ITPSYVSFVDGERK.V	1597.82	0.07085	2	3.6053	0.5222	398.4
	3653, 20080405_FT_R1	K.DTTFAPEQISAMVLEK.M	1779.88	0.08672	2	3.2565	0.5337	704
	3400, 20080405_FT_R1	K.DLEAVCQPIIVK.L	1327.73	0.05706	2	3.1455	0.4314	1908.2
	2596, 20080405_200mM_R1	K.NNLDNYIQSMK.A	1339.63	0.05669	2	3.0704	0.4066	1105.1
	2701, 20080405_200mM_R1	R.ITPSYVSFVDGER.K	1469.73	0.06487	2	3.0687	0.528	456.1
	2819, 20080405_50mM_R1	R.VEILNNELGNR.I	1270.68	0.0551	2	3.0323	0.3933	1774.1
	3432, 20080405_50mM_R1	K.FEELNDDLFRETLEPVK.K	2094.04	0.0933	3	2.9921	0.2582	606.1
	1993, 20080405_200mM_R1	R.KFDDQEVVK.D	1107.57	0.03618	2	2.9123	0.191	574.9
	2214, 20080405_50mM_R1	K.KVLDDAKYEK.S	1208.65	0.05083	2	2.8806	0.2676	691
	1862, 20080405_25mM_R1	K.SRGITITNDK.G	1104.6	0.04301	2	2.6828	0.2908	598.6
	2503, 20080405_500mM_R1	K.IEVTFTVDK.N	1051.57	0.04338	2	2.6674	0.2421	721.5
	2590, 20080405_FT_R1	K.FDDQEVVK.D	979.473	0.04168	2	2.5834	0.1415	1129.4
	1076, 20080405_50mM_R1	K.RNTVIPTK.K	928.557	0.03124	2	2.1664	0.1886	627
	2790, 20080405_25mM_R1	K.NGILHVEAEDK.G	1224.62	0.05119	2	2.0858	0.1978	718.5
2	psu|PFI1475w | organism=Plasmodium_falciparum_3D7 | product=merozoite surface protein 1, precursor | location=MAL9:1201802-1206964(+) | length=1720					238.365		195604
	3873, 20080405_25mM_R1	K.VPYPNGIVYPLPLTDIHNSLAADNDK.N	2836.45	0.13327	3	7.2942	0.6081	3095.1
	4027, 20080405_25mM_R1	K.LNSLNNPHNVLQNFSVFFNK.K	2346.2	0.11431	2	5.2277	0.5751	2246.5
	3647, 20080405_100mM_R1	K.KLEALEDAVLTGYSLFQK.E	2025.09	0.09037	3	4.9375	0.4655	1605.4
	2975, 20080405_50mM_R1	K.HISSNEYIIEDSFK.L	1681.81	0.07439	2	4.8533	0.5521	1028.8
	4120, 20080405_50mM_R1	K.YFLDVLESDLMQFK.H	1747.86	0.08147	2	4.7506	0.489	2416.8
	3379, 20080405_FT_R1	K.LLEVYNLTPEEENELK.S	1932.98	0.09063	2	4.737	0.2956	1218.7
	3905, 20080405_100mM_R1	K.YPELFDLTNHMLTLCDNIHGFK.Y	2621.25	0.12148	4	4.4878	0.4363	758.3
	2846, 20080405_FT_R1	K.EAEIAETENTLENTK.I	1691.8	0.0739	2	4.4379	0.6142	1512
	2960, 20080405_200mM_R1	K.DSIHVPNIYKPQNKPEPYYLIVLK.K	2868.57	0.12758	4	4.3809	0.623	886.1
	3084, 20080405_FT_R1	K.TLSEVSIQTEDNYANLEK.F	2053.99	0.09429	2	4.1329	0.5766	1932.4
	3182, 20080405_FT_R1	K.VTTVVTPPQPDVTPSPLSVR.V	2090.15	0.09673	2	4.0839	0.625	894
	3783, 20080405_100mM_R1	K.NIFTFNLNLNDILNSR.L	1908	0.08464	2	3.7065	0.3255	1047.3
	2484, 20080405_150mM_r1	K.NNDTYFNDDIK.Q	1358.59	0.05913	2	3.5595	0.343	994.5
	3337, 20080405_200mM_R1	K.KLSFLSSGLHHLITELK.E	1923.11	0.08059	4	3.128	0.3843	786.6
	2946, 20080405_500mM_R1	K.LLSTGLVQNFPNTIISK.L	1845.05	0.08489	2	2.9238	0.3975	497.1
	2298, 20080405_FT_R1	K.SNDNSQALTK.T	1077.52	0.04387	2	2.8736	0.434	725
	7560, 20080405_FT_R1	K.NYTGNSPSENNK.K	1324.58	0.04887	2	2.6754	0.4312	408.4
	2705, 20080405_200mM_R1	K.VPNPLTISTTEMEK.F	1559.8	0.06731	2	2.6198	0.352	385.1
	3007, 20080405_25mM_R1	K.YILVSNSSMDQK.L	1384.68	0.05987	2	2.5086	0.3269	1313.9
	2720, 20080405_FT_R1	K.FPSSPPTTPPSPAK.T	1410.73	0.0601	2	2.3122	0.3022	325.7
	2706, 20080405_25mM_R1	K.YYNGESSPLK.T	1157.55	0.04961	2	2.2436	0.1933	405.6
	1745, 20080405_FT_R1	R.SNTSSGASPPADASDSDAK.S	1764.75	0.06914	2	2.1477	0.375	417.7
	4090, 20080405_25mM_R1	K.LNFYFDLLR.A	1200.64	0.05303	2	2.1334	0.2356	398.7
	2725, 20080405_25mM_R1	K.LNDNLHLGK.K	1023.56	0.03184	2	2.0345	0.2302	712.4
3	gi|11935049|gb|AAG41947.1|AF304164_1 keratin 1 [Homo sapiens]					200.381		66026.9
	2622, 20080405_25mM_R1	R.GSYGSGGSSYGSGGGSYGSGGGGGGHGSYGSGSSSGGYR.G	3312.31	0.15292	3	7.4779	0.7247	1621.5
	2569, 20080405_25mM_R1	R.GGGGGGYGSGGSSYGSGGGSYGSGGGGGGGR.G	2383.95	0.10259	2	5.4025	0.686	1201
	3679, 20080405_50mM_R1	R.THNLEPYFESFINNLR.R	1993.98	0.09502	2	4.941	0.6906	868
	2732, 20080405_150mM_r1	K.LNDLEDALQQAK.E	1357.7	0.05913	2	4.4532	0.3963	2432.5
	2357, 20080405_200mM_R1	K.YEELQITAGR.H	1179.6	0.04827	2	3.6519	0.2987	1779.3
	2354 - 2357, 20080405_100mM_R1	K.RTNAENEFVTIKK.D	1549.83	0.06639	2	3.5551	0.4213	895.8
	3338, 20080405_150mM_r1	R.THNLEPYFESFINNLRR.R	2150.08	0.09243	4	3.2622	0.4483	827.1
	2138, 20080405_150mM_r1	K.AEAESLYQSK.Y	1125.54	0.04716	2	3.1151	0.372	990.8
	3516, 20080405_25mM_R1	K.QISNLQQSISDAEQRGENALK.D	2329.17	0.10153	3	2.9576	0.4188	552.3
	25 - 31, 20080405_25mM_R1	R.GSGGGSSGGSIGGR.G	1092.5	0.03978	2	2.814	0.456	953
	2491, 20080405_200mM_R1	K.NMQDMVEDYR.N	1300.53	0.05584	2	2.7844	0.4129	1152.7
	2526, 20080405_150mM_r1	R.TNAENEFVTIK.K	1265.64	0.05302	2	2.6512	0.3159	728
	2973, 20080405_25mM_R1	R.MSGECAPNVSVSVSTSHTTISGGGSR.G	2508.15	0.11106	3	2.6425	0.3627	417.9
	2495, 20080405_FT_R1	K.AQYEDIAQK.S	1065.52	0.04472	2	2.6065	0.237	369.9
	2055, 20080405_100mM_R1	R.LRSEIDNVKK.Q	1201.69	0.04741	2	2.5381	0.1836	677.8
	2337, 20080405_200mM_R1	K.IEISELNR.V	973.531	0.0396	2	2.4606	0.1566	673.8
	2534, 20080405_FT_R1	K.DVDGAYMTK.V	999.445	0.04241	2	2.404	0.5069	699.3
	2477, 20080405_150mM_r1	R.DYQELMNTK.L	1141.52	0.04607	2	2.3431	0.2501	729.3
	2842, 20080405_25mM_R1	K.NMQDM*VEDYR.N	1316.52	0.05618	2	2.2641	0.3198	192
	1933, 20080405_FT_R1	K.DVDGAYM*TK.V	1015.44	0.03951	2	2.0597	0.2251	446.8
4	psu|PF11_0098 | organism=Plasmodium_falciparum_3D7 | product=endoplasmic reticulum-resident calcium binding protein | location=MAL11:369675-370706(-) | length=343					170.349		39349.7
	2644, 20080405_25mM_R1	R.AFEDDDM*DADNTEDDKDEADDASQQK.S	2949.1	0.13073	3	6.977	0.6739	2257.2
	2788, 20080405_25mM_R1	R.AFEDDDMDADNTEDDKDEADDASQQK.S	2933.1	0.13749	3	6.8009	0.5762	2910.1
	3823, 20080405_25mM_R1	R.SDESSGVKKDDEMALDDFNFFDANK.D	2824.23	0.13328	3	6.4582	0.5711	2430.4
	3567, 20080405_50mM_R1	K.KDDEMALDDFNFFDANK.D	2034.88	0.09111	2	6.3987	0.6099	4040.9
	3327, 20080405_200mM_R1	K.LSINEVGLLIDPMKDEELKELEINEILEHHDVNK.D	3969.05	0.17592	4	6.3442	0.5767	1239.9
	3756, 20080405_25mM_R1	K.IAVTSLTDYGDVIRYPEDFK.L	2302.16	0.10625	2	5.4979	0.6508	1137
	3263, 20080405_500mM_R1	K.DGFISLNELNDAFAQNLDAK.E	2195.06	0.10137	2	5.3837	0.5783	1679
	3185, 20080405_500mM_R1	K.EITEEELNTWSSFLK.N	1825.89	0.08293	2	5.1967	0.5433	1765.5
	3163, 20080405_50mM_R1	K.ELEINEILEHHDVNK.D	1831.92	0.08232	2	5.1427	0.5943	935.1
	4002, 20080405_25mM_R1	K.LSINEVGLLIDPMKDEELK.E	2156.15	0.0999	2	4.823	0.5432	779.8
	2773, 20080405_500mM_R1	K.IAVTSLTDYGDVIR.Y	1522.81	0.06523	2	4.5766	0.5106	1909
	3302, 20080405_25mM_R1	K.VYFDPAHESGAINVNEIK.E	2002.99	0.0867	3	4.3721	0.5094	2347.4
	3848, 20080405_25mM_R1	K.LSINEVGLLIDPM*KDEELK.E	2172.15	0.10128	2	3.8877	0.5396	416.8
	2612, 20080405_FT_R1	K.QVQAEMGQIDSDK.D	1448.67	0.06169	2	3.7002	0.5116	1298.7
	2308, 20080405_25mM_R1	K.QVQAEM*GQIDSDK.D	1464.66	0.06079	2	3.6565	0.5759	1220.5
	2705, 20080405_150mM_r1	K.KITYDLWNEK.A	1309.68	0.05571	2	3.1346	0.4502	983.7
	2497, 20080405_500mM_R1	K.DGFIDKEEIIK.V	1306.69	0.0545	2	2.9682	0.203	770.2
5	psu|PF14_0598 | organism=Plasmodium_falciparum_3D7 | product=glyceraldehyde-3-phosphate dehydrogenase | location=MAL14:2559033-2560282(+) | length=337					170.343		36611.9
	3276, 20080405_100mM_R1	K.YDSVHGQFPCEVTHADGFLLIGEK.K	2662.26	0.11844	3	6.7912	0.6358	2545.4
	3977, 20080405_25mM_R1	R.FGIVEGLMTTVHASTANQLVVDGPSK.G	2671.38	0.12797	2	6.2349	0.6092	1784.4
	2710, 20080405_150mM_r1	K.KVIMSAPPKDDTPIYVMGINHHQYDTK.Q	3098.54	0.14052	4	5.0085	0.5406	976.4
	3812, 20080405_150mM_r1	K.DIEVVAINDPFMDLNHLCYLLK.Y	2575.29	0.11552	2	4.7916	0.6103	733.1
	3234, 20080405_25mM_R1	K.DDTPIYVMGINHHQYDTK.Q	2146.99	0.09746	2	4.764	0.6246	899
	2830, 20080405_500mM_R1	K.GILGYTEDEVVSQDFVHDNR.S	2293.07	0.10527	2	4.4928	0.6621	1203.2
	2682, 20080405_100mM_R1	K.VIMSAPPKDDTPIYVM*GINHHQYDTK.Q	2986.44	0.13973	3	4.1572	0.5073	778.8
	2828, 20080405_150mM_r1	R.VLDLAVHITNN.-	1208.66	0.05388	2	3.4917	0.5417	1207
	3724, 20080405_100mM_R1	K.LTGVAFRVPIGTVSVVDLVCRLQK.P	2570.49	0.11855	4	3.3421	0.5726	465
	3131, 20080405_100mM_R1	K.LVSWYDNEWGYSNR.V	1788.8	0.07669	3	3.1207	0.1397	884.4
	2927, 20080405_FT_R1	K.DPSQIPWGK.C	1027.52	0.04461	2	3.0837	0.3045	1032.6
	2625, 20080405_500mM_R1	K.VIMSAPPKDDTPIYVMGINHHQYDTK.Q	2970.45	0.1249	4	3.0003	0.3962	785.1
	2206, 20080405_100mM_R1	K.KVSVFAEK.D	907.525	0.03679	2	2.914	0.3382	479.5
	3288, 20080405_50mM_R1	K.AGLALNDNFFK.L	1209.63	0.05217	2	2.5205	0.21	1261.8
	2665, 20080405_50mM_R1	K.YEEVALEIKK.A	1221.67	0.05058	2	2.3442	0.3252	1147
	2733, 20080405_100mM_R1	K.YEEVALEIK.K	1093.58	0.0451	2	2.2198	0.3109	689.2
	2452, 20080405_200mM_R1	K.LGINGFGR.I	833.463	0.03459	2	2.1513	0.1932	616
6	psu|PF08_0054					170.314
	3792, 20080405_25mM_R1	K.SQIFTTYADNQPGVLIQVYEGER.A	2628.29	0.12651	2	5.9218	0.6573	1201.4
	3310, 20080405_25mM_R1	R.IINEPTAAAIAYGLHK.K	1681.93	0.07512	2	5.6299	0.5778	1362.3
	2855, 20080405_25mM_R1	R.NENVDIIANDQGNR.T	1571.74	0.06878	2	5.0291	0.5248	1788.7
	3015, 20080405_100mM_R1	K.KLFHPEEISSMVLQK.M	1785.96	0.08122	2	4.5558	0.5407	1606.4
	2900, 20080405_25mM_R1	K.SGVDEKPM*IEVTYQGEK.K	1925.92	0.08225	3	4.3895	0.4212	1089.5
	2348, 20080405_150mM_r1	K.SVHEVVLVGGSTR.I	1339.73	0.0573	2	4.1795	0.5597	1558.3
	2791, 20080405_50mM_R1	K.SGVDEKPMIEVTYQGEK.K	1909.92	0.08036	3	4.0369	0.4395	1598.5
	2127, 20080405_50mM_R1	K.NQLAGKDEYEAK.Q	1365.66	0.05705	2	3.9508	0.4788	1289
	2524, 20080405_150mM_r1	K.PMIEVTYQGEK.K	1294.63	0.0551	2	3.7767	0.4353	1718.5
	2414, 20080405_25mM_R1	K.FTESSVQSDM*K.H	1274.56	0.05337	2	3.4441	0.3829	1285.1
	2120, 20080405_200mM_R1	K.FTESSVQSDMK.H	1258.56	0.04961	2	3.3715	0.4988	1256.9
	3045, 20080405_500mM_R1	R.ARFEELCIDYFR.D	1561.75	0.06791	2	3.3135	0.4679	879.4
	3735, 20080405_100mM_R1	K.TITTILEWLEK.N	1346.76	0.06035	2	3.2042	0.4465	1373.9
	1973, 20080405_50mM_R1	K.NQLAGKDEYEAKQK.E	1621.82	0.05474	2	2.9077	0.411	551.9
	2469, 20080405_200mM_R1	R.NSLENYCYGVK.S	1289.58	0.0457	2	2.8761	0.3762	533.3
	2322, 20080405_200mM_R1	K.ENAEAFLGK.S	978.489	0.03875	2	2.2312	0.3991	549
	2878, 20080405_50mM_R1	K.FHLDGIPPAPR.K	1219.66	0.05169	2	2.1387	0.2588	562.4
7	psu|MAL13P1.214 | organism=Plasmodium_falciparum_3D7 | product=phosphoethanolamine N-methyltransferase, putative | location=MAL13:1696925-1698144(+) | length=266					150.317		31023.5
	3098, 20080405_100mM_R1	K.YGAHTHGIDICSNIVNMANER.V	2315.07	0.10392	3	5.9391	0.4868	1884.5
	3136, 20080405_500mM_R1	K.VYEFIFGENYISSGGLEATK.K	2224.08	0.10137	2	5.749	0.7115	2182.9
	3365, 20080405_50mM_R1	K.WLKPTGTLLITDYCATEK.E	2053.07	0.09624	2	5.7234	0.5834	1560.1
	3631, 20080405_25mM_R1	K.VLDIGSGLGGGCMYINEK.Y	1825.88	0.08452	2	5.1673	0.6031	2496.7
	3517, 20080405_100mM_R1	K.DLSDYWNQLLEVEHK.Y	1888.91	0.08648	2	4.5938	0.503	1877.6
	2397, 20080405_200mM_R1	K.KILSDIELNENSK.V	1502.81	0.06426	2	4.5611	0.484	2125.9
	3345, 20080405_FT_R1	K.PTGTLLITDYCATEK.E	1625.81	0.07561	2	4.4425	0.4253	1719
	2417, 20080405_200mM_R1	K.TFLENNQYTDEGVK.V	1657.77	0.07365	2	4.413	0.5423	1578.9
	2746, 20080405_150mM_r1	K.YGAHTHGIDICSNIVNM*ANER.V	2331.06	0.10668	3	4.3499	0.432	899.7
	2567, 20080405_150mM_r1	K.ILSDIELNENSK.V	1374.71	0.06096	2	4.2696	0.5363	1765.6
	2646, 20080405_500mM_R1	R.DAILHLSLENK.N	1252.69	0.0529	2	3.4721	0.4909	1508.8
	3557, 20080405_25mM_R1	K.IIFEANDILTK.E	1276.71	0.05339	2	3.4499	0.3986	968.1
	2305, 20080405_150mM_r1	K.YLHENKEEFLK.L	1449.74	0.06353	2	3.3894	0.3241	881.5
	2758, 20080405_500mM_R1	K.FISLDDGWSR.K	1195.57	0.05144	2	3.1081	0.3025	976.2
	3068, 20080405_150mM_r1	K.EFPENNFDLIYSR.D	1643.77	0.075	2	2.8103	0.2627	277
8	psu|PF07_0029 | organism=Plasmodium_falciparum_3D7 | product=heat shock protein 86 | location=MAL7:436970-439992(+) | length=745					150.295		86112.5
	4296, 20080405_25mM_R1	K.DIYYITGESINAVSNSPFLEALTK.K	2645.33	0.13018	2	5.9007	0.7006	1562.7
	2515, 20080405_150mM_r1	K.KIHTVEHEWEELNK.Q	1791.9	0.08012	2	5.6588	0.5765	1621
	2980, 20080405_100mM_R1	K.IILHLKEDQLEYLEEK.R	2013.09	0.08671	3	5.0115	0.5363	914.7
	3032, 20080405_FT_R1	K.VEDVTEELENAEK.K	1504.7	0.06658	2	4.9557	0.5417	2323.2
	2887, 20080405_FT_R1	K.TNNTLTIEDSGIGM*TK.N	1710.82	0.07239	2	4.824	0.5736	1715.7
	3054, 20080405_FT_R1	K.TNNTLTIEDSGIGMTK.N	1694.83	0.07768	2	4.5611	0.6158	1785.9
	2615, 20080405_100mM_R1	K.IHTVEHEWEELNK.Q	1663.81	0.07278	3	3.5715	0.4686	886.9
	3436, 20080405_25mM_R1	K.NDLINNLGTIAR.S	1313.72	0.05584	2	3.3373	0.3357	1398.3
	3116, 20080405_50mM_R1	K.HSEFISFPIK.L	1204.64	0.04948	2	3.2056	0.5384	762.1
	2983, 20080405_FT_R1	K.EDQLEYLEEK.R	1295.6	0.05656	2	2.8572	0.2283	647
	3011, 20080405_FT_R1	R.DNSMTSYMLSK.K	1276.55	0.05535	2	2.8396	0.363	453.5
	1386 - 1389, 20080405_25mM_R1	K.LGIHEDNANR.T	1138.56	0.04594	2	2.5317	0.2714	877
	2948, 20080405_50mM_R1	K.HFSVEGQLEFK.A	1320.66	0.05632	2	2.4604	0.3742	844.7
	2745, 20080405_25mM_R1	K.EGLDIDDSEEAKK.D	1448.68	0.05754	2	2.378	0.2315	251.6
	2230, 20080405_50mM_R1	K.DVLHEKVEK.V	1096.6	0.04473	2	2.1668	0.2408	537.5
9	psu|PF10_0155 | organism=Plasmodium_falciparum_3D7 | product=enolase | location=MAL10:637137-639010(+) | length=446					140.376		48647.3
	3343, 20080405_50mM_R1	K.KSDQMVLPVPCLNVINGGSHAGNK.L	2478.26	0.1124	3	7.0463	0.5963	2005.8
	3376, 20080405_100mM_R1	K.KYPIVSIEDPFDQDDWENYAK.L	2572.19	0.11906	3	6.5792	0.6098	2692.9
	4165, 20080405_50mM_R1	K.KYGIDATNVGDEGGFAPNILNANEALDLLVTAIK.S	3516.82	0.16929	3	6.4549	0.6835	1969.4
	4388, 20080405_25mM_R1	K.VNQIGSITEAIEACLLSQK.N	2017.06	0.09758	2	5.3817	0.5754	2095.3
	4180, 20080405_25mM_R1	K.LSFQEFMIVPVGAPSFK.E	1896.99	0.09038	2	5.1953	0.4128	1820.8
	3615, 20080405_100mM_R1	K.TGAQLVDLYIDLVK.K	1547.87	0.07024	2	4.839	0.4775	1772.6
	3241, 20080405_FT_R1	K.IAMDVAASEFYNSENK.T	1788.81	0.08294	2	4.7986	0.5926	1824.4
	3932, 20080405_150mM_r1	K.YGIDATNVGDEGGFAPNILNANEALDLLVTAIK.S	3388.73	0.15395	4	4.6647	0.5305	1227.9
	3407, 20080405_FT_R1	K.DVQIVGDDLLVTNPTR.I	1754.93	0.08147	2	3.559	0.5541	1254.1
	2424, 20080405_500mM_R1	R.IEESLGNNAVFAGEK.F	1577.78	0.06218	2	3.4594	0.5631	1080.2
	2503, 20080405_50mM_R1	R.YGAEVYHTLK.S	1180.6	0.04741	2	3.3048	0.4726	1207.3
	2469, 20080405_50mM_R1	K.NNWGVM*VSHR.S	1215.57	0.05056	2	2.8151	0.3138	763.1
	2991, 20080405_25mM_R1	K.NINEIIAPK.L	1011.58	0.0429	2	2.576	0.374	891.9
	2324, 20080405_200mM_R1	K.NNWGVMVSHR.S	1199.57	0.04644	2	2.2165	0.4266	475.4
10	psu|PFL1070c | organism=Plasmodium_falciparum_3D7 | product=endoplasmin homolog precursor, putative | location=MAL12:883559-886024(-) | length=821					140.343		94958.6
	3836, 20080405_50mM_R1	K.LASGFDLEDTADLAQIVYDHINQK.L	2676.32	0.12753	3	6.0403	0.6456	1662.1
	2867, 20080405_50mM_R1	R.DRDTLEEIEEGEKPTESMESHQYQTEVTR.L	3466.56	0.15761	4	6.0292	0.5193	2301.1
	2515, 20080405_FT_R1	K.DNNVDNESNDKSDEL.-	1707.69	0.07524	2	4.2896	0.5209	1071.5
	3630, 20080405_500mM_R1	K.YSQFIQFPIYLLHENVYTEEVLADIAK.D	3243.66	0.14377	3	3.9414	0.3795	720.9
	3598, 20080405_50mM_R1	K.ILEINPNHPIMIDLLK.R	1873.06	0.07957	3	3.8087	0.4063	448.4
	2373, 20080405_FT_R1	R.SELENETDEEK.K	1322.56	0.05327	2	3.5598	0.3008	1441.8
	3380, 20080405_FT_R1	R.FLSLSDESVLGEEK.K	1552.77	0.07109	2	3.3241	0.3915	1727.5
	3337, 20080405_FT_R1	K.VDLINNLGTIAK.S	1270.74	0.05608	2	3.2345	0.2955	1587.2
	962, 20080405_FT_R1	K.DNNVDNESNDK.S	1263.51	0.04583	2	2.9468	0.4949	1060.1
	1554, 20080405_FT_R1	K.GPSDDVSDSSGEK.K	1279.53	0.04876	2	2.7996	0.4638	728.1
	2873, 20080405_200mM_R1	K.NILSITDTGIGMTK.V	1463.78	0.06059	2	2.2741	0.2613	726.5
	2447, 20080405_25mM_R1	K.LSEPSTYK.L	924.467	0.03752	2	2.1916	0.1496	413.7
	2699, 20080405_FT_R1	K.DMVNDPNYDSVK.V	1396.6	0.05986	2	2.1144	0.3427	390.8
	1962, 20080405_25mM_R1	K.MNVSNSDQIK.A	1135.54	0.04753	2	2.0191	0.1597	589
11	gi|1174412|sp|P02549|SPTA1_HUMAN Spectrin alpha chain, erythrocyte (Erythroid alpha-spectrin)					140.312		279742
	2883, 20080405_500mM_R1	K.TAAINADELPTDVAGGEVLLDR.H	2240.14	0.10015	2	6.2361	0.6607	1076.2
	2468, 20080405_500mM_R1	K.HEIDSYDDRFQSADETGQDLVNANHEASDEVR.E	3662.59	0.15054	4	5.1063	0.6052	2509.9
	2350, 20080405_500mM_R1	K.GTQLHEANQQLQFENNAEDLQR.W	2583.22	0.10636	3	4.5977	0.4475	2328.7
	3073, 20080405_500mM_R1	R.QEAFLENEDLGNSLGSAEALLQK.H	2476.22	0.11186	3	4.3114	0.4182	1340.8
	2717, 20080405_500mM_R1	K.EPIVDNTNYGADEEAAGALLK.K	2190.06	0.10015	2	4.1021	0.6227	334.8
	2776, 20080405_500mM_R1	K.KAENTGVELDDVWELQK.K	1973.98	0.09514	2	4.0367	0.487	924
	3117, 20080405_200mM_R1	K.SSDEIENAFQALAEGK.S	1708.8	0.08049	2	3.9315	0.3518	1178.8
	3273, 20080405_200mM_R1	R.RQNDLEANVQFQQYLADLHEAETWIR.E	3187.56	0.13931	4	3.7075	0.4751	1600.8
	2690, 20080405_500mM_R1	K.EAIATSVELGEDWER.T	1704.81	0.07341	2	3.6734	0.598	896.6
	2442, 20080405_500mM_R1	K.HEDFEEAFTAQEEK.I	1709.73	0.06755	2	3.5789	0.5249	820.1
	2264, 20080405_200mM_R1	K.HEALENDFAVHETR.V	1667.78	0.06528	3	3.3843	0.4318	1164.5
	1319 - 1324, 20080405_100mM_R1	R.RREEPGNITQR.Q	1355.71	0.04892	3	2.9145	0.3281	901.6
	1977, 20080405_500mM_R1	K.HQSLEAEVQTK.S	1269.64	0.04936	2	2.2658	0.4342	385.3
	1912 - 1914, 20080405_500mM_R1	K.AHIEELR.H	867.468	0.03289	2	2.0504	0.1985	480.6
12	gi|7669492|ref|NP_002037.2| glyceraldehyde-3-phosphate dehydrogenase [Homo sapiens]					134.419		36030.4
	3219, 20080405_100mM_R1	K.GILGYTEHQVVSSDFNSDTHSSTFDAGAGIALNDHFVK.L	4036.89	0.16225	4	7.4487	0.6079	2288.6
	3829, 20080405_100mM_R1	K.VIHDNFGIVEGLMTTVHAITATQK.T	2595.36	0.12498	3	7.2514	0.7764	1988.8
	3058, 20080405_100mM_R1	K.RVIISAPSADAPMFVMGVNHEK.Y	2369.21	0.1143	2	5.9613	0.5959	1034.5
	3010, 20080405_50mM_R1	K.RVIISAPSADAPMFVM*GVNHEK.Y	2385.21	0.10682	3	5.8218	0.6028	1835.6
	3537, 20080405_50mM_R1	K.WGDAGAEYVVESTGVFTTMEK.A	2277.04	0.10795	2	5.6647	0.6535	2373.6
	3681, 20080405_50mM_R1	K.VIHDNFGIVEGLM*TTVHAITATQK.T	2611.35	0.12242	3	5.6174	0.6362	1240.9
	3004, 20080405_50mM_R1	K.RVIISAPSADAPM*FVMGVNHEK.Y	2385.21	0.10554	3	4.8284	0.5864	1155.1
	3902, 20080405_150mM_r1	K.VDIVAINDPFIDLNYM*VYMFQYDSTHGK.F	3324.56	0.1485	4	4.428	0.5333	1113.2
	3313, 20080405_50mM_R1	K.LISWYDNEFGYSNR.V	1763.8	0.08073	2	4.4034	0.5494	2167.4
	3738 - 3740, 20080405_200mM_R1	K.VDIVAINDPFIDLNYMVYM*FQYDSTHGK.F	3324.56	0.14687	3	4.2894	0.1962	442.6
	3196, 20080405_FT_R1	R.VPTANVSVVDLTCR.L	1473.77	0.06365	2	3.8711	0.6129	1153.6
	3790, 20080405_500mM_R1	K.VDIVAINDPFIDLNYMVYMFQYDSTHGK.F	3308.56	0.15012	3	3.519	0.4979	389.8
	2531, 20080405_500mM_R1	R.GALQNIIPASTGAAK.A	1411.79	0.06059	2	2.8509	0.2734	463.9
	2931, 20080405_500mM_R1	K.LVINGNPITIFQERDPSK.I	2041.11	0.0878	3	2.6991	0.447	440.5
13	psu|MAL8P1.17 | organism=Plasmodium_falciparum_3D7 | product=disulfide isomerase precursor, putative | location=MAL8:1207860-1209466(-) | length=483					130.315		55479.4
	3916, 20080405_50mM_R1	K.TPLEEFVTSESFPLFGEINTENYR.F	2819.34	0.13286	2	5.6291	0.7022	1114.5
	3866, 20080405_25mM_R1	K.ASLGLTEFPGLAFQSNEGR.Y	1994	0.09392	2	5.5708	0.5834	1253.7
	4209, 20080405_25mM_R1	K.LVSIDATSENALAQEYGITGYPTLILFNK.K	3141.64	0.14853	3	5.5588	0.5495	1223.3
	3720, 20080405_50mM_R1	K.LVSIDATSENALAQEYGITGYPTLILFNKK.N	3269.73	0.15378	3	5.1785	0.6865	1065.3
	2891, 20080405_500mM_R1	K.HATNTPISIDGVPEFEDGTSEEL.-	2458.13	0.11211	2	4.5662	0.6333	517.6
	3153, 20080405_100mM_R1	K.THFVLLNIPEYAEHAK.A	1881.99	0.07919	3	4.4252	0.5362	1595.6
	3010, 20080405_500mM_R1	K.IVVGNSFVDVVLK.S	1388.81	0.05998	2	3.9001	0.605	1405.3
	4108, 20080405_50mM_R1	K.MDGTLNETPIKDFEWSGFPTIFFVK.A	2919.43	0.10721	3	3.5541	0.3475	626.1
	3427, 20080405_25mM_R1	R.LIPEYNEAANMLNEK.K	1748.85	0.08012	2	3.522	0.3876	384.4
	3040, 20080405_25mM_R1	K.KLEPVYEDLGR.K	1318.7	0.05778	2	3.0688	0.4401	838.7
	1923, 20080405_200mM_R1	R.LAAQELR.K	800.462	0.02959	2	2.1912	0.2265	510.8
	1220, 20080405_25mM_R1	R.LAAQELRK.K	928.557	0.02434	2	2.1813	0.1245	334
	2611, 20080405_50mM_R1	K.MDGTLNETPIK.D	1218.6	0.05229	2	2.1123	0.2648	236.3
14	psu|PFF0435w | organism=Plasmodium_falciparum_3D7 | product=ornithine aminotransferase | location=MAL6:362631-363875(+) | length=414					120.343		46025.5
	3487, 20080405_100mM_R1	R.YYDFLSAYSSVNQGHCHPDILNAMINQAK.K	3299.52	0.1561	3	6.865	0.6096	1048.3
	3852, 20080405_25mM_R1	K.YNVLFVADEVQTGLGR.T	1780.92	0.08184	2	5.2972	0.5985	3367.2
	3578, 20080405_25mM_R1	K.SSQDYM*NNELTYGAHNYDPIPVVLK.R	2884.35	0.12909	3	5.149	0.4958	1193.9
	2544 - 2548, 20080405_150mM_r1	K.VLMMNTGAEASETAYK.L	1715.8	0.07577	2	5.0206	0.6253	2307
	3215, 20080405_100mM_R1	K.SSQDYMNNELTYGAHNYDPIPVVLK.R	2868.35	0.1232	3	4.4943	0.3886	756.2
	3672, 20080405_25mM_R1	K.KYNVLFVADEVQTGLGR.T	1909.02	0.08518	3	2.9742	0.2579	733.8
	2590, 20080405_500mM_R1	K.EQLDECTEIIVK.T	1419.7	0.06011	2	2.7985	0.3056	571.3
	3293, 20080405_25mM_R1	K.VPYDDLEALEK.E	1291.64	0.05608	2	2.7933	0.319	878.5
	3216, 20080405_50mM_R1	R.AFFSDSLGVCER.Y	1330.61	0.05913	2	2.6645	0.4063	1491.6
	2790, 20080405_500mM_R1	K.LGAPFLQNLK.E	1100.65	0.04668	2	2.6449	0.2521	566.1
	2851, 20080405_150mM_r1	K.GVFVYDIEDR.R	1212.59	0.05229	2	2.4962	0.4517	859.4
	3575, 20080405_50mM_R1	K.NNFGPFVPNFLK.V	1393.73	0.05962	2	2.398	0.3333	606.4
15	gi|81175178|sp|P35527|K1C9_HUMAN Keratin, type I cytoskeletal 9 (Cytokeratin-9) (CK-9) (Keratin-9) (K9)					110.373		62091.8
	3791, 20080405_25mM_R1	K.DIENQYETQITQIEHEVSSSGQEVQSSAK.E	3264.51	0.15585	3	7.4528	0.6502	2765.1
	3486, 20080405_25mM_R1	R.GGGGSFGYSYGGGSGGGFSASSLGGGFGGGSR.G	2705.16	0.12583	3	6.3579	0.6102	2162.2
	4116, 20080405_25mM_R1	K.SDLEMQYETLQEELMALK.K	2171.02	0.10014	2	6.0176	0.4083	2742.1
	3676, 20080405_25mM_R1	R.HGVQELEIELQSQLSK.K	1837.97	0.0833	2	5.8344	0.5324	2160.5
	3764, 20080405_50mM_R1	K.NYSPYYNTIDDLKDQIVDLTVGNNK.T	2902.41	0.12729	3	5.2609	0.5564	766.2
	3379, 20080405_25mM_R1	K.EIETYHNLLEGGQEDFESSGAGK.I	2510.13	0.11772	2	5.1757	0.6048	1523.9
	2391, 20080405_150mM_r1	K.VQALEEANNDLENK.I	1586.77	0.07195	2	4.9319	0.4381	1746.5
	2197, 20080405_25mM_R1	R.SGGGGGGGLGSGGSIR.S	1232.6	0.049	2	4.2829	0.4446	1512.9
	1261, 20080405_25mM_R1	R.FSSSSGYGGGSSR.V	1235.53	0.04533	2	3.4317	0.5897	1602.7
	1216, 20080405_25mM_R1	R.GGSGGSYGGGGSGGGYGGGSGSR.G	1791.73	0.06987	2	3.4226	0.6711	575.8
	3275, 20080405_25mM_R1	K.NYSPYYNTIDDLK.D	1605.74	0.07061	2	3.1101	0.3969	989.9
16	psu|PFI1090w					110.325
	4016, 20080405_25mM_R1	R.SPELIGAGDQGIMFGYATDETENYMPLTHHYATLLGK.R	4040.9	0.18398	4	6.3704	0.5685	1374.9
	2638, 20080405_100mM_R1	R.VHTVLISTQHAEDIKYEQLK.T	2352.26	0.10062	3	5.6483	0.6315	875.3
	2453, 20080405_500mM_R1	K.RGNFLFTSESVNEGHPDK.I	2033.97	0.08316	3	5.4864	0.5785	1057.1
	2558, 20080405_50mM_R1	R.VHTVLISTQHAEDIK.Y	1690.91	0.07463	2	4.8896	0.6346	1893.3
	3592, 20080405_25mM_R1	K.LLDNETLYYLNPSGK.F	1739.89	0.08135	2	4.267	0.6282	2118.2
	2792, 20080405_150mM_r1	K.FVLGGPAADAGLTGR.K	1401.75	0.06144	2	3.8211	0.6032	1633.2
	3429, 20080405_100mM_R1	R.NFDLRPGFIIQELK.L	1689.93	0.07476	2	3.6562	0.1722	983.1
	3091, 20080405_25mM_R1	K.VSIDEQSPDIAQCVHENR.S	2039.95	0.08859	3	3.5834	0.4757	926.2
	3221, 20080405_500mM_R1	K.NYIFIFGEITTK.A	1445.77	0.06364	2	3.3501	0.4451	1894.8
	2981, 20080405_500mM_R1	K.LGILPYLGPDGK.T	1242.71	0.05217	2	3.2215	0.4607	856
	1978 - 1984, 20080405_500mM_R1	K.TSAYGHFGR.E	995.469	0.0376	2	2.8244	0.4122	985.3
17	psu|PF14_0425 | organism=Plasmodium_falciparum_3D7 | product=fructose-bisphosphate aldolase | location=MAL14:1843984-1845560(-) | length=369					110.293		40079.9
	2972, 20080405_50mM_R1	K.GKPTDLSIHETAWGLAR.Y	1851.97	0.08013	2	4.9204	0.6348	1362.4
	3875, 20080405_25mM_R1	K.NEAGVPMVNLLHNENIIPGIK.V	2272.21	0.10576	2	4.6067	0.5691	677.7
	2179, 20080405_150mM_r1	K.GGAGGENAGASLYEK.K	1380.64	0.05925	2	4.475	0.5327	1559.6
	3834, 20080405_25mM_R1	K.ALQENGVLLEGALLKPNMVTAGYECTAK.T	2933.51	0.13852	3	4.2881	0.5782	991.8
	2627, 20080405_200mM_R1	R.ALQASVLNTWQGK.K	1415.76	0.06047	2	3.5769	0.597	1337.3
	2685, 20080405_500mM_R1	K.LPADVAEELATTAQK.L	1556.82	0.06475	2	3.4627	0.6343	1287.4
	2554, 20080405_100mM_R1	K.GILAADESTQTIK.K	1346.72	0.05827	2	3.3456	0.5074	1090.8
	2763, 20080405_FT_R1	K.STQGLDGLAER.C	1146.57	0.049	2	2.7042	0.2452	1153.6
	2177, 20080405_150mM_r1	R.AEANSLATYGK.Y	1124.56	0.04826	2	2.675	0.3964	1236.1
	3303, 20080405_50mM_R1	K.NEAGVPM*VNLLHNENIIPGIK.V	2288.21	0.1022	3	2.6007	0.2774	164.2
	1577, 20080405_50mM_R1	K.LENTIENR.A	988.506	0.0352	2	2.5002	0.2551	679.1
18	psu|PFF0940c | organism=Plasmodium_falciparum_3D7 | product=cell division cycle protein 48 homologue, putative | location=MAL6:815619-818244(-) | length=828					110.284		92329.1
	3103, 20080405_FT_R1	R.LIVEEATNDDNSVVALNTK.R	2045.04	0.09441	2	5.4839	0.4735	3315.5
	4324 - 4327, 20080405_25mM_R1	K.NSPAIIFIDEIDSIAPK.R	1842.98	0.08867	2	4.4537	0.628	2214.2
	2470, 20080405_50mM_R1	K.SRGQVVVIAATNR.Q	1370.79	0.05767	2	4.0911	0.5091	1108
	2651, 20080405_50mM_R1	K.PYFNESYRPVK.K	1399.7	0.05937	2	3.8432	0.4135	1864.5
	4337, 20080405_25mM_R1	R.AAAPCVLFFDELDSIGTQR.G	2053.01	0.09238	3	3.1671	0.4348	903.2
	2556, 20080405_FT_R1	R.DAIDAEEMNK.K	1135.49	0.04778	2	2.9181	0.3973	1089.2
	7142 - 7147, 20080405_FT_R1	K.TEQQANDQQK.N	1189.54	0.04644	2	2.6547	0.3114	502.6
	2951, 20080405_FT_R1	R.EIDIGVPDDNGR.F	1299.62	0.05706	2	2.5	0.1393	530.8
	1964, 20080405_FT_R1	K.NDDDNIK.Y	833.364	0.03245	2	2.451	0.1765	480.2
	2195, 20080405_500mM_R1	R.GQVVVIAATNR.Q	1127.65	0.04606	2	2.4284	0.3516	577
	2837, 20080405_FT_R1	R.ETVVEVPNVK.W	1113.61	0.04753	2	2.1298	0.2782	150.5
19	psu|PF13_0305 | organism=Plasmodium_falciparum_3D7 | product=elongation factor 1 alpha | location=MAL13:2265234-2266565(+) | length=443					108.345		48927.9
	3844, 20080405_50mM_R1	K.NMITGTSQADVALLVVPAEVGGFEGAFSK.E	2908.48	0.13834	3	6.2378	0.686	2816.1
	3209, 20080405_25mM_R1	K.EVLEEARPGDNIGFNVK.N	1886.96	0.08635	2	5.603	0.5241	1240.8
	3173, 20080405_50mM_R1	K.KPMVVETFTEYPPLGR.F	1863.97	0.08342	2	4.5156	0.6005	1676.7
	2918, 20080405_100mM_R1	K.FTAQVIILNHPGEIK.N	1679.95	0.0717	2	4.3387	0.4289	2022.1
	3173, 20080405_200mM_R1	K.VDFIPISGFEGDNLIEK.S	1892.96	0.08403	2	3.8967	0.5012	834.1
	3499, 20080405_FT_R1	R.TLIEALDTMEPPK.R	1457.76	0.06633	2	3.5909	0.5682	1400.7
	3311, 20080405_500mM_R1	K.NM*ITGTSQADVALLVVPAEVGGFEGAFSK.E	2924.47	0.12925	3	3.3767	0.4937	930.3
	2930, 20080405_500mM_R1	K.EHALLAFTLGVK.Q	1298.75	0.05572	2	3.3125	0.4869	1492.1
	2480, 20080405_200mM_R1	K.SGDSALVSLEPK.K	1202.63	0.04986	2	3.1136	0.3918	1541.8
	2282, 20080405_50mM_R1	K.YSEDRYEEIKK.E	1459.71	0.05974	2	2.9171	0.2368	784.7
	2829, 20080405_50mM_R1	R.QTIAVGIIK.S	942.598	0.04082	2	2.3039	0.1272	312.5
20	psu|PF11_0208 | organism=Plasmodium_falciparum_3D7 | product=phosphoglycerate mutase, putative | location=MAL11:761694-762817(+) | length=250					100.424		28752.1
	3616, 20080405_150mM_r1	K.HLDNLSEADVLELNIPTGVPLVYELDENLKPIK.H	3700.97	0.1716	3	7.8985	0.7632	1699.1
	2720, 20080405_100mM_R1	K.HYYLLDSEELKK.K	1537.79	0.06315	3	5.016	0.4626	2113.3
	3652, 20080405_150mM_r1	K.HLDNLSEADVLELNIPTGVPLVYELDENLK.P	3362.74	0.15859	4	4.0053	0.4471	1000.8
	3471, 20080405_25mM_R1	K.FTGWTDVPLSEKGEEEAIAAGK.Y	2335.15	0.10313	3	3.7853	0.531	819.3
	2465, 20080405_100mM_R1	K.EDNRWPGHNVVYK.N	1613.78	0.07195	2	3.1374	0.3792	480.2
	2285, 20080405_50mM_R1	K.VMVAAHGNSLR.G	1154.61	0.04729	2	2.9582	0.4551	1394.5
	2116, 20080405_100mM_R1	K.KVMVAAHGNSLR.G	1282.7	0.05369	3	2.7329	0.2272	437.3
	2888, 20080405_150mM_r1	K.FDVVYTSVLK.R	1170.64	0.05022	2	2.6368	0.3172	1333.9
	2302, 20080405_100mM_R1	R.HYGSLQGLNK.S	1116.58	0.03935	2	2.5501	0.4502	701.6
	2593, 20080405_500mM_R1	K.TADLLHVPVVK.T	1191.71	0.04754	2	2.4296	0.4579	800.2
21	psu|PFL1170w | organism=Plasmodium_falciparum_3D7 | product=polyadenylate-binding protein, putative | location=MAL12:988620-991247(+) | length=875					100.367		97169.2
	2508, 20080405_100mM_R1	R.HQQAAQQQAVHQQAVHQQAAQQQLNFNTNLR.G	3563.77	0.1581	4	6.9935	0.7136	2272
	2262, 20080405_FT_R1	K.EEATASTSGAANQTTGTDADK.T	2025.88	0.08842	2	6.3729	0.7216	1910.5
	2930, 20080405_150mM_r1	R.HHMNNPLNTPMQYASPQSPQLQFSQNTLSYGR.P	3686.72	0.15102	4	5.0108	0.5055	1295.7
	2749, 20080405_25mM_R1	K.NPQQMQQVPQGNNFK.F	1757.84	0.07695	2	4.2342	0.59	1086.6
	2439, 20080405_25mM_R1	K.QQNAASQANQMNHQAQPQGAQAQQK.N	2705.26	0.11886	3	3.9739	0.4534	577
	4051, 20080405_25mM_R1	R.QLFNPYGEITSMIVK.M	1739.9	0.08281	2	3.8349	0.5323	774.9
	3534, 20080405_FT_R1	K.NLDDGIDDIMLR.E	1389.67	0.06267	2	3.1481	0.565	1282.5
	2245, 20080405_50mM_R1	R.NRMELPNK.N	1001.52	0.04223	2	2.8438	0.1207	594.9
	2498, 20080405_200mM_R1	R.ALDTLNYTNIK.G	1265.67	0.05425	2	2.6971	0.3669	686.8
	2969, 20080405_500mM_R1	R.ELFEPFGTITSAK.V	1439.74	0.05937	2	2.241	0.1957	566.3
22	psu|PF10_0115 | organism=Plasmodium_falciparum_3D7 | product=QF122 antigen | location=MAL10:455397-458816(+) | length=1139					100.331		131545
	2310, 20080405_50mM_R1	R.SKEEMSNNNNNNNSSSNGGAFNNSYHESR.Y	3203.31	0.12778	3	6.6167	0.6351	1223.1
	7473 - 7479, 20080405_FT_R1	K.NNNSTNTGINNSSNNNNNNK.K	2148.92	0.08537	3	4.7941	0.4328	918.9
	2254, 20080405_50mM_R1	K.NEVHAETDVTKNETQEKEEQQQEK.K	2871.32	0.12002	4	4.6359	0.5823	911
	2452, 20080405_100mM_R1	K.TSHVAQIYGHEDNIHLAK.D	2033.02	0.08632	4	4.4942	0.5917	1558.9
	2405, 20080405_25mM_R1	K.NNNNNNNIISNNNNNNNNNSDVKK.D	2714.22	0.11807	3	4.137	0.456	789
	3297, 20080405_25mM_R1	K.AFPSLHDVTNMQSK.K	1574.76	0.06865	2	4.024	0.5006	654.4
	2412, 20080405_50mM_R1	R.FNGQTTRPINMK.L	1406.72	0.05839	2	3.4311	0.4105	870.6
	2422, 20080405_25mM_R1	K.QEENQELNQTEKEQEK.E	2003.92	0.08433	3	3.4065	0.3482	591.3
	2375, 20080405_FT_R1	K.NSDIEEAEEK.L	1163.51	0.04826	2	3.2679	0.4395	1186.4
	3028, 20080405_25mM_R1	K.YFVYVDNNK.L	1161.56	0.05058	2	2.2426	0.3932	1027.7
23	psu|PF13_0197 | organism=Plasmodium_falciparum_3D7 | product=Merozoite Surface Protein 7 precursor, MSP7 | location=MAL13:1419284-1420339(-) | length=351					100.3		41251.1
	2712, 20080405_25mM_R1	K.NEQEISTQGQEVQKPAQGGESTFQK.D	2748.31	0.12772	3	5.9946	0.5661	1198.6
	4222, 20080405_25mM_R1	K.SESFPLFQNLGLFGK.N	1683.87	0.07554	3	5.0039	0.587	1796.9
	3389, 20080405_100mM_R1	K.KLYNLGDVFNHVVDISNK.K	2075.09	0.08945	3	4.9027	0.4635	2231.3
	3050, 20080405_500mM_R1	K.KLYNLGDVFNHVVDISNKK.N	2203.19	0.09341	4	4.1639	0.5469	2800.9
	3665, 20080405_25mM_R1	K.NLIIMFGQEDNK.S	1421.71	0.06243	2	3.7983	0.4075	1607.2
	6809, 20080405_FT_R1	K.NEQEISTQGQEVQK.P	1617.77	0.0606	2	2.7117	0.3307	544.2
	2567, 20080405_200mM_R1	K.NYIYGVYSYAK.Q	1340.65	0.05791	2	2.3407	0.392	750.7
	1549, 20080405_FT_R1	K.AQSETDTQSK.N	1094.5	0.04058	2	2.3256	0.1059	502.4
	2535, 20080405_200mM_R1	K.EYEDFVLNSK.E	1243.58	0.05241	2	2.2104	0.2921	362.9
	1317, 20080405_25mM_R1	K.IKPEEEYK.K	1035.54	0.04204	2	2.044	0.1097	238.3
24	psu|PF10_0084 | organism=Plasmodium_falciparum_3D7 | product=tubulin beta chain, putative | location=MAL10:360625-362480(-) | length=445					94.3845		49718.9
	3516, 20080405_100mM_R1	R.AGPFGQLFRPDNFVFGQTGAGNNWAK.G	2796.36	0.13108	3	7.06	0.5462	2262.5
	3418, 20080405_50mM_R1	K.FWEVISDEHGIDPSGTYCGDSDLQLER.V	3068.36	0.12662	3	7.0121	0.6206	2347.3
	4288, 20080405_25mM_R1	K.GHYTEGAELIDAVLDVVR.K	1957	0.09258	2	5.9453	0.5785	2963.3
	3248, 20080405_50mM_R1	K.NSSYFVEWIPHNTK.S	1721.83	0.07561	2	4.8106	0.6368	1285.6
	3747, 20080405_100mM_R1	K.LTTPTYGDLNHLVSAAMSGVTCSLR.F	2607.29	0.08664	3	4.4476	0.6403	1919.2
	3756, 20080405_150mM_r1	K.VSDTVVEPYNATLSVHQLVENADEVQVIDNEALYDICFR.T	4408.13	0.16762	4	3.8676	0.511	625.8
	3653, 20080405_100mM_R1	R.LHFFMIGFAPLTSR.G	1636.87	0.07561	2	3.6725	0.1379	1532.4
	3695, 20080405_100mM_R1	K.GHYTEGAELIDAVLDVVRK.E	2085.1	0.0895	4	3.5741	0.2546	1107.2
	3125, 20080405_50mM_R1	K.RVSDQFTAMFR.R	1357.67	0.05829	3	2.5243	0.132	283.3
	3087, 20080405_25mM_R1	R.VDVFYNEATGGR.Y	1327.63	0.05827	2	2.3904	0.1864	466.9
25	psu|PF14_0344 | organism=Plasmodium_falciparum_3D7 | product=hypothetical protein | location=MAL14:1479720-1482701(+) | length=993					90.3459		112340
	2499, 20080405_FT_R1	K.NNELGNANDNNEMNNENAESK.N	2334.95	0.10263	3	5.9238	0.5422	1493.7
	2339, 20080405_FT_R1	K.GQNNNEEDDEEGGDDDDYDDK.S	2387.81	0.10478	2	5.9193	0.6705	1699.7
	3491, 20080405_50mM_R1	K.NSYDGIPNNFNHEAPQLIGNNYVFTSIYDTK.E	3545.66	0.16513	3	5.2501	0.5165	841.9
	3333, 20080405_25mM_R1	K.MKPTDGSFDSFNDGVDNNLVPSNPK.G	2695.23	0.1232	3	4.7564	0.5196	349.5
	3125, 20080405_FT_R1	K.DLSLNETSGLTNEQLK.N	1761.89	0.08062	2	4.2998	0.5363	1687.6
	4247, 20080405_25mM_R1	K.NPLSDMMNIFGVPQTGK.E	1848.9	0.08842	2	4.0749	0.5752	1385.1
	3115, 20080405_25mM_R1	K.NFLGQNGTYHMSYDSK.S	1861.82	0.08318	2	3.7881	0.5615	1039.3
	3530, 20080405_25mM_R1	K.FNTFDEKDDDVKYELFGENEEAEELNNNTTTASSK.G	4043.78	0.18227	4	3.5053	0.3097	1396.1
	1353, 20080405_FT_R1	K.VSENDDDEK.G	1050.42	0.03911	2	2.4346	0.197	507.7
26	psu|MAL7P1.208 | organism=Plasmodium_falciparum_3D7 | product=rhoptry-associated membrane antigen, RAMA | location=MAL7:394420-396777(+) | length=786					90.3089		95586.2
	3248, 20080405_FT_R1	K.INDELLTDQGPNEDTLLENNNK.I	2499.18	0.11382	2	5.9267	0.6137	2077.3
	2186, 20080405_100mM_R1	K.KKEEDESYNTFNGTK.K	1789.82	0.0584	2	4.7765	0.5405	2031.2
	3388, 20080405_FT_R1	K.YLDDLIDEEQTIK.D	1594.78	0.07304	2	4.3317	0.4376	1928.3
	2864, 20080405_50mM_R1	K.DLQGDSDDELHSTFYSK.N	1956.85	0.08758	2	4.2424	0.5302	1329.1
	3479, 20080405_25mM_R1	K.QNDMEDQEDNEEYKFEEENKEDLLDVQQDEELPSEGK.Q	4487.9	0.1979	4	3.8999	0.3847	763.3
	2955, 20080405_50mM_R1	K.NEEFKNEEFKNEDMSYDEYMGYK.K	2939.2	0.12661	4	3.8741	0.354	1318.2
	3543, 20080405_25mM_R1	K.MVFYDLYKPEENESYYEK.K	2347.05	0.10373	3	3.3598	0.5206	1039.8
	2213, 20080405_50mM_R1	K.YEEFKNEESKNEESK.N	1889.84	0.07889	3	3.2847	0.4502	1005.4
	2668, 20080405_25mM_R1	K.NNTSNSFLEK.D	1153.55	0.04717	2	2.676	0.3237	345.6
27	psu|PF14_0378 | organism=Plasmodium_falciparum_3D7 | product=triose-phosphate isomerase | location=MAL14:1622519-1623555(+) | length=248					90.3028		27917.3
	3443, 20080405_150mM_r1	K.SLTNSFNNLDFDPSKLDVVVFPVSVHYDHTR.K	3562.76	0.1655	3	5.6083	0.5664	2197.8
	3231, 20080405_50mM_R1	K.LDVVVFPVSVHYDHTR.K	1882.98	0.08366	2	4.1732	0.5689	1205.6
	3545, 20080405_100mM_R1	K.DLNIEYVIIGHFER.R	1717.89	0.07633	3	3.8475	0.4436	614.8
	2329, 20080405_50mM_R1	K.YFHETDEDVREK.L	1567.7	0.06804	2	3.7809	0.5032	1469.8
	3080, 20080405_25mM_R1	K.FGNGSYTGEVSAEIAK.D	1629.78	0.07402	2	3.7335	0.4933	1218.9
	3392, 20080405_150mM_r1	K.SLTNSFNNLDFDPSKLDVVVFPVSVHYDHTRK.L	3690.85	0.16174	6	3.2822	0.2201	1296.2
	2755, 20080405_500mM_R1	K.SLTNSFNNLDFDPSK.L	1698.8	0.0695	2	3.0865	0.4515	762.1
	2619, 20080405_25mM_R1	K.YFHETDEDVR.E	1310.56	0.05466	3	3.0438	0.2396	888.2
	2558, 20080405_25mM_R1	K.TATPEQAQLVHK.E	1322.71	0.05119	2	2.8918	0.3043	469.5
28	psu|PFI1445w | organism=Plasmodium_falciparum_3D7 | product=High molecular weight rhoptry protein-2 | location=MAL9:1175193-1180752(+) | length=1378					90.269		162561
	2864, 20080405_25mM_R1	K.SLYGNNNNNNAGSESDVTLK.S	2110.96	0.09478	2	5.2424	0.514	2286.7
	2563, 20080405_FT_R1	K.GSQNTEGESEVPSDDEINK.T	2034.87	0.09026	2	4.5937	0.4412	937
	3240, 20080405_100mM_R1	K.STYLTEPILTEEHFNLTHKPVYDFSSVK.H	3295.65	0.15403	3	3.8126	0.491	513.3
	2896, 20080405_150mM_r1	K.KVHDFLVLTSQSNENLLPNK.E	2296.23	0.10203	3	3.5537	0.4148	600.7
	4048, 20080405_25mM_R1	K.EGNEFLMSILHMK.S	1548.75	0.07134	2	3.4585	0.4659	1023.5
	3866, 20080405_50mM_R1	R.LFVTEGTLEYLLLDK.I	1753.96	0.07584	3	3.1013	0.1117	1113.9
	3769, 20080405_100mM_R1	K.NFFSELWQNIR.F	1453.72	0.0645	2	2.2933	0.2333	800.2
	2020, 20080405_150mM_r1	K.NHHSDFIHR.I	1162.55	0.0446	2	2.0959	0.1918	295.6
	1748, 20080405_25mM_R1	K.NGYHVMNDDK.L	1192.51	0.03557	2	2.0886	0.1732	374.3
29	psu|PFF0220w | organism=Plasmodium_falciparum_3D7 | product=hypothetical protein, expressed | location=MAL6:189009-198075(+) | length=2874					90.2582		334203
	2943, 20080405_100mM_R1	K.NSTSHEINVDNMNNYMHHLYNNNDMTK.M	3250.37	0.13393	4	4.9548	0.5289	1342.5
	2433, 20080405_50mM_R1	K.NQTTNFTGSHYYNK.N	1674.75	0.07061	2	4.4172	0.4639	967.3
	2220, 20080405_100mM_R1	K.FHDNNMSNLNNNNNNNNNNNHNNNNNNNNFDHNNR.N	4178.67	0.18024	5	4.0303	0.3454	969.3
	2231, 20080405_25mM_R1	R.LNDEHDFNNEK.N	1374.59	0.05779	2	3.6086	0.3953	874.6
	3203, 20080405_50mM_R1	K.SYVHENYVFGDNQINNYYWNK.Q	2667.19	0.12278	3	3.3566	0.3021	899.4
	1385, 20080405_25mM_R1	K.NDNHDNNVSIAEENKK.F	1840.84	0.07395	3	3.1533	0.3868	933.3
	2050, 20080405_100mM_R1	K.NSVSNHNSSMNHMNNNMNK.L	2173.89	0.08725	3	2.6238	0.4511	253.1
	2065, 20080405_100mM_R1	R.RLNDEHDFNNEK.N	1530.69	0.05925	2	2.5466	0.3934	276.7
	2086, 20080405_100mM_R1	R.SVSNMHMSHVNR.N	1398.64	0.05535	2	2.3379	0.3686	675.4
30	psu|PFF1300w | organism=Plasmodium_falciparum_3D7 | product=pyruvate kinase, putative | location=MAL6:1078996-1081321(+) | length=511					90.2438		55625.1
	2362, 20080405_500mM_R1	K.NSAAGASMQSAANITLR.Q	1662.82	0.06804	2	4.8761	0.534	1931.3
	2952, 20080405_500mM_R1	K.VLETHEDHVITEVLNSAVIGER.K	2460.27	0.10697	3	4.4902	0.3971	1569.2
	3186, 20080405_100mM_R1	K.VLETHEDHVITEVLNSAVIGERK.N	2588.37	0.10969	5	4.4896	0.3423	1635.2
	3774, 20080405_50mM_R1	K.AQELRPNCLLGMLLDTK.G	1915.01	0.08414	3	3.9391	0.3899	1162.8
	3052, 20080405_100mM_R1	K.KLPQSVKPGNIILIADGSVSCK.V	2267.28	0.09782	3	3.5656	0.5252	688.1
	1973, 20080405_150mM_r1	R.FNFSHGSHEDHK.E	1441.62	0.05181	2	3.178	0.4979	764.9
	3221, 20080405_50mM_R1	K.IENIEGIIHFDK.I	1427.75	0.06202	3	2.8797	0.3767	1149.1
	2714, 20080405_150mM_r1	K.ILAESDGIMIAR.G	1288.69	0.05547	2	2.8037	0.3042	804.2
	3238, 20080405_25mM_R1	K.VGSFQGTDIVIR.N	1291.7	0.05522	2	2.6198	0.1414	975.5
31	psu|PFE0040c | organism=Plasmodium_falciparum_3D7 | product=Mature parasite-infected erythrocyte surface antigen (MESA) or PfEMP2 | location=MAL5:43327-47761(-) | length=1434					88.261		168185
	2940, 20080405_200mM_R1	K.DNVIVQEIMNEDVNEK.D	1888.9	0.08806	2	5.221	0.5369	2503.1
	2629, 20080405_500mM_R1	K.DVIEQEIVSEEVNEK.D	1759.86	0.07304	2	3.9978	0.4087	1264.5
	3412, 20080405_50mM_R1	K.GPEIIIEEVKEEIKK.Q	1753.99	0.05288	4	3.6672	0.3375	1811.9
	2713, 20080405_FT_R1	K.ELEEMDESDVEK.A	1452.6	0.06255	2	2.8959	0.3695	969.8
	2236, 20080405_25mM_R1	K.VLGEGDKEDVK.E	1188.61	0.04777	2	2.7457	0.239	839.2
	2683, 20080405_500mM_R1	K.LIGQEIITEEVK.E	1371.77	0.05693	2	2.4919	0.2202	1028.1
	3593, 20080405_FT_R1	R.NAPYIDDPLWGSVVTDK.R	1889.93	0.15508	2	2.2879	0.5493	312.8
	1987, 20080405_FT_R1	K.ENDTEGNDK.V	1021.41	0.04143	2	2.1029	0.2086	255.5
	1258, 20080405_50mM_R1	K.HVNVMGESK.E	1000.49	0.03642	2	2.0089	0.4223	312.8
32	psu|PF13_0141 | organism=Plasmodium_falciparum_3D7 | product=L-lactate dehydrogenase | location=MAL13:1041358-1042308(+) | length=316					80.437		34086
	3879, 20080405_200mM_R1	R.TVNTALEIVNLHASPYVAPAAAIIEMAESYLK.D	3399.79	0.15353	3	8.7398	0.7051	3312.9
	3979, 20080405_100mM_R1	R.TVNTALEIVNLHASPYVAPAAAIIEM*AESYLK.D	3415.78	0.16754	3	8.2864	0.6939	1787.7
	2928, 20080405_25mM_R1	K.ALDTSHTNVMAYSNCK.V	1754.78	0.07854	2	5.4477	0.6883	2060.6
	3909, 20080405_50mM_R1	K.IVLVGSGMIGGVMATLIVQK.N	1986.15	0.09207	3	5.1552	0.5624	1836.6
	3116, 20080405_200mM_R1	K.VSGSNTYDDLAGADVVIVTAGFTK.A	2400.19	0.10758	3	5.0937	0.5825	1293.7
	2135, 20080405_50mM_R1	R.DVNAHIVGAHGNK.M	1331.68	0.04839	2	4.8478	0.6145	1320.3
	2796, 20080405_500mM_R1	K.IIGLGGVLDTSR.L	1200.69	0.05156	2	3.9833	0.4349	1663.2
	5655, 20080405_FT_R1	K.NLGDVVLFDIVK.N	1331.76	0.06694	2	3.0934	0.2488	466.9
33	psu|PF13_0011 | organism=Plasmodium_falciparum_3D7 | product=plasmodium falciparum gamete antigen 27/25 | location=MAL13:121840-122493(-) | length=217					80.3743		25988.3
	2612, 20080405_150mM_r1	K.FGNIYDYHYEHETHAPLSPR.I	2446.12	0.11008	3	5.654	0.6644	2008.7
	3581, 20080405_200mM_R1	R.ISQFLIDVVDSYIIKPIPALPVTPDEPHHNNI.-	3594.92	0.16714	4	5.4737	0.6871	1751.2
	2709, 20080405_500mM_R1	K.KIDDYLWVEQR.V	1464.75	0.06462	2	4.0247	0.5192	1770.5
	4017, 20080405_50mM_R1	R.ISQFLIDVVDSYIIK.P	1752.98	0.0795	3	3.9794	0.3909	1604.1
	2691, 20080405_50mM_R1	R.VIEEVSINVDHAR.E	1480.78	0.06304	2	3.9712	0.5293	1618.3
	3004, 20080405_150mM_r1	R.MLFDTYEYVK.D	1308.62	0.05718	2	3.0216	0.2947	882.3
	6661, 20080405_FT_R1	R.VQDNIVNR.I	957.511	0.04198	2	2.603	0.251	652.3
	6883, 20080405_25mM_R1	R.YNYFLIEER.V	1246.61	0.03533	2	2.3278	0.3582	716.9
34	psu|MAL8P1.69 | organism=Plasmodium_falciparum_3D7 | product=14-3-3 protein homologue, putative | location=MAL8:831139-832346(+) | length=256					80.2889		29457.3
	3198, 20080405_25mM_R1	R.TLVEQCVNNDKDELTVEER.N	2234.06	0.10283	2	5.7784	0.659	1582
	3585, 20080405_25mM_R1	K.RAFDDAITEFDNVSEDSYK.D	2221.99	0.10308	2	5.6337	0.6232	3031.3
	3929 - 3933, 20080405_200mM_R1	K.KVEEELNNICQDILNLLTK.K	2229.18	0.10465	3	4.081	0.3839	1631.4
	2289, 20080405_500mM_R1	K.ATDIAENELPSTHPIR.L	1763.89	0.07195	2	3.7874	0.528	789.3
	2849, 20080405_25mM_R1	R.YISEFSCDEGKK.E	1405.63	0.06072	2	3.283	0.5107	1292.3
	2815, 20080405_25mM_R1	R.YDEMADAMR.T	1101.43	0.04741	2	2.4754	0.3342	637.1
	1937, 20080405_200mM_R1	K.KLIPNTSESESK.V	1332.7	0.04924	2	2.3627	0.3494	323.9
	1482, 20080405_50mM_R1	K.EASNCAQEAYQK.A	1341.57	0.04827	2	2.1628	0.5257	469.9
35	gi|14277739|pdb|1HYN|P Chain P, Crystal Structure Of The Cytoplasmic Domain Of Human Erythrocyte Band-3 Protein					80.2573		42509.3
	2688, 20080405_150mM_r1	K.HSHAGELEALGGVKPAVLTR.S	2042.11	0.08932	3	5.009	0.581	1195.3
	3279, 20080405_50mM_R1	R.SGDPSQPLLPQHSSLETQLFCEQGDGGTEGHSPSGILEK.I	4062.9	0.18276	4	4.9183	0.5805	745.2
	2980, 20080405_500mM_R1	K.VYVELQELVMDEK.N	1594.8	0.07049	2	4.6106	0.4732	2640.1
	2484, 20080405_100mM_R1	K.HSHAGELEALGGVK.P	1404.72	0.05986	2	3.9471	0.5607	1153.1
	3858, 20080405_50mM_R1	R.FLFVLLGPEAPHIDYTQLGR.A	2286.23	0.10292	4	3.4073	0.6223	1078.3
	3009, 20080405_500mM_R1	R.LQEAAELEAVELPVPIR.F	1877.04	0.08452	2	3.382	0.5588	1267.2
	3055, 20080405_100mM_R1	R.FIFEDQIRPQDREELLR.A	2204.15	0.09635	3	2.7071	0.3336	474
	2211, 20080405_150mM_r1	R.IDAYMAQSR.G	1054.5	0.04277	2	2.2531	0.343	613.6
36	psu|PF14_0077 | organism=Plasmodium_falciparum_3D7 | product=plasmepsin 2 | location=MAL14:293471-294832(+) | length=453					78.3175		51448
	3858, 20080405_100mM_R1	K.FIEVIDTNGFEPTYTASTFDGILGLGWK.D	3091.53	0.1401	3	6.3499	0.6421	2322.7
	3480, 20080405_100mM_R1	K.IENALFTFYLPVHDK.H	1806.94	0.07719	3	5.46	0.5292	1099.9
	3563, 20080405_FT_R1	K.ANCIVDSGTSAITVPTDFLNK.M	2166.07	0.10087	2	4.1291	0.5978	1028.5
	3071, 20080405_50mM_R1	K.HTGFLTIGGIEER.F	1429.74	0.06194	2	4.0871	0.618	973.8
	3087, 20080405_500mM_R1	K.DLSIGSVDPIVVELK.N	1583.89	0.07036	2	3.1625	0.5407	1104.1
	3491, 20080405_FT_R1	K.DLVTVGNLSLPYK.F	1418.79	0.06316	2	3.0588	0.4711	1255.6
	3173, 20080405_25mM_R1	R.FYEGPLTYEK.L	1246.6	0.04997	2	3.0563	0.404	894.5
	1137 - 1140, 20080405_25mM_R1	K.HLYDSSK.S	849.41	0.03108	2	2.3661	0.2127	690.5
37	psu|PFI1565w | organism=Plasmodium_falciparum_3D7 | product=conserved protein | location=MAL9:1286998-1288362(+) | length=171					70.3364		19005.2
	3606, 20080405_FT_R1	R.LLATNQVSGAGLASEEDGVVYACVAQGEESDPNFDK.W	3683.7	0.18149	3	6.627	0.6929	2318
	3316, 20080405_200mM_R1	K.TINEGQTILVVFNEGYAPDGVWLGGTK.Y	2878.46	0.13175	3	5.8081	0.6242	1775.1
	3932, 20080405_25mM_R1	K.VPGGNILVVLYDEEK.E	1644.88	0.07695	2	4.5608	0.5821	2240.4
	3583, 20080405_FT_R1	R.DLEFEGYNFDVATCAK.L	1821.8	0.08476	2	4.2691	0.6393	2351.8
	2780, 20080405_FT_R1	K.EDYDIEVEDENGTK.T	1655.69	0.07329	2	4.0644	0.6361	1744.9
	3393, 20080405_100mM_R1	K.VPGGNILVVLYDEEKEQDR.G	2173.11	0.0975	3	3.5808	0.4555	605.4
	3306, 20080405_100mM_R1	K.VPGGNILVVLYDEEKEQDRGNSK.I	2559.3	0.11513	4	3.069	0.4946	611.5
38	psu|PF11_0224 | organism=Plasmodium_falciparum_3D7 | product=circumsporozoite-related antigen | location=MAL11:815385-816321(-) | length=162					70.2789		17285
	3800, 20080405_50mM_R1	K.KGSGEPLIDVHDLISDMIK.K	2067.08	0.09551	2	5.5193	0.6693	2004.6
	3538, 20080405_100mM_R1	K.KGSGEPLIDVHDLISDMIKK.E	2195.17	0.0956	4	4.7022	0.4638	2349.8
	3650, 20080405_200mM_R1	K.GSGEPLIDVHDLISDMIKKEEELVEVNK.R	3136.61	0.12803	3	3.6745	0.5454	623.4
	2305, 20080405_50mM_R1	K.KEEELVEVNKR.K	1372.74	0.05742	2	3.5877	0.1797	1415.5
	2045 - 2048, 20080405_200mM_R1	K.KEEELVEVNK.R	1216.64	0.04649	2	3.3237	0.3693	767
	2653, 20080405_FT_R1	K.EEELVEVNK.R	1088.55	0.04509	2	2.5678	0.2936	811.5
	3600, 20080405_150mM_r1	K.GSGEPLIDVHDLISDMIK.K	1938.98	0.08957	3	2.5061	0.4012	305.1
39	gi|157830694|pdb|1CRM|A Chain A, Structure And Function Of Carbonic Anhydrases					70.251		28735.4
	2918, 20080405_200mM_R1	R.LFQFHFHWGSTNEHGSEHTVDGVK.Y	2796.29	0.12931	3	5.0204	0.5416	1220.4
	3160, 20080405_25mM_R1	K.LYPIANGNNQSPVDIK.T	1742.91	0.07805	2	3.7026	0.4203	763.5
	2871 - 2874, 20080405_50mM_R1	R.SLLSNVEGDNAVPMQHNNRPTQPLK.G	2759.39	0.12351	3	3.3069	0.3421	478.9
	2786, 20080405_50mM_R1	R.SLLSNVEGDNAVPM*QHNNRPTQPLK.G	2775.38	0.12053	4	3.107	0.1546	391.6
	2572, 20080405_500mM_R1	K.ESISVSSEQLAQFR.S	1580.79	0.06743	2	3.0998	0.529	1412.3
	2392, 20080405_150mM_r1	K.PISVSYNPATAK.E	1247.66	0.04936	2	2.2552	0.4043	388.6
	1550, 20080405_25mM_R1	K.NGPEQWSK.L	945.442	0.03728	2	2.1052	0.3107	151.1
40	gi|124803934|ref|XP_001347854.1| GTP-binding nuclear protein ran/tc4 [Plasmodium falciparum 3D7]					70.2439		24859.8
	2645, 20080405_100mM_R1	R.RLSNQPNLVFVGEHAK.A	1808.98	0.08135	2	4.7408	0.672	1436.7
	2589, 20080405_200mM_R1	K.TQFNVWDTAGQEK.F	1523.71	0.06829	2	3.9711	0.4367	1141.8
	2784, 20080405_100mM_R1	K.KYIPTLGVEVHPLK.F	1593.94	0.07073	2	3.9447	0.5062	1087.4
	3129, 20080405_500mM_R1	K.PFLWLARRLSNQPNLVFVGEHAK.A	2692.48	0.11164	5	3.7558	0.5481	1220.7
	2456, 20080405_150mM_r1	K.RNLQYYDLSAR.S	1398.71	0.05826	3	3.1532	0.367	999.1
	2470, 20080405_500mM_R1	R.LSNQPNLVFVGEHAK.A	1652.88	0.06516	3	3.1225	0.3242	706.1
	2053, 20080405_150mM_r1	K.RHLTGEFEK.K	1116.58	0.03093	2	2.799	0.3216	982.8
41	gi|1374792|gb|AAB02395.1| selenium-binding protein [Homo sapiens] [MASS=52313]					70.2425		52279.7
	3450, 20080405_50mM_R1	K.GTWERPGGAAPLGYDFWYQPR.H	2424.15	0.111	3	4.3003	0.3928	1058.6
	3330, 20080405_25mM_R1	K.RVAGGPQMIQLSLDGK.R	1669.91	0.07084	2	4.2757	0.5481	1232.6
	3167, 20080405_FT_R1	R.NTGTEAPDYLATVDVDPK.S	1905.91	0.08855	2	3.2849	0.497	805.1
	3351, 20080405_100mM_R1	K.GGFVLLDGETFEVK.G	1510.78	0.05595	2	2.9667	0.2867	641
	3189, 20080405_FT_R1	R.EGSVMLQVDVDTVK.G	1519.77	0.06829	2	2.7108	0.4304	898.6
	3284, 20080405_500mM_R1	R.DGFNPADVEAGLYGSHLYVWDWQR.H	2795.28	0.12491	3	2.6738	0.3167	326.7
	2741, 20080405_50mM_R1	R.HEIVQTLSLK.D	1167.67	0.049	2	2.4341	0.4564	1022.8
42	psu|PF11_0111 | organism=Plasmodium_falciparum_3D7 | product=asparagine-rich antigen | location=MAL11:414797-419556(+) | length=1483					68.3632		173818
	2353, 20080405_FT_R1	K.TTDETENNNVENNEANGDSNANAASGK.S	2780.15	0.12064	3	7.264	0.6591	2227.6
	2395, 20080405_FT_R1	K.QSIADNNNNNNNNNNNINNTQSGTEQR.K	3016.31	0.13065	3	5.3256	0.5973	410.1
	2347, 20080405_100mM_R1	K.KLSHLNNNTTNNNNINEFNK.D	2343.14	0.1005	3	4.8942	0.4674	1538.7
	2621, 20080405_25mM_R1	K.NMNNLESNNMSGNK.N	1566.66	0.07012	2	4.672	0.566	1468.5
	2267, 20080405_50mM_R1	K.NQNYLNNNHMNK.Q	1503.68	0.06194	2	4.1918	0.1427	1007.8
	2450, 20080405_100mM_R1	K.GSYLNNNQQVGGSNVHMNHQQNNMLNDK.M	3155.41	0.14003	4	3.0367	0.2657	691.8
	6201, 20080405_FT_R1	K.IDILIKPNLKK.G	1294.85	0.06035	2	2.1732	0.1288	272
43	psu|PF14_0323 | organism=Plasmodium_falciparum_3D7 | product=calmodulin | location=MAL14:1368758-1369739(-) | length=149					60.3713		16920.1
	3385, 20080405_100mM_R1	K.LTNEEVDEMIREADIDGDGQINYEEFVK.M	3271.49	0.15	3	7.4267	0.621	4099.7
	3285 - 3288, 20080405_FT_R1	R.EADIDGDGQINYEEFVK.M	1941.87	0.08983	2	4.9382	0.6327	1731.5
	4075, 20080405_100mM_R1	R.SLGQNPTEAELQDMINEIDTDGNGTIDFPEFLTLMAR.K	4095.92	0.19179	4	4.6843	0.505	765.4
	3175, 20080405_25mM_R1	K.LTNEEVDEMIR.E	1348.64	0.0562	2	3.1203	0.3068	1260.5
	3626, 20080405_FT_R1	K.DTDTEEELIEAFR.V	1567.71	0.07114	3	2.7181	0.2723	300.9
	5957, 20080405_FT_R1	K.LTEEQISEFK.E	1223.62	0.03703	2	2.4897	0.2675	612.7
44	psu|PF14_0075 | organism=Plasmodium_falciparum_3D7 | product=plasmepsin, putative | location=MAL14:283086-284435(+) | length=449					60.3598		51014
	3281, 20080405_FT_R1	K.ANAVVDSGTSTITAPTSFLNK.F	2094.07	0.09697	2	7.1967	0.608	1945.9
	3617, 20080405_50mM_R1	K.HVGYLTIGGIESDFYEGPLTYEK.L	2588.26	0.11943	2	6.3567	0.6559	2335.2
	3837, 20080405_100mM_R1	K.FIEVTDADDLEPIYSGSEFDGILGLGWK.D	3086.49	0.14352	3	4.9299	0.4852	1878.2
	3724, 20080405_25mM_R1	K.DLSIGSIDPVVVELKK.Q	1711.98	0.07964	2	4.7286	0.4858	1040.7
	3971 - 3974, 20080405_25mM_R1	K.IDNALFTFYLPVHDK.H	1792.93	0.08391	2	4.4032	0.5571	1594
	3346, 20080405_100mM_R1	K.QNKIDNALFTFYLPVHDK.H	2163.12	0.08999	4	3.1986	0.3377	1393.1
45	psu|PF07_0033 | organism=Plasmodium_falciparum_3D7 | product=Cg4 protein | location=MAL7:451089-453710(+) | length=873					60.3385		99901.3
	3806, 20080405_100mM_R1	K.NKPLYEPPVYTLNDIEAEFNEVTQLAQK.F	3263.65	0.14316	3	6.7698	0.536	1937.5
	2440, 20080405_FT_R1	K.NEETNLDANEEQNNEAK.N	1961.83	0.08255	3	6.139	0.5262	2105.3
	2457, 20080405_25mM_R1	K.EKNEETNLDANEEQNNEAK.N	2218.97	0.09446	3	5.2163	0.5295	1831.9
	3906, 20080405_50mM_R1	R.ILLSLDDYENWLYDNIEENK.N	2499.19	0.11258	3	5.1281	0.3885	1395.8
	3494, 20080405_50mM_R1	K.DIFNFSEQEINMQHSDILEGER.L	2651.2	0.11912	3	3.4976	0.4426	906.7
	974, 20080405_FT_R1	K.DQTNDNNMNEK.D	1322.53	0.04875	2	2.5719	0.3175	313.8
46	psu|PF14_0486 | organism=Plasmodium_falciparum_3D7 | product=elongation factor 2 | location=MAL14:2090839-2093337(+) | length=832					60.3208		93462.4
	3482, 20080405_150mM_r1	K.KPFLINLIDSPGHVDFSSEVTAALR.V	2726.45	0.12272	3	5.9195	0.5447	2137.8
	4188, 20080405_25mM_R1	K.IWAFGPETIGPNLLTDNTSGIQYMNEIK.V	3122.55	0.14793	3	5.7726	0.5763	1383.3
	2832, 20080405_500mM_R1	K.IQSHLPVSESFGFTSALR.A	1976.02	0.08322	3	4.411	0.4233	1024.3
	3871, 20080405_200mM_R1	K.AMQLWLPAGDTLLEMIVTHLPSPADAQK.Y	3046.57	0.1415	4	4.1858	0.5209	1354.7
	2895, 20080405_50mM_R1	R.ANYLHSNFQWDK.N	1522.71	0.06474	2	4.0834	0.4967	1349.3
	2850, 20080405_FT_R1	K.STLTDSLVSK.A	1050.57	0.04387	2	2.1785	0.4107	687.2
47	psu|PFI1105w | organism=Plasmodium_falciparum_3D7 | product=Phosphoglycerate kinase | location=MAL9:913220-914470(+) | length=416					60.3145		45398.1
	2916, 20080405_50mM_R1	K.KNEISHVSTGGGASLELLEGK.E	2126.11	0.09384	3	5.4265	0.6159	2345.7
	3969, 20080405_25mM_R1	K.TVIWNGPQGVFEMPNFAK.G	2035.01	0.09526	2	5.0227	0.5592	1459.4
	3627, 20080405_FT_R1	K.FVTDEEGIPDNWMGLDAGPK.S	2191	0.10576	2	4.2702	0.5752	600.8
	3120, 20080405_FT_R1	K.GAITIVGGGDTASLVEQQNK.K	1958.02	0.0866	2	4.2031	0.5468	1026.9
	2509, 20080405_FT_R1	K.IADNFDNNANTK.F	1336.61	0.05645	2	3.1375	0.5553	1201.7
	2871, 20080405_200mM_R1	K.ENSVILLENLR.F	1299.73	0.11419	2	2.0776	0.3394	186.6
48	psu|PFI0930c | organism=Plasmodium_falciparum_3D7 | product=Nucleosome assembly protein | location=MAL9:781358-782665(-) | length=269					60.3118		31806.9
	3478, 20080405_150mM_r1	K.HPALSDIVPEDIDILNHLVK.L	2238.21	0.09964	3	6.1136	0.5597	1782.6
	3677, 20080405_200mM_R1	K.WSIFEWFTTDELQDKPDVGELIR.R	2824.38	0.12637	4	3.8561	0.457	928.4
	2338, 20080405_50mM_R1	K.NPIAAVTHNR.S	1092.59	0.04412	2	3.3918	0.46	1210.4
	1958, 20080405_FT_R1	K.DNMDNNGSYK.I	1157.45	0.04656	2	2.8312	0.3856	735.5
	2172, 20080405_FT_R1	R.SENSVENTDPK.H	1219.54	0.04839	2	2.8261	0.4805	1117.2
	3389, 20080405_500mM_R1	K.IENDDPLMPFMQDFEDIQK.D	2325.04	0.10039	2	2.7989	0.1895	250.9
49	gi|67782319|ref|NP_000338.3| spectrin beta isoform b [Homo sapiens] [MASS=246466					60.3115		246314
	3029, 20080405_500mM_R1	K.NLQDAENFFQFQGDADDLK.A	2214.99	0.09941	2	6.2308	0.6279	2520.5
	4069, 20080405_25mM_R1	R.DASVAEAWLIAQEPYLASGDFGHTVDSVEK.L	3205.53	0.14731	3	4.926	0.5877	431.6
	2853, 20080405_500mM_R1	R.LVAQDNFGYDLAAVEAAK.K	1894.95	0.0811	2	4.7068	0.587	1373.9
	2605, 20080405_500mM_R1	R.ELYQQVVAQADLR.Q	1532.81	0.0645	2	3.9563	0.3808	1281.2
	2353, 20080405_200mM_R1	R.WDAPDDELDNDNSSAR.L	1819.74	0.075	2	3.3509	0.5865	920.5
	2456, 20080405_500mM_R1	K.NQTLQNEILGHTPR.V	1620.85	0.06914	2	2.8012	0.4365	448.1
50	psu|PF14_0078 | organism=Plasmodium_falciparum_3D7 | product=HAP protein | location=MAL14:297468-298823(+) | length=451					60.3068		51660.6
	3607, 20080405_50mM_R1	K.FNFLFHTASSNVWVPSIK.C	2094.08	0.09526	2	5.6339	0.6159	1517.3
	3683, 20080405_25mM_R1	K.YFTVYDYDNHTVGFALAK.N	2124.01	0.09722	2	5.1557	0.6672	2063.7
	4229, 20080405_150mM_r1	K.ANVILDSATSVITVPTEFFNQFVESASVFK.V	3260.67	0.16445	4	4.5054	0.4653	779.8
	2990, 20080405_500mM_R1	K.DLANVLSFGEAK.L	1263.66	0.05376	2	4.0708	0.4443	1222.4
	2608, 20080405_500mM_R1	K.GYLTIGGIEER.F	1207.63	0.04937	2	3.0599	0.3798	862.7
	3172, 20080405_25mM_R1	K.AGTISGIFSK.D	980.541	0.04234	2	2.3207	0.106	222.1
51	psu|MAL13P1.540 | organism=Plasmodium_falciparum_3D7 | product=putative hsp prot					60.2995
	3224, 20080405_50mM_R1	K.DIVSNEYHILVNTDEEENNTTNEEK.V	2949.32	0.13669	3	5.9898	0.6785	1463
	4348, 20080405_25mM_R1	K.YPQLTLLNSNNILGYNLFDSLK.N	2540.34	0.12554	2	4.7855	0.481	943.4
	4088, 20080405_100mM_R1	R.QDFEELIQEVIENMK.I	1864.9	0.08115	3	4.3277	0.3582	1954.8
	4149, 20080405_100mM_R1	K.IAGLELLGIINGVTAAAIHNVHDIPLNTTK.L	3078.73	0.13539	4	3.7758	0.4972	1336.4
	2368, 20080405_FT_R1	K.NDGASDQKDEL.-	1191.51	0.04973	2	3.2938	0.3826	1202.2
	2051, 20080405_100mM_R1	K.SKYEHLGTPK.L	1159.61	0.04594	2	2.646	0.2428	338.9
52	psu|PF14_0257 | organism=Plasmodium_falciparum_3D7 | product=hypothetical protein, conserved | location=MAL14:1092878-1093723(+) | length=281					60.2966		32985.9
	3716, 20080405_25mM_R1	K.DATNEHAYESLNELILDGK.K	2132.01	0.09795	2	5.4251	0.5942	3388
	3532, 20080405_25mM_R1	K.DATNEHAYESLNELILDGKK.L	2260.11	0.09787	3	5.1351	0.4372	1495
	3644, 20080405_25mM_R1	R.LGVQFNPFADNPNYR.K	1751.85	0.07902	2	4.6784	0.636	1244.7
	2489, 20080405_50mM_R1	K.RKQDALDNTNDMDLK.K	1776.85	0.07842	2	4.4291	0.5573	1274.6
	3327, 20080405_25mM_R1	K.YIVQNFPNIK.T	1235.68	0.05157	2	3.1404	0.2657	918.9
	2601, 20080405_150mM_r1	K.NINDFETLK.E	1093.55	0.04668	2	2.1239	0.2984	379.2
53	gi|27574029|pdb|1N11|A Chain A, D34 Region Of Human Ankyrin-R And Linker [MASS=4					60.2924		46366.4
	3003, 20080405_50mM_R1	K.LLLENNANPNLATTAGHTPLHIAAR.E	2622.41	0.11857	3	5.8481	0.5843	1129.9
	2886, 20080405_FT_R1	K.NGASPNEVSSDGTTPLAIAK.R	1928.96	0.08684	2	4.708	0.6033	1289.4
	2641, 20080405_500mM_R1	K.VVTDETSFVLVSDK.H	1538.79	0.06755	2	4.4519	0.5557	1379.1
	3207, 20080405_150mM_r1	K.LGYSPLHQAAQQGHTDIVTLLLK.N	2503.37	0.11123	4	3.7903	0.4491	410.8
	2248, 20080405_500mM_R1	K.FLLQHQADVNAK.T	1383.74	0.05302	2	3.2526	0.5644	1024.2
	2661, 20080405_150mM_r1	K.NGLTPLHVAVHHNNLDIVK.L	2091.15	0.1016	3	2.6506	0.4144	356.9
54	psu|PF13_0328 | organism=Plasmodium_falciparum_3D7 | product=proliferating cell nuclear antigen | location=MAL13:2478805-2479629(-) | length=274					60.2886		30567.5
	3108, 20080405_200mM_R1	K.LQALDGNHVSLVSLHLLDSGFSHYR.C	2778.43	0.12961	3	5.7724	0.659	2756.1
	3914, 20080405_50mM_R1	K.SNILADVVVLGLSDSRPIEFK.Y	2272.25	0.10356	2	5.7606	0.5652	1617.2
	2979, 20080405_FT_R1	K.DLVNDANVDADESGLK.L	1674.78	0.07512	2	3.9537	0.4382	996.3
	2853, 20080405_FT_R1	R.DSTSEDDIGVTIK.S	1379.65	0.05668	2	3.1326	0.3491	675.8
	1018 - 1024, 20080405_FT_R1	K.MDDDM*DNKD.-	1114.37	0.0405	2	2.8883	0.2148	583.1
	1240, 20080405_FT_R1	K.MDDDMDNKD.-	1098.37	0.03691	2	2.4733	0.4874	720.5
55	psu|PF11_0043 | organism=Plasmodium_falciparum_3D7 | product=60S acidic ribosomal protein p1, putative | location=MAL11:140049-140802(-) | length=118					60.2872		13005.6
	3874, 20080405_25mM_R1	K.DIQSLLSNLSVGSAPAAAAQVTTEKPSEDKK.E	3155.64	0.14633	3	5.6287	0.6466	710.3
	3830, 20080405_50mM_R1	K.NSNNTVLPYLPMLFER.A	1907.97	0.08855	2	5.0513	0.4038	722.7
	3536, 20080405_50mM_R1	K.KEEKVEEEEEEDDLGFSLFG.-	2358.05	0.11187	2	4.9089	0.6262	1534.3
	3939, 20080405_25mM_R1	K.DIQSLLSNLSVGSAPAAAAQVTTEKPSEDK.K	3027.55	0.1387	3	4.1296	0.4471	676.6
	4030, 20080405_25mM_R1	K.NSNNTVLPYLPM*LFER.A	1923.96	0.08654	2	3.4279	0.5343	427
	5716, 20080405_FT_R1	K.MSITSDNILK.L	1121.59	0.04924	2	2.2669	0.2242	488.4
56	psu|PF14_0230 | organism=Plasmodium_falciparum_3D7 | product=Ribosomal protein family L5, putative | location=MAL14:973795-975485(-) | length=294					60.2653		33977.2
	2365, 20080405_25mM_R1	K.VTGEIENNEDKEDEEGRK.P	2090.95	0.09013	2	4.8999	0.3852	982.7
	3038, 20080405_100mM_R1	K.NILGIHVAEYMK.T	1387.74	0.06084	2	3.7699	0.4559	1773.7
	3576, 20080405_25mM_R1	K.SLNLDTQFLGVEK.V	1463.77	0.0667	2	3.178	0.4654	895
	2720, 20080405_200mM_R1	K.AFLDVGITR.T	991.557	0.03221	2	2.4986	0.3853	1243.5
	2621, 20080405_50mM_R1	K.THFNDYLK.N	1037.51	0.04411	2	2.1897	0.3775	725.8
	3537, 20080405_25mM_R1	K.NYAAAYATGLLCAR.R	1457.72	0.06511	2	2.0499	0.1421	471.1
57	psu|PF14_0046 | organism=Plasmodium_falciparum_3D7 | product=hypothetical conserved in Plasmodium species | location=MAL14:170000-170893(+) | length=297					56.4044		34702.7
	3912, 20080405_25mM_R1	K.FIDYTNNSDITNSLMDEIQIEQVQAEDGTIKPK.V	3769.81	0.17539	3	7.9808	0.647	3122.7
	1866 - 1869, 20080405_25mM_R1	K.DTEGHNEMLEK.L	1302.56	0.04741	2	2.726	0.2322	427.5
	920 - 924, 20080405_FT_R1	K.DNENSEEK.K	964.385	0.03408	2	2.7143	0.2296	544
	2948, 20080405_500mM_R1	K.LNQILIGMLK.F	1142.7	0.04949	2	2.6329	0.1891	691.3
	2067, 20080405_25mM_R1	K.VQVNISNSK.A	988.542	0.0355	2	2.6327	0.298	577.6
	7454 - 7470, 20080405_FT_R1	K.MEANNNM*NNK.K	1195.48	0.04717	2	2.0661	0.1354	382.1
58	gi|183805|gb|AAA52632.1| pseudo-a-thal					50.4178		9072.84
	3581, 20080405_50mM_R1	K.VADALTNAVAHVDDMPNALSALSDLHAHK.L	2996.49	0.14316	3	7.7224	0.6147	2826.4
	3458, 20080405_100mM_R1	K.KVADALTNAVAHVDDMPNALSALSDLHAHK.L	3124.58	0.13962	3	7.1258	0.6056	3119.8
	3666, 20080405_150mM_r1	K.LLSHCLLVTLAAHLPAEFTPAVHASLDK.F	2967.61	0.14125	4	5.7936	0.6587	2127.7
	3275, 20080405_FT_R1	K.FLASVSTVLTSK.Y	1252.71	0.05376	2	2.5142	0.4877	902.3
	2383, 20080405_200mM_R1	K.LRVDPVNFK.L	1087.63	0.04351	2	2.5053	0.2096	562.4
59	psu|PFL0210c | organism=Plasmodium_falciparum_3D7 | product=eukaryotic initiation factor 5a, putative | location=MAL12:205488-205973(-) | length=161					50.4113		17619.8
	3515, 20080405_200mM_R1	K.RTELQLIDITEDGFVSLLYDNGDTKDDLSLPK.D	3623.83	0.15147	3	7.725	0.6885	2374.4
	2833, 20080405_50mM_R1	R.KYEDICPTSHNMDVPVVK.R	2074.99	0.09234	2	4.7847	0.5717	1228
	2459, 20080405_50mM_R1	K.DTEGNLDEVAK.Q	1190.55	0.04961	2	3.0841	0.2942	1046.2
	3623, 20080405_25mM_R1	K.AHIVGIDIFTGR.K	1298.72	0.0562	2	2.9799	0.4561	1729.8
	7232, 20080405_FT_R1	K.VVDYSTSK.T	898.452	0.03221	2	2.2177	0.1437	227.4
60	psu|PFL2215w | organism=Plasmodium_falciparum_3D7 | product=actin | location=MAL12:1920771-1921901(+) | length=376					50.3678		41844
	3742, 20080405_25mM_R1	R.TTGIVLDSGDGVSHTVPIYEGYALPHAIMR.L	3169.6	0.13499	3	6.0539	0.6411	1497.6
	2869, 20080405_25mM_R1	K.EAAGIHTTTFNSIK.K	1489.76	0.06499	2	3.1841	0.5293	435.5
	1873, 20080405_FT_R1	K.TSEQSSDIEK.S	1123.51	0.04277	2	3.0391	0.363	1109.4
	2720, 20080405_150mM_r1	R.AAPEEHPVLLTEAPLNPK.G	1926.03	0.08317	3	2.8734	0.4006	353.2
	2385, 20080405_500mM_R1	K.NPGIMVGMEEK.D	1204.57	0.04778	2	2.1771	0.2367	316.6
61	psu|PFC0400w | organism=Plasmodium_falciparum_3D7 | product=60S Acidic ribosomal protein P2 | location=MAL3:404654-404992(+) | length=112					50.3553		11940.9
	3029, 20080405_25mM_R1	K.KLQNIGGGVAAAPAGAAAVETAEAK.K	2265.22	0.10356	2	7.1064	0.7112	3129.8
	4393, 20080405_25mM_R1	K.NVLGAVNADVEDEVLNNFIDSLK.G	2488.26	0.12473	3	6.8197	0.6521	1893.9
	2701, 20080405_50mM_R1	K.KLQNIGGGVAAAPAGAAAVETAEAKK.E	2393.31	0.10208	3	6.5433	0.7031	3023.5
	2431, 20080405_500mM_R1	K.LQNIGGGVAAAPAGAAAVETAEAK.K	2137.12	0.08444	3	4.5335	0.6023	1606.2
	3152, 20080405_500mM_R1	K.KEEEEEEEDDLGFSLFG.-	2001.84	0.08842	2	4.1558	0.6108	1286.9
62	psu|PF14_0102 | organism=Plasmodium_falciparum_3D7 | product=rhoptry-associated protein 1, RAP1 | location=MAL14:420442-422790(+) | length=782					50.3168		89996.4
	2840, 20080405_50mM_R1	K.NEGDLVAQKEEFEYDENMEK.A	2417.04	0.10746	3	5.3547	0.5984	2769.3
	4086, 20080405_25mM_R1	K.NTLTPLEELYPTNVNLFNYK.Y	2383.22	0.11137	2	5.2209	0.4773	1536.1
	3206, 20080405_100mM_R1	K.YSTSHIYFDPTVASYAYYNLDRR.T	2802.32	0.11838	3	4.531	0.5835	978.7
	3177, 20080405_200mM_R1	R.HNFLLDYHFNSIFEK.E	1923.94	0.08634	3	4.3847	0.5661	1575.3
	1448, 20080405_25mM_R1	K.TSTPSGTQTSGLK.S	1264.64	0.05058	2	2.4968	0.3814	247
63	psu|PFE0075c | organism=Plasmodium_falciparum_3D7 | product=rhoptry-associated protein 3, RAP3 | location=MAL5:81134-82336(-) | length=400					50.3115		46974
	4076, 20080405_50mM_R1	K.NGKEEFFGTPDDLISSFFSDMK.A	2511.14	0.11789	3	6.229	0.5823	1569.7
	4204, 20080405_50mM_R1	K.EEFFGTPDDLISSFFSDMK.A	2211.98	0.09795	2	4.3969	0.6289	861.6
	3057, 20080405_100mM_R1	R.TFQLEGKPHIPDDQLSFMR.D	2259.12	0.10268	4	3.0394	0.336	860.5
	3219, 20080405_150mM_r1	R.AFSVYLLHFYAK.D	1458.78	0.06193	3	2.7521	0.232	485.5
	2597, 20080405_25mM_R1	K.ADLNNHAIYK.N	1158.59	0.04729	2	2.4778	0.2531	514.4
64	psu|PFB0300c | organism=Plasmodium_falciparum_3D7 | product=merozoite surface protein 2 precursor | location=MAL2:273689-274507(-) | length=272					50.309		27940.2
	2682, 20080405_FT_R1	K.SPTAQPEQAENSAPTAEQTESPELQSAPENK.G	3266.49	0.15086	3	6.1796	0.6455	1782.1
	2180, 20080405_50mM_R1	K.GKGEVQEPNQANKETQNNSNVQQDSQTK.S	3100.45	0.13149	4	5.0252	0.4383	1625.5
	1667 - 1670, 20080405_FT_R1	K.ETQNNSNVQQDSQTK.S	1720.77	0.06517	2	3.2367	0.5406	309.7
	1406, 20080405_50mM_R1	K.NAETNPKGKGEVQEPNQANK.E	2153.06	0.07687	3	2.7675	0.4098	405.6
	2176, 20080405_FT_R1	K.SNVPPTQDADTK.S	1272.61	0.05132	2	2.5127	0.3695	369.5
65	psu|PF10_0063 | organism=Plasmodium_falciparum_3D7 | product=DNA/RNA-binding protein, putative | location=MAL10:262150-262997(-) | length=107					50.2934		11969.2
	3085, 20080405_500mM_R1	K.NPFDEVIITGLGNATK.I	1688.89	0.07658	2	5.1302	0.6098	3397.7
	2662, 20080405_FT_R1	R.SENSIQVSMTK.K	1223.59	0.05144	2	3.1977	0.4828	1526.3
	2541, 20080405_200mM_R1	K.IAIGAASIMEK.E	1103.61	0.0468	2	2.7682	0.4798	1160.4
	1099, 20080405_50mM_R1	K.RMFTGNEEK.N	1111.52	0.02983	2	2.422	0.1789	742.7
	2798, 20080405_25mM_R1	K.VQTAYFSSDR.I	1173.55	0.04985	2	2.2238	0.3138	351.7
66	psu|PFE0585c | organism=Plasmodium_falciparum_3D7 | product=myo-inositol 1-phosphate synthase, putative | location=MAL5:520718-522691(-) | length=604					50.2901		69068.6
	2868, 20080405_50mM_R1	K.KTNEDEHLLNENIQIEDYK.L	2345.13	0.10416	3	5.2258	0.5401	2490.3
	4033, 20080405_25mM_R1	K.QNNLNELIVLWSGNTEK.N	1972.01	0.08855	2	5.1429	0.5997	1175.1
	2601, 20080405_FT_R1	R.ANENLYVDDEK.D	1309.59	0.05644	2	3.7992	0.4001	1199.8
	2830, 20080405_25mM_R1	K.SPFNSTVYK.T	1042.52	0.04435	2	2.0101	0.1704	432.1
	2790, 20080405_FT_R1	K.SIDYCEGDSLNEK.G	1472.62	0.06536	2	2.0007	0.3723	209.3
67	psu|MAL8P1.40 | organism=Plasmodium_falciparum_3D7 | product=RNA-binding protein, putative | location=MAL8:1023701-1024918(-) | length=286					50.2885		32420.8
	2404, 20080405_150mM_r1	K.HVTTDGHPYYYNSVTGHSQWEKPK.E	2831.32	0.13425	3	5.7696	0.6137	1272.4
	2434, 20080405_150mM_r1	K.HVTTDGHPYYYNSVTGHSQWEK.P	2606.17	0.12028	3	5.3859	0.6026	885.5
	3282, 20080405_25mM_R1	K.YGTITQVYYVPATAQSPR.G	2015.02	0.09111	2	5.1374	0.678	1301.5
	7535 - 7541, 20080405_FT_R1	K.YNNSNDAQGGNK.N	1281.55	0.0501	2	3.4212	0.4334	894
	2556, 20080405_50mM_R1	K.GMHGFYVSGK.H	1082.51	0.04485	2	2.8941	0.4317	669.1
68	psu|PF11_0351 | organism=Plasmodium_falciparum_3D7 | product=heat shock protein hsp70 homologue | location=MAL11:1320112-1322103(+) | length=663					50.2605		73252.4
	3530, 20080405_FT_R1	K.TQTEINLPFITANQTGPK.H	1973.03	0.08745	2	5.2103	0.5031	710.1
	2965, 20080405_FT_R1	K.SQIFSTAADNQTQVSIK.V	1837.93	0.08183	2	4.3737	0.5113	1124.9
	1348, 20080405_25mM_R1	K.ISDSDKDELR.Q	1177.57	0.04619	2	3.265	0.3388	971.7
	6936, 20080405_FT_R1	K.NNAQQGAQQEQPNNENK.A	1911.85	0.0822	2	2.5013	0.3727	530.9
	2916, 20080405_FT_R1	R.TTPSVVAFTNDNQR.L	1549.76	0.06865	2	2.3332	0.4054	522.8
69	gi|1360744|pir||B35049 ankyrin 1, erythrocyte splice form 3 - human [MASS=203445					50.2544		203320
	3728, 20080405_50mM_R1	K.TGASIDAVTESGLTPLHVASFMGHLPIVK.N	2948.55	0.13706	3	4.9381	0.6721	1205.8
	2607, 20080405_500mM_R1	R.YSILSESTPGSLSGTEQAEMK.M	2215.04	0.09648	2	3.9391	0.6223	777
	2746, 20080405_100mM_R1	K.KGNTALHIAALAGQDEVVR.E	1963.07	0.08585	3	3.7262	0.5761	1825.7
	2379, 20080405_25mM_R1	K.AEDSDATGHEWK.L	1345.57	0.0573	2	3.4858	0.354	1071.5
	3836 - 3840, 20080405_500mM_R1	R.IRVENPNSLLEQSVALLNLWVIR.E	2676.52	0.12836	3	2.967	0.5602	790
70	psu|MAL13P1.237 | organism=Plasmodium_falciparum_3D7 | product=hypothetical protein, conserved | location=MAL13:1894314-1895693(-) | length=372					50.239		42133.2
	2924, 20080405_100mM_R1	K.KGSDHSTGSVFIVTFK.K	1709.89	0.07615	3	4.7798	0.5511	850.9
	2572, 20080405_FT_R1	K.QNNVDENEFPNSK.V	1534.68	0.06731	2	3.6239	0.43	615.1
	1510, 20080405_25mM_R1	K.AVNENGEKPDEEVK.S	1557.74	0.06157	2	3.6068	0.381	1112.9
	2912, 20080405_500mM_R1	K.DAWVETTGLQVFNHNEQ.-	1987.91	0.08916	2	2.4501	0.3938	343.1
	2625, 20080405_50mM_R1	R.ISPGYVSFHEK.T	1263.64	0.05388	2	2.2556	0.2186	172.6
71	psu|MAL7P1.204					50.2318
	2637, 20080405_50mM_R1	K.NNNNIDSNHQYGDNNINNNNNNNITGEDVVLKDENKK.S	4212.92	0.18592	5	4.6369	0.3975	2110.9
	2766, 20080405_50mM_R1	K.YYSNNYGNYNNAYNNFHEGVSNR.N	2774.16	0.12448	3	4.344	0.5742	1604.9
	2526, 20080405_25mM_R1	K.IGNIHENDGVEGR.E	1409.68	0.05469	3	3.8469	0.3572	993.3
	2380, 20080405_25mM_R1	K.NKPDENVNNNTQTLK.K	1728.85	0.07256	2	2.8321	0.4933	537.6
	2089, 20080405_100mM_R1	R.NEHIIDEANRK.Y	1338.68	0.0397	3	2.753	0.2074	326.1
72	psu|PF11_0314 | organism=Plasmodium_falciparum_3D7 | product=26S protease subunit regulatory subunit 6a, putative | location=MAL11:1168877-1170196(+) | length=439					50.2294		49509.7
	4147, 20080405_50mM_R1	K.QIEDLVEAIVLPMLHK.E	1848.03	0.08708	2	4.5872	0.553	795.2
	2477, 20080405_50mM_R1	K.LSHEGFRDIDDEK.R	1560.73	0.06743	2	3.4545	0.3148	686.8
	2473, 20080405_50mM_R1	K.RFDSELSGDREVQR.T	1693.83	0.0701	3	2.9872	0.3332	1118.2
	3786, 20080405_50mM_R1	R.QTIFLPVPGLIDASELKPGDLVGVNK.D	2720.52	0.12742	3	2.6583	0.4463	285.5
	2309, 20080405_25mM_R1	K.LPQEYDNR.V	1034.49	0.0418	2	2.0376	0.1607	434.6
73	psu|PFC0975c | organism=Plasmodium_falciparum_3D7 | product=PFCYP19, cyclophilin, peptidyl-prolyl cis-trans isomerase | location=MAL3:925315-925830(-) | length=171					50.2283		18940.3
	2909, 20080405_500mM_R1	K.VFFDISIDNSNAGR.I	1554.75	0.06767	2	4.5288	0.6291	1496.7
	3844, 20080405_100mM_R1	K.HDQPGLLSMANAGPNTNSSQFFITLVPCPWLDGK.H	3655.77	0.176	3	4.2528	0.6325	606.1
	3524, 20080405_150mM_r1	R.IIFELFSDITPR.T	1450.79	0.06609	2	3.4046	0.4296	1538.6
	2306, 20080405_200mM_R1	K.VIEGMNVVR.E	1016.56	0.04112	2	2.781	0.157	641.1
	2449, 20080405_200mM_R1	R.SFTDENFNMK.H	1232.53	0.05266	2	2.6666	0.4368	553.5
74	gi|24234686|ref|NP_694881.1| heat shock 70kDa protein 8 isoform 2 [Homo sapiens]					50.2222		53484.5
	3137, 20080405_25mM_R1	K.NQVAMNPTNTVFDAK.R	1649.8	0.07219	2	4.0416	0.5947	1494.2
	2930, 20080405_50mM_R1	R.MVNHFIAEFK.R	1235.62	0.05191	3	3.2415	0.3948	678.1
	2996, 20080405_100mM_R1	K.HWPFMVVNDAGRPK.V	1653.83	0.07121	2	3.0802	0.4775	653.3
	2817, 20080405_100mM_R1	K.HWPFM*VVNDAGRPK.V	1669.83	0.06964	3	2.8132	0.4994	836.9
	2876, 20080405_500mM_R1	K.SFYPEEVSSMVLTK.M	1616.79	0.07097	2	2.5235	0.3999	576.1
75	psu|PFC0300c | organism=Plasmodium_falciparum_3D7 | product=60S ribosomal protein L7, putative | location=MAL3:311650-312910(-) | length=257					50.209		30503.9
	3571, 20080405_25mM_R1	K.IVEPYVTYGYPTLSTVR.K	1958.03	0.07707	2	4.1808	0.5599	1338.7
	2787, 20080405_50mM_R1	R.LLQVHNGVFVK.V	1253.74	0.05254	2	3.4557	0.4354	1087.5
	1362, 20080405_25mM_R1	R.YEEEYESERK.K	1361.59	0.05278	2	2.9127	0.3355	744.8
	3226, 20080405_100mM_R1	K.KVNNFLWAFK.L	1266.7	0.05608	2	2.8807	0.2814	824.2
	2304, 20080405_FT_R1	K.IQDNADISK.H	1003.51	0.04149	2	2.6902	0.1191	460
76	psu|PF08_0074 | organism=Plasmodium_falciparum_3D7 | product=DNA/RNA-binding protein Alba, putative | location=MAL8:688461-689207(+) | length=248					50.1736		27241.8
	3959, 20080405_50mM_R1	K.TVSFIEILLSR.E	1277.75	0.05423	3	3.3715	0.2118	1094.3
	2107, 20080405_200mM_R1	K.DREPIDEDEMR.I	1404.61	0.0551	2	3.0504	0.2915	1103.6
	2327, 20080405_25mM_R1	K.DREPIDEDEM*R.I	1420.6	0.05991	2	2.9709	0.4218	467.5
	2166, 20080405_200mM_R1	R.MTNYVNYGAK.I	1160.54	0.04655	2	2.8264	0.3709	682.6
	2779 - 2781, 20080405_200mM_R1	K.AVTLAEIIK.R	957.598	0.04012	2	2.0012	0.2882	216.5
77	psu|PFF0870w | organism=Plasmodium_falciparum_3D7 | product=hypothetical protein, conserved | location=MAL6:758606-760993(+) | length=795					48.3856		92697.1
	3023, 20080405_25mM_R1	K.IQNYNDDKENEDTINDVNNYNNEVYK.L	3177.39	0.14157	3	7.6026	0.6389	2214.9
	3000, 20080405_FT_R1	K.GQDNLENNNQVNNNYDTQGIMEYK.S	2815.22	0.12815	3	5.7855	0.6063	1353.9
	2263, 20080405_100mM_R1	K.HHNNDYYNNNNNNNNNIYGEK.N	2579.07	0.11234	3	4.5264	0.4578	1213.6
	2939, 20080405_25mM_R1	K.SNNENPNMLSNSLK.K	1561.73	0.06743	2	3.701	0.4748	854.5
	1549, 20080405_FT_R1	K.AQDESNTSDK.Y	1094.46	0.07696	2	2.0792	0.2341	433.4
78	psu|PFE0080c | organism=Plasmodium_falciparum_3D7 | product=rhoptry-associated protein 2, RAP2 | location=MAL5:84041-85237(-) | length=398					48.2914		46708.8
	4111, 20080405_100mM_R1	K.SEYYGTPDDLITSFFSIIK.T	2196.07	0.09697	2	5.0816	0.5485	1100.9
	3687, 20080405_25mM_R1	K.SMLSTDDYQSFFK.N	1568.69	0.07109	2	3.5249	0.3736	1473.4
	3385, 20080405_50mM_R1	K.KFMENLDLYIMK.E	1544.79	0.06851	3	3.3999	0.1974	1562.9
	3516, 20080405_FT_R1	R.DYNFLIYAGSR.E	1318.64	0.05962	2	2.5384	0.303	337
	2207, 20080405_100mM_R1	K.ESEREHLVIK.K	1239.67	0.05071	2	2.0161	0.1169	549
79	gi|61679604|pdb|1Y85|B Chain B, T-To-T(High) Quaternary Transitions In Human Hemoglobin: Deshis146beta Deoxy Low-Salt					48.2724		15720.2
	3815, 20080405_25mM_R1	R.FFESFGDLSTPDAVMGNPK.V	2058.95	0.09038	2	5.4381	0.6435	1410.7
	2503, 20080405_150mM_r1	K.VNVDEVGGEALGR.L	1314.66	0.05694	2	4.357	0.4651	1877.9
	2998, 20080405_25mM_R1	K.EFTPPVQAAYQK.V	1378.7	0.05912	2	2.4876	0.4533	614.2
	2626, 20080405_200mM_R1	K.SAVTALWGK.V	932.52	0.03844	2	2.4797	0.4455	864
	1331, 20080405_25mM_R1	-.VHLTPEEK.S	952.51	0.03813	2	2.389	0.1378	553.4
80	psu|PFD1055w | organism=Plasmodium_falciparum_3D7 | product=ribosomal protein S19s, putative | location=MAL4:1031088-1031839(+) | length=170					48.1998		19709.6
	3935, 20080405_25mM_R1	R.SILQQLENLGYVEQNPK.K	1973.03	0.09197	2	3.9956	0.4538	659.9
	3416, 20080405_50mM_R1	R.LYLHPDIGVGFLR.R	1499.84	0.06501	3	3.8858	0.5069	1024.5
	1788 - 1790, 20080405_100mM_R1	R.RGVAPNHTSLASGK.I	1394.75	0.04927	3	3.0137	0.4981	174.8
	3064, 20080405_50mM_R1	K.RLLEPVPFVK.T	1197.74	0.04912	2	2.7189	0.2223	889.9
	3439, 20080405_50mM_R1	R.KLAPLNEDWYFIR.A	1664.88	0.07321	3	2.6321	0.3178	285
81	psu|PF11_0302 | organism=Plasmodium_falciparum_3D7 | product=hypothetical protein | location=MAL11:1125950-1127308(+) | length=452					40.3674		51919
	3774, 20080405_150mM_r1	K.NQNEDNVDNHMNIEEISQEFFSGFNPFGTMK.I	3632.57	0.17245	3	6.2099	0.5396	1908.9
	3007, 20080405_FT_R1	K.DSLILNENNNDSLTSADQK.N	2090.98	0.09795	2	5.7746	0.6726	2870.8
	2756, 20080405_50mM_R1	K.HISTTCNASSGNVFLR.K	1706.83	0.0712	3	3.0163	0.2722	444.9
	2966, 20080405_100mM_R1	K.GNKPFEHFNSPNFENMMK.G	2167.97	0.0961	3	2.8269	0.5157	382.1
82	psu|PF14_0324 | organism=Plasmodium_falciparum_3D7 | product=hypothetical protein, conserved | location=MAL14:1372846-1374540(+) | length=564					40.3617		66015.6
	3421, 20080405_100mM_R1	K.VRNENMLENAQLIAHLNNIIENDPQLK.S	3143.63	0.14658	3	7.2331	0.444	1751
	3952, 20080405_50mM_R1	K.YFSDAITNDPLDHVLYSNLSGAFASLGR.F	3043.48	0.14097	3	6.2569	0.614	2415.4
	3197, 20080405_25mM_R1	K.LNENPNSISEYIK.D	1520.76	0.06779	2	4.0026	0.2778	1014.3
	2321, 20080405_FT_R1	K.FTGEGNDAEER.Q	1224.51	0.05021	2	2.6294	0.3703	1009.9
83	psu|PFI0645w | organism=Plasmodium_falciparum_3D7 | product=EF-1B | location=MAL9:575670-576500(+) | length=276					40.3421		32007.2
	3417, 20080405_50mM_R1	K.GEEDYHNLNSFFESHSYVDNYSVGFK.D	3084.33	0.12779	3	6.5097	0.6297	2059
	3234, 20080405_200mM_R1	R.WFHHISSLPEFILNQYDEEHNK.K	2783.32	0.12845	3	5.9854	0.4571	1934.6
	3101, 20080405_50mM_R1	R.SILIIEIKPK.S	1153.76	0.04961	2	3.0374	0.4026	1313.4
	6873, 20080405_FT_R1	K.GNSGTNTTTCTNK.K	1298.56	0.04668	2	2.0752	0.387	258.9
84	psu|MAL7P1.81 | organism=Plasmodium_falciparum_3D7 | product=eukaryotictranslation initiation factor 3 37.28 kDa subunit, putative | location=MAL7:787446-788872(-) | length=327					40.3403		37260.8
	2771, 20080405_150mM_r1	K.YLSGHNRPLTHVNTNYDGDLLFTTGR.D	2961.46	0.14419	3	5.8299	0.5837	1316.5
	2632, 20080405_50mM_R1	K.NHIILAGGQAAEHVTTTASGEGK.F	2262.15	0.09921	3	5.3228	0.6149	1356.5
	3818, 20080405_25mM_R1	K.VYLFDVYTGEPLK.I	1543.8	0.06841	2	2.8583	0.3866	555.4
	1176 - 1178, 20080405_FT_R1	K.DPLNQDK.I	829.405	0.02797	2	2.4822	0.1002	533
85	psu|PF11_0142 | organism=Plasmodium_falciparum_3D7 | product=hypothetical protein, conserved | location=MAL11:521121-522823(-) | length=388					40.3319		42679.7
	3831, 20080405_25mM_R1	R.NTFSQSPLMQPVLENPNLLR.E	2298.19	0.10894	2	6.2679	0.6872	1643.2
	3790, 20080405_50mM_R1	R.SVLNELSNNPEMLTNLVSNNPILR.N	2681.39	0.12491	3	5.6262	0.5202	2207.9
	3430, 20080405_50mM_R1	R.NLGNFNFPNANMNLDFNTTNVTDNRPPEER.Y	3465.59	0.16159	3	5.3398	0.5443	350.3
	3210, 20080405_50mM_R1	K.ESLTLYGVADGNTMHLVR.S	1975.99	0.0905	2	4.2833	0.5847	972.6
86	psu|PF13_0224 | organism=Plasmodium_falciparum_3D7 | product=60S ribosomal subunit protein L18, putative | location=MAL13:1633891-1634561(-) | length=184					40.3087		21732.7
	2590, 20080405_100mM_R1	K.KIDNSLNTNIHQYHIVGR.A	2122.12	0.08921	3	5.8652	0.4909	2161.4
	2941, 20080405_500mM_R1	K.EGAIAQLYSEMAGR.H	1495.72	0.06547	2	4.1114	0.5653	1262.5
	3252, 20080405_50mM_R1	R.FPALHLPTLQK.E	1264.74	0.05246	3	3.3237	0.3972	1054.4
	2476, 20080405_150mM_r1	R.ISEISSSLVR.R	1090.61	0.04619	2	3.1827	0.3537	1724.1
87	psu|PF14_0655					40.3053
	3772, 20080405_150mM_r1	K.KLVPDIQVALFSATMPQEILELTTR.F	2813.55	0.12833	3	5.505	0.665	1323.1
	4031, 20080405_100mM_R1	K.LVPDIQVALFSATMPQEILELTTR.F	2685.45	0.1273	3	5.254	0.5851	1710.5
	2524, 20080405_100mM_R1	K.KVDILTQEMHNR.L	1483.77	0.06365	2	4.437	0.4835	1877.6
	3350, 20080405_500mM_R1	K.KIESYYSTQIEEMPLEVADYL.-	2521.21	0.11943	2	4.204	0.6047	1400.4
88	psu|PF10_0325 | organism=Plasmodium_falciparum_3D7 | product=haloacid dehalogenase-like hydrolase, putative | location=MAL10:1339760-1340626(+) | length=288					40.2947		32820.6
	3287, 20080405_200mM_R1	K.YYNISLNNALAMGDGENDIEMLSGLTHSVGVHNASEK.V	3963.85	0.1769	4	5.8948	0.4401	1037.2
	3282, 20080405_150mM_r1	R.INVANTFQSYVELFHQHTNK.F	2390.19	0.10757	4	4.6617	0.5533	1361.4
	2472, 20080405_100mM_R1	K.NSAAYVGPSNNEHAISHVLK.T	2108.05	0.08926	4	3.256	0.5043	957.1
	4223, 20080405_25mM_R1	K.VLFSLPENILENTLK.L	1729.97	0.08232	2	3.2479	0.4421	640.4
89	gi|57864582|ref|NP_001009931.1| hornerin [Homo sapiens]					40.2846		282226
	2559, 20080405_50mM_R1	R.HGSGSGQSSSYGPYGSGSGWSSSR.G	2318.97	0.10025	3	5.4554	0.6642	2835.1
	1956 - 1958, 20080405_50mM_R1	R.HGSGSGQSSSYGPYR.S	1526.66	0.05674	2	3.6066	0.6855	780
	2008, 20080405_150mM_r1	R.HGSGSGHSSSYGQHGSGSGWSSSSGR.H	2477.02	0.10024	4	3.4803	0.5001	572.3
	2048, 20080405_100mM_R1	R.GPYESGSGHSSGLGHQESR.S	1928.85	0.07681	4	3.0231	0.3684	1068.7
90	psu|PF11_0313 | organism=Plasmodium_falciparum_3D7 | product=ribosomal phosphoprotein P0 | location=MAL11:1165219-1166169(+) | length=316					40.2696		34945.3
	3191, 20080405_FT_R1	K.MVENPEAFAAVAAPASAAK.A	1844.92	0.08464	2	5.3921	0.5142	1313.3
	3946, 20080405_100mM_R1	K.NIVALIIDSDYTFPLMENIK.K	2309.21	0.10544	3	4.1545	0.335	1486
	4389, 20080405_25mM_R1	R.LGVIAPIDVFIPPGPTGMDPSHTSFFQSLGISTK.I	3526.83	0.181	3	4.0556	0.5257	604.4
	3328, 20080405_50mM_R1	R.ATGVITEASYPHVFVEAFK.N	2066.06	0.09103	3	2.5901	0.4252	636.9
91	psu|PF11_0164 | organism=Plasmodium_falciparum_3D7 | product=peptidyl-prolyl cis-trans isomerase | location=MAL11:589706-590628(-) | length=195					40.2689		21717.3
	2677, 20080405_50mM_R1	K.LVHIEAVGTDSGEPLKR.V	1820.99	0.07524	2	4.8449	0.5846	1767.7
	3223, 20080405_50mM_R1	K.TYFDITIDDKPLGR.I	1653.85	0.075	2	4.2042	0.6402	1642.6
	4025, 20080405_100mM_R1	K.NTNGSQFFILFIPTPWLDGR.H	2323.19	0.11724	2	3.7352	0.4578	606.7
	2317, 20080405_50mM_R1	K.RGLLSM*ANAGK.N	1133.61	0.0476	2	2.4729	0.2035	201.7
92	psu|PFL1110c | organism=Plasmodium_falciparum_3D7 | product=cAMP-dependent protein kinase regulatory subunit, putative | location=MAL12:927817-929983(-) | length=441					40.2584		50801.1
	3382, 20080405_FT_R1	K.TDSEILDGLDYSEMSK.Q	1802.8	0.08452	2	5.1676	0.5981	1697.8
	1383, 20080405_25mM_R1	K.NAHEGDMNNDGEDDRYK.F	1979.78	0.08256	3	3.5723	0.5088	948.8
	3634, 20080405_25mM_R1	K.VLDLESIHFIQK.K	1441.8	0.06462	2	3.4383	0.313	1082.6
	2926, 20080405_500mM_R1	K.RLLGPIEDILHR.N	1431.84	0.05985	3	3.3688	0.3439	1386.2
93	gi|40354192|ref|NP_000412.2| keratin 10 [Homo sapiens]					40.2566		58791.5
	3295, 20080405_25mM_R1	K.GSLGGGFSSGGFSGGSFSR.G	1707.77	0.0772	2	4.9872	0.5848	1508.5
	2723, 20080405_50mM_R1	K.IRLENEIQTYR.S	1434.77	0.06169	2	3.9603	0.4176	1641.6
	3753, 20080405_150mM_r1	K.ADLEMQIESLTEELAYLK.K	2096.05	0.07133	2	3.8765	0.4471	981.7
	2577, 20080405_25mM_R1	R.SQYEQLAEQNRK.D	1493.73	0.06255	2	3.2708	0.3993	727
94	psu|PFE1050w | organism=Plasmodium_falciparum_3D7 | product=adenosylhomocysteinase(S-adenosyl-L-homocystein e hydrolase) | location=MAL5:857035-858474(+) | length=479					40.2443		53804.3
	3907, 20080405_25mM_R1	K.NNAVVGNIGHFDDEIQVNELFNYK.G	2749.32	0.12333	3	4.8867	0.5402	1096.9
	2423, 20080405_100mM_R1	K.GIHIENVKPQVDR.I	1504.82	0.0645	2	3.8829	0.5035	1637.3
	3593, 20080405_FT_R1	K.QNELLFTAINVNDAVTK.Q	1890	0.08636	2	3.6805	0.3784	927.9
	2159, 20080405_50mM_R1	K.KWTNIAK.K	860.499	0.03417	2	2.009	0.158	313.9
95	psu|PF13_0228 | organism=Plasmodium_falciparum_3D7 | product=40S ribosomal subunit protein S6, putative | location=MAL13:1653242-1654162(-) | length=306					40.2219		35362.9
	2235, 20080405_25mM_R1	R.SELNQQHDVETTK.K	1528.72	0.06414	2	4.4384	0.411	1635.1
	2145, 20080405_100mM_R1	K.YRSELNQQHDVETTK.K	1847.89	0.08391	2	4.098	0.5083	1161.9
	2575, 20080405_200mM_R1	K.LNISNPLNNVQK.S	1353.75	0.05705	2	3.7759	0.4183	1067.1
	6827, 20080405_FT_R1	K.TNENTQQTK.Q	1063.5	0.04522	2	2.3558	0.1562	312
96	psu|PF10_0153 | organism=Plasmodium_falciparum_3D7 | product=hsp60 | location=MAL10:627043-629039(-) | length=580					40.2097		62511.7
	2620, 20080405_FT_R1	K.ELDSVQTDNYDQR.V	1582.7	0.06999	2	4.1937	0.5422	1603.7
	3693, 20080405_200mM_R1	K.TAISDAASIASLMTTTEVAIVDFK.D	2455.26	0.11655	3	3.1089	0.3656	281.5
	2762, 20080405_FT_R1	K.AGDGTTTATILAR.S	1247.66	0.0529	2	2.8732	0.3712	961.2
	2478, 20080405_FT_R1	K.EGTITVTEGK.T	1034.54	0.04338	2	2.2911	0.3373	739.8
97	psu|PFB0100c | organism=Plasmodium_falciparum_3D7 | product=knob associated histidine-rich protein | location=MAL2:103385-105796(-) | length=654					40.2007		71259.4
	3101, 20080405_25mM_R1	K.RFPLGMNDEDEEGK.E	1636.73	0.07171	2	4.0142	0.4788	1355.8
	1654, 20080405_25mM_R1	K.NAANNGEQVMSR.G	1290.59	0.04912	2	3.3509	0.5694	705.7
	993, 20080405_FT_R1	K.DNEDAESVK.S	1006.43	0.03667	2	2.2949	0.158	595.9
	7165, 20080405_FT_R1	R.GQAQLQEAGK.K	1029.53	-0.01851	2	2.2719	0.1665	470.6
98	psu|MAL13P1.303 | organism=Plasmodium_falciparum_3D7 | product=polyadenylate binding protein, putative | location=MAL13:2436771-2439030(-) | length=408					40.1979		47124.3
	3333, 20080405_100mM_R1	R.VSTNDVHQSFINTQYGHFPYNFFK.N	2890.36	0.13791	3	3.9573	0.4493	670
	2690, 20080405_150mM_r1	R.HFSHYGNILGATIK.R	1557.82	0.06963	2	3.6247	0.4446	863.1
	2653, 20080405_150mM_r1	R.HFSHYGNILGATIKR.E	1713.92	0.07022	4	3.1998	0.3422	588.7
	3737, 20080405_100mM_R1	K.TTLFVFYLPPHWNDQDLFDK.F	2496.22	0.11386	3	2.664	0.3425	305.5
99	psu|MAL13P1.336 | organism=Plasmodium_falciparum_3D7 | product=hypothetical protein, conserved | location=MAL13:2671924-2674300(+) | length=685					40.1828		78524.6
	2311, 20080405_FT_R1	K.TTDGNSTEFNDK.K	1328.56	0.05412	2	3.5322	0.4864	890.9
	2344, 20080405_50mM_R1	K.MMGMNHMQQK.G	1235.52	0.05083	2	3.1091	0.4401	919.8
	2265, 20080405_FT_R1	K.ETENVEEEGEEK.E	1421.59	0.05913	2	2.8666	0.4646	644.2
	1721, 20080405_25mM_R1	K.ETENVEEEGEEKEK.K	1678.73	0.06426	2	2.5019	0.3241	558.9
100	psu|PF13_0021 | organism=Plasmodium_falciparum_3D7 | product=small heat shock protein, putative | location=MAL13:236002-236637(-) | length=211					30.3884		25179.3
	3577, 20080405_150mM_r1	K.RNEALENAGMLDTFFESMYDHMNR.L	2891.25	0.12589	3	7.7689	0.6627	3745.8
	2342, 20080405_25mM_R1	R.LDQYHSDMNR.M	1278.55	0.0512	2	3.6412	0.4337	1219.3
	3199, 20080405_FT_R1	R.SFTLPENVSEDEIK.A	1607.78	0.07329	2	3.332	0.5364	711.3
101	psu|PFE0660c | organism=Plasmodium_falciparum_3D7 | product=purine nucleotide phosphorylase, putative | location=MAL5:569180-569917(-) | length=245					30.34		26840.6
	3128, 20080405_200mM_R1	R.VSHLLIHGDFPAVGDFDVYDTLNK.C	2672.34	0.12674	3	6.7993	0.6573	3613.1
	3900 - 3904, 20080405_200mM_R1	K.ANAAVVEMELATLMVIGTLR.K	2102.13	0.09445	3	4.3311	0.5354	1694.7
	3881, 20080405_150mM_r1	K.ANAAVVEMELATLMVIGTLRK.V	2230.23	0.09665	3	2.8217	0.4238	553.6
102	psu|PF11_0096 | organism=Plasmodium_falciparum_3D7 | product=casein kinase II, alpha subunit, putative | location=MAL11:365093-366100(+) | length=335					30.3307		39864.8
	3475, 20080405_150mM_r1	R.KPWSHFLTQSNIDIAKDEVIDLIDK.M	2925.54	0.1323	3	6.6136	0.6485	1586.4
	3620, 20080405_25mM_R1	K.EYYDYDNLELQWNK.P	1892.83	0.08696	2	4.4253	0.4521	874
	2989, 20080405_100mM_R1	K.LKPHYLNILGEYER.K	1744.94	0.08086	2	3.4012	0.5542	444.6
103	psu|PFA0420w | organism=Plasmodium_falciparum_3D7 | product=hypothetical protein, conserved | location=MAL1:350323-350862(+) | length=179					30.2971		19722.9
	2770, 20080405_FT_R1	K.TNVEETQPVENVNNVNDDVR.K	2285.06	0.10723	2	5.9411	0.6663	1127.8
	2800, 20080405_25mM_R1	K.TNVEETQPVENVNNVNDDVRK.N	2413.16	0.11259	2	5.1228	0.6293	762.1
	2497, 20080405_150mM_r1	K.IPDLVTDENEK.T	1272.63	0.05485	2	2.9395	0.3861	916.1
104	psu|PF14_0448 | organism=Plasmodium_falciparum_3D7 | product=ribosomal protein S2, putative | location=MAL14:1929874-1931322(+) | length=272					30.2966		29938.8
	3804, 20080405_50mM_R1	K.SPYEEWSDFLETYQNLK.G	2148.98	0.09991	2	5.9326	0.6489	2804.9
	3466, 20080405_100mM_R1	K.IVSIEEIYLHSLPIK.E	1754.01	0.08151	3	3.0103	0.5287	364.1
	2288, 20080405_25mM_R1	R.GTQIVGAPTTKK.M	1200.69	0.04924	2	2.6559	0.3854	543.8
105	gi|7245757|pdb|1DGH|B Chain B, Human Erythrocyte Catalase 3-Amino-1,2,4-Triazole Complex					30.2952		56579.3
	3609, 20080405_200mM_R1	K.FYTEDGNWDLVGNNTPIFFIRDPILFPSFIHSQK.R	4028	0.18935	4	5.4373	0.6302	1637.7
	3135, 20080405_50mM_R1	K.NFTEVHPDYGSHIQALLDK.Y	2184.07	0.09549	3	5.0885	0.5686	1526.7
	2075, 20080405_150mM_r1	R.HMNGYGSHTFK.L	1278.57	0.03495	3	4.0037	0.4359	2257.6
106	psu|PF10_0340 | organism=Plasmodium_falciparum_3D7 | product=methionine -- tRNA ligase, putative | location=MAL10:1383447-1386116(+) | length=889					30.2886		104102
	3626 - 3631, 20080405_200mM_R1	K.IPAFYPEYEIHLPIDILHFINR.V	2710.44	0.12091	4	4.5162	0.643	989.7
	4100, 20080405_50mM_R1	K.VIADLSPWLNNLTEGVIINNDNILFK.K	2925.57	0.13218	3	4.0501	0.4571	1183.3
	3754 - 3756, 20080405_200mM_R1	K.DITWFHTVIFPTILLSANIPLSK.S	2626.46	0.11874	3	2.8056	0.4518	357.8
107	psu|PFL0185c | organism=Plasmodium_falciparum_3D7 | product=nucleosome assembly protein 1, putative | location=MAL12:187143-188839(-) | length=359					30.2845		41970.6
	3107, 20080405_500mM_R1	R.NNNTVSHVIEDHDEEILVYLNDIR.C	2851.39	0.12009	3	5.6906	0.4095	2432.8
	2200, 20080405_25mM_R1	K.VPNSNVIK.Q	870.504	0.03447	2	2.3443	0.3141	284
	3933, 20080405_25mM_R1	K.IGTPNLPEFWLR.A	1442.78	0.0656	2	2.1755	0.2064	538.2
108	psu|PFD0305c | organism=Plasmodium_falciparum_3D7 | product=vacuolar ATP synthase subunit b | location=MAL4:329739-331698(-) | length=494					30.2721		55753.3
	4302, 20080405_25mM_R1	R.NGSITQFPILTMPNDDITHPIPDLTGYITEGQIFVDR.N	4129.06	0.19058	4	5.4413	0.5404	1517.2
	3402, 20080405_25mM_R1	R.IDHPYVSDQLYSNYAIAQDVK.A	2439.18	0.1105	3	4.5615	0.5477	1556.2
	2544, 20080405_50mM_R1	K.RFITQNTYECR.D	1430.68	0.06071	2	2.7178	0.3184	425.1
109	gi|4504345|ref|NP_000508.1| alpha 2 globin [Homo sapiens]					30.2719		15247.9
	2519, 20080405_50mM_R1	K.VGAHAGEYGAEALER.M	1529.73	0.06463	2	3.7827	0.3817	1739.1
	2656, 20080405_500mM_R1	K.TYFPHFDLSHGSAQVK.G	1833.89	0.0822	2	3.4346	0.5194	872.6
	2843, 20080405_500mM_R1	R.MFLSFPTTK.T	1071.55	0.04583	2	2.2038	0.3997	628.7
110	psu|PFE1370w | organism=Plasmodium_falciparum_3D7 | product=hsp70 interacting protein, putative | location=MAL5:1143612-1145353(+) | length=458					30.2631		51092.2
	3525, 20080405_25mM_R1	K.IEAAELVQDNKFEEALEK.Y	2076.05	0.09917	2	5.262	0.5681	2372.7
	4354, 20080405_25mM_R1	K.ELFNNPQFFQMMQNMMSNPQLISK.Y	2917.35	0.14556	2	4.7035	0.6097	1078.2
	3787, 20080405_50mM_R1	K.QFVTLCQENPSILLKPELGFFK.K	2551.36	0.11796	3	3.9408	0.4538	630.4
111	gi|4504351|ref|NP_000510.1| delta globin [Homo sapiens]					30.2622		16045.3
	2904, 20080405_500mM_R1	K.VLGAFSDGLAHLDNLK.G	1669.89	0.07365	2	4.6071	0.4534	1776.7
	3099, 20080405_100mM_R1	K.KVLGAFSDGLAHLDNLK.G	1797.99	0.0759	3	4.3121	0.5204	1507.2
	2198, 20080405_200mM_R1	K.VVAGVANALAHK.Y	1149.67	0.0457	2	3.2507	0.4585	1277.8
112	psu|MAL13P1.56					30.2591
	4137, 20080405_25mM_R1	K.SPYPSNWLTSLSVSAYFDK.Y	2162.04	0.10136	2	5.182	0.6717	2209.7
	3404, 20080405_100mM_R1	R.SVQFLEDSSPLSHPIRPESYVSMENFYTTTVYDK.G	3966.87	0.17421	4	5.0186	0.4693	1403
	3123, 20080405_100mM_R1	K.ADDLTYFNDESHVDFDQMNMR.T	2563.05	0.1163	3	4.2645	0.6236	1311.9
113	psu|PF14_0076					30.2458
	3807, 20080405_100mM_R1	K.FIEVTDTNGFEPAYTLGQFDGIVGLGWK.D	3074.51	0.13632	3	4.917	0.6022	1214.9
	4158, 20080405_25mM_R1	K.IEQAVFTFYLPFDDK.H	1832.91	0.08587	2	4.4217	0.5806	1066.3
	3898, 20080405_25mM_R1	K.NTFILGDPFMR.K	1310.66	0.05754	2	3.035	0.4109	832.5
114	gi|547754|sp|P35908.1|K22E_HUMAN Keratin, type II cytoskeletal 2 epidermal (Cytokeratin-2e) (CK 2e) (K2e) (keratin-2)					30.2455		65825.4
	2447, 20080405_50mM_R1	R.HGGGGGGFGGGGFGSR.S	1320.58	0.05425	2	4.9106	0.6298	2033.8
	1350, 20080405_25mM_R1	R.GSSSGGGYSSGSSSYGSGGR.Q	1740.71	0.06926	2	3.9666	0.6011	1529.3
	2161, 20080405_100mM_R1	R.SKEEAEALYHSK.Y	1391.68	0.05986	2	3.9465	0.4509	1419.4
115	psu|PF10_0121 | organism=Plasmodium_falciparum_3D7 | product=hypoxanthine phosphoribosyltransferase | location=MAL10:475326-476562(-) | length=231					30.2391		26345.6
	3712, 20080405_25mM_R1	K.HVLIVEDIIDTGK.T	1451.81	0.06316	2	4.4068	0.6128	1296.6
	2575, 20080405_150mM_r1	R.IHNYSAVETSKPLFGEHYVR.V	2347.18	0.10233	3	4.0381	0.578	1149.5
	2083, 20080405_50mM_R1	R.IHNYSAVETSK.P	1248.62	0.05046	2	2.9848	0.3789	853
116	psu|PF07_0080 | organism=Plasmodium_falciparum_3D7 | product=40S ribosomal protein S10, putative | location=MAL7:916959-917863(+) | length=137					30.2376		16467.7
	2868, 20080405_500mM_R1	K.HQYFILNNEGIEYLR.E	1908.96	0.06633	2	4.7526	0.5678	1678.2
	3050, 20080405_200mM_R1	R.HPHLNVPNLHIMMTLK.S	1895.01	0.07754	4	4.2364	0.4434	1369.7
	2355, 20080405_FT_R1	K.MDEDISR.D	865.372	0.03478	2	2.3735	0.1073	984.7
117	psu|PF10_0081 | organism=Plasmodium_falciparum_3D7 | product=26S proteasome regulatory subunit 4, putative | location=MAL10:347206-348573(-) | length=455					30.2347		51028.2
	4602, 20080405_25mM_R1	K.TNSVVGILLDEVDPLVSVMK.V	2128.16	0.11626	2	4.6934	0.6735	563.2
	2377, 20080405_100mM_R1	K.KLESVPISHMGK.K	1325.72	0.05522	2	3.6434	0.4305	1232.2
	3480, 20080405_50mM_R1	K.VAEEHAPSIVFIDEIDAVGTK.R	2240.14	0.0994	3	2.5266	0.2435	545.6
118	psu|PF13_0063 | organism=Plasmodium_falciparum_3D7 | product=26S proteasome regulatory subunit 7, putative | location=MAL13:490129-491811(-) | length=420					30.2283		46805.2
	2898, 20080405_50mM_R1	K.VLMATNRPDTLDSALVRPGR.I	2182.18	0.0925	3	4.2685	0.4525	744.3
	2331, 20080405_FT_R1	K.IINADTDQTK.Y	1118.57	0.04448	2	2.9039	0.2926	648.8
	2240, 20080405_50mM_R1	K.IHANTMNMSR.D	1174.55	0.04656	2	2.4849	0.231	703.7
119	psu|PFL1745c | organism=Plasmodium_falciparum_3D7 | product=clustered-asparagine-rich protein | location=MAL12:1506920-1508549(-) | length=459					30.2178		53204.7
	3497, 20080405_25mM_R1	K.FAVPNVSINNNNNNNNSNTFFQK.N	2611.23	0.11911	3	4.355	0.4904	1114.4
	2818, 20080405_500mM_R1	K.KIYNTALVTFNTHEEALNVLK.N	2418.3	0.10191	3	3.5618	0.4436	817.1
	3312, 20080405_25mM_R1	K.NNNIFYYNNLTK.H	1517.74	0.06694	2	3.0861	0.3759	632.1
120	psu|MAL8P1.83 | organism=Plasmodium_falciparum_3D7 | product=eukaryotictranslation initiation factor, putative | location=MAL8:731038-733308(-) | length=266					30.2131		31005
	3303, 20080405_FT_R1	K.DTEYDYLFAEQTNK.T	1736.77	0.08086	2	4.2611	0.4764	1701.2
	2955, 20080405_500mM_R1	R.VTNLSEDVNENELSNLFGK.V	2122.03	0.0955	2	4.0732	0.5653	1168.7
	2254, 20080405_100mM_R1	R.EGLYYRPHDTQNK.E	1620.78	0.07073	2	2.953	0.1656	366.6
121	psu|PF08_0109 | organism=Plasmodium_falciparum_3D7 | product=hypothetical protein, conserved | location=MAL8:400713-402482(-) | length=481					30.2096		55033.3
	3159, 20080405_50mM_R1	K.NLNTTNNINTGSNHHTNNITTNNNDLPTIEEIENMK.D	4049.89	0.17666	4	4.1913	0.5255	984.4
	3650, 20080405_FT_R1	K.EQSASSLIQDPSYISNILGK.I	2150.1	0.10185	2	3.9165	0.5672	373.7
	2637, 20080405_25mM_R1	K.DIQHNDENNNVINQGEEK.E	2109.94	0.09213	3	2.8909	0.204	443.9
122	psu|PFC0255c | organism=Plasmodium_falciparum_3D7 | product=ubiquitin-conjugating enzyme E2, putative | location=MAL3:275631-276503(-) | length=142					30.1881		16130
	2799, 20080405_25mM_R1	K.RLPQPNEGEVYSNN.-	1616.77	0.07243	2	3.4696	0.5858	919.8
	3335, 20080405_500mM_R1	R.NYTIETILISLR.Q	1435.82	0.06072	2	2.9597	0.298	944.8
	2414, 20080405_50mM_R1	K.NNLHILK.N	851.51	0.02427	2	2.6142	0.1606	606.9
123	psu|PF08_0075 | organism=Plasmodium_falciparum_3D7 | product=60S ribosomal protein L13, putative | location=MAL8:682078-682930(+) | length=215					30.1733		25425.3
	3174, 20080405_25mM_R1	K.PFYETIEVSK.I	1212.61	0.05095	2	3.4668	0.5253	916.3
	2352, 20080405_100mM_R1	K.LHPIVHCPTQR.Y	1300.69	0.05595	2	2.3276	0.3847	462.5
	2535, 20080405_500mM_R1	K.NSLVMIPLKK.N	1142.7	0.0468	2	2.1536	0.3205	542.5
124	gi|42716291|ref|NP_976217.1| erythrocyte membrane protein band 4.1 (elliptocytosis 1, RH-linked) isoform 2 [Homo sapiens]					30.1707		71911.1
	2593, 20080405_FT_R1	R.SLDGAAAVDSADR.S	1247.59	0.05095	2	3.4138	0.4163	1613.2
	2708, 20080405_25mM_R1	K.VVVHQETEIADE.-	1368.66	0.06011	2	2.3422	0.2426	499.5
	2192, 20080405_150mM_r1	K.RLSTHSPFR.T	1100.6	0.03154	2	2.1712	0.1786	246.6
125	psu|PF11_0437 | organism=Plasmodium_falciparum_3D7 | product=hypothetical protein | location=MAL11:1705693-1706570(-) | length=127					30.1618		14397.8
	2330, 20080405_50mM_R1	K.LLQQHGSFEK.A	1186.62	0.04875	2	3.2362	0.3167	963.7
	2575, 20080405_25mM_R1	K.ESNVVNQHFK.A	1201.6	0.04741	2	2.8168	0.3563	413.3
	7359, 20080405_FT_R1	K.SNSTNVTLK.D	963.511	0.03642	2	2.0356	0.1707	164.5
126	psu|PF11_0174 | organism=Plasmodium_falciparum_3D7 | product=cathepsin C, homolog | location=MAL11:630778-632880(-) | length=700					28.3223		80361.2
	3755, 20080405_50mM_R1	R.NGPIVSSFEASPDFYDYADGVYFVEDFPHAR.R	3511.58	0.16477	3	6.4468	0.6895	1063
	2340, 20080405_150mM_r1	K.NEHLHGCFYAER.I	1475.65	0.06195	3	3.1575	0.3794	1320.4
	3433, 20080405_25mM_R1	R.YGWLDVENEK.N	1252.58	0.18303	2	2.6656	0.2393	1003.5
127	psu|PFL2055w | organism=Plasmodium_falciparum_3D7 | product=40S ribosomal protein S17, putative | location=MAL12:1803641-1804471(+) | length=137					28.2569		16056.7
	3463, 20080405_FT_R1	K.SQIDVSVIYVEPDTLR.M	1833.96	0.08342	2	5.1383	0.6068	1787.5
	2283, 20080405_50mM_R1	K.VHNPMINTNQQK.Q	1423.71	0.05937	2	3.9304	0.5305	1094.1
	2550, 20080405_200mM_R1	K.SLGINISNMK.V	1076.58	0.04595	2	2.1672	0.35	502.1
128	gi|4557701|ref|NP_000413.1| keratin 17 [Homo sapiens]					28.1779		48076.1
	2528, 20080405_FT_R1	R.EVATNSELVQSGK.S	1361.69	0.05718	2	3.5588	0.6129	940
	2480, 20080405_FT_R1	R.DQYEKMAEK.N	1141.52	0.01079	2	2.5628	0.2053	759.7
	2083 - 2088, 20080405_25mM_R1	R.QFTSSSSIK.G	984.5	0.03783	2	2.3935	0.1321	183.6
129	gi|4503471|ref|NP_001393.1| eukaryotic translation elongation factor 1 alpha 1 [Homo sapiens]					26.2964		50109.2
	2804, 20080405_100mM_R1	K.THINIVVIGHVDSGK.S	1588.88	0.06865	2	5.0699	0.6197	2276.7
	2211, 20080405_50mM_R1	K.STTTGHLIYK.C	1120.6	0.04534	2	2.877	0.5261	704.4
	6020, 20080405_FT_R1	K.IGGIGTVPVGR.V	1025.61	0.04399	2	2.6962	0.3892	801
130	psu|PF11_0281 | organism=Plasmodium_falciparum_3D7 | product=hypothetical protein | location=MAL11:1056196-1058052(-) | length=247					20.4087		29334.4
	3100, 20080405_100mM_R1	K.NNIFNHIIVGHQENPYDINEDEIDDKLK.S	3336.61	0.14638	4	8.1742	0.6471	2167.6
	3563, 20080405_200mM_R1	K.LFEENNLSYSDNLTLHIISFLR.N	2638.35	0.1207	3	2.9146	0.3521	648.1
131	psu|PF14_0141 | organism=Plasmodium_falciparum_3D7 | product=ribosomal protein L10, putative | location=MAL14:570802-571461(+) | length=219					20.3793		25200.2
	3638, 20080405_200mM_R1	K.KADVNEFSGVVHLVSYEYEQISSEALEAAR.I	3340.63	0.15012	3	7.4671	0.651	2921.6
	2383, 20080405_50mM_R1	R.GAFGKPNGVVAR.V	1172.65	0.04827	2	2.7129	0.3168	383.8
132	psu|PFL2505c | organism=Plasmodium_falciparum_3D7 | product=hypothetical protein, conserved | location=MAL12:2114614-2122473(-) | length=2215					20.3451		262987
	4015, 20080405_50mM_R1	K.PSLEQPVLTLEEFAYGFHEFGNK.I	2652.3	0.11624	3	6.9025	0.6648	1129.5
	2772, 20080405_50mM_R1	R.YTHDHDAMNSYNDNIFNNK.E	2312.96	0.09811	3	4.8311	0.5393	2560.3
133	psu|PFE1590w | organism=Plasmodium_falciparum_3D7 | product=early transcribed membrane protein 5, ETRAMP5 | location=MAL5:1301219-1301764(+) | length=181					20.3387		19018.2
	3211, 20080405_FT_R1	K.NNVDDLDSDVEEADVTEESAVETK.K	2623.14	0.12626	2	6.7736	0.7464	2919.2
	3077, 20080405_25mM_R1	K.NASLDKIDEELQK.K	1502.77	0.06855	3	2.6572	0.3762	410.5
134	psu|PF11_0258 | organism=Plasmodium_falciparum_3D7 | product=co-chaperone GrpE, putative | location=MAL11:974653-975537(-) | length=294					20.3165		34464.3
	2551, 20080405_FT_R1	K.ANETNETNETIENSASSPTEGK.K	2323.02	0.10234	2	6.331	0.5942	2517.2
	1639 - 1646, 20080405_50mM_R1	K.MSDNAHYKGEDMNK.M	1639.68	0.06068	2	2.3614	0.3443	302.6
135	psu|PF14_0700 | organism=Plasmodium_falciparum_3D7 | product=hypothetical protein, conserved | location=MAL14:2981537-2982901(+) | length=454					20.3147		52422.1
	2241, 20080405_FT_R1	K.MENQNTGNDVNSGNSENAEK.S	2151.88	0.09306	2	5.9212	0.6449	1144.3
	2488, 20080405_50mM_R1	R.KKEDFPTEEELNK.I	1606.8	0.06809	3	3.4426	0.1704	739.5
136	gi|4502419|ref|NP_000704.1| biliverdin reductase B (flavin reductase (NADPH)) [Homo sapiens]					20.2994		22105.4
	3111, 20080405_50mM_R1	R.LPSEGPRPAHVVVGDVLQAADVDK.T	2469.31	0.111	3	5.6764	0.5416	2897.9
	2936, 20080405_FT_R1	R.NDLSPTTVMSEGAR.N	1477.7	0.06438	2	3.2821	0.38	986.7
137	psu|PF11_0048 | organism=Plasmodium_falciparum_3D7 | product=casein kinase II beta chain, putative | location=MAL11:160116-160853(+) | length=245					20.2934		28347.2
	3554, 20080405_200mM_R1	K.VYLDGSFFGTSFPHILLQTYPYYATLK.T	3141.6	0.14145	3	5.1834	0.6696	1425.3
	4253, 20080405_25mM_R1	K.TEIPNFNHLLSIIAGDAPEDDDDSK.N	2726.28	0.12528	3	4.2186	0.4666	657.4
138	psu|PF10_0361 | organism=Plasmodium_falciparum_3D7 | product=hypothetical protein | location=MAL10:1452598-1458005(-) | length=1681					20.2883		192514
	2548, 20080405_100mM_R1	K.REDYHNNNNINSIHNNDLFNESK.N	2801.26	0.12367	4	3.787	0.4438	1173.6
	1950 - 1952, 20080405_25mM_R1	K.NNSMSTNQQTIQNK.H	1607.74	0.06438	2	3.5632	0.4929	847.7
139	psu|PF08_0131 | organism=Plasmodium_falciparum_3D7 | product=1-cys peroxidoxin | location=MAL8:166536-167198(+) | length=220					20.2833		25147.6
	3226, 20080405_25mM_R1	K.SLQLTNTHPVATPVNWK.E	1906.02	0.08818	2	5.6654	0.5521	1843.9
	3362, 20080405_200mM_R1	K.YVGDNWAILFSHPHDFTPVCTTELAEFGK.M	3294.56	0.15126	4	4.8276	0.5575	1801.1
140	psu|PF10_0068 | organism=Plasmodium_falciparum_3D7 | product=RNA binding protein, putative | location=MAL10:277621-279168(+) | length=246					20.2786		29511.8
	3809, 20080405_50mM_R1	K.NAIDALNFCNFDGYILK.V	1930.94	0.08916	2	5.5722	0.5663	2573.9
	3095, 20080405_200mM_R1	K.ELIGVVIMENEYEAK.N	1736.88	0.07549	2	3.7448	0.5039	1055.9
141	psu|PF10_0264 | organism=Plasmodium_falciparum_3D7 | product=40S ribosomal protein, putative | location=MAL10:1122960-1124035(+) | length=263					20.2776		29837.3
	3515, 20080405_25mM_R1	K.NLANEENTPTAPHLIENQYAAEAPYDEWTK.K	3429.59	0.1583	3	5.5331	0.5458	1346.5
	3503, 20080405_25mM_R1	R.WTPGMLTNQIIQK.F	1529.81	0.06682	2	2.5542	0.349	340.6
142	psu|PFB0340c | organism=Plasmodium_falciparum_3D7 | product=cysteine protease, putative | location=MAL2:303593-307027(-) | length=997					20.2768		111697
	2584, 20080405_FT_R1	K.ESNTALESAGTSNEVSER.V	1880.85	0.08355	2	4.8028	0.6013	1496.9
	6745, 20080405_FT_R1	K.LPSNGTTGEQGSSTGTVR.G	1748.84	0.075	2	2.2757	0.4124	277.7
143	psu|PFE0350c | organism=Plasmodium_falciparum_3D7 | product=60S ribosomal subunit protein L4/L1, putative | location=MAL5:294668-295903(-) | length=411					20.2681		46182.7
	4215, 20080405_25mM_R1	K.NVVGEVEIPVVFQTPIRNDLIQSVYTNMSK.N	3389.78	0.15781	3	4.4937	0.6235	1611.4
	3042, 20080405_25mM_R1	K.LGAGYETSAESWGTGR.A	1641.75	0.07536	2	4.456	0.5938	1685.3
144	psu|PFI1020c | organism=Plasmodium_falciparum_3D7 | product=Inosine-5'-monophosphate dehydrogenase | location=MAL9:852515-854047(-) | length=510					20.2655		56114.7
	3656, 20080405_100mM_R1	K.RFENGFIFDPYTFSPEHTVADVLETK.N	3059.48	0.13748	3	5.3101	0.5956	968.4
	1469, 20080405_25mM_R1	R.AQGTAVYHVSK.Y	1160.61	0.04607	2	2.5055	0.3888	449.8
145	psu|PFI1110w | organism=Plasmodium_falciparum_3D7 | product=glutamate--ammonia ligase (glutamine synthetase), putative | location=MAL9:917189-918475(+) | length=428					20.2634		49672.8
	3343, 20080405_150mM_r1	K.YVQHPENFNILTHALEGYESLHTINESPEFK.N	3656.77	0.1681	5	4.1584	0.5159	1647.5
	2202, 20080405_150mM_r1	R.YHHEVSTSQHEISLK.Y	1794.88	0.07424	4	3.3942	0.4737	1675.6
146	psu|PF08_0032 | organism=Plasmodium_falciparum_3D7 | product=DnaJ protein, putative | location=MAL8:1044885-1046852(+) | length=655					20.2629		76633.7
	4072, 20080405_50mM_R1	K.IYPTIFILSPDGTYQLYSNIFNATSK.D	2966.52	0.13718	3	5.2582	0.5607	963.7
	1148, 20080405_50mM_R1	K.KFQEITK.A	893.509	0.02825	2	2.0851	0.135	389.8
147	psu|PF14_0510 | organism=Plasmodium_falciparum_3D7 | product=hypothetical protein | location=MAL14:2206963-2208256(+) | length=275					20.262		30471.9
	3847, 20080405_25mM_R1	K.LGNMGGDMPNFAGLGGMDQFK.N	2156.96	0.10136	2	5.2399	0.59	1548.6
	3904, 20080405_25mM_R1	K.NEYEFTLNFLK.P	1417.7	0.06023	2	3.1418	0.3586	1902.7
148	psu|PF13_0180 | organism=Plasmodium_falciparum_3D7 | product=chaperonin, putative | location=MAL13:1355483-1357392(+) | length=258					20.2605		29045.3
	3578, 20080405_FT_R1	K.INDSNEINPLNITPLYDR.V	2101.06	0.09917	2	5.2106	0.6188	1045.2
	3445, 20080405_FT_R1	K.LINPNVNSDSLIIIPESK.N	1966.09	0.09185	2	4.5513	0.5537	1020.1
149	psu|PF14_0336 | organism=Plasmodium_falciparum_3D7 | product=hypothetical protein | location=MAL14:1436223-1436987(+) | length=254					20.2602		30460.7
	3292, 20080405_FT_R1	K.ENDEGPSNIFYEENNEVGTSLDK.I	2600.13	0.12058	3	5.2036	0.5905	1506.2
	2534, 20080405_100mM_R1	K.RESSSSLLYNNNNNNNMNNINNNIHK.K	3032.4	0.12978	4	3.3779	0.3738	636.9
150	psu|PF14_0187 | organism=Plasmodium_falciparum_3D7 | product=glutathione S-transferase | location=MAL14:802716-803480(+) | length=211					20.2595		24773.5
	4465 - 4475, 20080405_50mM_R1	K.DTPFEQVPILQIGDLILAQSQAIVR.Y	2764.52	0.1356	3	5.1905	0.6651	1403.1
	4150, 20080405_100mM_R1	K.EKDTPFEQVPILQIGDLILAQSQAIVR.Y	3021.66	0.14175	3	5.0357	0.5924	834
151	psu|PF10_0268 | organism=Plasmodium_falciparum_3D7 | product=merozoite capping protein 1 | location=MAL10:1140587-1142600(-) | length=393					20.2577		43903.2
	2634, 20080405_500mM_R1	K.YVVYGLSADTAEDQLK.W	1771.87	0.07487	2	4.6516	0.6559	2360.5
	2828, 20080405_50mM_R1	K.VEVLNHNGETTSFYNEVEK.H	2209.04	0.09464	3	3.1952	0.4496	433.9
152	psu|PF14_0329 | organism=Plasmodium_falciparum_3D7 | product=hypothetical protein, conserved | location=MAL14:1410082-1410840(+) | length=252					20.255		28854
	2639, 20080405_150mM_r1	K.FEEQEGDVNMVLTK.N	1638.77	0.07085	2	3.7873	0.5575	1099.7
	2620, 20080405_25mM_R1	K.SNYEAPDNIK.K	1150.54	0.04863	2	2.4189	0.3605	712.7
153	psu|PFD0310w | organism=Plasmodium_falciparum_3D7 | product=sexual stage-specific protein precursor | location=MAL4:335693-336166(+) | length=157					20.2548		16615.6
	5422, 20080405_FT_R1	K.MPLETQLAIEEIK.S	1514.81	0.0684	2	4.363	0.4508	2129.7
	2555, 20080405_150mM_r1	K.GSPSTLQTPGSSSGASLHAVGPNQGGLSQGLSGK.D	3121.55	0.13247	4	4.3049	0.6011	1313.6
154	gi|23510451|ref|NP_001631.3| N-acylaminoacyl-peptide hydrolase [Homo sapiens]					20.2541		81172.8
	3423, 20080405_25mM_R1	R.QPALSAACLGPEVTTQYGGQYR.T	2310.12	0.10001	3	5.0826	0.5961	1205.5
	2297, 20080405_50mM_R1	R.TVHTEWTQR.D	1157.57	0.04583	2	2.5534	0.306	817.8
155	psu|PFD0770c | organism=Plasmodium_falciparum_3D7 | product=ribosomal protein l15, putative | location=MAL4:704901-705751(-) | length=220					20.2532		25906.3
	3351, 20080405_25mM_R1	K.YYEVILVDPNHNAVR.N	1801.92	0.08159	2	4.8252	0.523	1243.2
	3384, 20080405_25mM_R1	R.VLNSYWVGQDAVYK.Y	1641.83	0.07573	2	4.2407	0.6399	1849.7
156	psu|PF10_0086 | organism=Plasmodium_falciparum_3D7 | product=adenylate kinase, putative | location=MAL10:369199-370225(-) | length=242					20.2514		27593.6
	2865 - 2867, 20080405_500mM_R1	K.NLLINLDATQPANDLEK.K	1881.99	0.07359	2	5.0287	0.5929	1242.6
	3618, 20080405_FT_R1	K.LVDDQMVLSLVDEK.L	1603.82	0.0739	2	3.7167	0.4458	1178.3
157	psu|PFF1110c | organism=Plasmodium_falciparum_3D7 | product=hypothetical protein, conserved | location=MAL6:939658-943720(-) | length=786					20.2509		91088.1
	2681, 20080405_100mM_R1	R.NQQTFFSNTHNENNVNTHQYFTPK.G	2910.32	0.13004	3	5.0171	0.553	1320.6
	2042, 20080405_150mM_r1	K.KNETHHDNVLNVK.D	1547.79	0.06192	3	2.8827	0.3144	658.5
158	psu|PFF1295w | organism=Plasmodium_falciparum_3D7 | product=hypothetical protein, conserved | location=MAL6:1075019-1076137(+) | length=372					20.2501		43622.2
	3436, 20080405_100mM_R1	K.IPGLTFVHYSGFTSAGENIESLVK.L	2566.32	0.11081	3	5.0017	0.5643	986.1
	2338, 20080405_FT_R1	K.DEQLQTVSK.I	1047.53	0.04301	2	2.838	0.2555	1003.7
159	gi|4529894|gb|AAD21817.1| HSP70-HOM [Homo sapiens]					20.25		70361.4
	2762, 20080405_25mM_R1	K.ATAGDTHLGGEDFDNR.L	1675.73	0.07219	2	4.8684	0.5958	1738.9
	2472, 20080405_200mM_R1	R.TTPSYVAFTDTER.L	1487.7	0.06243	2	2.9179	0.5956	725.2
160	psu|PF11_0282 | organism=Plasmodium_falciparum_3D7 | product=deoxyuridine 5'-triphosphate nucleotidohydrolase, putative | location=MAL11:1060260-1060781(-) | length=173					20.2495		19561
	2879, 20080405_200mM_R1	K.THHEGDSGLDLFIVKDEVLKPK.S	2477.3	0.10328	5	4.9903	0.5066	2870.5
	2599, 20080405_25mM_R1	R.GEGGFGSTSNNKY.-	1317.57	0.05571	2	2.9814	0.3328	608
161	psu|PF10_0272 | organism=Plasmodium_falciparum_3D7 | product=ribosomal protein L3, putative | location=MAL10:1153269-1154429(-) | length=386					20.2467		44192.8
	4130, 20080405_25mM_R1	K.NLPVSTVFNPNEMIDVISVTK.G	2317.21	0.10894	2	4.9334	0.427	1420.4
	3144, 20080405_200mM_R1	K.KITPMGGFPHYGVVNEDFLLLK.G	2475.31	0.11	4	3.1862	0.2796	1029.2
162	psu|PFL0740c | organism=Plasmodium_falciparum_3D7 | product=10 kd chaperonin, putative | location=MAL12:629002-629409(-) | length=91					20.2458		9768.15
	3267, 20080405_FT_R1	K.SGLFLPESATEPSYTGK.V	1783.87	0.08318	2	3.9806	0.5843	724.9
	3218, 20080405_FT_R1	K.EGDVVVLPEYGGSSLK.I	1648.84	0.0767	2	2.6878	0.333	1129.3
163	psu|PFE1005w | organism=Plasmodium_falciparum_3D7 | product=40S ribosomal subunit protein S9, putative | location=MAL5:828950-829880(+) | length=189					20.2426		22109.3
	3716 - 3719, 20080405_50mM_R1	R.QGLLGENEEKLDYVLGLTLPK.L	2329.26	0.107	3	3.8776	0.513	1491.1
	2790, 20080405_100mM_R1	K.HIDFATTSPFGGARPGR.V	1786.9	0.07699	3	2.5347	0.356	269.8
164	psu|PFA0555c | organism=Plasmodium_falciparum_3D7 | product=UMP-CMP kinase, putative | location=MAL1:440804-442570(-) | length=371					20.2373		44216.2
	1957 - 1961, 20080405_100mM_R1	K.KQEHNELNDQGESGVEK.K	1940.89	0.07175	3	4.3694	0.2584	1915.8
	2433, 20080405_25mM_R1	K.QEHNELNDQGESGVEK.K	1812.8	0.07395	3	4.2625	0.286	1320.9
165	psu|MAL8P1.142 | organism=Plasmodium_falciparum_3D7 | product=proteasome beta-subunit | location=MAL8:234587-235546(-) | length=265					20.2218		30852.3
	2263, 20080405_200mM_R1	K.RKEDMYTPQHYHSYVSR.V	2197.02	0.08738	3	4.2746	0.3959	1286.5
	2144, 20080405_FT_R1	K.NNDDEQNEYK.N	1268.5	0.05169	2	2.8282	0.2331	383
166	psu|PF10_0119 | organism=Plasmodium_falciparum_3D7 | product=hypothetical protein | location=MAL10:470978-471932(+) | length=267					20.2194		31771.8
	3262, 20080405_FT_R1	K.TLTDEILSTNNAMEK.A	1679.82	0.07683	2	4.3875	0.5775	1542.3
	2176, 20080405_25mM_R1	K.KQEEVINNNNNNVENK.K	1899.92	0.08061	2	2.7949	0.4608	390.2
167	psu|PFI1270w | organism=Plasmodium_falciparum_3D7 | product=hypothetical protein, conserved | location=MAL9:1040703-1041506(+) | length=217					20.2175		24682.6
	6678, 20080405_FT_R1	K.NLQGTFYEIATNASDK.I	1771.85	0.07732	2	4.3502	0.5712	1527.4
	2481, 20080405_150mM_r1	R.TVLLDTYNK.L	1066.58	0.04497	2	2.0203	0.31	477.8
168	gi|2982080|pdb|1AZV|A Chain A, Familial Als Mutant G37r Cuznsod (Human)					20.2155		15894
	3925, 20080405_25mM_R1	K.DGVADVSIEDSVISLSGDHCIIGR.T	2457.19	0.11331	3	4.3109	0.6192	1010.1
	2076, 20080405_200mM_R1	R.HVGDLGNVTADK.D	1225.62	0.04777	2	3.4956	0.5632	788.1
169	psu|PF10_0323 | organism=Plasmodium_falciparum_3D7 | product=early transcribed membrane protein 10.2, etramp 10.2 | location=MAL10:1335220-1336287(+) | length=355					20.2154		38902
	2454, 20080405_FT_R1	K.YDENTQGNDSFK.N	1417.59	0.05986	2	4.3065	0.3922	1212.3
	3033, 20080405_FT_R1	K.DTSTNDMDPLNPYGSSK.R	1841.79	0.08281	2	4.0824	0.5815	1102.7
170	psu|PFL1385c | organism=Plasmodium_falciparum_3D7 | product=Merozoite Surface Protein 9, MSP-9 | location=MAL12:1160720-1162951(-) | length=743					20.2146		86568.8
	3952, 20080405_100mM_R1	R.GVEPTEDSNIMNSINNVMDEIDFFEK.E	2987.33	0.13926	3	4.2929	0.4638	1573.2
	2868, 20080405_FT_R1	K.ELIENNNTPNVVPPTQSK.K	1994.02	0.08928	2	2.808	0.2615	261.1
171	psu|MAL13P1.270 | organism=Plasmodium_falciparum_3D7 | product=proteasome subunit, putative | location=MAL13:2150495-2151550(+) | length=241					20.2093		27211.1
	3883, 20080405_100mM_R1	K.DLTFIEEQEINSMVELIDQER.T	2551.22	0.12357	3	4.1362	0.3433	1226.8
	3709, 20080405_50mM_R1	R.GGVRPFGIATLIAGFK.N	1603.93	0.07146	2	3.9828	0.4023	1660.4
172	psu|PF11_0447 | organism=Plasmodium_falciparum_3D7 | product=translation initiation factor eIF-1A, putative | location=MAL11:1735123-1736613(+) | length=171					20.2079		19792.9
	2483, 20080405_500mM_R1	K.RELLYKEEDQEYAQVLR.M	2182.11	0.09049	3	4.1577	0.5959	1120
	3250, 20080405_150mM_r1	K.RVWINSGDIILVSLR.D	1741.01	0.06724	3	2.6807	0.207	416.2
173	psu|PF11_0303 | organism=Plasmodium_falciparum_3D7 | product=26S proteasome regulatory complex subunit, putative | location=MAL11:1128772-1130558(+) | length=380					20.2042		45104.8
	2252, 20080405_25mM_R1	K.VNGSIESNQPNER.N	1443.68	0.06072	2	4.0838	0.5368	1075
	2647, 20080405_FT_R1	K.ADEELNQIENK.L	1302.62	0.05534	2	3.2074	0.2511	1065.3
174	psu|PF11_0377 | organism=Plasmodium_falciparum_3D7 | product=casein kinase 1, PfCK1 | location=MAL11:1433138-1435167(-) | length=323					20.1997		37606.6
	2314, 20080405_FT_R1	R.FDQTADQEGR.V	1166.51	0.04656	2	3	0.2737	1094.3
	2393, 20080405_25mM_R1	K.NRFDQTADQEGR.V	1436.65	0.06144	2	2.9984	0.3653	818.2
175	psu|PF11_0352 | organism=Plasmodium_falciparum_3D7 | product=protein disulfide isomerase related protein | location=MAL11:1323041-1324312(-) | length=423					20.1957		49163.6
	2085, 20080405_100mM_R1	K.KPHTAIDYNDSR.T	1416.69	0.05563	3	3.9145	0.3649	1659.2
	1311, 20080405_25mM_R1	K.GNYSEQSIK.N	1025.49	0.04118	2	2.6788	0.4397	686.1
176	psu|MAL13P1.174 | organism=Plasmodium_falciparum_3D7 | product=MSP7-like protein | location=MAL13:1413300-1414145(-) | length=281					20.194		32790.6
	2825, 20080405_FT_R1	K.VQGAQVDQAVEPLEK.S	1610.84	0.07207	2	3.8675	0.5056	1864.5
	2252, 20080405_150mM_r1	K.RHNYLIVNK.T	1156.66	0.04888	2	2.6022	0.1392	776.3
177	psu|PFA0520c | organism=Plasmodium_falciparum_3D7 | product=chromatin assembly factor 1 protein WD40 domain, putative | location=MAL1:414914-416254(-) | length=446					20.1936		50701.2
	3271, 20080405_150mM_r1	K.IGEELDAIDLSDGPSELIFSHGGHTQPVTDFNWNHHK.K	4112.94	0.19936	4	3.8724	0.3255	837
	2185, 20080405_150mM_r1	K.FHEPQHIINAHK.E	1470.76	0.06293	3	3.1723	0.3621	1732.2
178	psu|PFL2465c | organism=Plasmodium_falciparum_3D7 | product=thymidylate kinase, putative | location=MAL12:2095048-2096494(-) | length=210					20.1927		24675.5
	2529, 20080405_50mM_R1	R.KIEDIHNDIVK.E	1323.73	0.05462	2	3.854	0.3785	1863.4
	2846, 20080405_150mM_r1	K.HFAHEDYWINIDATR.K	1887.88	0.07828	3	3.6256	0.335	1153.8
179	psu|PF10_0028 | organism=Plasmodium_falciparum_3D7 | product=RNA binding protein, putative | location=MAL10:121116-123292(+) | length=248					20.1915		30032.9
	2860, 20080405_FT_R1	K.NDGSTLYVSNLSSK.I	1484.72	0.06438	2	3.5056	0.5348	567
	2112, 20080405_100mM_R1	K.RNEPHEPTPGEYK.G	1553.73	0.06596	3	2.7019	0.3642	1072
180	psu|PF07_0112 | organism=Plasmodium_falciparum_3D7 | product=proteasome subunit alpha type 5, putative | location=MAL7:1218086-1219207(+) | length=256					20.1837		28370.3
	4449, 20080405_25mM_R1	K.DMTFEQAEILALTVLR.Q	1849.97	0.08512	3	3.493	0.4659	1097.1
	3779, 20080405_25mM_R1	R.LFQVEYALGAIK.L	1351.76	0.06072	2	3.1086	0.2927	1946
181	psu|PFL1720w | organism=Plasmodium_falciparum_3D7 | product=Serine hydroxymethyltransferase | location=MAL12:1484294-1485899(+) | length=442					20.1813		49748.6
	3473, 20080405_FT_R1	R.QIETINLIASENLTNTAVR.E	2100.13	0.09464	3	3.6265	0.5204	729.8
	2369, 20080405_50mM_R1	K.RYYGGNDYVDK.I	1349.61	0.05596	2	2.7158	0.3934	1026.2
182	psu|MAL8P1.95 | organism=Plasmodium_falciparum_3D7 | product=hypothetical protein, conserved | location=MAL8:657400-658751(+) | length=325					20.18		37477.1
	2588, 20080405_25mM_R1	K.SKIDDEGQFEK.D	1295.61	0.05339	2	3.3432	0.3688	1094.2
	2510, 20080405_200mM_R1	K.FDTEGQIVSLK.-	1236.65	0.0512	2	3.1479	0.4491	1384.5
183	psu|PF14_0083 | organism=Plasmodium_falciparum_3D7 | product=ribosomal protein S8e, putative | location=MAL14:323317-324172(+) | length=218					20.177		25035.4
	2337, 20080405_25mM_R1	K.QEVENNEEAAKDETTK.T	1834.83	0.08012	2	3.5391	0.5664	388.7
	2199, 20080405_100mM_R1	R.KYELGRPPSNTK.L	1389.75	0.05681	2	3.1234	0.4028	703.8
184	psu|PF10_0213 | organism=Plasmodium_falciparum_3D7 | product=10b antigen, putative | location=MAL10:905471-912343(-) | length=2290					20.1758		267221
	1398, 20080405_25mM_R1	K.NNNNDSNNNNDNNNNNIMNENKK.D	2676.1	0.11368	3	3.5169	0.5132	593.8
	2190, 20080405_25mM_R1	K.NNNNNINITNK.D	1272.63	0.04802	2	3.1725	0.3663	650.1
185	gi|4507021|ref|NP_000333.1| solute carrier family 4, anion exchanger, member 1 [Homo sapiens]					20.1746		101728
	3302, 20080405_FT_R1	K.ATFDEEEGRDEYDEVAMPV.-	2201.92	0.10332	2	3.4912	0.5402	457.4
	2208, 20080405_500mM_R1	R.SVTHANALTVMGK.A	1328.7	0.05095	2	2.4334	0.4586	613.8
186	psu|PFE0810c | organism=Plasmodium_falciparum_3D7 | product=40S ribosomal subunit protein S14, putative | location=MAL5:675807-676612(-) | length=151					20.1745		16066.7
	2836, 20080405_FT_R1	R.IEDVTPIPTDSTR.K	1443.73	0.06121	2	3.4293	0.5411	650.7
	2721, 20080405_FT_R1	K.TPQPETAIVSGPQPK.E	1549.82	0.06511	2	3.0904	0.4128	624
187	psu|PF14_0341 | organism=Plasmodium_falciparum_3D7 | product=glucose-6-phosphate isomerase | location=MAL14:1458074-1459813(+) | length=579					20.1737		67325.2
	2908, 20080405_FT_R1	R.FLANVDPNDVNR.A	1373.68	0.06059	2	3.057	0.3599	805.7
	4013, 20080405_100mM_R1	K.ENIPVLLALTSFYNSHFFDYK.N	2518.27	0.11777	3	3.0009	0.4566	242.2
188	psu|PF10_0067 | organism=Plasmodium_falciparum_3D7 | product=hypothetical protein | location=MAL10:273599-275426(+) | length=349					20.1733		41754.6
	2624, 20080405_50mM_R1	K.RNDILNEEITKDEK.K	1716.88	0.07077	3	3.4656	0.2074	730.4
	2812, 20080405_100mM_R1	K.HEDNYINVLQHVR.R	1636.82	0.05197	3	2.8328	0.2086	621.4
189	psu|PF08_0086 | organism=Plasmodium_falciparum_3D7 | product=RNA-binding protein, putative | location=MAL8:627189-630065(-) | length=958					20.1711		117009
	2132, 20080405_FT_R1	K.TGATATTNNTTTTTK.R	1483.72	0.06206	2	2.8721	0.5145	622
	2050, 20080405_150mM_r1	K.NSHNHNFMYSK.N	1378.6	0.05498	2	2.769	0.4665	530.1
190	psu|PFF0340c | organism=Plasmodium_falciparum_3D7 | product=glutaredoxin-like protein, putative | location=MAL6:290422-291081(-) | length=219					20.1601		26018.1
	3688, 20080405_50mM_R1	K.IYSNWPTYPQLYINTELIGGHDIIK.S	2948.52	0.13754	3	3.2025	0.4168	175.3
	4111, 20080405_25mM_R1	K.FSNAVIFMLNSMK.I	1501.75	0.06816	2	2.9203	0.3202	756.5
191	psu|MAL7P1.228 | organism=Plasmodium_falciparum_3D7 | product=Heat Shock 70 KDa Protein, (HSP70) | location=MAL7:106224-108526(+) | length=661					20.158		73186.3
	2445, 20080405_100mM_R1	R.NPENTVFDAK.R	1134.54	0.0479	2	2.9479	0.3264	1022.1
	2621, 20080405_500mM_R1	K.HWPFTVK.G	914.488	0.03746	2	2.2644	0.263	508.4
192	psu|PF14_0167 | organism=Plasmodium_falciparum_3D7 | product=hypothetical protein | location=MAL14:685436-686367(-) | length=147					20.1571		16642.5
	2566, 20080405_FT_R1	K.SNVESPNISEPK.E	1300.64	0.05498	2	3.1427	0.5116	930.7
	2580, 20080405_50mM_R1	R.TVGEIKPALMDHK.N	1438.77	0.06108	2	2.8537	0.4531	538.1
193	gi|32189392|ref|NP_005800.3| peroxiredoxin 2 isoform a [Homo sapiens]					20.1546		21878.2
	3371, 20080405_500mM_R1	K.EGGLGPLNIPLLADVTR.R	1734.97	0.06328	2	3.0911	0.5769	363.4
	2470, 20080405_25mM_R1	K.TDEGIAYR.G	924.442	0.03941	2	2.516	0.1105	907.1
194	gi|825635|emb|CAA36839.1| calmodulin [Homo sapiens]					20.1536		17152
	2168, 20080405_50mM_R1	R.HVMTNLGEK.L	1028.52	0.04253	2	3.0213	0.5014	590.2
	1906 - 1910, 20080405_FT_R1	K.DGDGTITTK.E	907.437	0.03433	2	2.2524	0.2105	357.3
195	psu|PF11_0086 | organism=Plasmodium_falciparum_3D7 | product=hypothetical protein | location=MAL11:301283-311287(-) | length=3334					20.1526		381637
	2331, 20080405_25mM_R1	K.DESSVHSFNSSR.L	1351.59	0.05705	2	3.0525	0.4144	1081.5
	2392, 20080405_25mM_R1	R.NSNFINEK.I	965.469	0.04094	2	2.4346	0.3026	447.7
196	psu|PFL0795c | organism=Plasmodium_falciparum_3D7 | product=hypothetical protein, conserved | location=MAL12:657332-657997(-) | length=221					20.1477		25741.6
	2861, 20080405_25mM_R1	K.ANNLSTEWSNR.G	1291.6	0.05388	2	2.7394	0.4505	761.2
	4160, 20080405_25mM_R1	R.GFNFMDLLK.N	1084.55	0.04814	2	2.4126	0.4584	835.2
197	psu|PF14_0434 | organism=Plasmodium_falciparum_3D7 | product=hypothetical protein | location=MAL14:1875364-1876817(-) | length=351					20.1463		41908.7
	2123 - 2128, 20080405_25mM_R1	K.MYNDYNDNTSK.Y	1364.54	0.05599	2	2.926	0.4379	711.5
	3044, 20080405_25mM_R1	K.YPVTSINDVNENTYR.S	1784.84	0.08269	2	2.5991	0.4131	213
198	psu|PF14_0436 | organism=Plasmodium_falciparum_3D7 | product=helicase, truncated, putative | location=MAL14:1885386-1886900(+) | length=352					20.1348		39843.6
	3918, 20080405_100mM_R1	K.TLAFILPAFVHILAQPNLK.Y	2106.25	0.09544	3	2.6968	0.4997	484.5
	2062, 20080405_25mM_R1	R.GFNYNNNSNNNNR.Y	1541.65	0.05803	2	2.6624	0.4801	435.5
199	psu|PFI1685w | organism=Plasmodium_falciparum_3D7 | product=cAMP-dependent protein kinase catalytic subunit | location=MAL9:1361924-1363837(+) | length=342					20.1132		40170.9
	2710, 20080405_FT_R1	R.VQEDLTIADK.I	1131.59	0.04668	2	2.2634	0.3301	670.2
	3335, 20080405_25mM_R1	K.NIFDSSNFER.V	1228.56	0.05327	2	2.2171	0.1787	519.1
200	gi|51095055|gb|EAL24299.1| similar to Chain , Heat-Shock Cognate 70kd Protein (44kd Atpase N-Terminal Fragment) (E.C.3.6.1.3) Mutant With Asp 206 Replaced By Ser (D206s) [Homo sapiens]					18.1741		25582.3
	3223, 20080405_FT_R1	K.DAGTIAGLNVLR.I	1199.67	0.05131	2	3.4817	0.424	1149.4
	2885, 20080405_25mM_R1	R.RFDDAVVQSDMK.H	1410.67	0.0595	2	3.2358	0.3891	1008.7
201	psu|PF14_0517 | organism=Plasmodium_falciparum_3D7 | product=peptidase, putative | location=MAL14:2234118-2236412(+) | length=764					18.1434		88447.2
	3233, 20080405_25mM_R1	K.NMVLSNEPGYYMK.D	1545.71	0.06877	2	2.5958	0.3181	569.2
	2943, 20080405_25mM_R1	K.NTSVVFYEK.L	1086.55	0.04644	2	2.3698	0.3344	397.8
202	psu|PF14_0261 | organism=Plasmodium_falciparum_3D7 | product=proliferation-associated protein 2g4, putative | location=MAL14:1105142-1106456(-) | length=377					16.2118		42614.2
	2346, 20080405_50mM_R1	K.YTHSGSIANTTLK.K	1392.71	0.05877	2	3.5452	0.4929	1581.3
	2397, 20080405_200mM_R1	K.NKAKNNEEANQEN.-	1502.68	0.18731	2	2.1248	0.5838	432.2
203	psu|PFE1355c | organism=Plasmodium_falciparum_3D7 | product=ubiquitin carboxyl-terminal hydrolase, putative | location=MAL5:1132932-1134849(-) | length=605					14.2024		70688.6
	3123, 20080405_200mM_R1	K.HVQEHTNQINKEELIELPTGEYELISVITHK.G	3641.88	0.16883	5	4.0473	0.253	2038.4
	3381, 20080405_FT_R1	K.DIIFEEDLTNEEK.Q	1594.75	0.11016	2	2.2749	0.4955	782.3
204	gi|31615344|pdb|1HL5|A Chain A, The Structure Of Holo Type Human Cu, Zn Superoxide Dismutase					10.4292		15794.9
	2940, 20080405_150mM_r1	K.GLTEGLHGFHVHEFGDNTAGCTSAGPHFNPLSR.K	3462.6	0.14194	3	7.9445	0.6343	3267.1
205	psu|PF14_0359 | organism=Plasmodium_falciparum_3D7 | product=hypothetical protein, conserved | location=MAL14:1533272-1534890(+) | length=424					10.3709		48438.4
	4090, 20080405_50mM_R1	K.LYDEYGEEGLENGEQPADATDLFDFILNAGK.G	3433.56	0.16586	3	7.4183	0.6783	2075.1
206	psu|PFL1685w | organism=Plasmodium_falciparum_3D7 | product=hypothetical protein, conserved | location=MAL12:1458221-1459170(+) | length=151					10.3531		16205.6
	2572, 20080405_50mM_R1	R.HVEVSHVNSNVDNQQLNQAAAINSEK.N	2845.38	0.12516	3	7.0611	0.6681	3379.1
207	psu|PF14_0359 | organism=Plasmodium_falciparum_3D7 | product=hypothetical protein, conserved | location=MAL14:1533272-1534890(+) | length=424					10.3508		48438.4
	4080, 20080405_50mM_R1	K.LYDEYGEEGLENGEQPADATDLFDFILNAGK.G	3433.56	0.15817	3	7.0168	0.604	1558.7
208	psu|PFI1090w | organism=Plasmodium_falciparum_3D7 | product=s-adenosylmethionine synthetase, putative | location=MAL9:903352-904560(+) | length=402					10.3487		44815.8
	3635, 20080405_50mM_R1	R.SPELIGAGDQGIMFGYATDETENYMPLTHHYATLLGK.R	4040.9	0.18764	4	6.9734	0.6479	2222.8
209	psu|PFL2225w | organism=Plasmodium_falciparum_3D7 | product=myosin A tail domain interacting protein MTIP, putative | location=MAL12:1931957-1932571(+) | length=204					10.3297		23477
	3987, 20080405_50mM_R1	K.NILTTWGDALTDQEAIDALNAFSSEDNIDYK.L	3443.61	0.16403	3	6.5931	0.6546	1266.7
210	psu|PFI1090w | organism=Plasmodium_falciparum_3D7 | product=s-adenosylmethionine synthetase, putative | location=MAL9:903352-904560(+) | length=402					10.3279		44815.8
	3642, 20080405_50mM_R1	R.SPELIGAGDQGIMFGYATDETENYMPLTHHYATLLGK.R	4040.9	0.18911	4	6.5575	0.6125	1508.8
211	psu|PFI1090w | organism=Plasmodium_falciparum_3D7 | product=s-adenosylmethionine synthetase, putative | location=MAL9:903352-904560(+) | length=402					10.3199		44815.8
	3508, 20080405_100mM_R1	R.SPELIGAGDQGIMFGYATDETENYMPLTHHYATLLGK.R	4040.9	0.19101	3	6.3981	0.6882	1206.1
212	psu|PFI1090w | organism=Plasmodium_falciparum_3D7 | product=s-adenosylmethionine synthetase, putative | location=MAL9:903352-904560(+) | length=402					10.3157		44815.8
	3518, 20080405_100mM_R1	R.SPELIGAGDQGIMFGYATDETENYMPLTHHYATLLGK.R	4040.9	0.19394	3	6.3145	0.6444	597.3
213	psu|PF11_0272 | organism=Plasmodium_falciparum_3D7 | product=ribosomal protein S18, putative | location=MAL11:1023789-1024495(-) | length=156					10.3136		17879.8
	3552, 20080405_100mM_R1	K.RAGELTTEEIDNIVHIMSTPTQFK.I	2730.38	0.12241	3	5.9558	0.5387	1636.6
214	psu|PFI1090w | organism=Plasmodium_falciparum_3D7 | product=s-adenosylmethionine synthetase, putative | location=MAL9:903352-904560(+) | length=402					10.3123		44815.8
	2700, 20080405_100mM_R1	K.RGNFLFTSESVNEGHPDK.I	2033.97	0.08646	3	6.2469	0.6602	1571.6
215	psu|PFD0550c | organism=Plasmodium_falciparum_3D7 | product=hypothetical protein, conserved | location=MAL4:511375-511992(-) | length=205					10.3114		23949.9
	3597, 20080405_100mM_R1	K.HIETFNDQLFSALNNLDHIK.M	2369.19	0.10745	3	6.228	0.5188	2053.9
216	psu|PFI0265c | organism=Plasmodium_falciparum_3D7 | product=RhopH3 | location=MAL9:270738-274787(-) | length=897					10.3073		104789
	2675, 20080405_100mM_R1	R.KQDVLYETDKPQTMDEASYEETVDEDAHHVNEK.Q	3893.73	0.18227	4	6.1456	0.6057	2323.1
217	psu|PF08_0081 | organism=Plasmodium_falciparum_3D7 | product=hypothetical protein, conserved | location=MAL8:661275-663093(-) | length=577					10.3056		67034.2
	2391, 20080405_25mM_R1	K.RQQQDDEDQAQAQQEQQEKEEQEK.Q	2973.31	0.13002	4	6.1116	0.405	2460
218	gi|18655500|pdb|1JPS|L Chain L, Crystal Structure Of Tissue Factor In Complex With Humanized Fab D3h44					10.3047		23484.5
	2544, 20080405_FT_R1	K.VDNALQSGNSQESVTEQDSK.D	2135.97	0.09429	2	5.7653	0.6164	2204.3
219	psu|PF13_0142 | organism=Plasmodium_falciparum_3D7 | product=u6 snRNA-associated sm-like protein, putative | location=MAL13:1043056-1043289(-) | length=77					10.3032		8838.3
	3299, 20080405_FT_R1	R.MNVALEQTEEYYDGELTDK.Y	2248	0.10259	2	6.0645	0.6856	2158
220	psu|PFI1090w | organism=Plasmodium_falciparum_3D7 | product=s-adenosylmethionine synthetase, putative | location=MAL9:903352-904560(+) | length=402					10.2986		44815.8
	2693, 20080405_100mM_R1	K.RGNFLFTSESVNEGHPDK.I	2033.97	0.08664	3	5.9728	0.6693	1347.8
221	psu|PFL1845c | organism=Plasmodium_falciparum_3D7 | product=calcyclin binding protein, putative | location=MAL12:1583612-1584584(-) | length=256					10.2986		30204.4
	4073, 20080405_50mM_R1	K.INNLNDDLEELNTLLLSVK.R	2170.16	0.10747	2	5.972	0.6299	2137.5
222	psu|PFI1090w | organism=Plasmodium_falciparum_3D7 | product=s-adenosylmethionine synthetase, putative | location=MAL9:903352-904560(+) | length=402					10.2972		44815.8
	3649, 20080405_50mM_R1	R.SPELIGAGDQGIMFGYATDETENYMPLTHHYATLLGK.R	4040.9	0.18813	4	5.9447	0.5432	1772.1
223	psu|PF08_0087 | organism=Plasmodium_falciparum_3D7 | product=importin alpha, putative | location=MAL8:622925-624562(-) | length=545					10.297		61120.5
	4310, 20080405_25mM_R1	K.YFPFVINNELNNAQIPLNNVFANTEDAVLNK.D	3535.79	0.16953	3	5.9255	0.4293	909.9
224	psu|PFE0065w | organism=Plasmodium_falciparum_3D7 | product=skeleton binding protein1, PfSBP1 | location=MAL5:68930-70113(+) | length=337					10.2951		36276.8
	2228, 20080405_FT_R1	K.TQQNPQQNAQQNTQQNTQQQSTTK.S	2772.29	0.11832	3	5.9029	0.5447	1045.6
225	psu|PF10_0289 | organism=Plasmodium_falciparum_3D7 | product=adenosine deaminase, putative | location=MAL10:1206300-1207403(+) | length=367					10.2945		42438.5
	4072, 20080405_25mM_R1	K.YNIQPNMSDEEIIDYYLFSK.P	2482.15	0.11651	2	5.8904	0.6309	969.2
226	psu|PF10_0289 | organism=Plasmodium_falciparum_3D7 | product=adenosine deaminase, putative | location=MAL10:1206300-1207403(+) | length=367					10.289		42438.5
	4087, 20080405_25mM_R1	K.YNIQPNMSDEEIIDYYLFSK.P	2482.15	0.11651	2	5.7793	0.6298	1078.4
227	psu|PFI1090w | organism=Plasmodium_falciparum_3D7 | product=s-adenosylmethionine synthetase, putative | location=MAL9:903352-904560(+) | length=402					10.2866		44815.8
	2685, 20080405_100mM_R1	K.RGNFLFTSESVNEGHPDK.I	2033.97	0.08701	3	5.7316	0.6277	1471.6
228	psu|PF10_0104 | organism=Plasmodium_falciparum_3D7 | product=hypothetical protein | location=MAL10:422960-424364(+) | length=223					10.2839		25661.7
	2769, 20080405_50mM_R1	K.HDSILSNNYELSVHK.D	1755.87	0.07212	3	5.426	0.4744	1645.2
229	psu|PF10_0289 | organism=Plasmodium_falciparum_3D7 | product=adenosine deaminase, putative | location=MAL10:1206300-1207403(+) | length=367					10.2825		42438.5
	4080, 20080405_25mM_R1	K.YNIQPNMSDEEIIDYYLFSK.P	2482.15	0.11944	2	5.6502	0.6442	1092.4
230	psu|PF10_0281 | organism=Plasmodium_falciparum_3D7 | product=hypothetical protein | location=MAL10:1181003-1182499(+) | length=498					10.2782		58049.4
	2511, 20080405_100mM_R1	R.GGSSNMYPHVPNYTSSSVHNSTNNER.K	2836.23	0.1304	3	5.5635	0.4996	1199.1
231	psu|PF14_0627 | organism=Plasmodium_falciparum_3D7 | product=ribosomal protein S3, putative | location=MAL14:2684077-2685470(+) | length=221					10.2775		24652.4
	4216, 20080405_25mM_R1	K.FINDGVFQAELNEFLAR.I	1983	0.09061	3	4.5872	0.5308	2095.4
232	psu|PF10_0289 | organism=Plasmodium_falciparum_3D7 | product=adenosine deaminase, putative | location=MAL10:1206300-1207403(+) | length=367					10.2771		42438.5
	3729, 20080405_50mM_R1	K.YNIQPNMSDEEIIDYYLFSK.P	2482.15	0.11773	2	5.5425	0.6415	1071.7
233	gi|75813628|ref|NP_002090.2| glycophorin A precursor [Homo sapiens]					10.274		16419.5
	3362, 20080405_FT_R1	K.SPSDVKPLPSPDTDVPLSSVEIENPETSDQ.-	3179.51	0.15533	2	4.9095	0.6694	925.1
234	psu|PFC0170c | organism=Plasmodium_falciparum_3D7 | product=dihydrolipoamide acyltransferase, putative | location=MAL3:187921-189267(-) | length=448					10.2738		50958.1
	3028, 20080405_100mM_R1	K.NHNISIAVDTPHGLLVPNIK.N	2152.19	0.0917	3	4.5488	0.6324	2655.2
235	psu|PF10_0289 | organism=Plasmodium_falciparum_3D7 | product=adenosine deaminase, putative | location=MAL10:1206300-1207403(+) | length=367					10.2733		42438.5
	3735, 20080405_50mM_R1	K.YNIQPNMSDEEIIDYYLFSK.P	2482.15	0.11553	2	5.467	0.6465	966.3
236	psu|PF14_0146					10.27
	3170, 20080405_50mM_R1	R.LPNMGINNQRPIMPPISMQINQNPPHNNANQAK.G	3691.84	0.16079	4	5.3611	0.5951	2318.1
237	psu|PF13_0268 | organism=Plasmodium_falciparum_3D7 | product=ribosomal protein L17, putative | location=MAL13:2048439-2049715(+) | length=203					10.266		23400
	4006, 20080405_25mM_R1	K.FLLNILDNVQANAESR.N	1816.96	0.08061	2	5.3201	0.5588	3239.5
238	psu|PFI0950w | organism=Plasmodium_falciparum_3D7 | product=protein disulfide isomerase, putative | location=MAL9:795529-797460(+) | length=515					10.2658		60962
	3803, 20080405_150mM_r1	K.IMDENITVSHVESFLDEFLK.N	2366.16	0.10745	3	5.3161	0.5005	1029.8
239	psu|PF11_0415 | organism=Plasmodium_falciparum_3D7 | product=hypothetical protein | location=MAL11:1608003-1608606(+) | length=167					10.263		18589.6
	2440, 20080405_50mM_R1	K.DAHMNSLHENYNVSTK.N	1859.83	0.08183	2	5.0433	0.6488	1850.1
240	psu|PF10_0343 | organism=Plasmodium_falciparum_3D7 | product=S-antigen | location=MAL10:1394836-1396593(+) | length=585					10.2629		62910.3
	2544, 20080405_25mM_R1	K.VSNGGEDEVSNGGEDEVSNGREDK.V	2479.05	0.10214	3	5.2583	0.4725	1198.5
241	psu|PFL0415w | organism=Plasmodium_falciparum_3D7 | product=acyl carrier protein, mitochondrial precursor, putative | location=MAL12:388540-389142(+) | length=157					10.2625		18440.6
	4114, 20080405_50mM_R1	K.TVQEVIDYIIQLNIK.K	1789.01	0.07663	3	5.2495	0.4905	1955.6
242	psu|PFB0595w					10.2597
	2269, 20080405_50mM_R1	K.SRPSTTTNINTNNYNK.P	1824.88	0.07732	2	5.1944	0.5983	1439.6
243	psu|PF13_0262 | organism=Plasmodium_falciparum_3D7 | product=lysine--tRNA ligase | location=MAL13:2002293-2004281(-) | length=583					10.2595		67547.8
	3257, 20080405_FT_R1	K.VTNTILEQPFDSNETIEK.M	2078.03	0.09673	2	5.1895	0.5821	924.6
244	psu|PF10_0289 | organism=Plasmodium_falciparum_3D7 | product=adenosine deaminase, putative | location=MAL10:1206300-1207403(+) | length=367					10.2584		42438.5
	3721, 20080405_50mM_R1	K.YNIQPNMSDEEIIDYYLFSK.P	2482.15	0.11748	2	5.1679	0.6461	1019.6
245	psu|PF14_0655 | organism=Plasmodium_falciparum_3D7 | product=RNA helicase-1, putative | location=MAL14:2825306-2826854(+) | length=398					10.258		45281.4
	3925, 20080405_100mM_R1	K.KLVPDIQVALFSATMPQEILELTTR.F	2813.55	0.12997	3	5.1606	0.6538	1321.5
246	gi|4506743|ref|NP_001003.1| ribosomal protein S8 [Homo sapiens]					10.2562		24190.2
	3385, 20080405_25mM_R1	R.IIDVVYNASNNELVR.T	1718.91	0.07866	2	4.241	0.2995	1650.1
247	psu|PF14_0122 | organism=Plasmodium_falciparum_3D7 | product=nuclear transport factor 2, putative | location=MAL14:491478-492221(-) | length=124					10.2562		14162.2
	3401, 20080405_50mM_R1	K.EFVNHYFQLFNSGR.N	1757.84	0.08208	2	5.1237	0.634	955.8
248	psu|PF14_0201 | organism=Plasmodium_falciparum_3D7 | product=surface protein, putative, Pf113 | location=MAL14:859957-863026(+) | length=969					10.256		112504
	2383, 20080405_FT_R1	K.SDQEPSQNIQEDNSDEK.H	1962.82	0.08415	2	4.9649	0.6451	1616.8
249	psu|PF11_0166 | organism=Plasmodium_falciparum_3D7 | product=hypothetical protein | location=MAL11:596288-597202(-) | length=304					10.2528		33860.6
	1478, 20080405_25mM_R1	R.MNNAGTTNNSSNPPSKPQASTNNNK.S	2588.18	0.10361	3	3.8064	0.4649	1178.2
250	psu|PFL2345c | organism=Plasmodium_falciparum_3D7 | product=tat-binding protein homolog | location=MAL12:2002710-2004017(-) | length=435					10.252		49513.5
	4135, 20080405_25mM_R1	R.TMMELLNQLDGFESTQNIK.V	2212.06	0.10019	3	4.8531	0.5033	1207.1
251	psu|PF08_0019 | organism=Plasmodium_falciparum_3D7 | product=receptor for activated C kinase homolog, PfRACK | location=MAL8:1161236-1162780(-) | length=323					10.2505		35663.9
	3235, 20080405_150mM_r1	K.SLTGHSQAINDVSISSDGLFALSGSWDHSVR.L	3243.57	0.1266	4	4.1394	0.4546	1123.7
252	psu|PF13_0346 | organism=Plasmodium_falciparum_3D7 | product=ubiquitin/ribosomal fusion protein uba52 homologue, putative | location=MAL13:2628869-2629595(-) | length=128					10.2503		14607.9
	2688, 20080405_200mM_R1	K.TITLDVEPSDTIENVK.A	1773.91	0.08098	2	4.1223	0.6188	854.8
253	psu|PF14_0716 | organism=Plasmodium_falciparum_3D7 | product=Proteosome subunit alpha type 1, putative | location=MAL14:3067497-3068627(+) | length=254					10.249		28819.3
	2823, 20080405_FT_R1	K.MDAEQEQVEENVQNEANE.-	2105.86	0.09428	2	4.9805	0.5504	2023.8
254	psu|MAL13P1.56 | organism=Plasmodium_falciparum_3D7 | product=m1-family aminopeptidase | location=MAL13:501992-505249(+) | length=1085					10.2471		125982
	4146, 20080405_25mM_R1	K.SPYPSNWLTSLSVSAYFDK.Y	2162.04	0.10063	2	4.9422	0.5634	2186.5
255	psu|MAL13P1.56 | organism=Plasmodium_falciparum_3D7 | product=m1-family aminopeptidase | location=MAL13:501992-505249(+) | length=1085					10.2462		125982
	3783, 20080405_50mM_R1	K.SPYPSNWLTSLSVSAYFDK.Y	2162.04	0.09868	2	4.9241	0.6556	1756.4
256	psu|PFE0545c | organism=Plasmodium_falciparum_3D7 | product=histamine-releasing factor, putative | location=MAL5:467583-468098(-) | length=171					10.2453		19966.7
	3816, 20080405_200mM_R1	K.GNEDYGIADNSEDAVEGMGADVEHVIDIVDSFQLTSTAFSK.K	4345.96	0.16782	3	4.9056	0.6705	1262.4
257	psu|PF11_0374 | organism=Plasmodium_falciparum_3D7 | product=hypothetical protein | location=MAL11:1422741-1426198(+) | length=1098					10.2416		128465
	1873 - 1881, 20080405_25mM_R1	K.REVLVSTNNNNNNNNNNNSGEK.N	2459.13	0.10092	3	4.831	0.3024	1138.1
258	psu|PFI1090w | organism=Plasmodium_falciparum_3D7 | product=s-adenosylmethionine synthetase, putative | location=MAL9:903352-904560(+) | length=402					10.2408		44815.8
	3415, 20080405_FT_R1	K.LLDNETLYYLNPSGK.F	1739.89	0.08086	2	4.815	0.5826	1945.6
259	psu|PFA0210c | organism=Plasmodium_falciparum_3D7 | product=hypothetical protein, conserved | location=MAL1:183057-184457(-) | length=466					10.2397		53592.9
	3704, 20080405_500mM_R1	K.FIQNNILNQIFPDLIFNLHNTSIAITNK.T	3255.75	0.15207	3	4.6184	0.6021	873.3
260	psu|PF10_0114 | organism=Plasmodium_falciparum_3D7 | product=DNA repair protein RAD23, putative | location=MAL10:449153-450322(+) | length=389					10.2391		44367.5
	2506, 20080405_FT_R1	K.SDDNINVTTSNTEEQK.E	1794.8	0.07878	2	4.7805	0.3889	1248.7
261	psu|PF08_0071 | organism=Plasmodium_falciparum_3D7 | product=Fe-superoxide dismutase | location=MAL8:709349-709945(+) | length=198					10.2386		22719.2
	3077, 20080405_100mM_R1	K.YALNALSPHISEETLNFHYNK.H	2461.21	0.11106	3	4.7408	0.5178	907.9
262	gi|114665857|ref|XP_511294.2| PREDICTED: enolase 3 [Pan troglodytes]					10.2376		46957.4
	3314, 20080405_50mM_R1	R.AAVPSGASTGIYEALELR.D	1804.94	0.08061	2	4.66	0.5877	785.5
263	psu|PF10_0077 | organism=Plasmodium_falciparum_3D7 | product=eukaryotictranslation initiation factor 3 subunit 7, putative | location=MAL10:316649-318280(+) | length=543					10.2358		63070.9
	2984, 20080405_50mM_R1	K.TKEDHNLINILNNENK.N	1908.98	0.08208	2	4.7151	0.5248	1295.4
264	psu|PFC0535w | organism=Plasmodium_falciparum_3D7 | product=60S ribosomal protein L26, putative | location=MAL3:530916-531915(+) | length=126					10.2358		14803.4
	3371, 20080405_25mM_R1	K.VNGESTFIGIHPSNVVLTK.L	2012.08	0.09062	2	4.715	0.65	1011.5
265	gi|14389309|ref|NP_116093.1| tubulin alpha 6 [Homo sapiens]					10.2348		49863.5
	3194, 20080405_100mM_R1	R.AFVHWYVGEGMEEGEFSEAR.E	2330.02	0.10404	3	4.3084	0.4358	1760.2
266	psu|PFF0105w | organism=Plasmodium_falciparum_3D7 | product=MYND finger domain protein | location=MAL6:97887-98948(+) | length=252					10.234		29422.4
	2352, 20080405_FT_R1	K.GQNDAGVNDEAPTEK.V	1544.68	0.06511	2	4.6354	0.5264	2134.6
267	psu|PF14_0359 | organism=Plasmodium_falciparum_3D7 | product=hypothetical protein, conserved | location=MAL14:1533272-1534890(+) | length=424					10.2335		48438.4
	2635, 20080405_25mM_R1	K.QQQQQQQEAYDDEDHQPEMEGGR.V	2774.13	0.12448	3	4.6705	0.5643	1157.2
268	psu|PF14_0655 | organism=Plasmodium_falciparum_3D7 | product=RNA helicase-1, putative | location=MAL14:2825306-2826854(+) | length=398					10.2319		45281.4
	3682, 20080405_100mM_R1	K.KIESYYSTQIEEMPLEVADYL.-	2521.21	0.1187	2	4.6375	0.5818	886.1
269	psu|PFI1090w | organism=Plasmodium_falciparum_3D7 | product=s-adenosylmethionine synthetase, putative | location=MAL9:903352-904560(+) | length=402					10.2309		44815.8
	3410, 20080405_FT_R1	K.LLDNETLYYLNPSGK.F	1739.89	0.08025	2	4.6175	0.6121	1912.5
270	psu|PFC0295c | organism=Plasmodium_falciparum_3D7 | product=40S ribosomal protein S12, putative | location=MAL3:309367-310016(-) | length=141					10.2301		15386.8
	3323, 20080405_FT_R1	K.IIGASSVAVVDFGEDSAEK.D	1893.94	0.08769	2	4.6029	0.6566	1647.5
271	psu|PF11_0069 | organism=Plasmodium_falciparum_3D7 | product=hypothetical protein | location=MAL11:251058-252872(+) | length=276					10.2301		32055
	3069, 20080405_150mM_r1	K.IIEIHHFMLNELYK.I	1799.95	0.0833	2	4.6029	0.4935	1747.8
272	psu|PF14_0520 | organism=Plasmodium_falciparum_3D7 | product=6-phosphogluconate dehydrogenase, decarboxylating, putative | location=MAL14:2241369-2242775(+) | length=468					10.2301		52960
	3924, 20080405_150mM_r1	K.KDDLTNNYLVDMILDIAGAK.G	2222.14	0.0994	3	4.6028	0.484	2426.6
273	gi|73961079|ref|XP_865653.1| PREDICTED: similar to Tropomyosin alpha 3 chain (Tropomyosin 3) (Tropomyosin gamma) (hTM5) isoform 9 [Canis familiaris]					10.2287		18481.4
	2348, 20080405_50mM_R1	K.YSQKEDKYEEEIK.I	1688.8	0.07231	2	3.903	0.4058	1268.6
274	psu|PFF0860c | organism=Plasmodium_falciparum_3D7 | product=histone h2a | location=MAL6:748413-748811(-) | length=132					10.2285		14113.7
	3239, 20080405_500mM_R1	K.FLAGVTFASGGVLPNIHNVLLPK.K	2364.34	0.09892	2	4.2843	0.6408	528.9
275	psu|PFB0680w | organism=Plasmodium_falciparum_3D7 | product=hypothetical protein | location=MAL2:610087-615372(+) | length=951					10.228		112418
	2646, 20080405_100mM_R1	K.HYNFPEYNKLEEEK.I	1839.85	0.07675	3	4.1183	0.4348	2037.7
276	psu|PF14_0359 | organism=Plasmodium_falciparum_3D7 | product=hypothetical protein, conserved | location=MAL14:1533272-1534890(+) | length=424					10.2279		48438.4
	2628, 20080405_25mM_R1	K.QQQQQQQEAYDDEDHQPEMEGGR.V	2774.13	0.12137	3	4.5576	0.5579	1077.5
277	psu|MAL13P1.307 | organism=Plasmodium_falciparum_3D7 | product=hypothetical protein, conserved | location=MAL13:2465460-2465873(-) | length=137					10.2278		16557.3
	3539, 20080405_200mM_R1	K.LPLHWENAEDIADMLFEEYR.N	2491.16	0.11045	3	3.715	0.572	1237
278	psu|PF14_0655 | organism=Plasmodium_falciparum_3D7 | product=RNA helicase-1, putative | location=MAL14:2825306-2826854(+) | length=398					10.2263		45281.4
	3689, 20080405_100mM_R1	K.KIESYYSTQIEEMPLEVADYL.-	2521.21	0.12041	2	4.5255	0.5229	1002.8
279	psu|PF11_0069 | organism=Plasmodium_falciparum_3D7 | product=hypothetical protein | location=MAL11:251058-252872(+) | length=276					10.226		32055
	3199, 20080405_100mM_R1	K.IIEIHHFMLNELYK.I	1799.95	0.07989	2	4.5203	0.4848	1750.9
280	psu|PFI1090w | organism=Plasmodium_falciparum_3D7 | product=s-adenosylmethionine synthetase, putative | location=MAL9:903352-904560(+) | length=402					10.2244		44815.8
	3261, 20080405_25mM_R1	R.GNFLFTSESVNEGHPDK.I	1877.87	0.085	2	4.4883	0.6571	2088.4
281	psu|PFL0130c | organism=Plasmodium_falciparum_3D7 | product=hypothetical protein, conserved | location=MAL12:148237-155476(-) | length=2158					10.2239		251518
	2559, 20080405_FT_R1	R.EVEYEEEGDDGSGVR.L	1669.68	0.07146	2	4.4778	0.5773	1949.1
282	psu|PF13_0033 | organism=Plasmodium_falciparum_3D7 | product=26S proteasome regulatory subunit, putative | location=MAL13:297380-298561(-) | length=393					10.2238		44648.7
	3980, 20080405_50mM_R1	R.TLMELLNHLDGFEELGNVK.I	2172.1	0.10062	3	3.5146	0.3069	715.3
283	psu|PF14_0678 | organism=Plasmodium_falciparum_3D7 | product=exported protein 2 | location=MAL14:2905101-2906503(-) | length=287					10.2228		33390.8
	2791, 20080405_100mM_R1	R.SHTLYTHITPDAVPQLPK.E	2018.07	0.09172	2	4.4556	0.5569	1132.1
284	psu|PFC0350c | organism=Plasmodium_falciparum_3D7 | product=T-complex protein eta subunit, putative | location=MAL3:359017-360908(-) | length=539					10.2228		59539.9
	2459, 20080405_100mM_R1	R.HLSHNAGYDSTDILNK.L	1784.86	0.07694	3	4.4551	0.5274	1524.4
285	psu|PF10_0346 | organism=Plasmodium_falciparum_3D7 | product=merozoite surface protein 6 | location=MAL10:1407273-1408388(+) | length=371					10.2227		42250.3
	2379, 20080405_50mM_R1	K.KPDNEITNEVKEEQK.Y	1800.9	0.07364	3	4.1851	0.4146	1497.9
286	psu|PFI1090w | organism=Plasmodium_falciparum_3D7 | product=s-adenosylmethionine synthetase, putative | location=MAL9:903352-904560(+) | length=402					10.2225		44815.8
	3267, 20080405_25mM_R1	R.GNFLFTSESVNEGHPDK.I	1877.87	0.08452	2	4.4503	0.6093	2107.7
287	psu|PFF1050w | organism=Plasmodium_falciparum_3D7 | product=nascent polypeptide associated complex alpha chain, putative | location=MAL6:891995-892775(+) | length=184					10.2224		20610.3
	3212, 20080405_FT_R1	K.VEGTDSYVIFGDAK.T	1500.72	0.06853	2	4.3734	0.6245	1575.4
288	psu|PFI1030c | organism=Plasmodium_falciparum_3D7 | product=ubiquitin conjugating enzyme E2, putative | location=MAL9:857577-858819(-) | length=163					10.2215		18676.3
	3453, 20080405_50mM_R1	K.NTLYEGGIYNATLSFPSDFPNHPPQMK.F	3038.44	0.12321	3	4.43	0.4148	1160.3
289	psu|PFE0845c | organism=Plasmodium_falciparum_3D7 | product=60S ribosomal subunit protein L8, putative | location=MAL5:712760-713770(-) | length=260					10.221		27982.2
	2221, 20080405_200mM_R1	R.GVAMNPVEHPHGGGNHQHIGHPSTVSR.S	2809.34	0.10471	3	4.419	0.4895	801.1
290	psu|PF14_0377 | organism=Plasmodium_falciparum_3D7 | product=vesicle-associated membrane protein, putative | location=MAL14:1618762-1619737(+) | length=241					10.2206		27669.4
	3218, 20080405_25mM_R1	K.NIHNMGYVDNNNINQDDPNLADGLK.G	2798.28	0.12802	3	4.413	0.2947	630.5
291	gi|51094986|gb|EAL24230.1| similar to tropomyosin 3 [Homo sapiens] [MASS=24801]					10.2206		24785.2
	2732, 20080405_FT_R1	K.IQVLQQQADDAEER.A	1642.8	0.07244	2	4.3925	0.5552	1681.1
292	gi|31074631|emb|CAD91892.1| keratin 1b [Homo sapiens] [MASS=61801]					10.2205		61763.5
	2332, 20080405_200mM_R1	R.FLEQQNQVLQTK.W	1475.79	0.05791	2	4.1772	0.4277	1949.5
293	psu|PF10_0280 | organism=Plasmodium_falciparum_3D7 | product=hypothetical protein | location=MAL10:1176459-1177847(-) | length=171					10.2205		19542.6
	2396, 20080405_FT_R1	R.GVNDNENISENTEK.M	1562.69	0.06645	2	4.1941	0.578	1252
294	psu|PFL0590c | organism=Plasmodium_falciparum_3D7 | product=non-SERCA-type Ca2+ -transporting P-ATPase | location=MAL12:528999-532792(-) | length=1208					10.2191		133789
	2525, 20080405_25mM_R1	K.KNEVLNNSNNVEDGDNENSK.F	2233	0.09128	3	4.2354	0.3908	1605.6
295	gi|36535|emb|CAA25915.1| unnamed protein product [Homo sapiens] [MASS=2547]					10.2179		2545.34
	6574, 20080405_FT_R1	K.GDGPVQGIINFEQK.-	1501.76	0.07109	2	3.883	0.4102	1478.3
296	gi|93279697|pdb|2FOY|A Chain A, Human Carbonic Anhydrase I Complexed With A Two-Prong Inhibitor					10.2177		28721.3
	3103, 20080405_50mM_R1	K.EIINVGHSFHVNFEDNDNR.S	2256.04	0.09843	3	4.3536	0.547	1394.8
297	psu|PFI1090w | organism=Plasmodium_falciparum_3D7 | product=s-adenosylmethionine synthetase, putative | location=MAL9:903352-904560(+) | length=402					10.2174		44815.8
	3422, 20080405_FT_R1	K.LLDNETLYYLNPSGK.F	1739.89	0.08391	2	4.3483	0.6129	1877.4
298	psu|MAL13P1.56 | organism=Plasmodium_falciparum_3D7 | product=m1-family aminopeptidase | location=MAL13:501992-505249(+) | length=1085					10.2172		125982
	3415, 20080405_100mM_R1	R.SVQFLEDSSPLSHPIRPESYVSMENFYTTTVYDK.G	3966.87	0.17641	4	4.3449	0.4761	1346.6
299	psu|MAL13P1.56 | organism=Plasmodium_falciparum_3D7 | product=m1-family aminopeptidase | location=MAL13:501992-505249(+) | length=1085					10.2172		125982
	3130, 20080405_100mM_R1	K.ADDLTYFNDESHVDFDQMNMR.T	2563.05	0.1163	3	4.3434	0.4914	997.3
300	psu|PFC0870w | organism=Plasmodium_falciparum_3D7 | product=elongation factor 1 (EF-1), putative | location=MAL3:814583-815365(+) | length=156					10.217		17695
	3478, 20080405_50mM_R1	K.SSLIIDIKPYGENTDLDEVLK.L	2362.24	0.10501	3	3.1014	0.1525	460.6
301	psu|PF10_0039 | organism=Plasmodium_falciparum_3D7 | product=hypothetical protein | location=MAL10:164946-165791(+) | length=281					10.2165		32633.7
	3632, 20080405_25mM_R1	K.WVALTAYQPVDVVTK.T	1689.92	0.07732	2	4.1987	0.5709	2293.4
302	psu|PF13_0014 | organism=Plasmodium_falciparum_3D7 | product=40S ribosomal protein S7 homologue, putative | location=MAL13:150985-151837(-) | length=194					10.2151		22466.6
	4078, 20080405_50mM_R1	R.TLTSVYDSILEDIVSPSEIIGK.R	2379.25	0.11309	2	4.3012	0.6357	670.2
303	psu|PFI0630w | organism=Plasmodium_falciparum_3D7 | product=26S proteasome regulatory subunit, putative | location=MAL9:567274-568631(+) | length=338					10.214		39111.9
	3117, 20080405_150mM_r1	K.HVVVHPIVLLSVVDHYNR.I	2096.18	0.08022	4	4.0902	0.5755	1470.3
304	psu|PF13_0065 | organism=Plasmodium_falciparum_3D7 | product=vacuolar ATP synthase, catalytic subunit a | location=MAL13:508102-509937(+) | length=611					10.2138		68532.5
	3766, 20080405_50mM_R1	K.TGNALSVELGPGILDNIYDGIQRPLER.I	2910.53	0.12717	3	4.2762	0.5081	503.5
305	psu|PFI1090w | organism=Plasmodium_falciparum_3D7 | product=s-adenosylmethionine synthetase, putative | location=MAL9:903352-904560(+) | length=402					10.2123		44815.8
	2652, 20080405_200mM_R1	K.FVLGGPAADAGLTGR.K	1401.75	0.06059	2	4.2467	0.5663	1310.7
306	psu|MAL8P1.72 | organism=Plasmodium_falciparum_3D7 | product=high mobility group protein, putative | location=MAL8:817929-818228(-) | length=99					10.2123		11527.4
	3382, 20080405_25mM_R1	K.LIGEAWGQLSPAQK.A	1497.81	0.0667	2	4.2463	0.5533	1799.5
307	psu|PF11_0200 | organism=Plasmodium_falciparum_3D7 | product=U2 snRNP auxiliary factor, small subunit, putative | location=MAL11:724854-725738(-) | length=294					10.2122		35287
	3937, 20080405_50mM_R1	R.HMYDNPPIAVAIAEGQMVEDEVLDK.A	2784.32	0.12314	3	4.2447	0.4894	2326
308	psu|PF14_0615 | organism=Plasmodium_falciparum_3D7 | product=ATP synthase (C/AC39) subunit, putative | location=MAL14:2625387-2626535(-) | length=382					10.211		44503.2
	3254, 20080405_FT_R1	K.AITTMDVQNSYDDVLK.V	1812.87	0.08208	2	3.5992	0.4799	928.3
309	psu|PF13_0070 | organism=Plasmodium_falciparum_3D7 | product=branched-chain alpha keto-acid dehydrogenase, putative | location=MAL13:530178-531467(+) | length=429					10.2105		49839.9
	2078, 20080405_150mM_r1	R.YGHHSTSDDSSLYRPK.E	1849.85	0.07168	4	3.6485	0.5088	1163.2
310	psu|PF14_0359 | organism=Plasmodium_falciparum_3D7 | product=hypothetical protein, conserved | location=MAL14:1533272-1534890(+) | length=424					10.2077		48438.4
	2642, 20080405_25mM_R1	K.QQQQQQQEAYDDEDHQPEMEGGR.V	2774.13	0.12448	3	4.1534	0.5799	739.6
311	psu|PF10_0289 | organism=Plasmodium_falciparum_3D7 | product=adenosine deaminase, putative | location=MAL10:1206300-1207403(+) | length=367					10.2072		42438.5
	2809, 20080405_500mM_R1	R.VSESQELIDLVK.E	1359.74	0.05889	2	4.1439	0.4915	1971.3
312	psu|PF11_0344 | organism=Plasmodium_falciparum_3D7 | product=apical membrane antigen 1, AMA1 | location=MAL11:1293854-1295722(+) | length=622					10.207		71995.7
	2907, 20080405_FT_R1	R.VDLGEDAEVAGTQYR.L	1622.77	0.07268	2	4.1351	0.4182	1469
313	psu|PFF0695w | organism=Plasmodium_falciparum_3D7 | product=hypothetical protein, conserved | location=MAL6:604568-605335(+) | length=255					10.2064		30830.5
	3566, 20080405_100mM_R1	K.LYELNELHHLVNALPYIDSYDNELEQNAK.R	3457.69	0.16152	4	4.1277	0.5045	1103.6
314	psu|PF11_0257 | organism=Plasmodium_falciparum_3D7 | product=ethanolamine kinase, putative | location=MAL11:970104-971375(-) | length=423					10.2048		49882.4
	2534, 20080405_50mM_R1	K.KLQALQNIQGNR.S	1382.79	0.05743	2	4.0955	0.3994	1727.8
315	psu|PF13_0349 | organism=Plasmodium_falciparum_3D7 | product=nucleoside diphosphate kinase b; putative | location=MAL13:2657908-2658357(+) | length=149					10.2031		17000.9
	2344, 20080405_25mM_R1	K.NVIHGSDSVASANK.E	1398.7	0.05828	2	4.0613	0.5704	1686.8
316	psu|PFE0845c | organism=Plasmodium_falciparum_3D7 | product=60S ribosomal subunit protein L8, putative | location=MAL5:712760-713770(-) | length=260					10.2018		27982.2
	2213, 20080405_200mM_R1	R.GVAMNPVEHPHGGGNHQHIGHPSTVSR.S	2809.34	0.11752	3	4.0368	0.5817	1025.9
317	gi|28557150|dbj|BAC57496.1| hornerin [Homo sapiens] [MASS=48596]					10.2016		48568.5
	1881 - 1885, 20080405_100mM_R1	R.GPYESGSGHSSGLGHR.E	1584.71	0.06022	2	4.0315	0.5898	1142
318	psu|PF14_0104 | organism=Plasmodium_falciparum_3D7 | product=eukaryotictranslation initiation factor 2 gamma subunit, putative | location=MAL14:427191-428588(+) | length=465					10.2009		51212.1
	3022, 20080405_FT_R1	K.LAEQNLETLDVTK.L	1473.78	0.06389	2	4.018	0.5208	1464.9
319	psu|PF10_0159 | organism=Plasmodium_falciparum_3D7 | product=glycophorin-binding protein 130 precursor | location=MAL10:650897-653566(-) | length=824					10.2007		95786
	2986, 20080405_25mM_R1	R.NADNKEDLTSADPEGQIMR.E	2103.96	0.09147	3	4.0149	0.3808	1693
320	gi|6005942|ref|NP_009057.1| valosin-containing protein [Homo sapiens]					10.2007		89265.9
	3339, 20080405_500mM_R1	K.GPELLTMWFGESEANVR.E	1935.93	0.08525	2	4.0133	0.5373	716.3
321	psu|PFI1090w | organism=Plasmodium_falciparum_3D7 | product=s-adenosylmethionine synthetase, putative | location=MAL9:903352-904560(+) | length=402					10.1996		44815.8
	3253, 20080405_25mM_R1	R.GNFLFTSESVNEGHPDK.I	1877.87	0.08403	2	3.9912	0.6557	2008.3
322	gi|4503483|ref|NP_001952.1| eukaryotic translation elongation factor 2 [Homo sapiens]					10.1988		95277.1
	2410, 20080405_50mM_R1	R.NMSVIAHVDHGK.S	1307.65	0.05363	2	3.9752	0.4532	1142.8
323	psu|PF11_0413					10.1986
	1433, 20080405_25mM_R1	K.DLNKEDDEDYNK.K	1497.63	0.06182	2	3.9713	0.4576	1293.2
324	gi|156104880|ref|NP_006868.3| guanosine monophosphate reductase [Homo sapiens]					10.1985		37394.8
	3683, 20080405_200mM_R1	K.FPEHTIMAGNVVTGEMVEELILSGADIIK.V	3113.59	0.14353	3	3.4389	0.3948	934.8
325	psu|PF11_0190 | organism=Plasmodium_falciparum_3D7 | product=hypothetical protein | location=MAL11:699868-700788(-) | length=306					10.1965		36465.5
	4281, 20080405_25mM_R1	K.PNVEIFNIAENLLK.E	1613.89	0.07585	2	3.9292	0.4374	714.2
326	psu|PFC0435w | organism=Plasmodium_falciparum_3D7 | product=hypothetical protein, conserved | location=MAL3:444174-448058(+) | length=1294					10.1964		153992
	2031 - 2039, 20080405_25mM_R1	K.NQVNVINNNNNNNNNK.A	1840.86	0.0726	2	3.9285	0.469	945
327	psu|MAL7P1.141 | organism=Plasmodium_falciparum_3D7 | product=hypothetical protein, conserved | location=MAL7:1134391-1135431(+) | length=109					10.1948		12991.7
	3051, 20080405_50mM_R1	K.HGNLITTVFNK.N	1243.68	0.05059	2	3.8965	0.5732	1548.9
328	gi|5729877|ref|NP_006588.1| heat shock 70kDa protein 8 isoform 1 [Homo sapiens]					10.1946		70854.4
	1770 - 1774, 20080405_100mM_R1	K.NQTAEKEEFEHQQK.E	1745.81	0.06345	3	3.8417	0.3422	1064.4
329	psu|MAL7P1.10 | organism=Plasmodium_falciparum_3D7 | product=hypothetical protein, conserved | location=MAL7:168665-169315(-) | length=105					10.1944		12495.2
	3056, 20080405_100mM_R1	K.NKVEETHEEQGEMTQEEKDEIYSEFVDYDLNK.D	3905.72	0.17512	5	3.8877	0.4375	1297.2
330	psu|PFF1155w | organism=Plasmodium_falciparum_3D7 | product=hexokinase | location=MAL6:981067-982548(+) | length=493					10.1943		55225.8
	2721 - 2724, 20080405_150mM_r1	K.HATASQLFDHFAER.I	1629.78	0.07016	3	3.4647	0.5151	1304.8
331	psu|PFC0745c | organism=Plasmodium_falciparum_3D7 | product=proteasome component C8, putative | location=MAL3:679468-680358(-) | length=252					10.1936		29270.4
	3181, 20080405_50mM_R1	K.ESSYEFQNIHEEILTPALNK.A	2362.16	0.09946	3	3.8713	0.3924	549.7
332	psu|PF11_0069 | organism=Plasmodium_falciparum_3D7 | product=hypothetical protein | location=MAL11:251058-252872(+) | length=276					10.1933		32055
	3077, 20080405_150mM_r1	K.IIEIHHFMLNELYK.I	1799.95	0.07989	2	3.867	0.5433	1166.1
333	psu|PF13_0065 | organism=Plasmodium_falciparum_3D7 | product=vacuolar ATP synthase, catalytic subunit a | location=MAL13:508102-509937(+) | length=611					10.193		68532.5
	4131, 20080405_25mM_R1	K.TGNALSVELGPGILDNIYDGIQRPLER.I	2910.53	0.13358	3	3.8604	0.402	421.7
334	psu|PFE0845c | organism=Plasmodium_falciparum_3D7 | product=60S ribosomal subunit protein L8, putative | location=MAL5:712760-713770(-) | length=260					10.1913		27982.2
	2228, 20080405_200mM_R1	R.GVAMNPVEHPHGGGNHQHIGHPSTVSR.S	2809.34	0.11935	3	3.8266	0.4622	670.8
335	psu|PF14_0295 | organism=Plasmodium_falciparum_3D7 | product=ATP-specific succinyl-CoA synthetase beta subunit, putative | location=MAL14:1243960-1245348(+) | length=462					10.1908		52136.9
	2506, 20080405_50mM_R1	K.RDLTQENKEELLAK.K	1686.9	0.06668	3	3.6525	0.1795	704.9
336	psu|PF11_0062 | organism=Plasmodium_falciparum_3D7 | product=histone H2B | location=MAL11:226066-226419(+) | length=117					10.1907		13117.1
	3249, 20080405_50mM_R1	K.SRYDSYGLYIFK.V	1511.75	0.06559	3	3.8147	0.4231	3214.2
337	psu|PFE0165w | organism=Plasmodium_falciparum_3D7 | product=actin depolymerizing factor, putative | location=MAL5:140710-141471(+) | length=122					10.1894		13732
	3714, 20080405_100mM_R1	K.KIEGVNVLTSVIESAQDVADLK.-	2328.27	0.10917	3	3.787	0.4164	1439.3
338	gi|20150571|pdb|1JWH|A Chain A, Crystal Structure Of Human Protein Kinase Ck2 Holoenzyme					10.1892		40150.4
	3583, 20080405_50mM_R1	R.LIDWGLAEFYHPGQEYNVR.V	2307.12	0.1049	3	3.2617	0.4258	765
339	psu|PF11_0065 | organism=Plasmodium_falciparum_3D7 | product=ribosomal protein S4, putative | location=MAL11:235598-236536(-) | length=282					10.1887		32333.7
	4397, 20080405_25mM_R1	K.LLESIPLVILLR.N	1378.9	0.05866	3	3.7737	0.4822	1416.6
340	psu|MAL7P1.122 | organism=Plasmodium_falciparum_3D7 | product=conserved GTP-binding protein, putative | location=MAL7:1010160-1011719(+) | length=393					10.1885		45135.3
	3710, 20080405_100mM_R1	K.SNVHAYLSIFDIAGLVK.N	1847.01	0.08128	3	3.7691	0.1257	1194.6
341	psu|PFL0190w | organism=Plasmodium_falciparum_3D7 | product=ubiquitin-conjugating enzyme e2, putative | location=MAL12:194141-195459(+) | length=147					10.1874		16528.5
	3886, 20080405_50mM_R1	K.VLLSISSLLTDPNADDPLVPEIAHVYK.T	2919.57	0.13247	4	3.7483	0.4778	737.4
342	psu|PF14_0359 | organism=Plasmodium_falciparum_3D7 | product=hypothetical protein, conserved | location=MAL14:1533272-1534890(+) | length=424					10.1869		48438.4
	2265, 20080405_100mM_R1	K.KRGEDIVSEVK.V	1259.7	0.03529	3	3.7388	0.3139	1284.7
343	gi|27807361|ref|NP_777240.1| nuclease sensitive element binding protein 1 [Bos taurus]					10.1869		35902.7
	1894 - 1898, 20080405_25mM_R1	R.NYQQNYQNSESGEK.N	1688.71	0.06759	2	3.7377	0.4504	1301.5
344	psu|PF13_0316 | organism=Plasmodium_falciparum_3D7 | product=40S ribosomal protein S13 | location=MAL13:2327407-2327862(+) | length=151					10.1861		17239.6
	2437, 20080405_50mM_R1	K.KGQTPSQIGATLR.D	1356.76	0.05681	2	3.5237	0.4355	1015.1
345	gi|3108055|gb|AAC15757.1| erythroid alpha-spectrin [Homo sapiens] [MASS=4677]					10.1859		4674.08
	2920, 20080405_500mM_R1	R.SHLSGYDYVGFTNSYFGN.-	2027.88	0.08867	2	3.7182	0.4544	425.2
346	psu|PF10_0289 | organism=Plasmodium_falciparum_3D7 | product=adenosine deaminase, putative | location=MAL10:1206300-1207403(+) | length=367					10.1858		42438.5
	2815, 20080405_500mM_R1	R.VSESQELIDLVK.E	1359.74	0.05901	2	3.7153	0.4744	1970.1
347	psu|PFI1090w | organism=Plasmodium_falciparum_3D7 | product=s-adenosylmethionine synthetase, putative | location=MAL9:903352-904560(+) | length=402					10.1852		44815.8
	2661, 20080405_200mM_R1	K.FVLGGPAADAGLTGR.K	1401.75	0.05986	2	3.7046	0.565	1526.2
348	gi|24234688|ref|NP_004125.3| heat shock 70kDa protein 9 precursor [Homo sapiens]					10.185		73634.8
	5732, 20080405_FT_R1	K.NAVITVPAYFNDSQR.Q	1694.85	0.07968	3	3.2392	0.4749	939
349	psu|PFI1090w | organism=Plasmodium_falciparum_3D7 | product=s-adenosylmethionine synthetase, putative | location=MAL9:903352-904560(+) | length=402					10.1841		44815.8
	2806, 20080405_50mM_R1	K.VSIDEQSPDIAQCVHENR.S	2039.95	0.08805	3	3.6829	0.4861	1030.2
350	psu|PFA0530c | organism=Plasmodium_falciparum_3D7 | product=adenylate kinase, putative | location=MAL1:421447-422007(-) | length=186					10.1836		22159.5
	3249, 20080405_100mM_R1	K.RNDMEGFEMTHLNLSNIIKDER.L	2662.27	0.11635	4	3.3196	0.373	857.6
351	psu|PF14_0359 | organism=Plasmodium_falciparum_3D7 | product=hypothetical protein, conserved | location=MAL14:1533272-1534890(+) | length=424					10.1835		48438.4
	2262, 20080405_100mM_R1	K.KRGEDIVSEVK.V	1259.7	0.05315	2	3.6693	0.3493	1046.8
352	psu|PFI1090w | organism=Plasmodium_falciparum_3D7 | product=s-adenosylmethionine synthetase, putative | location=MAL9:903352-904560(+) | length=402					10.1817		44815.8
	2647, 20080405_200mM_R1	K.FVLGGPAADAGLTGR.K	1401.75	0.06205	2	3.6332	0.5706	1779.1
353	psu|MAL13P1.28					10.1814
	4125, 20080405_100mM_R1	K.AFSDALELIPYTLAENAGLSPLHIVTELR.N	3153.68	0.1478	3	3.6274	0.5798	537.8
354	psu|PF13_0065 | organism=Plasmodium_falciparum_3D7 | product=vacuolar ATP synthase, catalytic subunit a | location=MAL13:508102-509937(+) | length=611					10.1781		68532.5
	4136, 20080405_25mM_R1	K.TGNALSVELGPGILDNIYDGIQRPLER.I	2910.53	0.13486	3	3.5611	0.5155	400.4
355	gi|28549|emb|CAA23749.1| alpha globin [Homo sapiens] [MASS=13582]					10.178		13574.1
	2920, 20080405_100mM_R1	R.HFDLSHGSAQVK.G	1325.66	0.05534	2	3.56	0.3619	1966.2
356	psu|PFE0845c | organism=Plasmodium_falciparum_3D7 | product=60S ribosomal subunit protein L8, putative | location=MAL5:712760-713770(-) | length=260					10.1778		27982.2
	2238, 20080405_200mM_R1	R.GVAMNPVEHPHGGGNHQHIGHPSTVSR.S	2809.34	0.121	3	3.5552	0.5071	1014.8
357	psu|PF11_0168 | organism=Plasmodium_falciparum_3D7 | product=hypothetical protein | location=MAL11:603294-613393(-) | length=2966					10.1754		344706
	1578, 20080405_25mM_R1	K.NQSINNNMNNENADK.N	1719.74	0.07158	2	3.5084	0.4567	960.7
358	psu|PF14_0068 | organism=Plasmodium_falciparum_3D7 | product=fibrillarin, putative | location=MAL14:258746-259988(+) | length=318					10.1751		34107.4
	2525, 20080405_100mM_R1	K.RYEVMTEDEKIEYR.V	1860.88	0.07962	3	3.5014	0.3156	1542.4
359	psu|PF08_0113 | organism=Plasmodium_falciparum_3D7 | product=vacuolar proton-translocating ATPase subunit A, putative | location=MAL8:364381-367542(-) | length=1053					10.1743		122920
	3459, 20080405_50mM_R1	K.HVILTALNQLSPGFIR.G	1779.03	0.07932	3	3.4861	0.2854	912.3
360	psu|PFE0865c | organism=Plasmodium_falciparum_3D7 | product=splicing factor, putative | location=MAL5:724679-725749(-) | length=270					10.1741		31369.8
	2929, 20080405_25mM_R1	R.IYVGNLPSHVSSR.D	1428.76	0.06206	2	3.4822	0.5402	739.7
361	psu|PFC0886w | organism=Plasmodium_falciparum_3D7 | product=hypothetical protein, conserved | location=MAL3:834171-835251(+) | length=153					10.174		17886.8
	3063, 20080405_FT_R1	K.GSDEGQNNIADDLINK.L	1702.79	0.07463	2	3.4806	0.4728	449.4
362	psu|PF14_0748 | organism=Plasmodium_falciparum_3D7 | product=hypothetical protein | location=MAL14:3202516-3203952(+) | length=274					10.1734		32537.3
	2847, 20080405_100mM_R1	R.AVWPNQSLHHVLPSVR.I	1840	0.0833	2	3.4679	0.4807	721.8
363	psu|PFF0530w | organism=Plasmodium_falciparum_3D7 | product=transketolase, putative | location=MAL6:453666-455684(+) | length=672					10.1726		75767.2
	2551, 20080405_150mM_r1	K.KQPEDYQYSVMMHNHPNLPR.F	2484.15	0.10732	4	3.451	0.3757	546
364	psu|PFI1670c | organism=Plasmodium_falciparum_3D7 | product=vacuolar ATP synthase subunit E, putative | location=MAL9:1350825-1351490(-) | length=221					10.1721		25603.6
	2725, 20080405_FT_R1	K.AVVESSLNEAVSK.Y	1332.7	0.05596	2	3.4412	0.4747	1424.2
365	psu|PF08_0076 | organism=Plasmodium_falciparum_3D7 | product=40S ribosomal protein S16, putative | location=MAL8:679110-679846(-) | length=144					10.1717		16275.1
	2571, 20080405_FT_R1	K.TAVAVATVTNGK.G	1131.64	0.04875	2	3.4349	0.5747	1463.1
366	psu|PF11_0069 | organism=Plasmodium_falciparum_3D7 | product=hypothetical protein | location=MAL11:251058-252872(+) | length=276					10.1717		32055
	3816, 20080405_100mM_R1	K.GDSMTREDLLQLLNEMLK.L	2106.06	0.08024	3	3.4337	0.2467	1271.3
367	psu|PFD1050w | organism=Plasmodium_falciparum_3D7 | product=alpha-tubulin ii | location=MAL4:1026927-1028606(+) | length=450					10.1711		49659.3
	2987, 20080405_100mM_R1	R.QLFHPEQLISGKEDAANNFAR.G	2385.19	0.10293	4	3.4223	0.2576	1424.8
368	gi|74739699|sp|O95678.1|K2C75_HUMAN Keratin, type II cytoskeletal 75 (Cytokeratin-75) (Keratin-75) (Type II keratin-18) (Type II keratin-K6hf) (Keratin-6 hair follicle) (hK6hf)					10.171		59468
	2505, 20080405_50mM_R1	R.SRAEAESWYQTK.Y	1455.69	0.0595	2	3.4207	0.4425	1263.9
369	gi|825723|emb|CAA30930.1| tropomyosin (227 AA) [Homo sapiens] [MASS=26577]					10.1669		26560.5
	2685, 20080405_FT_R1	R.ETAEADVASLNR.R	1275.62	0.05449	2	3.3375	0.4375	1619.2
370	psu|PFD0665c | organism=Plasmodium_falciparum_3D7 | product=26s proteasome aaa-ATPase subunit Rpt3, putative | location=MAL4:623897-625333(-) | length=392					10.1665		44638.6
	3254, 20080405_100mM_R1	R.HSHSIVNILPSESDSSIQLLQITERPNVK.Y	3241.72	0.14448	5	3.0041	0.2147	1060.2
371	psu|PFL2355w | organism=Plasmodium_falciparum_3D7 | product=hypothetical protein, conserved | location=MAL12:2008181-2009695(+) | length=392					10.1661		44805.5
	2720, 20080405_50mM_R1	K.RTNQFIFEGSK.H	1326.68	0.05633	2	3.3222	0.4004	783.1
372	psu|PFE0395c | organism=Plasmodium_falciparum_3D7 | product=hypothetical protein, conserved | location=MAL5:328666-329715(-) | length=349					10.1655		40561.2
	2712, 20080405_50mM_R1	K.HSFSNSEIFER.I	1352.62	0.05828	2	3.3096	0.5034	537.7
373	psu|PFE0845c | organism=Plasmodium_falciparum_3D7 | product=60S ribosomal subunit protein L8, putative | location=MAL5:712760-713770(-) | length=260					10.1653		27982.2
	2207, 20080405_200mM_R1	R.GVAMNPVEHPHGGGNHQHIGHPSTVSR.S	2809.34	0.11661	3	3.3062	0.4535	581.6
374	gi|7245526|pdb|1DEJ|A Chain A, Crystal Structure Of A DictyosteliumTETRAHYMENA CHIMERA Actin (Mutant 646: Q228kT229AA230YA231KS232EE360H) IN Complex With Human Gelsolin Segment 1					10.1653		41719.9
	2589, 20080405_150mM_r1	K.IWHHTFYNELR.V	1515.75	0.06999	2	3.2384	0.2245	1231.2
375	psu|PF14_0354 | organism=Plasmodium_falciparum_3D7 | product=hypothetical protein | location=MAL14:1517013-1519313(+) | length=766					10.1636		90983.6
	2013, 20080405_100mM_R1	K.HNIEEQQKQEEGYK.Q	1759.82	0.06852	3	3.2722	0.4706	2212.8
376	psu|PF11_0168 | organism=Plasmodium_falciparum_3D7 | product=hypothetical protein | location=MAL11:603294-613393(-) | length=2966					10.1629		344706
	1570, 20080405_25mM_R1	K.NQSINNNMNNENADK.N	1719.74	0.06792	2	3.2573	0.5828	1174
377	gi|4502565|ref|NP_001740.1| calpain, small subunit 1 [Homo sapiens]					10.1622		28297.7
	4402, 20080405_25mM_R1	R.LFAQLAGDDMEVSATELMNILNK.V	2523.25	0.12082	3	3.245	0.2944	1077.8
378	gi|3387905|gb|AAC28635.1| glucose transporter glycoprotein [Homo sapiens] [MASS=					10.162		37855.1
	3362, 20080405_25mM_R1	R.TFDEIASGFR.Q	1142.55	0.04826	2	3.0584	0.5337	1234.5
379	psu|PFI1090w | organism=Plasmodium_falciparum_3D7 | product=s-adenosylmethionine synthetase, putative | location=MAL9:903352-904560(+) | length=402					10.1619		44815.8
	5727, 20080405_FT_R1	K.FVLGGPAADAGLTGR.K	1401.75	0.0662	2	3.2382	0.5292	1316.1
380	psu|PF11_0061 | organism=Plasmodium_falciparum_3D7 | product=histone H4, putative | location=MAL11:221819-222130(-) | length=103					10.1614		11448.4
	3053, 20080405_500mM_R1	K.RISGLIYEEIRGVLK.V	1746.03	0.07419	3	3.2271	0.4138	857.6
381	psu|PF08_0059 | organism=Plasmodium_falciparum_3D7 | product=protein kinase c inhibitor-like protein, putative | location=MAL8:800563-801331(+) | length=130					10.161		14690.6
	3384, 20080405_100mM_R1	K.VIAFNDIYPQAPVHIIVIPK.R	2247.29	0.10324	3	3.22	0.5087	637.6
382	psu|PFI1090w | organism=Plasmodium_falciparum_3D7 | product=s-adenosylmethionine synthetase, putative | location=MAL9:903352-904560(+) | length=402					10.1579		44815.8
	2276, 20080405_50mM_R1	K.TSAYGHFGR.E	995.469	0.04009	2	3.1576	0.3577	975.8
383	psu|PF14_0439 | organism=Plasmodium_falciparum_3D7 | product=leucine aminopeptidase, putative | location=MAL14:1893143-1894960(-) | length=605					10.1579		67777.8
	2523, 20080405_FT_R1	K.TIEVGNTDAEGR.L	1261.6	0.05364	2	3.1575	0.4321	1500.5
384	gi|5032051|ref|NP_005608.1| ribosomal protein S14 [Homo sapiens]					10.1575		16262.5
	2485, 20080405_25mM_R1	K.TPGPGAQSALR.A	1054.56	0.04412	2	3.1501	0.4899	661.2
385	gi|13676857|ref|NP_068814.2| heat shock 70kDa protein 2 [Homo sapiens]					10.1572		69978
	2207, 20080405_25mM_R1	K.VQVEYKGETK.T	1180.62	0.04778	2	3.031	0.2916	1078.9
386	psu|PFI1090w | organism=Plasmodium_falciparum_3D7 | product=s-adenosylmethionine synthetase, putative | location=MAL9:903352-904560(+) | length=402					10.1567		44815.8
	2281, 20080405_50mM_R1	K.TSAYGHFGR.E	995.469	0.03948	2	3.1339	0.3674	960.7
387	psu|PF10_0203 | organism=Plasmodium_falciparum_3D7 | product=ADP-ribosylation factor | location=MAL10:845085-846191(-) | length=181					10.1562		20898.8
	2952, 20080405_FT_R1	K.QDLPNAMSAAEVTEK.L	1603.76	0.0711	2	3.1233	0.3613	375.3
388	psu|PF11_0188 | organism=Plasmodium_falciparum_3D7 | product=heat shock protein 90, putative | location=MAL11:688765-691557(-) | length=930					10.156		108397
	1365, 20080405_25mM_R1	K.NVVENKNDEYEK.N	1480.69	0.05717	2	3.1191	0.535	982.1
389	psu|PF14_0545 | organism=Plasmodium_falciparum_3D7 | product=thioredoxin | location=MAL14:2343576-2344154(-) | length=104					10.1559		11708.8
	2634, 20080405_200mM_R1	K.NGSSVDTLLGANDSALK.Q	1661.83	0.07219	2	3.1186	0.4388	734.7
390	gi|30377|emb|CAA36673.1| cytokeratin 13 [Homo sapiens]					10.1547		45836.7
	2811, 20080405_FT_R1	R.ALEEANADLEVK.I	1301.66	0.05681	2	3.0841	0.3854	1165
391	psu|PF11_0069 | organism=Plasmodium_falciparum_3D7 | product=hypothetical protein | location=MAL11:251058-252872(+) | length=276					10.154		32055
	3252, 20080405_500mM_R1	K.LIALVIQSIVSAK.V	1354.87	0.0573	2	3.0801	0.4836	1138.5
392	psu|PF14_0359 | organism=Plasmodium_falciparum_3D7 | product=hypothetical protein, conserved | location=MAL14:1533272-1534890(+) | length=424					10.154		48438.4
	3820 - 3822, 20080405_200mM_R1	K.ISLYESLTGFVAEVTHLDER.K	2279.16	0.10114	3	3.0793	0.38	549.1
393	psu|PFI1525w | organism=Plasmodium_falciparum_3D7 | product=hypothetical protein, conserved | location=MAL9:1263337-1264561(+) | length=288					10.1513		34551.1
	2359, 20080405_25mM_R1	K.DVNTKDEEKGDSFK.N	1611.75	0.06792	2	3.0261	0.5567	486
394	psu|PF13_0322 | organism=Plasmodium_falciparum_3D7 | product=falcilysin | location=MAL13:2431676-2435257(+) | length=1193					10.1505		138775
	2596, 20080405_50mM_R1	K.HLFVNSNESLK.N	1287.67	0.0529	2	3.01	0.3671	655.5
395	psu|PFE0845c | organism=Plasmodium_falciparum_3D7 | product=60S ribosomal subunit protein L8, putative | location=MAL5:712760-713770(-) | length=260					10.1505		27982.2
	2159, 20080405_200mM_R1	R.GVAMNPVEHPHGGGNHQHIGHPSTVSR.S	2809.34	0.11551	3	3.0091	0.3664	527.4
396	gi|16550364|dbj|BAB70966.1| unnamed protein product [Homo sapiens] [MASS=84303]					10.148		84249.5
	2010, 20080405_100mM_R1	K.SFLKEDQNKAQQNDDLLFSIEEEM*K.N	3015.43	0.02213	3	2.9591	0.1104	521.1
397	psu|PF14_0228 | organism=Plasmodium_falciparum_3D7 | product=hypothetical protein | location=MAL14:959019-963695(-) | length=1558					10.147		183463
	2148, 20080405_150mM_r1	K.NTTLNNHNNHHLNSSGNVPYGK.K	2432.15	0.10202	3	2.9392	0.3764	438.5
398	psu|PF14_0164 | organism=Plasmodium_falciparum_3D7 | product=NADP-specific glutamate dehydrogenase | location=MAL14:667411-668823(+) | length=470					10.1468		52512.7
	3437, 20080405_50mM_R1	K.AANAGGVAISGLEMSQNFQFSHWTR.E	2679.27	0.11735	3	2.9353	0.4622	468.6
399	psu|PF14_0495					10.1467
	1935, 20080405_50mM_R1	K.HNFSQYDSK.G	1125.5	0.03984	2	2.9336	0.4161	464.4
400	psu|PF10_0149 | organism=Plasmodium_falciparum_3D7 | product=cysteine -- tRNA ligase, putative | location=MAL10:614871-616795(-) | length=593					10.1466		69379.7
	2689, 20080405_100mM_R1	K.SSKPNEPHWDSPWGK.G	1751.81	0.07541	3	2.9324	0.3645	408.7
401	psu|PFI1090w | organism=Plasmodium_falciparum_3D7 | product=s-adenosylmethionine synthetase, putative | location=MAL9:903352-904560(+) | length=402					10.1454		44815.8
	3102, 20080405_FT_R1	K.TDLMENVIK.Y	1062.55	0.04619	2	2.9089	0.4679	931.4
402	psu|PFI1525w | organism=Plasmodium_falciparum_3D7 | product=hypothetical protein, conserved | location=MAL9:1263337-1264561(+) | length=288					10.145		34551.1
	3338, 20080405_50mM_R1	K.KQELLASLNILR.T	1397.85	0.06016	3	2.8999	0.2755	784.5
403	psu|PF08_0035 | organism=Plasmodium_falciparum_3D7 | product=hypothetical protein, conserved | location=MAL8:1008849-1012379(-) | length=1176					10.145		138155
	2128, 20080405_50mM_R1	K.HVNLENVK.K	952.521	0.03892	2	2.8997	0.3854	789.3
404	psu|PF08_0054 | organism=Plasmodium_falciparum_3D7 | product=heat shock 70 kDa protein | location=MAL8:861481-863514(+) | length=677					10.1438		73868.6
	5721, 20080405_FT_R1	K.FTESSVQSDMK.H	1258.56	0.05669	2	2.8758	0.4781	585
405	psu|PFI1090w | organism=Plasmodium_falciparum_3D7 | product=s-adenosylmethionine synthetase, putative | location=MAL9:903352-904560(+) | length=402					10.1433		44815.8
	2290, 20080405_50mM_R1	K.TSAYGHFGR.E	995.469	0.0396	2	2.8668	0.4024	954
406	psu|PF10_0043 | organism=Plasmodium_falciparum_3D7 | product=ribosomal protein L13, putative | location=MAL10:179345-180227(-) | length=202					10.1388		23739.1
	2584, 20080405_200mM_R1	K.TEALNLINPEQR.Q	1397.74	0.06035	2	2.7763	0.3163	1174.7
407	psu|PF14_0359 | organism=Plasmodium_falciparum_3D7 | product=hypothetical protein, conserved | location=MAL14:1533272-1534890(+) | length=424					10.1383		48438.4
	3830, 20080405_200mM_R1	K.ISLYESLTGFVAEVTHLDER.K	2279.16	0.10104	3	2.7663	0.3987	539.5
408	psu|PF11_0413 | organism=Plasmodium_falciparum_3D7 | product=hypothetical protein | location=MAL11:1601254-1603305(-) | length=449					10.1382		52781.2
	1421, 20080405_25mM_R1	K.DLNKEDDEDYNK.K	1497.63	0.06157	2	2.7643	0.5161	701.3
409	psu|PF13_0156 | organism=Plasmodium_falciparum_3D7 | product=proteasome subunit beta type 7 precursor, putative | location=MAL13:1184409-1185221(+) | length=270					10.138		29942.2
	2732, 20080405_100mM_R1	R.LYHLPHPTIYPK.G	1478.82	0.06548	2	2.673	0.4756	813.7
410	psu|PFL0565w | organism=Plasmodium_falciparum_3D7 | product=heat shock protein DNAJ homologue Pfj4 | location=MAL12:505338-506656(+) | length=244					10.1371		28044.7
	2382, 20080405_50mM_R1	R.TVTEREEDDRGNINIR.Q	1916.94	0.07938	3	2.5497	0.4061	637.1
411	psu|PF14_0076 | organism=Plasmodium_falciparum_3D7 | product=plasmepsin 1 precursor | location=MAL14:288297-289655(+) | length=452					10.1357		51428.3
	3597, 20080405_FT_R1	K.DLSIGSVDPVVVELK.N	1569.87	0.07427	2	2.7145	0.3761	664.3
412	psu|PFE0285c | organism=Plasmodium_falciparum_3D7 | product=ubiquitin-like protein, putative | location=MAL5:252047-252606(-) | length=100					10.1329		11053.3
	2747, 20080405_150mM_r1	R.SPDGAEVFFK.I	1096.53	0.04728	2	2.3591	0.3087	689.3
413	psu|PF10_0164 | organism=Plasmodium_falciparum_3D7 | product=early transcribed membrane protein 10.3, etramp10.3 | location=MAL10:682181-682507(-) | length=108					10.1318		11953.5
	2187, 20080405_25mM_R1	K.VNDGSDSEELDSSKEDK.D	1853.79	0.07065	3	2.6355	0.41	575.5
414	psu|PF14_0694 | organism=Plasmodium_falciparum_3D7 | product=protein disulfide isomerase, putative | location=MAL14:2962923-2965023(-) | length=553					10.1304		66476.1
	2366, 20080405_25mM_R1	K.YKPQSDDQEINEK.T	1593.74	0.06523	2	2.6084	0.4096	772.1
415	psu|PF13_0276 | organism=Plasmodium_falciparum_3D7 | product=membrane-associated histidine rich protein 2, (MARHP2) | location=MAL13:2126864-2127398(+) | length=137					10.1283		15838.8
	1922, 20080405_FT_R1	K.STSDSSTSTQQTL.-	1342.6	0.05254	2	2.566	0.4327	278.7
416	psu|PFI0720w | organism=Plasmodium_falciparum_3D7 | product=transporter | location=MAL9:630648-632198(+) | length=516					10.1278		58382.8
	2077, 20080405_50mM_R1	K.RSSINISDR.N	1047.55	0.04082	2	2.5309	0.284	525.2
417	psu|PFL1870c | organism=Plasmodium_falciparum_3D7 | product=sphingomyelin phosphodiesterase | location=MAL12:1601504-1602685(-) | length=393					10.1252		45984.4
	2154, 20080405_50mM_R1	K.HALIYSSGK.F	975.526	0.0399	2	2.5046	0.3507	766.6
418	psu|MAL8P1.73 | organism=Plasmodium_falciparum_3D7 | product=hypothetical protein, conserved | location=MAL8:806923-814591(-) | length=1214					10.1242		140439
	4104, 20080405_25mM_R1	R.NYNDLVNFSEVDYLLR.T	1973.96	0.08403	2	2.4843	0.2433	107
419	psu|PF14_0706 | organism=Plasmodium_falciparum_3D7 | product=hypothetical protein | location=MAL14:2998529-3002290(-) | length=1253					10.1223		142120
	1676, 20080405_25mM_R1	R.SDQAYIAHNTSSR.K	1449.67	0.06035	2	2.2859	0.3084	569.6
420	psu|PFI1090w | organism=Plasmodium_falciparum_3D7 | product=s-adenosylmethionine synthetase, putative | location=MAL9:903352-904560(+) | length=402					10.1201		44815.8
	3095, 20080405_FT_R1	K.TDLMENVIK.Y	1062.55	0.04558	2	2.4029	0.2076	762.5
421	psu|PF11_0331 | organism=Plasmodium_falciparum_3D7 | product=t-complex protein 1, alpha subunit, putative | location=MAL11:1248308-1250230(-) | length=544					10.1168		60222.8
	1756, 20080405_25mM_R1	K.VHGMSSLDSK.L	1060.51	0.04008	2	2.3351	0.3404	369.1
422	psu|PF14_0744 | organism=Plasmodium_falciparum_3D7 | product=hypothetical protein | location=MAL14:3179559-3180545(+) | length=252					10.1149		29461.6
	1363, 20080405_25mM_R1	K.YENDSFHR.D	1067.45	0.0407	2	2.2481	0.2581	577.2
423	psu|PFI1175c | organism=Plasmodium_falciparum_3D7 | product=RNA-binding protein, putative | location=MAL9:966785-968059(-) | length=202					10.1149		22964.6
	2422, 20080405_150mM_r1	K.VQVDDINNIDK.E	1272.64	0.05473	2	2.1464	0.1141	461.6
424	gi|230867|pdb|3GPD|R Chain R, Twinning In Crystals Of Human Skeletal Muscle D- Glyceraldehyde-3-Phosphate Dehydrogenase					10.1136		35853.3
	2447, 20080405_500mM_R1	R.VVDLMAHMASK.E	1201.61	0.04961	2	2.271	0.4032	692.4
425	gi|2119276|pir||I38369 beta-tubulin - human (fragment)					8.18583		48848.5
	3500, 20080405_150mM_r1	R.LHFFM*PGFAPLTSR.G	1636.83	0.10824	3	3.6517	0.3022	1123.6
426	psu|PF11_0240 | organism=Plasmodium_falciparum_3D7 | product=dynein heavy chain, putative | location=MAL11:878968-895272(+) | length=5251					8.17473		616993
	3374, 20080405_FT_R1	R.NYINLLNTEELNLKNK.K	1933.04	0.03179	2	2.4465	0.3432	472.2
427	gi|62897645|dbj|BAD96762.1| eukaryotic translation elongation factor 1 alpha 1 variant [Homo sapiens]					8.16247		46864.5
	2991, 20080405_50mM_R1	K.PLRLPLQGVYK.I	1283.78	0.05351	2	3.1835	0.3494	966.5
428	gi|29561781|emb|CAD87819.1| novel protein similar to human adrenergic receptor kinase [Danio rerio]					8.16072		68278.8
	3931, 20080405_100mM_R1	K.GEVNAADAFDIGSFDEEDTKGIKLLDSDQELYK.N	3632.71	0.03098	3	3.2143	0.5882	387.4
429	gi|16507237|ref|NP_005338.1| heat shock 70kDa protein 5 [Homo sapiens]					8.15607		72288.5
	2598, 20080405_FT_R1	R.VEIIANDQGNR.I	1228.63	0.05022	2	3.114	0.3616	1772.8
430	gi|62421077|gb|AAX82257.1| actin-like protein [Homo sapiens] [MASS=11610]					8.13033		11602.9
	2589, 20080405_150mM_r1	K.IWHHTFYKEVR.V	1515.79	0.03362	2	2.5114	0.4656	704
431	psu|PF07_0047 | organism=Plasmodium_falciparum_3D7 | product=cell division cycle ATPase, putative | location=MAL7:542659-546348(-) | length=1229					8.11145		141991
	3992, 20080405_25mM_R1	R.VVSQLLTLMDGLK.K	1416.81	0.06426	2	2.2289	0.2666	327.4
432	gi|902575|gb|AAC55477.1| envelope glycoprotein gp120 [Human immunodeficiency virus type 1]					6.14654		56129.1
	3894, 20080405_100mM_R1	K.SNDTEGNDTITLPCRIKQIINM*WQEVGK.A	3219.58	0.02878	3	2.6256	0.1067	256.2
433	psu|PF07_0118 | organism=Plasmodium_falciparum_3D7 | product=hypothetical protein, conserved | location=MAL7:1248992-1265677(-) | length=5561					4.12919		670695
	4113, 20080405_50mM_R1	K.FYLYNEHNNFQMK.K	1747.79	0.15081	2	2.2906	0.5566	684.7

## Sheet: ring stages F1_B
	Reference					Score		MW
	Scan(s), File	Peptide	MH+	DeltaM	z	XC	DeltaCn	Primary Score
1	psu|PFI1475w | organism=Plasmodium_falciparum_3D7 | product=merozoite surface protein 1, precursor | location=MAL9:1201802-1206964(+) | length=1720					500.38		195604
	7480, 20090424_R1_FT	K.KLEALEDAVLTGYSLFQK.E	2025.09	0.00982	2	7.6084	0.6269	3450
	6704, 20090424_R1_FT	K.VPYPNGIVYPLPLTDIHNSLAADNDK.N	2836.45	0.01883	3	6.4133	0.5794	1544
	8377, 20090424_R1_FT	K.FNIDSLFTDPLELEYYLR.E	2248.12	0.0195	3	6.0323	0.6556	2148.8
	5861, 20090424_R1_25mM	K.LNSLNNPHNVLQNFSVFFNK.K	2346.2	0.01359	3	5.6424	0.5462	1328.5
	5041 - 5043, 20090424_R1_100mM	K.KLSFLSSGLHHLITELK.E	1923.11	0.0103	2	5.5914	0.6608	1030.8
	4434, 20090424_R1_25mM	K.HISSNEYIIEDSFK.L	1681.81	0.00884	2	5.4424	0.7156	1194
	5959, 20090424_R1_FT	K.LLEVYNLTPEEENELK.S	1932.98	0.0114	2	5.2027	0.5087	1241.6
	7851, 20090424_R1_FT	K.NIFTFNLNLNDILNSR.L	1908	0.01205	3	5.0606	0.497	2249
	8485, 20090424_R1_FT	K.FLPFLTNIETLYNNLVNK.I	2153.16	0.01469	3	4.839	0.5842	1717
	4706, 20090424_R1_FT	K.EAEIAETENTLENTK.I	1691.8	0.01103	2	4.759	0.6034	1438.2
	6385, 20090424_R1_FT	K.LLSTGLVQNFPNTIISK.L	1845.05	0.01153	2	4.728	0.5571	982.2
	5317, 20090424_R1_FT	K.TLSEVSIQTEDNYANLEK.F	2053.99	0.01543	2	4.704	0.5772	2384.3
	6079, 20090424_R1_FT	K.TTIANINELIEGSK.K	1502.81	0.01067	2	4.2737	0.4978	1225.4
	5389, 20090424_R1_FT	K.LYQAQYDLSIYNK.Q	1618.81	0.00883	2	4.1738	0.6598	2497.8
	4636 - 4638, 20090424_R1_FT	K.NNDTYFNDDIK.Q	1358.59	0.00682	2	4.1418	0.5796	917.5
	5466, 20090424_R1_FT	K.VTTVVTPPQPDVTPSPLSVR.V	2090.15	0.01274	2	4.0929	0.6537	751.3
	5614, 20090424_R1_FT	K.VPNPLTISTTEMEK.F	1559.8	0.01104	2	4.0894	0.5567	1281.1
	3961, 20090424_R1_FT	K.FSSSNNSVYNVQK.L	1473.7	0.00969	2	4.0743	0.6358	1589.9
	5187, 20090424_R1_500mM	K.YLIDGYEEINELLYK.L	1874.94	0.00688	2	4.0731	0.6037	1725.1
	6901, 20090424_R1_25mM	K.YFLDVLESDLMQFK.H	1747.86	0.01153	2	3.9234	0.5698	2169.5
	4315, 20090424_R1_FT	K.NPPPANSGNTPNTLLDK.N	1749.88	0.01164	2	3.8805	0.6129	354.9
	6312, 20090424_R1_FT	K.GIVSLLNLGNK.T	1127.68	0.00664	2	3.8663	0.4061	1546.8
	4302, 20090424_R1_FT	K.FPSSPPTTPPSPAK.T	1410.73	0.01018	2	3.8013	0.5144	814.4
	3578, 20090424_R1_50mM	K.FAQEGISYYEK.V	1334.63	-7e-05	2	3.71	0.4243	1019.4
	6433, 20090424_R1_FT	K.DTLQLSFDLYNK.Y	1456.73	0.00933	2	3.4743	0.4796	1397
	3088, 20090424_R1_25mM	K.YKDDLESIKK.V	1238.66	-0.00191	2	3.4567	0.4792	1130.9
	5180, 20090424_R1_50mM	K.LSFLSSGLHHLITELK.E	1795.01	0.00736	3	3.4345	0.5028	494.3
	4803, 20090424_R1_50mM	K.DSIHVPNIYKPQNKPEPYYLIVLK.K	2868.57	0.01303	3	3.3828	0.5801	248.5
	3272, 20090424_R1_150mM	K.NSYGDLMNPHTK.E	1376.63	-0.00093	2	3.3791	0.6277	671.8
	3559, 20090424_R1_500mM	K.GLTHSANGSLEVSDIVK.L	1726.9	-0.00141	2	3.3785	0.5429	313.4
	7291, 20090424_R1_FT	K.LNFYFDLLR.A	1200.64	0.0064	2	3.3059	0.5175	1128.1
	4692, 20090424_R1_FT	K.MVLNEEEITTK.G	1306.66	0.0075	2	3.2993	0.5668	1330.5
	5779, 20090424_R1_FT	K.IDDYLINLK.A	1106.61	0.00615	2	3.2711	0.4996	1158.1
	3046, 20090424_R1_25mM	K.LNDNLHLGKK.K	1151.65	-0.00154	2	3.1766	0.4065	540.2
	4776, 20090424_R1_FT	R.ANELDVLK.K	901.499	0.00524	2	3.0051	0.301	918.7
	3919, 20090424_R1_FT	K.VITGLTETQK.N	1089.61	0.00493	2	2.995	0.6413	738.5
	3933, 20090424_R1_FT	K.YYNGESSPLK.T	1157.55	0.00701	2	2.9903	0.5762	602.6
	2445, 20090424_R1_FT	K.KIDLEEK.N	874.488	-0.00026	2	2.9791	0.1107	359.3
	2946, 20090424_R1_FT	K.NALNDEIKK.L	1044.57	-0.00117	2	2.9382	0.1213	280.8
	4617, 20090424_R1_FT	K.KLDEFLTK.S	993.562	0.00414	2	2.8542	0.4124	560.6
	3852, 20090424_R1_FT	K.TGLEADIK.K	846.457	0.00474	2	2.8065	0.2824	1151.4
	5298, 20090424_R1_FT	K.SYENFLPEAK.V	1197.58	0.00725	2	2.8012	0.5583	929.4
	3839, 20090424_R1_200mM	K.ALSYLEDYSLRK.G	1457.76	-0.00105	2	2.7065	0.4682	447
	3792, 20090424_R1_FT	K.NALNDEIK.K	916.473	0.00365	2	2.4576	0.1732	761.3
	4293, 20090424_R1_500mM	K.QLEEAHNLISVLEK.R	1622.87	-0.00154	2	2.4449	0.4099	201.5
	3798, 20090424_R1_25mM	K.KLVFGYR.K	882.52	0.00426	2	2.3658	0.2995	515.5
	3555, 20090424_R1_150mM	K.DFNHYYTLK.T	1200.57	-0.00056	2	2.2825	0.3243	504.8
	2902, 20090424_R1_200mM	K.LNDNLHLGK.K	1023.56	-0.00209	2	2.2536	0.4357	675.1
	5175, 20090424_R1_FT	K.DYEELLEK.F	1038.5	0.00432	2	2.1634	0.1251	720.8
	2694, 20090424_R1_FT	R.YTYNVEK.Q	916.441	-0.00117	2	2.0515	0.3864	485.5
2	psu|MAL13P1.56 | organism=Plasmodium_falciparum_3D7 | product=m1-family aminopeptidase | location=MAL13:501992-505249(+) | length=1085					340.373		125982
	5345, 20090424_R1_50mM	K.KADNSANLNQYLLWFSQSGTPHVSFK.Y	2952.46	0.01492	3	7.0979	0.645	1617.7
	5217, 20090424_R1_50mM	R.SVQFLEDSSPLSHPIRPESYVSMENFYTTTVYDK.G	3966.87	0.02358	4	5.4453	0.6457	1071.5
	7509, 20090424_R1_FT	K.SPYPSNWLTSLSVSAYFDK.Y	2162.04	0.01285	3	5.1782	0.4672	511.4
	5564, 20090424_R1_25mM	K.KPLFIPISVGLINPENGK.E	1936.13	0.00845	3	4.7852	0.5442	947.9
	5277, 20090424_R1_25mM	K.RQELMLNEMNTMLQEPNISNNLK.E	2760.35	0.01596	3	4.751	0.5092	790.7
	4124, 20090424_R1_FT	K.PFEEGHGITQVDK.M	1456.71	0.00662	3	4.4606	0.4564	1334.5
	5047, 20090424_R1_50mM	K.DYKPSGFIINNVTLNINIHDNETIVR.S	2999.56	0.01553	4	4.2669	0.4523	486.4
	6129, 20090424_R1_FT	R.GFSAPVYIEDNLTDEER.I	1954.9	0.01055	2	4.2135	0.6401	1725.3
	7276, 20090424_R1_FT	R.YIINFVSNLDTDVLADTK.E	2041.05	0.01213	2	3.892	0.4959	1597.7
	3344, 20090424_R1_100mM	K.RMKPFEEGHGITQVDK.M	1871.94	-0.0034	4	3.7434	0.4599	582.8
	6920, 20090424_R1_FT	K.LESFNLTPVNAQFIDAIK.Y	2020.07	0.01047	3	3.6388	0.3865	755.2
	4959, 20090424_R1_FT	K.VNEFEIPGGR.H	1117.56	0.0053	2	3.5328	0.4969	885.5
	3635, 20090424_R1_25mM	R.MKPFEEGHGITQVDK.M	1715.84	0.00955	4	3.4489	0.5068	764.8
	4338, 20090424_R1_200mM	K.ADDLTYFNDESHVDFDQMNMR.T	2563.05	0.00699	3	3.4247	0.7374	652.9
	4285, 20090424_R1_500mM	K.HNVGEDLVFDGVGLK.I	1598.82	0.00176	2	3.4138	0.6413	919.6
	6253, 20090424_R1_FT	K.QILMNYNEFLK.A	1412.72	0.00847	2	3.3426	0.4333	406
	5013, 20090424_R1_500mM	K.KLVEGEEYTYDNEFLTIFSK.F	2425.18	0.01254	3	3.2171	0.4849	530.5
	3955, 20090424_R1_50mM	K.KKVELYVFSEEK.Y	1498.82	0.00284	3	3.1811	0.5624	708.8
	3478, 20090424_R1_25mM	K.QYSIHVNQYTKPDENQK.E	2092.01	-0.00215	2	3.1404	0.6073	362
	3909, 20090424_R1_FT	K.YDVTVTADK.E	1011.5	0.0045	2	2.9958	0.3645	1057.1
	5911, 20090424_R1_25mM	K.ADNSANLNQYLLWFSQSGTPHVSFK.Y	2824.37	0.01645	3	2.9878	0.3915	366.9
	5324, 20090424_R1_FT	K.EMISQTTLELTK.E	1393.72	0.00969	2	2.9443	0.4323	368.5
	7117, 20090424_R1_FT	K.ESDTFVFNNIAVKPIPSLFR.G	2294.22	0.01511	3	2.9087	0.6484	452
	3650, 20090424_R1_FT	K.HLSATYITK.Y	1033.57	0.00444	2	2.8361	0.466	770.9
	6202, 20090424_R1_FT	R.ITFFIDRPDMMAK.Y	1584.79	0.00705	3	2.7465	0.5738	286.8
	3171, 20090424_R1_FT	K.KLENEVLK.D	972.572	-0.00166	2	2.5953	0.1204	298.4
	3774, 20090424_R1_500mM	R.ILTVVGHEYFHNYTGNR.V	2020	-0.00125	3	2.5804	0.4337	353.3
	7300, 20090424_R1_FT	K.DDELLLQEWLK.T	1401.73	0.00774	2	2.5265	0.1218	348.2
	4213, 20090424_R1_FT	K.YDSDAFVR.Y	972.442	0.00487	2	2.4151	0.5024	431.7
	6494, 20090424_R1_FT	R.LNLVAVSDFNVGAMENK.G	1820.92	0.01018	2	2.3293	0.4053	63.3
	5082, 20090424_R1_FT	K.SYIVSLPQDR.Y	1177.62	0.00676	2	2.297	0.462	641.4
	5211, 20090424_R1_FT	R.SVLDMDISK.H	1007.51	0.00481	2	2.2865	0.3569	520.6
	5283, 20090424_R1_FT	R.ENLFSEEMTK.T	1227.56	0.0075	2	2.2563	0.3809	485
	6434, 20090424_R1_FT	R.NTLLSLLSK.A	988.604	0.00487	2	2.2511	0.3006	571.1
3	psu|PF07_0029 | organism=Plasmodium_falciparum_3D7 | product=heat shock protein 86 | location=MAL7:436970-439992(+) | length=745					310.298		86112.5
	4736, 20090424_R1_FT	R.KPEEVTNEEYASFYK.S	1833.85	0.01079	2	5.35	0.6626	2406.8
	3888, 20090424_R1_25mM	K.IHTVEHEWEELNK.Q	1663.81	0.0081	2	5.2679	0.5292	1264
	6500, 20090424_R1_25mM	K.DIYYITGESINAVSNSPFLEALTK.K	2645.33	0.02042	3	5.1467	0.6704	2032
	6867, 20090424_R1_50mM	K.DLIWLLFDTSLLTSGFALEEPTTFSK.R	2944.52	0.00229	3	5.1296	0.778	1635.8
	5933, 20090424_R1_25mM	K.KGFEVIYMVDPIDEYAVQQLK.D	2485.27	0.01468	3	4.8877	0.6593	780.6
	7561, 20090424_R1_FT	K.GFEVIYMVDPIDEYAVQQLK.D	2357.17	0.01383	3	4.7401	0.6557	1173.4
	5163, 20090424_R1_FT	K.TNNTLTIEDSGIGMTK.N	1694.83	0.01237	2	4.5935	0.5578	1741.7
	4798, 20090424_R1_FT	K.TNNTLTIEDSGIGM*TK.N	1710.82	0.01123	2	4.543	0.5934	1505.6
	7466, 20090424_R1_FT	R.QLMSLIINTFYSNK.E	1671.88	0.00896	2	4.3922	0.5751	1006.9
	3615, 20090424_R1_100mM	K.KIHTVEHEWEELNK.Q	1791.9	-0.00217	3	4.1048	0.4206	1374.3
	5157, 20090424_R1_FT	K.VEDVTEELENAEK.K	1504.7	0.00872	2	3.7608	0.4611	1529.2
	4188, 20090424_R1_50mM	K.RAPFDMFENRK.K	1410.69	0.00538	3	3.6015	0.5006	955.3
	5724, 20090424_R1_FT	K.NDLINNLGTIAR.S	1313.72	0.00603	2	3.5224	0.4263	1544
	4737, 20090424_R1_25mM	K.RAPFDMFENR.K	1282.6	0.00699	3	3.4015	0.362	688.1
	8412, 20090424_R1_FT	R.VFIMDDCEEIIPEWLNFVK.G	2340.13	0.01456	3	3.2805	0.5495	691.6
	4716, 20090424_R1_25mM	K.IILHLKEDQLEYLEEK.R	2013.09	0.00674	4	3.2762	0.4766	713.7
	3361, 20090424_R1_25mM	K.IRYESITDTQK.L	1353.7	-0.00093	2	3.2714	0.3293	505
	5970, 20090424_R1_FT	K.LSAEPEFFIR.I	1208.63	0.00664	2	3.269	0.4291	790.9
	4370, 20090424_R1_FT	K.EGLDIDDSEEAK.K	1320.58	0.00786	2	3.2304	0.5382	557.4
	4082, 20090424_R1_50mM	K.HFSVEGQLEFK.A	1320.66	0.00627	2	3.1418	0.557	868.5
	4359, 20090424_R1_100mM	K.KHSEFISFPIK.L	1332.73	0.00591	2	3.0908	0.5051	298.1
	2982, 20090424_R1_FT	K.SGDEM*IGLK.E	965.461	-0.00154	2	3.087	0.4036	1281.7
	5694, 20090424_R1_FT	K.HSEFISFPIK.L	1204.64	0.00676	2	2.9515	0.5128	664.4
	3513, 20090424_R1_200mM	K.EDQLEYLEEK.R	1295.6	0.00017	2	2.8978	0.4545	415.9
	3434, 20090424_R1_50mM	K.SGDEMIGLK.E	949.466	-7e-05	2	2.8004	0.1905	1717.1
	3534, 20090424_R1_50mM	K.RAPFDM*FENRK.K	1426.69	-0.00184	3	2.7792	0.4888	236.4
	4028, 20090424_R1_FT	K.EGLDIDDSEEAKK.D	1448.68	0.00761	2	2.6023	0.5549	443.7
	5755, 20090424_R1_FT	K.ALLFIPK.R	801.523	0.00566	2	2.5033	0.5593	541.9
	3864, 20090424_R1_FT	K.AEYEGLCK.V	912.413	0.00499	2	2.3942	0.62	485.7
	2852, 20090424_R1_50mM	R.HPIISALK.Q	878.546	-0.0002	2	2.1892	0.3895	247.6
	1940, 20090424_R1_FT	K.LGIHEDNANR.T	1138.56	-0.00215	2	2.1587	0.304	346.9
4	gi|1174412|sp|P02549|SPTA1_HUMAN Spectrin alpha chain, erythrocyte (Erythroid alpha-spectrin)					300.291		279742
	5526, 20090424_R1_50mM	R.RQNDLEANVQFQQYLADLHEAETWIR.E	3187.56	0.01504	4	5.8192	0.5631	1462
	5115, 20090424_R1_50mM	K.KHEAFLLDLNSFGDSMK.A	1951.96	0.00322	2	5.3999	0.6934	1015.6
	3659, 20090424_R1_25mM	K.HEALENDFAVHETR.V	1667.78	0.00559	3	5.291	0.5277	2243.4
	5904, 20090424_R1_500mM	K.DLNTLAEDLLSSGTFNVDQIVK.K	2392.22	0.023	2	5.1397	0.6279	990.5
	5363, 20090424_R1_500mM	K.IVDLGDNLEDALILDIK.Y	1869.02	0.0114	2	4.7653	0.6225	1889.6
	5137, 20090424_R1_500mM	K.LEESLEYLQFMQNAEEEEAWINEK.N	2972.35	0.00137	3	4.6825	0.5838	668.4
	4166, 20090424_R1_25mM	K.DLVASEGLFHSHK.G	1439.73	0.00542	2	4.4991	0.4522	975.3
	3599, 20090424_R1_500mM	K.HEIDSYDDRFQSADETGQDLVNANHEASDEVR.E	3662.59	0.00552	4	4.1283	0.6723	619.7
	7396, 20090424_R1_FT	K.VADDLLFEGLLTPEGAQIR.Q	2057.09	0.01181	3	4.0784	0.5306	713.6
	2519, 20090424_R1_50mM	K.HQTFAHEVDGR.S	1296.61	-0.00079	3	3.8959	0.5877	915.1
	3900, 20090424_R1_500mM	K.RWEQLLEASAVHR.Q	1594.84	-0.00247	3	3.6522	0.5274	1290
	4752, 20090424_R1_500mM	R.QEAFLENEDLGNSLGSAEALLQK.H	2476.22	0.00547	3	3.6518	0.5335	398.1
	6639, 20090424_R1_50mM	R.HLWDLLLELTLEK.G	1622.92	0.00882	3	3.6431	0.4608	1064.1
	3981, 20090424_R1_500mM	K.EAIATSVELGEDWER.T	1704.81	-0.00106	2	3.6308	0.6003	954.7
	3879, 20090424_R1_100mM	K.RFLNVQELAAAHHEK.L	1762.93	-0.00083	4	3.6181	0.3598	576.2
	4583, 20090424_R1_500mM	K.KGDVLTLLSSINK.D	1387.82	-0.00044	2	3.6066	0.4849	1612.9
	4687, 20090424_R1_500mM	R.FSSDFDELSGWMNEK.T	1791.75	5e-05	2	3.5899	0.6801	907
	8315, 20090424_R1_FT	R.QDQVDILTDLAAYFEEIGHPDSK.D	2604.25	0.02097	3	3.5311	0.534	360
	3874, 20090424_R1_FT	R.LSESHPDATEDLQR.Q	1597.75	0.00577	3	3.481	0.4493	583.5
	5975, 20090424_R1_25mM	K.ITDLEHFAESLIADEHYAK.E	2202.07	0.0104	4	3.282	0.4843	581.6
	5127, 20090424_R1_50mM	K.LTLSHPSDAPQIQEMKEDLVSSWEHIR.A	3146.56	0.01813	5	3.2169	0.4041	297.9
	5934, 20090424_R1_500mM	R.LSEVASLWEELLEATK.Q	1817.95	0.01018	2	3.1889	0.6036	514.8
	3496, 20090424_R1_FT	K.ALSNAANLQR.F	1057.57	0.00066	2	3.1752	0.2992	596.1
	4768, 20090424_R1_500mM	K.LQLEDDYAFQEFNWK.A	1945.9	0.002	2	3.0358	0.6136	906.2
	3597, 20090424_R1_500mM	K.HEDFEEAFTAQEEK.I	1709.73	-0.00056	2	2.9726	0.6873	600.5
	4194, 20090424_R1_500mM	K.RLEGELVAHEPAIQNVLDM*AEK.L	2478.27	-0.00151	3	2.786	0.407	401.9
	4202, 20090424_R1_500mM	K.KAENTGVELDDVWELQK.K	1973.98	-0.00253	3	2.6748	0.3541	360.1
	3667, 20090424_R1_500mM	R.FLNVQELAAAHHEK.L	1606.83	-0.00142	2	2.5241	0.4513	542.7
	3551, 20090424_R1_500mM	K.EHWDHLLER.T	1234.6	-0.00044	2	2.2971	0.4772	216.9
	2534, 20090424_R1_FT	R.QEQIENQYR.S	1207.57	-0.00105	2	2.0671	0.393	166.2
5	psu|PFI0875w | organism=Plasmodium_falciparum_3D7 | product=Heat shock protein | location=MAL9:737975-740266(+) | length=652					290.478		72343.1
	5785, 20090424_R1_25mM	R.NLSVVHSTQIEIEDIVEGHNFSETLTR.A	3067.53	0.01676	3	7.6392	0.6743	1360.1
	4631, 20090424_R1_25mM	K.DRSLLPYEIVNNQGKPNIK.V	2198.19	0.00895	3	6.691	0.6161	1388.3
	5066, 20090424_R1_50mM	K.RNLSVVHSTQIEIEDIVEGHNFSETLTR.A	3223.63	0.02162	4	5.1772	0.6159	1752.3
	5703, 20090424_R1_FT	R.SLLPYEIVNNQGKPNIK.V	1927.06	0.01201	2	5.0723	0.5208	535.2
	5139, 20090424_R1_25mM	K.FEELNDDLFRETLEPVKK.V	2222.13	0.00894	4	4.8451	0.4798	936.9
	5346, 20090424_R1_FT	K.LEATLHPTQTVFDVK.R	1698.91	0.01018	2	4.7363	0.6339	747.8
	3867, 20090424_R1_150mM	K.SKIDEIVLVGGSTR.I	1473.83	-0.00154	2	4.7	0.648	1327.2
	6420, 20090424_R1_FT	K.DKDTTFAPEQISAMVLEK.M	2023.01	0.01132	3	4.6381	0.5663	1039.7
	5734 - 5736, 20090424_R1_FT	R.AKFEELNDDLFR.E	1496.74	0.00786	2	4.5577	0.5889	1442
	5430, 20090424_R1_FT	K.DAEDWLNNNSNADSEALK.Q	2005.87	0.01091	2	4.2661	0.5721	1669.1
	5236, 20090424_R1_FT	R.ITPSYVSFVDGERK.V	1597.82	0.01079	2	4.0657	0.5357	480.2
	7068, 20090424_R1_FT	K.SQTFSTYQDNQPAVLIQVFEGER.A	2657.28	0.01836	2	3.95	0.6413	959.3
	5195, 20090424_R1_25mM	R.AKFEELNDDLFRETLEPVK.K	2293.17	0.01169	3	3.9023	0.3861	516.4
	5292, 20090424_R1_FT	K.IDEIVLVGGSTR.I	1258.7	0.00834	2	3.7948	0.5617	1626.2
	4938, 20090424_R1_FT	R.VEILNNELGNR.I	1270.68	0.00737	2	3.6376	0.5301	1554.2
	5556, 20090424_R1_FT	K.DAGTIAGLNIVR.I	1199.67	0.00615	2	3.5901	0.123	1648
	5960, 20090424_R1_FT	K.FEELNDDLFR.E	1297.61	0.00712	2	3.5714	0.2599	1338.1
	5358, 20090424_R1_FT	K.NNLDNYIQSMK.A	1339.63	0.00676	2	3.3077	0.5371	844.2
	5182, 20090424_R1_FT	K.LYGQPGGPSPQPSGDEDVDSDEL.-	2359.02	0.01714	2	3.1961	0.5728	600.7
	5355, 20090424_R1_FT	K.FELSGIPPAQR.G	1214.65	0.00676	2	3.1872	0.4733	626.4
	2644, 20090424_R1_150mM	R.KFDDQEVVK.D	1107.57	-0.00203	2	3.1402	0.389	965.4
	4543, 20090424_R1_FT	K.NNLDNYIQSM*K.A	1355.63	0.0065	2	3.0762	0.4194	472.1
	3620, 20090424_R1_150mM	K.EIAQSFLGKPVK.N	1316.76	-0.0008	2	2.9705	0.4056	350.7
	4076, 20090424_R1_FT	K.NGILHVEAEDK.G	1224.62	0.008	3	2.8882	0.4484	488.2
	3981, 20090424_R1_FT	K.EFFNGKEPNR.G	1237.6	0.00827	3	2.5916	0.1927	296.8
	5262, 20090424_R1_FT	K.IEVTFTVDK.N	1051.57	0.0059	2	2.5352	0.522	645.5
	4347, 20090424_R1_50mM	R.ITPSYVSFVDGER.K	1469.73	0.00603	2	2.4684	0.5201	182.7
	5535, 20090424_R1_FT	K.NAVVTVPAYFNDAQR.Q	1664.84	0.01238	2	2.4269	0.4546	366.3
	6166, 20090424_R1_FT	K.DTTFAPEQISAM*VLEK.M	1795.88	0.00816	2	2.105	0.3202	196.7
6	psu|PF14_0598 | organism=Plasmodium_falciparum_3D7 | product=glyceraldehyde-3-phosphate dehydrogenase | location=MAL14:2559033-2560282(+) | length=337					280.355		36611.9
	5362, 20090424_R1_50mM	R.FGIVEGLMTTVHASTANQLVVDGPSK.G	2671.38	0.01285	3	7.0989	0.5794	2912.8
	3870, 20090424_R1_150mM	K.KVIMSAPPKDDTPIYVMGINHHQYDTK.Q	3098.54	-0.00112	3	6.7103	0.7343	833.5
	4522, 20090424_R1_25mM	K.VIMSAPPKDDTPIYVMGINHHQYDTK.Q	2970.45	0.01743	3	6.4553	0.626	910.4
	5317, 20090424_R1_25mM	K.YDSVHGQFPCEVTHADGFLLIGEK.K	2662.26	0.01627	3	6.364	0.6709	1374.3
	4024, 20090424_R1_50mM	K.VIM*SAPPKDDTPIYVMGINHHQYDTK.Q	2986.44	0.01833	3	6.0539	0.6278	495.3
	8235, 20090424_R1_FT	K.DIEVVAINDPFMDLNHLCYLLK.Y	2575.29	0.01396	2	5.2675	0.5981	529.5
	4324, 20090424_R1_25mM	K.DDTPIYVMGINHHQYDTK.Q	2146.99	0.00981	2	4.9549	0.6387	581.6
	6678, 20090424_R1_FT	R.VPIGTVSVVDLVCR.L	1456.82	0.00945	2	4.5006	0.7009	1770.7
	3860, 20090424_R1_25mM	K.DDTPIYVM*GINHHQYDTK.Q	2162.98	0.00987	2	4.2145	0.6878	340.1
	4014, 20090424_R1_100mM	K.KVIM*SAPPKDDTPIYVMGINHHQYDTK.Q	3114.54	0.00343	4	4.1946	0.6276	721
	3634, 20090424_R1_100mM	K.KVIM*SAPPKDDTPIYVM*GINHHQYDTK.Q	3130.53	-0.0076	4	3.968	0.5845	333.6
	6144, 20090424_R1_FT	K.AGLALNDNFFK.L	1209.63	0.00688	2	3.8293	0.5282	1093.4
	4075, 20090424_R1_150mM	R.VLDLAVHITNN.-	1208.66	-0.00044	2	3.8158	0.5931	1230.9
	4329, 20090424_R1_200mM	K.GILGYTEDEVVSQDFVHDNR.S	2293.07	0.00249	2	3.8015	0.5135	1010.8
	3827, 20090424_R1_100mM	K.KVIMSAPPKDDTPIYVM*GINHHQYDTK.Q	3114.54	-0.00194	4	3.7951	0.4799	645.4
	4506, 20090424_R1_FT	K.YEEVALEIKK.A	1221.67	0.00712	2	3.6677	0.4558	1366.3
	5684, 20090424_R1_200mM	K.DIEVVAINDPFM*DLNHLCYLLKYDSVHGQFPCEVTHADGFLLIGEK.K	5234.53	0.04926	6	3.6357	0.5663	465.6
	6162, 20090424_R1_FT	K.LVSWYDNEWGYSNR.V	1788.8	0.00847	2	3.5241	0.6749	1856.3
	4822, 20090424_R1_FT	K.DPSQIPWGK.C	1027.52	0.00457	2	3.2975	0.3347	794.9
	2959, 20090424_R1_25mM	K.KVSVFAEK.D	907.525	0.00121	2	2.8539	0.4651	439.6
	3619, 20090424_R1_200mM	K.YEEVALEIK.K	1093.58	-0.00129	2	2.7376	0.55	947
	2550, 20090424_R1_25mM	K.KVIMSAPPK.D	970.575	0.00035	2	2.4447	0.3149	1273.8
	4171, 20090424_R1_FT	R.SSIFDM*K.A	843.392	0.0054	2	2.3302	0.424	579.4
	3342, 20090424_R1_FT	K.VIMSAPPK.D	842.48	-0.00014	2	2.2452	0.3406	661.2
	3915, 20090424_R1_200mM	R.CALSNIIPASTGAAK.A	1416.75	-0.00093	2	2.2152	0.3717	258.3
	4854, 20090424_R1_FT	K.LGINGFGR.I	833.463	0.00487	2	2.1966	0.3156	689.1
	5190, 20090424_R1_FT	R.SSIFDMK.A	827.397	0.00505	2	2.0473	0.4536	683
	2257, 20090424_R1_FT	K.ELASSHLK.G	884.484	-0.00044	2	2.0428	0.4161	96.1
7	psu|PFL1070c | organism=Plasmodium_falciparum_3D7 | product=endoplasmin homolog precursor, putative | location=MAL12:883559-886024(-) | length=821					250.397		94958.6
	4232, 20090424_R1_25mM	R.DRDTLEEIEEGEKPTESMESHQYQTEVTR.L	3466.56	0.0217	3	7.9302	0.6673	1098.2
	4027, 20090424_R1_25mM	R.DRDTLEEIEEGEKPTESM*ESHQYQTEVTR.L	3482.55	0.01656	4	5.4628	0.6608	541.6
	7627, 20090424_R1_FT	K.LASGFDLEDTADLAQIVYDHINQK.L	2676.32	0.01437	3	4.757	0.6264	879.8
	4809, 20090424_R1_25mM	K.SISLDTYIEHMKPDQK.F	1904.94	0.01018	2	4.485	0.5777	801
	6445, 20090424_R1_50mM	K.YSQFIQFPIYLLHENVYTEEVLADIAK.D	3243.66	0.02	3	4.2612	0.6028	1050.6
	4857, 20090424_R1_100mM	K.KWTLMNEQRPIWLR.S	1871.01	0.00872	2	4.068	0.4388	225.5
	5356, 20090424_R1_FT	K.NNDDEQYIWESTADAK.F	1898.8	0.01201	2	4.0674	0.6682	1354.8
	5851, 20090424_R1_FT	K.VDLINNLGTIAK.S	1270.74	0.00579	2	3.8678	0.481	1078.9
	3706, 20090424_R1_FT	K.DNNVDNESNDKSDEL.-	1707.69	0.01103	2	3.7689	0.5953	1363.1
	5954, 20090424_R1_FT	R.FLSLSDESVLGEEK.K	1552.77	0.00957	2	3.5783	0.5457	2195.3
	6954, 20090424_R1_FT	K.ALIDVISDTLK.N	1187.69	0.00628	2	3.4232	0.5092	1456.3
	6420, 20090424_R1_50mM	K.SGGDMSLIGQFGVGFYSAFLVADK.V	2466.2	0.01676	3	3.2202	0.4368	763.5
	6056, 20090424_R1_FT	K.NILSITDTGIGMTK.V	1463.78	0.00859	2	3.2152	0.1214	1289.4
	6925, 20090424_R1_FT	K.ILEINPNHPIMIDLLK.R	1873.06	0.00944	3	3.1672	0.5225	273.8
	5772, 20090424_R1_FT	K.SGTSNFLEAISK.S	1253.64	0.00835	2	3.1294	0.2772	930.8
	4915, 20090424_R1_FT	K.DLELTNSIK.I	1032.56	0.00444	2	3.1268	0.2133	939.1
	2988, 20090424_R1_FT	K.MNVSNSDQIK.A	1135.54	-0.00203	2	3.1196	0.448	1095.4
	7407, 20090424_R1_FT	R.VLVADEFVEFLPR.Y	1533.83	0.01018	2	2.8343	0.5235	1435
	4132 - 4134, 20090424_R1_FT	K.APSMNDQLYSK.Q	1253.58	0.00505	2	2.8342	0.531	755
	3624, 20090424_R1_FT	K.LGVDNNLK.I	872.484	0.00444	2	2.664	0.3718	917.5
	5911, 20090424_R1_FT	K.IPQLQIFK.K	986.603	0.00451	2	2.6407	0.4783	313.8
	4033, 20090424_R1_500mM	K.FIYYASGDSYEYLAK.I	1789.83	0.00115	2	2.4901	0.5836	720.2
	2079, 20090424_R1_25mM	K.KLSEPSTYK.L	1052.56	-0.00167	2	2.4461	0.4864	325.5
	4269, 20090424_R1_FT	K.DMVNDPNYDSVK.V	1396.6	0.00798	2	2.3365	0.4913	497.8
	3700, 20090424_R1_FT	K.SGCYEDDINR.N	1171.47	0.00579	2	2.2309	0.5484	752.9
8	psu|PF08_0054 | organism=Plasmodium_falciparum_3D7 | product=heat shock 70 kDa protein | location=MAL8:861481-863514(+) | length=677					250.311		73868.6
	6337 - 6345, 20090424_R1_200mM	K.NILIFDLGGGTFDVSLLTIEDGIFEVK.A	2925.55	0.0217	3	6.2188	0.6989	637.3
	5431, 20090424_R1_FT	R.IINEPTAAAIAYGLHK.K	1681.93	0.00957	2	5.2128	0.6117	1058.6
	3554, 20090424_R1_25mM	R.NENVDIIANDQGNR.T	1571.74	0.00103	2	5.0845	0.548	1340.6
	6085, 20090424_R1_100mM	K.RTLSSSTQATIEIDSLFEGIDYSVTVSR.A	3075.55	0.01767	3	4.8353	0.6662	486.5
	5772, 20090424_R1_100mM	R.KVPQIEVTFDIDANGILNVTAVEK.S	2613.41	0.01676	3	4.7846	0.6433	1137.1
	6043, 20090424_R1_FT	K.LFHPEEISSMVLQK.M	1657.86	0.0092	2	4.5375	0.6261	964
	3582, 20090424_R1_150mM	K.SGVDEKPMIEVTYQGEK.K	1909.92	-0.00039	3	4.4931	0.5019	999
	4507, 20090424_R1_50mM	K.KLFHPEEISSMVLQK.M	1785.96	0.0087	3	4.0453	0.6183	1045.9
	5423, 20090424_R1_25mM	R.ARFEELCIDYFR.D	1561.75	0.00711	3	3.9926	0.622	1537.7
	2551, 20090424_R1_FT	K.NQLAGKDEYEAK.Q	1365.66	-0.00044	2	3.9087	0.4297	1612.1
	3228, 20090424_R1_25mM	R.KFTESSVQSDMK.H	1386.66	0.00078	2	3.9017	0.4288	895.7
	7734, 20090424_R1_FT	K.TITTILEWLEK.N	1346.76	0.00774	2	3.7396	0.4881	1323.7
	3481, 20090424_R1_100mM	K.SVHEVVLVGGSTR.I	1339.73	0.00041	2	3.6377	0.6832	1158.6
	4602, 20090424_R1_500mM	K.SQIFTTYADNQPGVLIQVYEGER.A	2628.29	0.00419	2	3.4036	0.5544	626.3
	4049, 20090424_R1_50mM	K.KLFHPEEISSM*VLQK.M	1801.95	0.01148	4	3.3749	0.3644	500.1
	3098, 20090424_R1_50mM	K.FTESSVQSDMK.H	1258.56	-0.00081	2	3.2932	0.4192	1435.5
	4777, 20090424_R1_FT	K.PMIEVTYQGEK.K	1294.63	0.00883	2	3.2765	0.4348	1290.9
	5011, 20090424_R1_FT	R.NSLENYCYGVK.S	1289.58	0.00627	2	3.1921	0.4788	1124.5
	4717, 20090424_R1_FT	K.EAESVCAPIMSK.I	1264.59	0.00871	2	3.0634	0.4247	505.5
	6258, 20090424_R1_100mM	R.TLSSSTQATIEIDSLFEGIDYSVTVSR.A	2919.45	0.0217	3	3.0059	0.4192	272.3
	4498, 20090424_R1_FT	K.SGVDEKPM*IEVTYQGEK.K	1925.92	0.009	3	2.8735	0.3196	376.7
	2514, 20090424_R1_FT	R.LSQDEIDR.M	975.474	-0.00239	2	2.5808	0.1039	923.5
	2850, 20090424_R1_25mM	K.GRLSQDEIDR.M	1188.6	-0.00093	2	2.5704	0.3521	653.8
	4513, 20090424_R1_FT	K.ENAEAFLGK.S	978.489	0.00432	2	2.4229	0.4388	806.8
	3612, 20090424_R1_500mM	K.FHLDGIPPAPR.K	1219.66	-0.00129	2	2.1981	0.3755	648.9
9	gi|14277739|pdb|1HYN|P Chain P, Crystal Structure Of The Cytoplasmic Domain Of Human Erythrocyte Band-3 Protein					240.393		42509.3
	6423 - 6425, 20090424_R1_500mM	R.LQEAAELEAVELPVPIRFLFVLLGPEAPHIDYTQLGR.A	4144.25	0.02011	3	7.3402	0.7502	1665.7
	4045, 20090424_R1_100mM	K.HSHAGELEALGGVKPAVLTR.S	2042.11	0.00065	2	7.1173	0.7034	1811.1
	7915, 20090424_R1_FT	K.GTVLLDLQETSLAGVANQLLDR.F	2326.26	0.01297	3	6.181	0.6934	2343.4
	6319, 20090424_R1_25mM	R.FLFVLLGPEAPHIDYTQLGR.A	2286.23	0.00932	2	5.8772	0.6496	1236.6
	6551, 20090424_R1_50mM	R.GELLHSLEGFLDCSLVLPPTDAPSEQALLSLVPVQR.E	3844.02	0.02512	3	5.2193	0.7355	581.3
	2945, 20090424_R1_50mM	R.RYQSSPAKPDSSFYK.G	1760.86	0.00066	2	5.1976	0.6461	859.5
	4691, 20090424_R1_50mM	R.SGDPSQPLLPQHSSLETQLFCEQGDGGTEGHSPSGILEK.I	4062.9	0.01821	4	4.8921	0.6975	432
	6099, 20090424_R1_100mM	R.PHLSHLTFWSLLELR.R	1849.01	0.01176	3	4.8016	0.5866	1495.8
	5730, 20090424_R1_500mM	R.WVQLEENLGENGAWGRPHLSHLTFWSLLELR.R	3687.88	0.0278	3	4.4872	0.5152	691.2
	6552, 20090424_R1_FT	R.LQEAAELEAVELPVPIR.F	1877.04	0.01127	3	4.093	0.5773	1315.1
	3234, 20090424_R1_100mM	R.YQSSPAKPDSSFYK.G	1604.76	-0.00338	2	4.0487	0.5682	1550.8
	5664, 20090424_R1_FT	K.IPPDSEATLVLVGR.A	1466.82	0.01189	2	3.9833	0.6949	808.5
	4900, 20090424_R1_200mM	R.ADFLEQPVLGFVR.L	1490.8	0.00298	2	3.8198	0.5504	1140.1
	4280, 20090424_R1_500mM	K.VYVELQELVM*DEK.N	1610.8	0.00238	2	3.7852	0.4201	1558.9
	3060, 20090424_R1_500mM	K.HSHAGELEALGGVK.P	1404.72	-0.00032	2	3.7461	0.6594	529
	4222, 20090424_R1_500mM	R.WVQLEENLGENGAWGR.P	1857.89	-0.00191	2	3.6372	0.5108	1136.7
	3876, 20090424_R1_FT	R.IDAYMAQSR.G	1054.5	0.00432	2	3.3691	0.4492	1459.3
	3300, 20090424_R1_FT	R.AAATLMSER.V	949.477	-0.00123	2	3.2884	0.4858	877.3
	5061, 20090424_R1_500mM	R.PHLSHLTFWSLLELRR.V	2005.11	0.0049	4	3.2613	0.5958	1139.3
	4961, 20090424_R1_50mM	K.VYVELQELVMDEK.N	1594.8	0.00872	2	3.2333	0.5124	1173.8
	5389, 20090424_R1_500mM	R.WVQLEENLGENGAWGRPHLSHLTFWSLLELRR.V	3843.98	0.0257	5	3.0361	0.4654	490.9
	2113, 20090424_R1_FT	R.AAATLM*SER.V	965.472	-0.00125	2	2.8054	0.4795	522.7
	4358, 20090424_R1_150mM	R.FIFEDQIRPQDREELLR.A	2204.15	-0.00582	3	2.5772	0.3938	504.2
	5481, 20090424_R1_FT	R.FIFEDQIRPQDR.E	1563.79	0.00798	2	2.4627	0.2009	158.9
10	psu|PFI0755c | organism=Plasmodium_falciparum_3D7 | product=6-phosphofructokinase, putative | location=MAL9:650576-654832(-) | length=1418					230.289		159351
	8054, 20090424_R1_FT	K.NYGVILLPEGLIEFVPEMK.I	2161.16	0.01395	3	5.7854	0.6699	1884.5
	4250, 20090424_R1_25mM	K.EHGHSASLNDDLSPLQYER.T	2168	0.01005	3	4.9257	0.6287	1273.6
	7544, 20090424_R1_FT	K.ILLSEISDILNEASEK.G	1773.95	0.00998	3	4.8067	0.5044	1585.6
	7609, 20090424_R1_FT	R.YLVDLNSPLFNVLK.E	1634.92	0.00908	2	3.9143	0.4329	1632.9
	5670, 20090424_R1_25mM	K.YSGSFMGLTHFFGYQGR.S	1954.89	0.01139	3	3.8667	0.6037	474.4
	5679, 20090424_R1_FT	K.YVNQGGLELTGNSPEHSLFDK.E	2305.11	0.01462	3	3.8473	0.6292	337.8
	5616, 20090424_R1_25mM	K.RYNEQSQVIGFLGGIDGLYSK.N	2344.19	0.0159	3	3.6537	0.5005	859.1
	5362, 20090424_R1_FT	K.NSFYLVDNENMK.I	1473.67	0.00761	2	3.5721	0.5372	1372.2
	4728, 20090424_R1_25mM	R.NDLVNLSGVDHGHLTSEWVSK.L	2307.14	0.01457	3	3.4702	0.6458	573.4
	7954, 20090424_R1_FT	R.NLEDSYTNWIPAAIPFLR.I	2120.08	0.01127	3	3.3833	0.5654	512.1
	5404, 20090424_R1_FT	K.NYVTITDSMMNR.F	1444.66	0.00982	2	3.194	0.5168	1684.6
	4298, 20090424_R1_FT	K.DNTGNEFPAVK.R	1191.56	0.00529	2	3.1513	0.419	535.3
	7783, 20090424_R1_FT	K.EVWDFLPPIIR.D	1384.76	0.00871	2	3.1059	0.456	563.6
	7394, 20090424_R1_FT	K.VYASLIGNVLTDAVSMPK.Y	1878	0.01323	2	3.0838	0.526	936.5
	4043, 20090424_R1_25mM	R.SPGPIQFNGHLGNAR.C	1564.8	0.0059	3	2.9437	0.4444	486.3
	4552, 20090424_R1_500mM	K.IGIILSGGPAPGGHNVISGIYDYAK.R	2469.31	0.00119	3	2.8638	0.3793	279.8
	2042 - 2044, 20090424_R1_100mM	K.TGHNVYHVVR.V	1181.62	-0.00074	2	2.843	0.5575	924.7
	6886, 20090424_R1_FT	K.ILISELNVILK.D	1254.8	0.00908	2	2.8065	0.3364	1325.5
	5944, 20090424_R1_FT	K.GDLPVIPSAPVDLNGK.A	1591.87	0.00908	2	2.5988	0.553	206.8
	8080, 20090424_R1_FT	K.LFAIPFISLMK.I	1279.75	0.00749	2	2.549	0.3517	788.4
	5458, 20090424_R1_FT	K.ELLQVDLR.S	985.568	0.00475	2	2.3175	0.3177	894
	3987, 20090424_R1_FT	K.QYISNDPYTQK.Q	1356.64	0.00822	2	2.3142	0.248	228.3
	5086, 20090424_R1_500mM	R.SLWSLYDLYR.S	1315.67	0.00127	2	2.0059	0.4164	410.5
11	psu|PF10_0155 | organism=Plasmodium_falciparum_3D7 | product=enolase | location=MAL10:637137-639010(+) | length=446					200.395		48647.3
	7006, 20090424_R1_25mM	K.KYGIDATNVGDEGGFAPNILNANEALDLLVTAIK.S	3516.82	0.01767	3	7.8944	0.6683	1639.4
	8417, 20090424_R1_FT	K.YGIDATNVGDEGGFAPNILNANEALDLLVTAIK.S	3388.73	0.02048	3	6.138	0.6887	1562.6
	4788, 20090424_R1_500mM	K.KYPIVSIEDPFDQDDWENYAK.L	2572.19	0.00462	3	5.8194	0.6233	1267.1
	5616, 20090424_R1_FT	K.KIDNLMVEELDGSK.N	1590.8	0.01067	2	5.2353	0.5259	2090
	4964, 20090424_R1_FT	R.IEESLGNNAVFAGEK.F	1577.78	0.01042	2	4.6395	0.608	1863.7
	7381, 20090424_R1_FT	K.TGAQLVDLYIDLVK.K	1547.87	0.01006	2	4.5735	0.5277	1709
	4819, 20090424_R1_500mM	R.GNPTVEVDLETNLGIFR.A	1873.97	-0.003	2	4.3785	0.5714	1714.9
	8047, 20090424_R1_FT	K.VNQIGSITEAIEACLLSQK.N	2017.06	0.01115	2	4.3397	0.6698	1618.5
	5676, 20090424_R1_FT	K.IAMDVAASEFYNSENK.T	1788.81	0.01128	2	3.9731	0.6902	1893
	3015, 20090424_R1_150mM	R.YGAEVYHTLK.S	1180.6	-0.00105	2	3.8339	0.429	988.2
	6705, 20090424_R1_25mM	R.SGETEDVFIADLVVALR.T	1833.96	0.01213	2	3.8045	0.569	2497.9
	6030, 20090424_R1_FT	K.DVQIVGDDLLVTNPTR.I	1754.93	0.01177	2	3.7095	0.5997	2259.9
	7550, 20090424_R1_FT	K.LSFQEFMIVPVGAPSFK.E	1896.99	0.0114	2	3.4138	0.6623	900.1
	7040, 20090424_R1_FT	K.LSFQEFM*IVPVGAPSFK.E	1912.99	0.00756	2	3.4011	0.3913	847.8
	4360, 20090424_R1_FT	K.LIGMNCTEQK.K	1136.54	0.00518	2	3.002	0.2674	454.7
	4610, 20090424_R1_FT	K.NINEIIAPK.L	1011.58	0.00445	2	2.975	0.2498	900.5
	3312, 20090424_R1_200mM	K.NNWGVMVSHR.S	1199.57	-0.00141	2	2.8734	0.49	896.2
	4957, 20090424_R1_FT	K.TYDLDFK.T	901.43	0.00438	2	2.4987	0.459	543.5
	4903, 20090424_R1_FT	K.NACNALLLK.V	959.534	0.00438	2	2.4468	0.2888	549.1
	4735, 20090424_R1_FT	K.NEWGWSK.S	906.41	0.00463	2	2.2038	0.3128	524.8
12	psu|PF14_0102 | organism=Plasmodium_falciparum_3D7 | product=rhoptry-associated protein 1, RAP1 | location=MAL14:420442-422790(+) | length=782					200.348		89996.4
	5078, 20090424_R1_FT	K.NEGDLVAQKEEFEYDENMEK.A	2417.04	0.01664	3	6.9584	0.7328	1909.4
	4793, 20090424_R1_50mM	K.KYSTSHIYFDPTVASYAYYNLDR.R	2774.31	0.01113	4	4.4127	0.6306	976.4
	7338, 20090424_R1_FT	K.NTLTPLEELYPTNVNLFNYK.Y	2383.22	0.01274	2	4.3815	0.5846	1407.4
	4737, 20090424_R1_FT	K.TDMLSLQNEESK.I	1394.65	0.007	2	4.2842	0.4229	1347.4
	4831, 20090424_R1_100mM	K.KYSTSHIYFDPTVASYAYYNLDRR.T	2930.41	0.01395	3	4.1555	0.466	303.3
	6186, 20090424_R1_FT	K.YSLNNMEENINILK.N	1694.84	0.01152	2	3.8739	0.4533	1284.5
	5274, 20090424_R1_50mM	R.HNFLLDYHFNSIFEK.E	1923.94	0.01053	3	3.8287	0.6748	808.8
	4856, 20090424_R1_50mM	K.YSTSHIYFDPTVASYAYYNLDRR.T	2802.32	0.01137	4	3.6915	0.624	840.2
	6049, 20090424_R1_FT	R.LYEFENDLLK.F	1283.65	0.0092	2	3.2122	0.4057	969
	3545, 20090424_R1_500mM	K.SQMYTELHIYNK.I	1526.73	-7e-05	2	3.1978	0.468	705.8
	4397, 20090424_R1_150mM	K.TFSGIGFNLTEK.E	1313.67	-0.00154	2	3.1147	0.4163	271.8
	5015, 20090424_R1_25mM	K.FHPNIDYLTLADGYK.L	1766.87	0.00894	3	3.0949	0.4069	767
	2017, 20090424_R1_FT	K.SASPHGESNSSEESTTK.S	1734.74	-0.00271	3	3.0094	0.4793	452.2
	3303, 20090424_R1_200mM	K.RSASVAGIVGADEEAPPAPK.N	1922	-0.00179	3	2.7907	0.4201	422.9
	2792, 20090424_R1_FT	K.NPDELYEK.L	1007.47	-0.00209	2	2.7393	0.3431	182.4
	4887, 20090424_R1_FT	R.ESMISTTFEQQK.E	1428.67	0.00896	2	2.6465	0.2851	322.8
	5528, 20090424_R1_FT	K.ESDEEPFMFSENK.F	1588.65	0.01164	2	2.61	0.4894	1050.5
	5473, 20090424_R1_FT	K.DLMGGDDLIK.Y	1076.53	0.00578	2	2.1154	0.2897	632.3
	6801, 20090424_R1_FT	R.TMVTIINDYFEAK.K	1544.77	0.00713	2	2.1068	0.248	181.5
	3393, 20090424_R1_500mM	K.LHVITSGLSYK.A	1217.69	-0.00093	2	2.067	0.2766	811.9
13	gi|67782319|ref|NP_000338.3| spectrin beta isoform b [Homo sapiens] [MASS=246466					200.317		246314
	3845, 20090424_R1_50mM	K.HRELPEDVGLDASTAESFHR.V	2266.08	-0.00255	4	5.5666	0.6798	1768.8
	4620, 20090424_R1_500mM	K.NLQDAENFFQFQGDADDLK.A	2214.99	0.00029	2	4.3916	0.6954	1887.8
	4505, 20090424_R1_500mM	K.TLMTQIDGVNLAANSLVESGHPR.S	2423.23	-0.00113	3	4.2658	0.6042	757.5
	4690, 20090424_R1_500mM	K.FANSLTGVQQQLQAFSTYR.T	2159.09	0.0042	2	4.0415	0.4455	687.9
	5007, 20090424_R1_500mM	K.WLAEMEMPDTLEDLEVVQHR.F	2441.15	0.00858	3	3.9817	0.6106	254.5
	3338, 20090424_R1_50mM	R.HNLEHAFNVAER.Q	1436.7	0.0009	2	3.9405	0.583	1841
	4712, 20090424_R1_50mM	R.KLENMYHLFQLK.R	1563.84	0.00558	3	3.902	0.5241	718.7
	5143, 20090424_R1_500mM	R.DASVAEAWLIAQEPYLASGDFGHTVDSVEK.L	3205.53	0.00925	3	3.7027	0.6514	384.2
	4227, 20090424_R1_150mM	K.RKLENMYHLFQLK.R	1719.94	-0.00071	4	3.5576	0.2905	872.1
	5264, 20090424_R1_500mM	R.YFYTGAEILGLIDEK.H	1731.88	0.01409	2	3.5249	0.5443	1233.5
	4077, 20090424_R1_500mM	K.RETDDLEQWISEK.E	1648.78	0.00078	2	3.2998	0.3835	767.9
	8492, 20090424_R1_FT	R.DLLSWMESIIR.Q	1362.71	0.00822	2	3.2508	0.4795	1633.3
	2645, 20090424_R1_500mM	K.KHEAIETDTAAYEER.V	1762.82	0.00176	2	3.1554	0.652	578.8
	5060, 20090424_R1_500mM	K.RFLDLLEPLGR.R	1328.77	0.0042	2	3.072	0.4131	742.3
	4496, 20090424_R1_500mM	K.HLLEVEDLLQK.H	1336.75	0.00139	2	3.0234	0.4565	830.5
	4530, 20090424_R1_200mM	R.ELHLLGVQVQQFQDVATR.L	2081.11	0.00382	3	2.8538	0.3874	312.5
	4193, 20090424_R1_500mM	R.DLEDETLWVEER.L	1533.71	0.00017	2	2.6538	0.493	689.7
	4594, 20090424_R1_200mM	K.DFLEELEESR.G	1266.58	0.00041	2	2.5647	0.1588	642.8
	2772, 20090424_R1_500mM	K.YHQGINAEIETR.S	1430.7	-0.00032	2	2.3997	0.5328	563.4
	3848, 20090424_R1_500mM	R.ELYQQVVAQADLR.Q	1532.81	-0.00068	2	2.2293	0.2388	498.2
14	psu|PF13_0305 | organism=Plasmodium_falciparum_3D7 | product=elongation factor 1 alpha | location=MAL13:2265234-2266565(+) | length=443					190.302		48927.9
	5331, 20090424_R1_25mM	K.KVGYQADKVDFIPISGFEGDNLIEK.S	2782.43	0.01297	3	5.9293	0.6117	1441
	5222, 20090424_R1_FT	K.EVLEEARPGDNIGFNVK.N	1886.96	0.01153	2	5.4266	0.5873	822.8
	5518, 20090424_R1_FT	K.FTAQVIILNHPGEIK.N	1679.95	0.00993	2	5.2701	0.541	1509.5
	4891, 20090424_R1_25mM	R.TLIEALDTMEPPKRPYDK.P	2117.09	0.01005	2	4.9536	0.5362	361.4
	5871, 20090424_R1_FT	K.KPMVVETFTEYPPLGR.F	1863.97	0.01188	2	4.7342	0.6339	1824.6
	4869, 20090424_R1_200mM	K.VGYQADKVDFIPISGFEGDNLIEK.S	2654.33	-0.00693	3	4.6928	0.573	384.3
	6900, 20090424_R1_FT	K.VDFIPISGFEGDNLIEK.S	1892.96	0.01108	3	4.3545	0.5888	1303.8
	5925, 20090424_R1_50mM	K.NMITGTSQADVALLVVPAEVGGFEGAFSK.E	2908.48	0.01145	3	4.277	0.5871	798.4
	4998, 20090424_R1_FT	K.SGDSALVSLEPK.K	1202.63	0.00579	2	3.6234	0.4084	1725.7
	5857, 20090424_R1_FT	R.YFFTVIDAPGHK.D	1394.71	0.00775	3	3.5178	0.4216	662.2
	6282, 20090424_R1_FT	R.TLIEALDTMEPPK.R	1457.76	0.01054	2	3.3263	0.4163	1063.6
	3811, 20090424_R1_FT	K.YSEDRYEEIK.K	1331.61	0.00714	3	3.2097	0.3781	483.2
	5185, 20090424_R1_25mM	K.EHALLAFTLGVK.Q	1298.75	0.00664	2	3.0496	0.4997	847.3
	2944, 20090424_R1_25mM	K.YSEDRYEEIKK.E	1459.71	0.00066	2	3.0438	0.2926	676.7
	4585, 20090424_R1_FT	K.FLNIDSK.I	836.451	0.00481	2	2.8807	0.1097	626.9
	4280, 20090424_R1_25mM	R.TLIEALDTM*EPPKRPYDK.P	2133.09	0.00849	3	2.7881	0.2702	869.4
	4826, 20090424_R1_500mM	R.GITIDIALWK.F	1129.66	-0.00093	2	2.7493	0.5789	820.5
	3565, 20090424_R1_FT	K.QIVVGVNK.M	856.525	0.00486	2	2.6249	0.3202	323.1
	1364, 20090424_R1_FT	K.RGYVASDTK.N	996.511	-0.00172	2	2.4792	0.3856	531.1
15	psu|PF11_0098 | organism=Plasmodium_falciparum_3D7 | product=endoplasmic reticulum-resident calcium binding protein | location=MAL11:369675-370706(-) | length=343					180.366		39349.7
	3364, 20090424_R1_25mM	R.SRAFEDDDMDADNTEDDKDEADDASQQK.S	3176.24	0.00234	4	7.1125	0.8498	1697.1
	5439, 20090424_R1_25mM	R.SDESSGVKKDDEMALDDFNFFDANK.D	2824.23	0.01334	3	6.4646	0.5759	1779.2
	4256, 20090424_R1_FT	R.AFEDDDMDADNTEDDKDEADDASQQK.S	2933.1	0.01664	3	6.4234	0.824	2033.9
	7260, 20090424_R1_FT	K.DGFISLNELNDAFAQNLDAK.E	2195.06	0.01212	3	5.9146	0.7242	3286.7
	6828, 20090424_R1_FT	K.KDDEMALDDFNFFDANK.D	2034.88	0.0101	3	5.7106	0.6977	2307
	7087, 20090424_R1_FT	K.LSINEVGLLIDPMKDEELK.E	2156.15	0.01298	2	4.9913	0.6294	651.6
	7082, 20090424_R1_FT	K.QVQAEMGQIDSDKDGFISLNELNDAFAQNLDAK.E	3624.71	0.0206	3	4.8012	0.4832	1091.6
	4803, 20090424_R1_25mM	K.ELEINEILEHHDVNK.D	1831.92	0.0103	2	4.7457	0.5778	698.7
	4048, 20090424_R1_150mM	K.VYFDPAHESGAINVNEIK.E	2002.99	0.00407	2	4.0763	0.6352	1271.4
	6475, 20090424_R1_FT	K.IAVTSLTDYGDVIRYPEDFK.L	2302.16	0.0148	3	3.9348	0.5203	648.7
	5943, 20090424_R1_FT	K.IAVTSLTDYGDVIR.Y	1522.81	0.00957	2	3.9016	0.4695	881.2
	4995, 20090424_R1_500mM	K.EITEEELNTWSSFLK.N	1825.89	0.00334	2	3.4282	0.5289	1364.6
	4368, 20090424_R1_25mM	K.KITYDLWNEK.A	1309.68	0.00469	2	3.4253	0.5039	1119.2
	5155, 20090424_R1_FT	K.DGFIDKEEIIK.V	1306.69	0.0064	2	3.4155	0.2828	506.4
	5588, 20090424_R1_FT	K.ITYDLWNEK.A	1181.58	0.00542	2	2.8399	0.5422	530.6
	4747, 20090424_R1_500mM	K.LSINEVGLLIDPM*KDEELK.E	2172.15	0.00386	3	2.6487	0.3786	190.9
	7138, 20090424_R1_FT	K.DDEMALDDFNFFDANK.D	1906.78	0.01152	2	2.5198	0.5814	949.9
	3256, 20090424_R1_25mM	K.RFQIVDK.D	905.52	0.00036	2	2.48	0.1681	667.2
16	psu|PFI1105w | organism=Plasmodium_falciparum_3D7 | product=Phosphoglycerate kinase | location=MAL9:913220-914470(+) | length=416					180.329		45398.1
	4301, 20090424_R1_25mM	K.KNEISHVSTGGGASLELLEGK.E	2126.11	0.00906	3	6.34	0.7135	2061.9
	5364, 20090424_R1_FT	K.GAITIVGGGDTASLVEQQNK.K	1958.02	0.0136	2	6.157	0.6362	2711.5
	6460, 20090424_R1_FT	K.ALENPQRPLLAILGGAK.V	1761.04	0.01213	2	4.8454	0.536	613
	6972, 20090424_R1_FT	K.TVIWNGPQGVFEMPNFAK.G	2035.01	0.0114	2	3.8285	0.673	1484
	5901, 20090424_R1_FT	R.MIIGGGMAYTFK.K	1288.64	0.00664	2	3.7694	0.584	1519.8
	3547, 20090424_R1_FT	K.IADNFDNNANTK.F	1336.61	0.00664	2	3.6659	0.605	1277.6
	5193, 20090424_R1_FT	K.IGTSLFDEAGSK.I	1224.61	0.0059	2	3.597	0.6078	523.4
	6114, 20090424_R1_FT	K.LADVFINDAFGTAHR.A	1646.83	0.0076	3	3.4033	0.6292	838.2
	5067, 20090424_R1_FT	R.ITATLPTINHLK.K	1321.78	0.00872	2	3.3405	0.6058	397
	3895, 20090424_R1_25mM	R.ITATLPTINHLKK.E	1449.88	0.00774	2	3.3373	0.5749	341.3
	7483, 20090424_R1_FT	K.GLLGEEVLFLNDCVGK.E	1705.88	0.01214	2	3.1836	0.6022	620.6
	6583, 20090424_R1_FT	K.FVTDEEGIPDNWMGLDAGPK.S	2191	0.02129	2	3.153	0.5957	42.9
	6054, 20090424_R1_FT	K.ENSVILLENLR.F	1299.73	0.0075	2	3.0867	0.4472	927.7
	6758, 20090424_R1_FT	K.NVQIFLPVDFK.I	1319.74	0.00713	2	3.0759	0.5103	1342.9
	3379, 20090424_R1_FT	R.FHIEEEGK.G	988.473	-0.00203	2	2.5503	0.3769	839
	3853, 20090424_R1_25mM	K.YTLKPVAETLK.G	1262.74	0.00697	3	2.5082	0.4813	801.1
	5612, 20090424_R1_FT	K.ELPGVLALSNK.-	1140.66	0.00664	2	2.4849	0.6352	445.8
	4189, 20090424_R1_FT	K.IVGEIMEK.A	918.496	0.0045	2	2.1675	0.2552	429.3
17	psu|PFE1150w | organism=Plasmodium_falciparum_3D7 | product=multidrug resistance protein | location=MAL5:957885-962144(+) | length=1419					180.299		162149
	6367, 20090424_R1_FT	K.ILLLDEATSSLDSNSEK.L	1834.93	0.01115	2	5.9255	0.7044	2045.7
	8052, 20090424_R1_FT	R.LFENILYQEMSFFDQDK.N	2167.01	0.01309	3	5.6924	0.4573	3700.6
	4146, 20090424_R1_25mM	R.NGTFVQSHGTHDELLSAQDGIYK.K	2517.2	0.00956	3	5.4527	0.5044	1150.3
	5293, 20090424_R1_25mM	K.VLIHDFVSSLPDKYDTLVGSNASK.L	2605.35	0.01291	3	5.1027	0.5978	1067.5
	8244, 20090424_R1_FT	K.TSLLYNNNTMSIIEEALMGIR.T	2383.2	0.01518	2	5.0078	0.7086	1596.3
	6283, 20090424_R1_FT	K.IGVVSQDPLLFSNSIK.N	1716.95	0.01116	2	4.6441	0.4426	1078
	8130, 20090424_R1_FT	R.NLFSIVSQEPMLFNMSIYENIK.F	2617.3	0.01664	2	4.2084	0.6706	716.3
	5348, 20090424_R1_FT	K.INNEGSYIIEQGTHDSLMK.N	2149.02	0.01358	3	3.8076	0.5887	368.6
	7063, 20090424_R1_FT	K.FAAIDEFIESLPNK.Y	1593.82	0.00896	2	3.5413	0.3414	1457.8
	4549, 20090424_R1_FT	K.IVVFNNPDR.N	1073.57	0.00493	2	3.2396	0.4426	728
	6224, 20090424_R1_FT	K.ILILDEATSSLDNK.S	1531.82	0.00908	2	3.0869	0.3798	369.7
	3265, 20090424_R1_25mM	K.KDGNLSIKEEVEK.E	1488.79	0.00104	3	3.0689	0.1058	306.9
	7142, 20090424_R1_FT	K.FAAIDEFIESLPNKYDTNVGPYGK.S	2688.32	0.01908	3	3.0211	0.5438	317.1
	3976, 20090424_R1_FT	K.YDTNVGPYGK.S	1113.52	0.00468	2	2.8579	0.3483	515.9
	6799, 20090424_R1_FT	K.STFMNLLLR.F	1094.6	0.00432	2	2.5864	0.386	663.2
	5030, 20090424_R1_FT	K.YSLYSLK.D	873.472	0.00578	2	2.2461	0.2312	459.4
	3774, 20090424_R1_25mM	R.YISRPNVPIYK.N	1349.76	0.00493	2	2.1762	0.2146	328.3
	7197, 20090424_R1_FT	K.ISFFLPFK.C	998.571	0.0039	2	2.1469	0.4939	574.3
18	psu|PF13_0141 | organism=Plasmodium_falciparum_3D7 | product=L-lactate dehydrogenase | location=MAL13:1041358-1042308(+) | length=316					170.421		34086
	8501, 20090424_R1_FT	R.TVNTALEIVNLHASPYVAPAAAIIEMAESYLK.D	3399.79	0.02133	3	8.2046	0.6689	2041.1
	5326, 20090424_R1_25mM	K.RYITVGGIPLQEFINNK.L	1962.08	0.01042	2	6.6149	0.5534	1344.3
	6959, 20090424_R1_25mM	R.TVNTALEIVNLHASPYVAPAAAIIEM*AESYLK.D	3415.78	0.00604	3	6.5616	0.668	1428.8
	7840, 20090424_R1_FT	K.IVLVGSGMIGGVMATLIVQK.N	1986.15	0.01059	3	6.3091	0.7431	1622.6
	2619, 20090424_R1_25mM	R.DVNAHIVGAHGNK.M	1331.68	0.00237	2	5.136	0.5883	1655.7
	6862, 20090424_R1_FT	K.VSGSNTYDDLAGADVVIVTAGFTK.A	2400.19	0.01152	2	4.7536	0.6713	1240.6
	5940, 20090424_R1_FT	K.IIGLGGVLDTSR.L	1200.69	0.00652	2	3.9798	0.6359	1754
	7386, 20090424_R1_FT	K.NLGDVVLFDIVK.N	1331.76	0.00883	2	3.8937	0.6559	1658.4
	2949, 20090424_R1_200mM	K.AKFDEAIAETK.R	1222.63	-0.00166	2	3.7715	0.5148	962.2
	6918, 20090424_R1_FT	K.LISDAELEAIFDR.T	1491.77	0.01055	2	3.6755	0.608	1712.7
	3935, 20090424_R1_500mM	K.EWNRDDLLPLNNK.I	1626.82	-0.00044	2	3.4519	0.2672	741.9
	6872, 20090424_R1_FT	R.YITVGGIPLQEFINNK.L	1805.98	0.01275	2	3.4233	0.4761	517.1
	3648, 20090424_R1_50mM	K.IMIEIGGHIKK.N	1238.73	0.00042	2	3.2823	0.4635	1104
	3996, 20090424_R1_FT	K.FDEAIAETK.R	1023.5	0.00499	2	3.24	0.3847	1274.5
	3648, 20090424_R1_500mM	K.IMIEIGGHIK.K	1110.63	-0.00117	2	3.0407	0.4274	947.6
	6741 - 6743, 20090424_R1_100mM	K.NCPNAFIIVVTNPVDVMVQLLHQHSGVPK.N	3169.66	0.02236	4	3.0324	0.2945	512.9
	3443, 20090424_R1_500mM	K.IM*IEIGGHIK.K	1126.63	-0.00152	2	2.4044	0.1979	701.4
19	psu|PF14_0517 | organism=Plasmodium_falciparum_3D7 | product=peptidase, putative | location=MAL14:2234118-2236412(+) | length=764					170.299		88447.2
	5711, 20090424_R1_25mM	K.IIYNNNFDDVNKKDDENVLNFLVLEK.S	3125.58	0.01682	3	5.4733	0.4657	1529
	6561, 20090424_R1_50mM	K.DKPILYVNALYELQAMNELDQNLFTLR.I	3224.67	0.01498	3	5.3577	0.6405	811.6
	6878, 20090424_R1_FT	K.LLDFSLLTNQEIK.E	1533.85	0.01055	2	4.7161	0.3543	1923.6
	5851, 20090424_R1_25mM	K.KYDISLSPYINLMIYK.L	1961.05	0.00957	2	4.3162	0.5669	1243.9
	6348, 20090424_R1_50mM	R.GYDYQYSPLFYSYLLFQFDREEQDFSK.I	3448.57	0.02724	4	4.2119	0.6475	1031.3
	6093, 20090424_R1_FT	K.PAIYLLDSGGQYLHGTTDVTR.T	2277.15	0.01645	3	3.7442	0.471	855
	8654, 20090424_R1_FT	K.NVDNLLLSELDEIAYLLNLR.G	2330.26	0.01829	3	3.2724	0.3977	467.1
	4754, 20090424_R1_FT	K.NVLLQNSPVVK.M	1210.72	0.00786	2	3.2437	0.5168	1355.9
	5241, 20090424_R1_FT	K.NMVLSNEPGYYMK.D	1545.71	0.00884	2	3.2211	0.4741	762
	3930, 20090424_R1_FT	K.NDVEIDNMK.Q	1077.49	0.00603	2	2.969	0.2054	943.1
	3111, 20090424_R1_FT	R.TTHFGEPTAEEK.R	1346.62	5e-05	2	2.8685	0.4268	338.9
	1838, 20090424_R1_FT	K.HNDDNPDFK.K	1101.46	-0.00166	2	2.7626	0.6582	787.7
	4121, 20090424_R1_25mM	K.RIYTLVLK.G	1005.65	0.00334	2	2.4704	0.1942	455.6
	5905, 20090424_R1_FT	K.EYEEIVPYLR.D	1310.66	0.00835	2	2.4382	0.3355	831.1
	4533, 20090424_R1_FT	K.NTSVVFYEK.L	1086.55	0.0053	2	2.237	0.4412	465.9
	3928, 20090424_R1_FT	K.ELNEYHTTIR.N	1275.63	0.00786	2	2.2007	0.3764	260.6
	2800, 20090424_R1_100mM	R.HKVDYFR.S	964.5	-0.0013	2	2.0828	0.4911	336.4
20	psu|PF14_0486 | organism=Plasmodium_falciparum_3D7 | product=elongation factor 2 | location=MAL14:2090839-2093337(+) | length=832					168.363		93462.4
	6022, 20090424_R1_25mM	K.KPFLINLIDSPGHVDFSSEVTAALR.V	2726.45	0.02128	3	7.2691	0.7718	1663.5
	5576, 20090424_R1_FT	K.YRVENLYEGPMDDEAANAIR.N	2326.08	0.01438	3	6.549	0.636	1774.7
	7894, 20090424_R1_FT	K.GTVSFGSGLQGWAFTLETFSR.I	2248.1	0.01383	3	4.6784	0.6344	1562.1
	6031, 20090424_R1_100mM	K.STGISMYFEHDLEDGEGKKPFLINLIDSPGHVDFSSEVTAALR.V	4722.3	0.0138	5	4.5182	0.5279	696.5
	4379, 20090424_R1_200mM	K.IQSHLPVSESFGFTSALR.A	1976.02	-0.00045	3	4.3033	0.548	850.2
	4285, 20090424_R1_25mM	R.ANYLHSNFQWDK.N	1522.71	0.00737	2	4.0438	0.6181	1322.1
	6527, 20090424_R1_50mM	R.ALLELQMEVEDIYQTFAR.T	2169.09	0.0098	3	3.6358	0.5206	627.6
	6988, 20090424_R1_FT	K.VEMPQLDQYLDKL.-	1591.8	0.01115	2	3.514	0.4284	1111.6
	3346, 20090424_R1_FT	R.VFSGTVATGQK.V	1094.58	-0.00276	2	3.3212	0.4753	669.6
	4996, 20090424_R1_500mM	K.DLKDEYAQIDFIVSDPVVSYR.E	2472.23	0.00418	3	3.0317	0.4556	228.8
	6297, 20090424_R1_FT	R.TIESVNVIISTYTDK.L	1682.88	0.01127	2	2.9835	0.5174	631.3
	3732, 20090424_R1_FT	R.GIVISEEQK.L	1002.55	0.00432	2	2.6779	0.2413	710.6
	5814, 20090424_R1_FT	K.AYPLAEGLPEAIDK.N	1486.78	0.00847	2	2.466	0.3612	231.7
	4098, 20090424_R1_FT	K.YSVSPVVR.V	906.504	0.00475	2	2.4325	0.4836	583.3
	2717, 20090424_R1_50mM	R.IKPVLHVNK.V	1047.67	-0.00166	2	2.2927	0.389	314.9
	3977, 20090424_R1_50mM	K.LMGDIQVYPEK.G	1292.66	-0.00374	2	2.0471	0.4223	341.1
	2735, 20090424_R1_50mM	K.PVLHVNK.V	806.488	0.00042	2	2.0067	0.38	285.7
21	psu|PFL1170w | organism=Plasmodium_falciparum_3D7 | product=polyadenylate-binding protein, putative | location=MAL12:988620-991247(+) | length=875					166.383		97169.2
	3622, 20090424_R1_100mM	R.HQQAAQQQAVHQQAVHQQAAQQQLNFNTNLR.G	3563.77	-0.00308	3	7.4208	0.6933	2854.4
	4533, 20090424_R1_50mM	R.HHMNNPLNTPMQYASPQSPQLQFSQNTLSYGR.P	3686.72	0.01235	4	5.8261	0.7048	1345.7
	5448, 20090424_R1_100mM	R.HHMNNPLNTPMQYASPQSPQLQFSQNTLSYGRPVITAFNQNNLISWR.H	5440.65	0.02846	4	5.6393	0.6555	533.7
	3372, 20090424_R1_25mM	K.KITDDGQIDETYDPKK.E	1865.91	-0.00027	3	5.0837	0.5819	2092.3
	4129, 20090424_R1_100mM	R.LYTQNNMMNNNLNQNKPNAQLHHNQQYVPNALAQNGQQQPNLNAAGQHNAQQLQQQGNNQLLNNNMR.N	7642.63	0.04125	6	5.054	0.6051	575.4
	4144, 20090424_R1_FT	K.NPQQMQQVPQGNNFK.F	1757.84	0.0092	2	4.783	0.6091	710.3
	3403, 20090424_R1_FT	K.QQNAASQANQMNHQAQPQGAQAQQK.N	2705.26	0.00113	3	4.6632	0.6754	587
	5427, 20090424_R1_100mM	R.HHMNNPLNTPM*QYASPQSPQLQFSQNTLSYGRPVITAFNQNNLISWR.H	5456.64	0.00926	5	4.4557	0.5252	422.3
	6956, 20090424_R1_FT	K.QVLGENLFPLVANYHPTLAGK.I	2281.23	0.01358	3	4.3344	0.4689	588.6
	3885, 20090424_R1_FT	R.NMGNLGNMNNQK.Q	1334.59	0.00884	2	3.4923	0.5224	1326
	4440, 20090424_R1_25mM	K.SLGYAYVNYHNLADAER.A	1955.92	0.00986	3	3.3702	0.5444	318.4
	7231, 20090424_R1_FT	R.QLFNPYGEITSMIVK.M	1739.9	0.00932	2	3.2107	0.5649	427.2
	5393, 20090424_R1_100mM	R.HHM*NNPLNTPMQYASPQSPQLQFSQNTLSYGRPVITAFNQNNLISWR.H	5456.64	0.03062	5	3.0717	0.3527	399.8
	4910, 20090424_R1_FT	K.PLYVGLAEK.R	989.567	0.00444	2	2.9124	0.2202	453.7
	6457, 20090424_R1_FT	R.ELFEPFGTITSAK.V	1439.74	0.0103	2	2.7701	0.429	872.4
	3617, 20090424_R1_25mM	K.HQGVNLYIK.N	1071.59	0.00396	2	2.7014	0.4288	648.8
	4460, 20090424_R1_FT	K.FTNLYVK.N	884.488	0.00505	2	2.3506	0.1548	832.6
22	psu|PF14_0439 | organism=Plasmodium_falciparum_3D7 | product=leucine aminopeptidase, putative | location=MAL14:1893143-1894960(-) | length=605					160.279		67777.8
	3958, 20090424_R1_25mM	K.HLGVYINNADTYKEEVEK.A	2122.05	0.01114	3	5.5826	0.6471	1283.7
	4960, 20090424_R1_25mM	K.RVVLSLVTMLHDNK.L	1624.92	0.00357	3	4.2017	0.6357	592.4
	5538, 20090424_R1_50mM	K.EFVQNTAWAHIDIAGVSWNFK.A	2433.2	0.0148	3	4.1698	0.4111	1013.2
	7789, 20090424_R1_FT	K.TSNEPVWWLPIINEYR.A	2017.02	0.00896	2	3.9109	0.6406	566
	4590, 20090424_R1_FT	K.YADINNISSSVK.A	1310.66	0.00762	2	3.5275	0.5685	1377.5
	3625, 20090424_R1_FT	K.TIEVGNTDAEGR.L	1261.6	0.00676	2	3.503	0.6388	1435.3
	6618, 20090424_R1_FT	R.LTLADALVYAEK.L	1306.73	0.00957	2	3.2624	0.4068	1318
	7243, 20090424_R1_FT	R.LLTEFVLNDAL.-	1247.69	0.00774	2	3.0246	0.4328	651.4
	3602, 20090424_R1_25mM	K.HFYM*FNDNK.N	1231.52	0.00476	2	3.0176	0.4496	571.1
	6680, 20090424_R1_FT	K.ASSIVASLFLK.E	1135.67	0.0053	2	2.8575	0.4644	883
	4178 - 4180, 20090424_R1_25mM	K.HFYMFNDNK.N	1215.53	0.00596	2	2.654	0.5584	851
	5250, 20090424_R1_FT	K.GITFDSGGYNLK.A	1271.63	0.00639	2	2.445	0.5125	443.9
	3908, 20090424_R1_25mM	K.FIHLTYK.S	921.519	0.0034	2	2.3712	0.3356	639.9
	4411, 20090424_R1_FT	K.NVNMEYIK.H	1010.5	0.00334	2	2.1648	0.3047	546.6
	2914, 20090424_R1_FT	K.NVNM*EYIK.H	1026.49	-0.00206	2	2.1316	0.1603	184.9
	4190, 20090424_R1_FT	K.VQVYDIK.G	864.483	0.00536	2	2.0364	0.1201	290.7
23	psu|PFE0585c | organism=Plasmodium_falciparum_3D7 | product=myo-inositol 1-phosphate synthase, putative | location=MAL5:520718-522691(-) | length=604					150.396		69068.6
	6863, 20090424_R1_100mM	K.NHESVSPSVIYALAAILENSPFINSSPQNTLVSAVVQLAQQK.G	4464.34	0.03432	4	7.3285	0.7593	1387.7
	6557, 20090424_R1_100mM	R.HSFFSQLESLWNFVR.I	1896.94	0.01335	2	5.2538	0.6417	1939.3
	7479, 20090424_R1_FT	K.LIDIYNPENIVYGGWDINNMNLK.D	2708.34	0.01401	3	4.407	0.5292	802.6
	7149, 20090424_R1_FT	K.QNNLNELIVLWSGNTEK.N	1972.01	0.01189	2	4.3581	0.654	806
	3904, 20090424_R1_FT	R.ANENLYVDDEK.D	1309.59	0.00774	2	3.2698	0.3204	1126.5
	5446, 20090424_R1_FT	K.NLSSDLQFYSK.K	1301.64	0.007	2	3.2539	0.5555	876.9
	4247, 20090424_R1_25mM	K.KTNEDEHLLNENIQIEDYK.L	2345.13	0.00893	4	3.1184	0.5546	835.5
	2375, 20090424_R1_50mM	K.LSHTILKPK.Y	1036.65	-0.00081	2	2.7498	0.4988	403.2
	4877, 20090424_R1_25mM	K.RSNYLGSVFLSSNIR.L	1712.91	0.00424	3	2.6376	0.367	140.1
	7747, 20090424_R1_FT	R.IISGLPIDAHIDLPYMI.-	1881.02	0.01262	2	2.6164	0.5539	508.2
	5903, 20090424_R1_50mM	K.NFLLDFYFGTGLKPK.S	1759.94	0.00791	3	2.5172	0.4118	234.6
	3394, 20090424_R1_25mM	R.RVNNILYGK.N	1076.62	-0.00056	2	2.5108	0.4067	715.3
	3993, 20090424_R1_FT	K.VNSEIVIK.Y	901.535	0.0045	2	2.491	0.3337	323
	3284, 20090424_R1_25mM	K.EHAYAPIYK.L	1091.55	-7e-05	2	2.164	0.4962	154.2
	3615, 20090424_R1_500mM	K.NKLEILEQVR.E	1241.72	-0.0019	2	2.1211	0.3841	609.7
24	psu|MAL8P1.17 | organism=Plasmodium_falciparum_3D7 | product=disulfide isomerase precursor, putative | location=MAL8:1207860-1209466(-) | length=483					150.333		55479.4
	6440 - 6442, 20090424_R1_500mM	R.TAQSIVDWLLQMTGPVFSHVEGNIEDVLK.E	3226.65	0.00156	3	5.2066	0.6785	1410.4
	4654, 20090424_R1_100mM	K.KTHFVLLNIPEYAEHAK.A	2010.08	0.00563	4	4.8404	0.4946	893.1
	7843, 20090424_R1_FT	K.TPLEEFVTSESFPLFGEINTENYR.F	2819.34	0.01713	3	4.5863	0.5501	497.5
	6697, 20090424_R1_FT	K.ASLGLTEFPGLAFQSNEGR.Y	1994	0.01287	2	4.4176	0.6538	556
	8106, 20090424_R1_FT	K.DFEWSGFPTIFFVK.A	1719.84	0.01092	2	4.3771	0.6034	1637
	4748, 20090424_R1_50mM	K.THFVLLNIPEYAEHAK.A	1881.99	0.00815	3	4.1434	0.6337	1166.3
	6832, 20090424_R1_FT	K.ESLLNHNAIINFFK.D	1659.89	0.00847	2	3.7895	0.5225	556.5
	6518, 20090424_R1_FT	K.IVVGNSFVDVVLK.S	1388.81	0.00859	2	3.7683	0.5505	1626.1
	6279, 20090424_R1_FT	K.HATNTPISIDGVPEFEDGTSEEL.-	2458.13	0.01592	2	3.69	0.729	845.2
	4416, 20090424_R1_FT	K.MDGTLNETPIK.D	1218.6	0.0059	2	3.5817	0.4831	1258.8
	4095, 20090424_R1_FT	K.KYDSIIVAK.M	1036.6	0.00359	2	3.3571	0.4863	509
	3363, 20090424_R1_150mM	K.KLEPVYEDLGRK.L	1446.8	-0.00217	3	2.934	0.4473	684.6
	5590, 20090424_R1_FT	K.RLIPEYNEAANMLNEK.K	1904.95	0.00968	3	2.6386	0.2172	437.5
	6106, 20090424_R1_FT	K.GFVDFLNK.H	939.493	0.00493	2	2.5103	0.4143	698.5
	4806, 20090424_R1_FT	K.IPLPYEGER.S	1073.56	0.0042	2	2.1032	0.3828	382.3
25	psu|PF14_0425 | organism=Plasmodium_falciparum_3D7 | product=fructose-bisphosphate aldolase | location=MAL14:1843984-1845560(-) | length=369					150.304		40079.9
	6161, 20090424_R1_50mM	R.TVPPALPGVVFLSGGQSEEEASVNLNSINALGPHPWALTFSYGR.A	4579.33	0.02456	4	5.5982	0.7276	861.2
	7729, 20090424_R1_FT	K.FISGAILFEETLFQK.N	1742.94	0.01055	2	5.0839	0.6402	2590.8
	3762, 20090424_R1_FT	K.GGAGGENAGASLYEK.K	1380.64	0.00981	2	4.8065	0.508	1309.5
	5943, 20090424_R1_50mM	R.RTVPPALPGVVFLSGGQSEEEASVNLNSINALGPHPWALTFSYGR.A	4735.43	0.03663	5	4.6354	0.4095	901.8
	4165, 20090424_R1_FT	K.GILAADESTQTIKK.R	1474.81	0.00883	2	4.4181	0.5072	1731.9
	3824, 20090424_R1_500mM	K.GKPTDLSIHETAWGLAR.Y	1851.97	0.00078	2	4.019	0.6527	361.7
	4454, 20090424_R1_100mM	K.KLPADVAEELATTAQK.L	1684.91	0.0092	2	3.9295	0.6742	1049.3
	4008, 20090424_R1_150mM	R.ALQASVLNTWQGK.K	1415.76	-0.00166	2	3.8114	0.4959	698.7
	6754, 20090424_R1_FT	K.NEAGVPMVNLLHNENIIPGIK.V	2272.21	0.01739	2	3.5282	0.6295	377.1
	4287, 20090424_R1_FT	K.STQGLDGLAER.C	1146.57	0.00591	2	3.4398	0.3872	1801.2
	4519, 20090424_R1_FT	K.GILAADESTQTIK.K	1346.72	0.00847	2	3.2503	0.5688	1618.3
	3756, 20090424_R1_FT	R.AEANSLATYGK.Y	1124.56	0.00529	2	3.1176	0.5228	1003.3
	5443, 20090424_R1_FT	K.TTTQDVGFLTVR.T	1337.71	0.00701	2	3.0539	0.4619	958.6
	6238, 20090424_R1_FT	K.NEAGVPM*VNLLHNENIIPGIK.V	2288.21	0.01578	3	2.5042	0.2597	177.1
	3806, 20090424_R1_150mM	R.ALQASVLNTWQGKK.E	1543.86	0.0042	2	2.3891	0.4494	126.5
26	psu|MAL13P1.540 | organism=Plasmodium_falciparum_3D7 | product=putative hsp protein | location=MAL13:1769159-1771954(+) | length=932					150.285		108118
	7964, 20090424_R1_FT	K.YPQLTLLNSNNILGYNLFDSLK.N	2540.34	0.01657	3	3.9919	0.3742	512.3
	6175, 20090424_R1_FT	K.SADVFIESLYNNK.S	1499.74	0.00676	2	3.8746	0.3807	1475.7
	8438, 20090424_R1_FT	R.QDFEELIQEVIENMK.I	1864.9	0.01164	2	3.698	0.3405	1655.8
	4746, 20090424_R1_25mM	K.KNTLESFIYETR.S	1500.77	0.00559	3	3.5462	0.3147	782.5
	4465, 20090424_R1_25mM	K.IHELQDIYNPIK.E	1482.8	0.00635	3	3.5181	0.2947	601
	5596, 20090424_R1_FT	K.GFNILLNNQSK.R	1247.67	0.00725	2	3.4855	0.5329	1292.5
	3532, 20090424_R1_FT	K.YNVSIENDKK.A	1209.61	0.00518	2	3.3326	0.3193	463.5
	4388, 20090424_R1_FT	K.ITNSISFANK.F	1094.58	0.00639	2	3.1623	0.4975	1219.1
	7094, 20090424_R1_25mM	K.IAGLELLGIINGVTAAAIHNVHDIPLNTTK.L	3078.73	0.01821	4	3.0682	0.6095	1103.6
	7167, 20090424_R1_FT	K.DIEALELIGSGWR.V	1458.76	0.00981	2	2.8661	0.336	1173.6
	3338, 20090424_R1_25mM	K.KPWAAETIK.M	1043.59	-0.0002	2	2.6785	0.4195	217.4
	4014, 20090424_R1_500mM	K.KLDNYTAPFFK.H	1343.7	-0.00129	2	2.5509	0.5174	618.3
	3697, 20090424_R1_FT	K.ELVNYNSR.Y	994.495	0.00414	2	2.4305	0.299	419.8
	3721, 20090424_R1_FT	K.DEPLENVSNK.I	1144.55	0.00493	2	2.3861	0.5035	467.3
	3512, 20090424_R1_150mM	K.HNIPIEFQTR.N	1254.66	0.00212	2	2.1291	0.3279	276.6
27	gi|4507021|ref|NP_000333.1| solute carrier family 4, anion exchanger, member 1 [Homo sapiens]					150.274		101728
	7473, 20090424_R1_100mM	R.VIGDFGVPISILIMVLVDFFIQDTYTQK.L	3171.71	0.00681	3	5.4708	0.674	1408.8
	6530, 20090424_R1_500mM	K.GSGFHLDLLLVVGMGGVAALFGMPWLSATTVR.S	3272.73	0.00522	3	4.3048	0.6452	531.5
	3249, 20090424_R1_FT	R.SVTHANALTVM*GK.A	1344.69	-0.0017	2	4.2002	0.5997	911.9
	7250, 20090424_R1_FT	K.GLDLNGGPDDPLQQTGQLFGGLVR.D	2467.26	0.01755	3	4.1799	0.6063	779.8
	5112, 20090424_R1_FT	R.NVELQCLDADDAK.A	1433.66	0.00957	2	3.9993	0.4668	2032.6
	3336, 20090424_R1_25mM	K.ASTPGAAAQIQEVK.E	1370.73	0.00017	2	3.9232	0.448	564
	6472, 20090424_R1_500mM	K.MVKGSGFHLDLLLVVGMGGVAALFGMPWLSATTVR.S	3630.94	0.02113	4	3.1256	0.5164	343.5
	7317, 20090424_R1_50mM	R.YPYYLSDITDAFSPQVLAAVIFIYFAALSPAITFGGLLGEK.T	4442.33	0.00307	4	3.1118	0.6805	488.6
	5210, 20090424_R1_FT	K.ATFDEEEGRDEYDEVAM*PV.-	2217.91	0.0142	2	2.9257	0.7383	733.7
	3018, 20090424_R1_500mM	R.SVTHANALTVMGK.A	1328.7	-0.00118	2	2.8139	0.6328	633.2
	5887, 20090424_R1_FT	R.GWVIHPLGLR.S	1147.67	0.00493	2	2.7839	0.3468	1381.9
	7170, 20090424_R1_FT	R.VLLPLIFR.N	970.645	0.00529	2	2.5655	0.591	659.3
	2787, 20090424_R1_200mM	K.IFQDHPLQK.T	1125.61	-0.00056	2	2.5556	0.3138	1019.8
	5808, 20090424_R1_FT	K.ATFDEEEGRDEYDEVAMPV.-	2201.92	0.01469	2	2.4701	0.6446	374.2
	3175, 20090424_R1_50mM	K.YHPDVPYVKR.V	1273.67	-0.00068	2	2.2535	0.3907	328.4
28	psu|PF14_0078 | organism=Plasmodium_falciparum_3D7 | product=HAP protein | location=MAL14:297468-298823(+) | length=451					150.272		51660.6
	8636, 20090424_R1_FT	K.ANVILDSATSVITVPTEFFNQFVESASVFK.V	3260.67	0.0204	4	5.1146	0.6878	579.6
	5102, 20090424_R1_50mM	K.LNHDLMWQVDLDVHFGNVSSK.K	2454.19	0.0087	3	5.0632	0.6485	1095.1
	6991, 20090424_R1_FT	K.FNFLFHTASSNVWVPSIK.C	2094.08	0.01218	3	4.5767	0.6059	538.8
	4468, 20090424_R1_500mM	K.YFTVYDYDNHTVGFALAK.N	2124.01	0.00518	2	3.9551	0.5837	780.4
	6510, 20090424_R1_FT	K.DLANVLSFGEAK.L	1263.66	0.00639	2	3.6496	0.5192	1122.6
	6953, 20090424_R1_25mM	K.FIEMTEIVGFEPFYSESDVDGVFGLGWK.D	3198.5	0.01206	3	3.6462	0.5481	709.2
	5080 - 5082, 20090424_R1_100mM	K.LNHDLMWQVDLDVHFGNVSSKK.A	2582.28	0.01093	5	3.2328	0.4069	608.2
	5744, 20090424_R1_FT	K.IEQAVYSIYLPPENK.N	1763.92	0.00981	2	3.0968	0.6096	587.7
	7074, 20090424_R1_FT	K.DLSIGSIDPYIVELK.T	1661.9	0.0103	2	3.0484	0.3208	667.5
	6535, 20090424_R1_FT	K.NTFVLGDPFMR.K	1296.64	0.0075	2	3.0275	0.4962	841.7
	5533, 20090424_R1_FT	R.FFDGPLNYEK.L	1229.58	0.00749	2	2.9272	0.5256	762.2
	3998, 20090424_R1_150mM	K.GYLTIGGIEER.F	1207.63	-0.00215	2	2.6937	0.4562	413.1
	5088, 20090424_R1_FT	K.AGTISGIFSK.D	980.541	0.00407	2	2.4603	0.3898	189.6
	4750, 20090424_R1_FT	K.LPTLEYR.S	891.493	0.00493	2	2.2058	0.488	593.9
	1278, 20090424_R1_FT	K.NHYDSSK.S	850.369	-0.00026	2	2.0919	0.3351	163.4
29	psu|PFI1090w | organism=Plasmodium_falciparum_3D7 | product=s-adenosylmethionine synthetase, putative | location=MAL9:903352-904560(+) | length=402					148.367		44815.8
	3891, 20090424_R1_50mM	K.RGNFLFTSESVNEGHPDK.I	2033.97	0.0015	3	7.1839	0.663	1577.2
	3562, 20090424_R1_25mM	R.VHTVLISTQHAEDIK.Y	1690.91	0.00835	2	5.3434	0.6806	2143.4
	5272, 20090424_R1_150mM	R.SPELIGAGDQGIMFGYATDETENYMPLTHHYATLLGK.R	4040.9	0.00356	4	5.0869	0.6912	1005.8
	5530, 20090424_R1_25mM	R.SPELIGAGDQGIMFGYATDETENYM*PLTHHYATLLGK.R	4056.9	0.02237	4	4.4764	0.1924	811
	3713 - 3715, 20090424_R1_50mM	R.VHTVLISTQHAEDIKYEQLK.T	2352.26	0.0011	3	4.4155	0.5912	773.7
	5171, 20090424_R1_50mM	R.SPELIGAGDQGIM*FGYATDETENYMPLTHHYATLLGK.R	4056.9	0.01407	4	4.3695	0.6326	883.4
	5484, 20090424_R1_FT	K.FVLGGPAADAGLTGR.K	1401.75	0.0081	2	4.2774	0.6564	1643.9
	5629, 20090424_R1_25mM	R.NFDLRPGFIIQELK.L	1689.93	0.00786	2	3.5968	0.3765	812.8
	6060, 20090424_R1_FT	K.LLDNETLYYLNPSGK.F	1739.89	0.01274	2	3.5138	0.5057	1458.2
	6386, 20090424_R1_FT	K.LGILPYLGPDGK.T	1242.71	0.007	2	3.3293	0.4706	609.8
	2496, 20090424_R1_FT	K.HIGYDDESK.G	1063.47	-0.00167	2	3.2648	0.6421	829.1
	5850, 20090424_R1_25mM	K.NYIFIFGEITTK.A	1445.77	0.00957	2	3.1377	0.4021	974.1
	5311, 20090424_R1_FT	K.TDLMENVIK.Y	1062.55	0.00578	2	3.0539	0.4038	1025.7
	4953, 20090424_R1_FT	K.VSIDEQSPDIAQCVHENR.S	2039.95	0.01206	3	2.8127	0.4667	414.9
	2923, 20090424_R1_100mM	K.TSAYGHFGR.E	995.469	-0.00123	2	2.7807	0.5214	578.4
30	psu|PFF1300w | organism=Plasmodium_falciparum_3D7 | product=pyruvate kinase, putative | location=MAL6:1078996-1081321(+) | length=511					148.347		55625.1
	5214 - 5216, 20090424_R1_25mM	K.VLETHEDHVITEVLNSAVIGER.K	2460.27	0.0136	2	6.9316	0.7184	2702.6
	7692, 20090424_R1_FT	K.LLYQSLVNAIETPISVQEAVAR.S	2414.33	0.01431	3	5.7875	0.6499	2503.4
	5274, 20090424_R1_FT	K.ILAESDGIMIAR.G	1288.69	0.00737	2	4.1186	0.5125	1660
	4337, 20090424_R1_200mM	K.IENIEGIIHFDK.I	1427.75	0.00054	2	4.0933	0.3911	1718.7
	5697, 20090424_R1_FT	K.FPVEAVTIMSK.I	1221.65	0.007	2	4.0875	0.5455	1306.3
	5244, 20090424_R1_FT	K.VGSFQGTDIVIR.N	1291.7	0.00603	2	3.9717	0.4864	872.9
	7438, 20090424_R1_FT	K.AQELRPNCLLGMLLDTK.G	1915.01	0.01108	3	3.8573	0.5916	807.8
	4028, 20090424_R1_25mM	K.VGDSVIAIHGIK.E	1208.7	0.0061	3	3.3694	0.4588	616
	4143, 20090424_R1_FT	R.GDLGM*EISPEK.V	1191.56	0.00527	2	3.3187	0.3313	945.7
	2488, 20090424_R1_100mM	R.FNFSHGSHEDHK.E	1441.62	0.00176	2	3.2394	0.5862	764.9
	3900, 20090424_R1_FT	K.EEVSGGTNLMK.V	1164.56	0.00615	2	2.6811	0.6164	862.9
	4782, 20090424_R1_FT	R.QILEPNNVNLR.S	1309.72	0.00664	2	2.6736	0.4112	418.8
	5544, 20090424_R1_FT	K.VDLPIISEK.D	1013.59	0.00444	2	2.671	0.5394	811
	6386, 20090424_R1_100mM	R.SAVETAESIQASLIIALTETGYTAR.L	2595.35	0.01688	3	2.6426	0.2838	80.5
	4699, 20090424_R1_FT	R.GDLGMEISPEK.V	1175.56	0.00591	2	2.4078	0.307	656.3
31	psu|MAL13P1.214 | organism=Plasmodium_falciparum_3D7 | product=phosphoethanolamine N-methyltransferase, putative | location=MAL13:1696925-1698144(+) | length=266					140.318		31023.5
	4167, 20090424_R1_50mM	K.YGAHTHGIDICSNIVNM*ANER.V	2331.06	0.0111	3	5.4104	0.5551	958.7
	4789, 20090424_R1_100mM	K.YGAHTHGIDICSNIVNMANER.V	2315.07	0.01163	3	4.7824	0.6465	375.3
	4910, 20090424_R1_500mM	K.VYEFIFGENYISSGGLEATK.K	2224.08	0.00615	2	4.6689	0.6695	1154.6
	6354, 20090424_R1_FT	K.WLKPTGTLLITDYCATEK.E	2053.07	0.012	3	4.5048	0.4304	1119.7
	3753, 20090424_R1_50mM	K.ILSDIELNENSK.V	1374.71	-0.00081	2	4.3126	0.5742	1472
	5066, 20090424_R1_500mM	K.DLSDYWNQLLEVEHK.Y	1888.91	0.00847	2	4.2921	0.6352	1048.1
	4855, 20090424_R1_FT	K.TFLENNQYTDEGVK.V	1657.77	0.00993	2	4.1247	0.6233	1515.1
	3913, 20090424_R1_500mM	R.DAILHLSLENK.N	1252.69	-0.00057	2	3.3515	0.5543	1127.8
	3084, 20090424_R1_100mM	K.YLHENKEEFLK.L	1449.74	-0.00056	2	3.2711	0.4133	698.2
	4595, 20090424_R1_25mM	K.KFISLDDGWSR.K	1323.67	0.00762	2	3.2631	0.4861	1469.9
	6651, 20090424_R1_FT	K.VYEFIFGENYISSGGLEATKK.I	2352.18	0.01554	3	3.0286	0.4559	325.9
	5847, 20090424_R1_FT	K.FISLDDGWSR.K	1195.57	0.00688	2	2.8482	0.2118	640.1
	5946, 20090424_R1_FT	K.IIFEANDILTK.E	1276.71	0.00542	2	2.6156	0.4566	998.7
	6388, 20090424_R1_FT	K.EFPENNFDLIYSR.D	1643.77	0.01018	2	2.1275	0.4092	188.6
32	psu|PFF0940c | organism=Plasmodium_falciparum_3D7 | product=cell division cycle protein 48 homologue, putative | location=MAL6:815619-818244(-) | length=828					140.258		92329.1
	4614, 20090424_R1_25mM	R.EMILYPIDHPDKFEK.F	1874.94	0.00981	2	4.5195	0.6078	772.8
	6877, 20090424_R1_FT	K.MDVIDLEDEIIDK.E	1547.75	0.01042	2	4.1165	0.5331	2030.7
	7942 - 7944, 20090424_R1_FT	K.NSPAIIFIDEIDSIAPK.R	1842.98	0.00867	3	4.1082	0.5452	725.9
	3583, 20090424_R1_FT	K.MAGEAEANLR.R	1061.5	0.00445	2	3.5923	0.4034	1553.4
	5483, 20090424_R1_50mM	K.NLFFIGATNRPELLDEALLRPGR.L	2612.43	0.01981	3	3.3944	0.3984	450.8
	3400, 20090424_R1_FT	R.DAIDAEEMNKK.S	1263.59	-0.0002	2	3.2407	0.4508	851
	2669, 20090424_R1_25mM	K.ENEQNETNENDVHNKTEQQANDQQK.N	2984.28	-0.00143	3	3.2063	0.6819	449.8
	4804, 20090424_R1_25mM	K.RMEELNFFR.G	1241.61	0.00639	2	3.1782	0.3834	621.3
	3630, 20090424_R1_25mM	R.AAIRDAIDAEEMNKK.S	1674.85	0.00406	3	2.9167	0.3811	368.4
	3802, 20090424_R1_FT	R.DAIDAEEMNK.K	1135.49	0.00493	2	2.8581	0.2744	940.3
	7332, 20090424_R1_FT	R.LDQLIYIPLPDLGAR.I	1696.96	0.00932	2	2.7337	0.5523	208.7
	5638, 20090424_R1_FT	R.GGFMSVEFK.V	1001.48	0.00445	2	2.6092	0.2968	839.3
	6260, 20090424_R1_FT	R.VMNQLLTEIDGVGPK.K	1613.86	0.00969	2	2.4048	0.3753	199.9
	4622, 20090424_R1_FT	R.ETVVEVPNVK.W	1113.61	0.0053	2	2.2979	0.4424	418.4
33	psu|PFL2215w | organism=Plasmodium_falciparum_3D7 | product=actin | location=MAL12:1920771-1921901(+) | length=376					138.381		41844
	5055, 20090424_R1_25mM	R.TTGIVLDSGDGVSHTVPIYEGYALPHAIM*R.L	3185.59	0.01638	3	6.7771	0.6336	861.1
	4908, 20090424_R1_50mM	R.TTGIVLDSGDGVSHTVPIYEGYALPHAIMR.L	3169.6	0.01194	3	6.5924	0.6659	742.1
	5331, 20090424_R1_FT	R.AAPEEHPVLLTEAPLNPK.G	1926.03	0.01311	2	5.1314	0.6986	864.7
	6423 - 6426, 20090424_R1_150mM	K.YSVWIGGSILSSLSTFQQMWITK.E	2632.35	0.02536	3	4.4913	0.364	737.3
	4330, 20090424_R1_FT	K.NPGIM*VGMEEK.D	1220.56	0.00747	2	4.0399	0.1751	982.8
	4422, 20090424_R1_FT	K.EAAGIHTTTFNSIK.K	1489.76	0.00896	2	3.8119	0.5422	788.3
	4438, 20090424_R1_FT	R.DITTLAPSTM*K.I	1193.61	0.0056	2	3.3877	0.3537	712
	4330, 20090424_R1_FT	K.NPGIMVGM*EEK.D	1220.56	0.00747	2	3.3323	0.3916	420.8
	6959, 20090424_R1_100mM	R.MTQIMFESFNVPAMYVAIQAVLSLYSSGR.T	3253.61	0.00302	3	3.0668	0.4987	711.6
	4762 - 4764, 20090424_R1_FT	K.NPGIMVGMEEK.D	1204.57	0.00743	2	3.0514	0.5643	889.6
	3636, 20090424_R1_FT	K.DAFVGDEAQTK.R	1180.55	0.0059	2	2.699	0.3948	978.5
	3960, 20090424_R1_FT	R.GYGFSTSAEK.E	1046.48	0.00493	2	2.5909	0.6146	982.3
	3792, 20090424_R1_150mM	R.SVFPSIVGRPK.N	1186.69	-0.00044	2	2.2987	0.195	502.5
	5948, 20090424_R1_FT	R.DLTEYLMK.I	1012.5	0.00371	2	2.1067	0.3527	358.3
34	gi|7669492|ref|NP_002037.2| glyceraldehyde-3-phosphate dehydrogenase [Homo sapiens]					136.391		36030.4
	4774, 20090424_R1_50mM	K.GILGYTEHQVVSSDFNSDTHSSTFDAGAGIALNDHFVK.L	4036.89	0.03652	4	7.3643	0.7242	2166.8
	6319, 20090424_R1_100mM	K.VIHDNFGIVEGLMTTVHAITATQK.T	2595.36	0.02262	3	6.2624	0.7618	1170.2
	4720, 20090424_R1_100mM	K.RVIISAPSADAPMFVMGVNHEK.Y	2369.21	0.01206	3	6.0955	0.59	1636.5
	4517, 20090424_R1_25mM	K.RVIISAPSADAPMFVM*GVNHEK.Y	2385.21	0.0149	3	5.9104	0.1704	1708.4
	6199, 20090424_R1_50mM	K.VDIVAINDPFIDLNYM*VYMFQYDSTHGK.F	3324.56	0.02272	3	5.4722	0.1511	312.5
	5940, 20090424_R1_25mM	K.VIHDNFGIVEGLM*TTVHAITATQK.T	2611.35	0.0142	3	5.3974	0.7107	597.5
	6629, 20090424_R1_25mM	K.VDIVAINDPFIDLNYMVYM*FQYDSTHGK.F	3324.56	0.02675	3	4.9474	0.6671	408.2
	6685, 20090424_R1_50mM	K.VDIVAINDPFIDLNYMVYMFQYDSTHGK.F	3308.56	0.02194	3	4.5804	0.5983	413.3
	4246, 20090424_R1_50mM	K.RVIISAPSADAPM*FVMGVNHEK.Y	2385.21	0.01288	3	4.5125	0.5363	309.2
	5506 - 5508, 20090424_R1_FT	R.VPTANVSVVDLTCR.L	1473.77	0.00945	2	4.137	0.6879	1235.3
	6229, 20090424_R1_FT	K.LISWYDNEFGYSNR.V	1763.8	0.01079	2	3.6908	0.623	1507.4
	5280, 20090424_R1_FT	R.GALQNIIPASTGAAK.A	1411.79	0.00895	2	3.513	0.5337	700.7
	5514, 20090424_R1_25mM	K.WGDAGAEYVVESTGVFTTMEK.A	2277.04	0.01279	3	3.3665	0.3475	212.2
	6580, 20090424_R1_FT	K.LVINGNPITIFQER.D	1613.9	0.01274	2	2.8492	0.6621	304.3
35	gi|1360744|pir||B35049 ankyrin 1, erythrocyte splice form 3 - human [MASS=203445					136.286		203320
	6062, 20090424_R1_25mM	R.IIALGPTGAQFLSPVIVEIPHFASHGR.G	2827.56	0.01465	5	5.7191	0.7346	1574.8
	6247, 20090424_R1_25mM	K.FLLENGANQNVATEDGFTPLAVALQQGHENVVAHLINYGTK.G	4393.22	0.03237	4	5.2524	0.7108	637.5
	5616, 20090424_R1_50mM	K.TGASIDAVTESGLTPLHVASFMGHLPIVK.N	2948.55	0.0165	4	4.57	0.5163	759.5
	5368, 20090424_R1_FT	R.TAAVLLQNDPNPDVLSK.T	1794.96	0.01104	2	3.7996	0.5726	1368.5
	6719, 20090424_R1_50mM	R.IRVENPNSLLEQSVALLNLWVIR.E	2676.52	0.01493	3	3.7222	0.6325	343.6
	8547, 20090424_R1_FT	R.VENPNSLLEQSVALLNLWVIR.E	2407.33	0.01499	3	3.6894	0.4974	435.4
	3953, 20090424_R1_50mM	K.KGNTALHIAALAGQDEVVR.E	1963.07	0.00528	3	3.5886	0.4872	1219.7
	6153, 20090424_R1_50mM	R.SRDIEVLEGMSLFAELSGNLVPVKK.A	2731.47	0.01552	4	3.2731	0.5279	582.4
	3539, 20090424_R1_25mM	K.RQDDATGAGQDSENEVSLVSGHQR.G	2556.17	0.00063	4	3.2125	0.6248	1262.2
	5200, 20090424_R1_FT	R.ISEILLDHGAPIQAK.T	1604.9	0.00834	3	2.8098	0.3223	718.7
	3019, 20090424_R1_25mM	R.RGNVIMVR.L	944.546	-0.00026	2	2.5529	0.2313	337.3
	4929, 20090424_R1_FT	R.EADAATSFLR.A	1080.53	0.0042	2	2.4654	0.2686	430.1
	3085, 20090424_R1_100mM	K.FHRPIGLR.I	995.59	-0.00221	2	2.4538	0.3261	474.8
	4430, 20090424_R1_FT	K.EIILETTTK.K	1047.59	0.0042	2	2.0775	0.2088	216.3
36	gi|112798|sp|P16452|EPB42_HUMAN Erythrocyte membrane protein band 4.2 (Erythrocyte protein 4.2) (P4.2)					130.364		76924.7
	4494, 20090424_R1_25mM	K.APSSLPLRGDAQISVTLVNHSEQEK.A	2676.4	0.0131	3	7.0598	0.6782	960.8
	4965, 20090424_R1_FT	R.VLPTPQTQATQEGALLNK.R	1909.04	0.01226	2	4.7806	0.7001	609.6
	3648, 20090424_R1_FT	K.VALTAQTGEQPSK.I	1329.7	0.0081	2	3.9599	0.5468	1766.5
	8298, 20090424_R1_FT	K.QLLLGQFTLLFNPWNR.E	1960.08	0.01645	3	3.8167	0.3854	349.8
	4880, 20090424_R1_500mM	R.RGQPFTIILYFRAPVR.A	1934.11	-0.00021	3	3.8014	0.4581	550.1
	5454, 20090424_R1_25mM	R.VLGALLHFLK.E	1110.7	0.00444	2	3.7785	0.3683	1085.1
	5428, 20090424_R1_FT	R.TQATFPISSLGDR.K	1392.71	0.00823	2	3.6487	0.4357	1110
	6532, 20090424_R1_50mM	K.QLLLGQFTLLFNPWNREDAVFLK.N	2762.5	0.01493	3	3.5422	0.5895	270.7
	3311, 20090424_R1_25mM	K.WSQPVHVAR.V	1079.57	0.00029	2	2.9042	0.4571	445.3
	3316, 20090424_R1_FT	K.YPEGSLQEK.E	1050.51	-0.00202	2	2.7426	0.2603	516.8
	3770, 20090424_R1_200mM	K.FQFTPTHVGLQR.L	1430.75	4e-05	2	2.4231	0.3565	334.9
	5180, 20090424_R1_150mM	R.RGQPFTIILYFR.A	1510.85	-0.0002	2	2.4043	0.3482	217.1
	3723, 20090424_R1_500mM	K.LHLTLSANLEK.I	1238.71	-0.00118	2	2.1287	0.5008	332.1
37	psu|PF11_0351 | organism=Plasmodium_falciparum_3D7 | product=heat shock protein hsp70 homologue | location=MAL11:1320112-1322103(+) | length=663					130.297		73252.4
	8714, 20090424_R1_FT	K.DLLLLDVIPLSLGIETLGGVFTK.L	2426.42	0.01201	2	5.9457	0.7974	1446.5
	6465, 20090424_R1_FT	R.IINEPTAAALAFGLEK.S	1657.92	0.00852	3	4.257	0.5627	741.1
	4419, 20090424_R1_FT	R.ASNGDAWIEAQGK.K	1346.63	0.00725	2	3.8957	0.4828	1187.5
	4771, 20090424_R1_FT	R.TTPSVVAFTNDNQR.L	1549.76	0.01128	2	3.7617	0.5336	805.7
	3378, 20090424_R1_25mM	K.RQAITNPENTVYATK.R	1705.89	-0.00058	3	3.3419	0.3677	1052.1
	3710, 20090424_R1_FT	K.MVQEAELNR.E	1089.54	0.00554	2	3.2657	0.4678	1394
	5502, 20090424_R1_FT	K.VHQAVITVPAYFNDSQR.Q	1944.99	0.01273	3	3.1255	0.2903	395.2
	4844, 20090424_R1_FT	K.NEAETLIYSSEK.Q	1383.66	0.00835	2	3.065	0.3703	1050.6
	5029, 20090424_R1_25mM	K.DADVKKEEINEIILVGGMTR.M	2230.17	0.00747	4	3.0011	0.33	387.3
	7008, 20090424_R1_FT	R.ILEYFISEFK.K	1288.68	0.00823	2	2.9833	0.4354	1161.1
	3733, 20090424_R1_FT	K.VIENSEGFR.T	1050.52	0.00445	2	2.7259	0.3046	670.3
	5456, 20090424_R1_FT	K.IAGLDVLR.I	856.525	0.00523	2	2.4132	0.4039	662.4
	1883 - 1885, 20090424_R1_FT	K.ISDSDKDELR.Q	1177.57	-0.00123	2	2.0978	0.2334	498.9
38	psu|PF14_0655 | organism=Plasmodium_falciparum_3D7 | product=RNA helicase-1, putative | location=MAL14:2825306-2826854(+) | length=398					130.293		45281.4
	3380 - 3382, 20090424_R1_100mM	R.KKVDILTQEMHNR.L	1611.86	-0.0025	3	5.8502	0.6021	818.8
	6391, 20090424_R1_50mM	K.KLVPDIQVALFSATMPQEILELTTR.F	2813.55	0.01041	3	5.1801	0.6362	741.6
	3725, 20090424_R1_25mM	K.KVDILTQEMHNR.L	1483.77	0.00567	2	4.8026	0.5646	1713.4
	5145, 20090424_R1_FT	K.GVAINFVTNDDK.E	1292.65	0.00725	2	4.6538	0.5125	1182.5
	5376, 20090424_R1_500mM	K.LFILDEADEMLSR.G	1551.77	0.01128	2	3.7544	0.4231	2034.1
	7586, 20090424_R1_FT	K.KIESYYSTQIEEMPLEVADYL.-	2521.21	0.01616	2	3.5628	0.5516	1020.2
	8392, 20090424_R1_FT	K.LVPDIQVALFSATMPQEILELTTR.F	2685.45	0.02407	4	3.4068	0.5528	349.2
	4874, 20090424_R1_FT	K.KDELTLEGIR.Q	1173.65	0.00505	2	3.2282	0.2227	600.8
	5578, 20090424_R1_FT	R.VLVTTDLLAR.G	1100.67	0.00566	2	2.7368	0.5013	1179.8
	4000, 20090424_R1_FT	R.VYDMIDKR.H	1039.52	0.00542	2	2.2406	0.1847	873.4
	4036, 20090424_R1_FT	K.QGVHMVVGTPGR.V	1237.65	0.00615	2	2.1442	0.2735	70.5
	4177, 20090424_R1_FT	R.VYDMIDK.R	883.423	0.00518	2	2.1068	0.377	674.4
	5251, 20090424_R1_FT	K.AQIYEVFK.K	997.535	0.00426	2	2.0226	0.5098	543.2
39	psu|PF13_0179 | organism=Plasmodium_falciparum_3D7 | product=isoleucine--tRNA ligase, putative | location=MAL13:1350240-1354058(-) | length=1272					130.279		151214
	3490, 20090424_R1_25mM	K.HADEDIYSDHINVNK.N	1769.81	-0.00088	3	5.4279	0.7195	1454.9
	3062, 20090424_R1_50mM	K.YTNNQNMEHNENNETTNIKEEDLNRNDIHK.S	3671.64	0.00576	4	4.0761	0.6647	308.5
	6759, 20090424_R1_50mM	K.NDNIMDQWIFSSLQSLINSVHTEMK.A	2950.41	0.0112	3	3.8873	0.5998	405.8
	5762, 20090424_R1_25mM	K.YEFIELIEHMK.D	1451.72	0.00656	3	3.872	0.5473	528.2
	5606, 20090424_R1_25mM	K.NLSLNQNSPVLMHIYIYDQTFK.N	2638.33	0.01157	3	3.8541	0.5558	603.9
	3973, 20090424_R1_25mM	K.VHYPFSTETNDFHK.I	1721.79	0.0065	3	3.4992	0.6607	480.4
	5449, 20090424_R1_FT	K.LVENNETTYWIPAHVK.E	1913.98	0.0112	3	3.4809	0.5412	467.1
	3577, 20090424_R1_25mM	K.NHMLNENEYIK.K	1404.66	0.00541	3	3.3202	0.3362	996.1
	4787, 20090424_R1_25mM	K.YKPLFTNFYEK.H	1449.74	0.00526	3	3.2398	0.4	687.7
	3890, 20090424_R1_25mM	R.HYIDNIEIK.N	1144.6	0.0042	2	3.0139	0.4664	1056.3
	3071, 20090424_R1_50mM	K.NHMLNENEYIKK.C	1532.75	-0.00106	3	2.8972	0.4345	416.8
	5100, 20090424_R1_25mM	K.SFILPYYHSFR.F	1429.73	0.00409	3	2.8442	0.3415	271.7
	3280, 20090424_R1_100mM	K.KFHNWIK.D	972.541	-0.00215	2	2.1956	0.1059	443.1
40	psu|PF14_0344 | organism=Plasmodium_falciparum_3D7 | product=hypothetical protein | location=MAL14:1479720-1482701(+) | length=993					130.268		112340
	4925, 20090424_R1_25mM	K.FNTFDEKDDDVKYELFGENEEAEELNNNTTTASSK.G	4043.78	0.01601	4	5.3386	0.6596	1364.2
	3720, 20090424_R1_25mM	K.KNSEYDLYDDDDKEGGNFK.S	2251.96	0.01285	3	5.1174	0.6765	1295.4
	6290, 20090424_R1_FT	K.NFGGADNEIVQNILK.K	1631.84	0.01176	2	5.0077	0.5453	1914.6
	5371, 20090424_R1_FT	K.DLSLNETSGLTNEQLK.N	1761.89	0.00945	2	4.0692	0.6258	1395.4
	7219, 20090424_R1_FT	K.DNLQSFLSSLTGNK.D	1523.77	0.00993	2	4.0234	0.5655	1813.4
	3502, 20090424_R1_25mM	K.NFGGKPSAHVTDSFSR.K	1706.82	-0.00082	3	3.9701	0.5608	1081.3
	5575, 20090424_R1_FT	K.LAKPDDNFYELSPYASDEK.D	2202.02	0.01291	3	3.6848	0.3562	599.6
	2217, 20090424_R1_FT	K.GQNNNEEDDEEGGDDDDYDDK.S	2387.81	-0.00051	3	3.4962	0.8873	2158.6
	4424, 20090424_R1_FT	K.NDGGVTMFSK.D	1055.48	0.00432	2	3.0454	0.4959	1199.4
	2484, 20090424_R1_FT	K.YADNSFEDK.F	1088.45	-0.0019	2	2.9089	0.6608	652.5
	2842, 20090424_R1_FT	K.NDGGVTM*FSK.D	1071.48	-0.00227	2	2.6954	0.4025	581.6
	6406, 20090424_R1_FT	K.LTLDPSMMNMLNNK.D	1621.77	0.00871	2	2.1601	0.419	260.8
	7774, 20090424_R1_FT	K.NPLSDMMNIFGVPQTGK.E	1848.9	0.01066	2	2.0588	0.2862	319.2
41	psu|PFF0435w | organism=Plasmodium_falciparum_3D7 | product=ornithine aminotransferase | location=MAL6:362631-363875(+) | length=414					130.255		46025.5
	4461, 20090424_R1_500mM	K.KYNVLFVADEVQTGLGR.T	1909.02	-0.00093	2	5.0911	0.579	1205
	6703, 20090424_R1_FT	K.YNVLFVADEVQTGLGR.T	1780.92	0.01079	2	4.4781	0.6581	2356.7
	4836, 20090424_R1_FT	K.VLMMNTGAEASETAYK.L	1715.8	0.01079	2	4.352	0.5377	2756.5
	5780, 20090424_R1_25mM	R.YYDFLSAYSSVNQGHCHPDILNAMINQAK.K	3299.52	0.0209	4	4.3407	0.6331	1175.6
	6360, 20090424_R1_FT	K.SSQDYMNNELTYGAHNYDPIPVVLK.R	2868.35	0.01719	3	3.8943	0.3814	782.7
	4290, 20090424_R1_100mM	K.LLCTHHYGVKPDVILLGK.A	2006.13	0.00681	3	3.8639	0.474	610.1
	7292, 20090424_R1_FT	K.NDLVNVWDICLK.F	1431.73	0.00872	2	3.3518	0.5164	1321.6
	4629, 20090424_R1_FT	K.IIVCNNNFSGR.T	1236.62	0.00603	2	3.2071	0.5471	683.2
	4168, 20090424_R1_50mM	K.VPYDDLEALEK.E	1291.64	0.00627	2	3.1566	0.4776	668.2
	5898, 20090424_R1_FT	K.LGAPFLQNLK.E	1100.65	0.00505	2	3.1131	0.353	595.4
	6168, 20090424_R1_FT	R.YLTNLFGYDK.V	1233.61	0.0053	2	3.0519	0.5565	592.1
	6834, 20090424_R1_FT	K.NNFGPFVPNFLK.V	1393.73	0.00896	2	2.7637	0.4582	490.2
	5318, 20090424_R1_FT	K.GVFVYDIEDRR.Y	1368.69	0.00835	2	2.2768	0.3326	486.5
42	psu|PF14_0075 | organism=Plasmodium_falciparum_3D7 | product=plasmepsin, putative | location=MAL14:283086-284435(+) | length=449					128.318		51014
	5023, 20090424_R1_200mM	K.LNHDLYWQIDLDIHFGK.Y	2127.07	0.00491	3	5.8042	0.5717	1952.2
	5367, 20090424_R1_50mM	K.HVGYLTIGGIESDFYEGPLTYEK.L	2588.26	0.01724	3	5.6419	0.6366	1654.4
	5756, 20090424_R1_FT	K.ANAVVDSGTSTITAPTSFLNK.F	2094.07	0.01299	2	5.3652	0.6695	2086.9
	6994 - 6996, 20090424_R1_FT	K.IDNALFTFYLPVHDK.H	1792.93	0.0103	2	4.0542	0.6076	1108.3
	7513, 20090424_R1_FT	K.VPFLPLYVTTCDNDDLPTLEFHSR.N	2792.36	0.01309	3	4.0523	0.6131	554.5
	6398, 20090424_R1_FT	K.DLSIGSIDPVVVELKK.Q	1711.98	0.0114	2	4.0432	0.4639	512.4
	7977, 20090424_R1_FT	K.FIEVTDADDLEPIYSGSEFDGILGLGWK.D	3086.49	0.01821	4	3.8482	0.5567	758.5
	6702, 20090424_R1_FT	K.DLSIGSIDPVVVELK.K	1583.89	0.01164	2	3.3678	0.5357	1716.4
	4275, 20090424_R1_FT	K.VEISYGSGTVR.G	1167.6	0.00725	2	3.232	0.5451	1583.3
	6696, 20090424_R1_FT	K.DVISLGDLSLPYK.F	1419.77	0.01042	2	3.0372	0.4663	1519.1
	1819, 20090424_R1_FT	K.HLYDASASK.S	991.484	-0.00129	2	2.8187	0.5065	604
	6062, 20090424_R1_FT	K.YFTVFDYEK.E	1211.56	0.00701	2	2.7625	0.5356	493.3
	4226, 20090424_R1_FT	K.ESVGFAVAK.N	907.488	0.00347	2	2.1665	0.3654	598.1
43	psu|PF07_0033 | organism=Plasmodium_falciparum_3D7 | product=Cg4 protein | location=MAL7:451089-453710(+) | length=873					120.365		99901.3
	6644, 20090424_R1_25mM	K.NKPLYEPPVYTLNDIEAEFNEVTQLAQK.F	3263.65	0.01243	3	7.3024	0.7363	1568.6
	3526, 20090424_R1_FT	K.NEETNLDANEEQNNEAK.N	1961.83	0.01023	3	6.557	0.7655	2158.5
	3157, 20090424_R1_FT	K.EKNEETNLDANEEQNNEAK.N	2218.97	-2e-05	3	5.9212	0.6765	1325.5
	7869, 20090424_R1_FT	R.VPFIQNFLQQYFQK.P	1799.95	0.00932	2	5.2738	0.467	2344.3
	5729, 20090424_R1_25mM	K.QQNLGNIINHLNNIITQCSNKPSDESQNIINR.T	3632.82	0.02725	4	3.4619	0.3803	329.5
	7807, 20090424_R1_FT	R.ILLSLDDYENWLYDNIEENK.N	2499.19	0.01567	2	3.3816	0.4971	1316.9
	4711, 20090424_R1_500mM	K.DIFNFSEQEINMQHSDILEGER.L	2651.2	0.00376	3	3.0866	0.5711	549.9
	4485, 20090424_R1_FT	K.IINANVLR.I	912.562	0.00487	2	2.91	0.2017	557
	5099, 20090424_R1_25mM	K.HLNELETIIYESR.S	1616.83	0.00565	3	2.9085	0.4308	779.5
	5811, 20090424_R1_FT	K.VNIQDIHSIEVLGGSTR.V	1837.98	0.0109	3	2.8312	0.3	718.7
	3989, 20090424_R1_25mM	K.VTHPINVEWHNINDASK.S	1973.98	0.00858	3	2.5604	0.5298	605.3
	3840, 20090424_R1_FT	K.FDVYNSK.Q	872.415	0.00474	2	2.4585	0.3871	669.7
44	psu|PF10_0084 | organism=Plasmodium_falciparum_3D7 | product=tubulin beta chain, putative | location=MAL10:360625-362480(-) | length=445					120.35		49718.9
	5870, 20090424_R1_25mM	R.AGPFGQLFRPDNFVFGQTGAGNNWAK.G	2796.36	0.01792	3	5.2765	0.6285	1308.2
	5464, 20090424_R1_500mM	R.LHFFMIGFAPLTSR.G	1636.87	0.01348	2	4.2712	0.6215	1413.5
	6201, 20090424_R1_FT	R.IMETFSVFPSPK.V	1382.7	0.0075	2	3.9431	0.602	1969.9
	6177 - 6180, 20090424_R1_150mM	K.LAVNLIPFPRLHFFMIGFAPLTSR.G	2757.54	0.00754	3	3.9028	0.6025	491.9
	4892, 20090424_R1_FT	R.VDVFYNEATGGR.Y	1327.63	0.00773	2	3.7645	0.507	1173.6
	5815, 20090424_R1_50mM	K.GHYTEGAELIDAVLDVVRK.E	2085.1	0.01041	3	3.5957	0.4673	672.6
	4750, 20090424_R1_25mM	K.RVSDQFTAMFR.R	1357.67	0.00693	3	3.3021	0.3951	762.9
	6531, 20090424_R1_25mM	K.GHYTEGAELIDAVLDVVR.K	1957	0.00686	4	3.2714	0.5562	719.1
	6534, 20090424_R1_FT	K.LAVNLIPFPR.L	1139.69	0.00505	2	3.113	0.5135	786.3
	5860, 20090424_R1_500mM	R.KLAVNLIPFPRLHFFMIGFAPLTSR.G	2885.64	0.01919	4	3.0355	0.6477	847.5
	6187, 20090424_R1_FT	R.AILMDLEPGTMDSVR.A	1647.81	0.00981	2	2.6208	0.2397	397.6
	4407, 20090424_R1_200mM	K.NSSYFVEWIPHNTK.S	1721.83	0.00151	2	2.3699	0.3253	214
45	psu|PF14_0076 | organism=Plasmodium_falciparum_3D7 | product=plasmepsin 1 precursor | location=MAL14:288297-289655(+) | length=452					120.318		51428.3
	5284, 20090424_R1_150mM	K.LNHDLYWQVDLDLHFGNLTVEK.A	2669.34	0.00485	3	5.7718	0.5631	970.5
	5892, 20090424_R1_FT	K.ATAIVDSGTSSITAPTEFLNK.F	2123.09	0.0147	2	5.6642	0.7035	958.9
	6567, 20090424_R1_25mM	K.FIEVTDTNGFEPAYTLGQFDGIVGLGWK.D	3074.51	0.01914	3	5.2912	0.5679	871.9
	5394, 20090424_R1_500mM	K.IEQAVFTFYLPFDDK.H	1832.91	0.01287	2	3.794	0.5519	679.1
	6456, 20090424_R1_FT	K.DLSIGSVDPVVVELK.N	1569.87	0.01238	2	3.7293	0.5757	1207.8
	5460, 20090424_R1_FT	K.GYLTIGGIEDR.F	1193.62	0.00505	2	3.4889	0.5171	1053.9
	6769, 20090424_R1_FT	K.NTFILGDPFMR.K	1310.66	0.00835	2	3.4502	0.495	1121
	4849, 20090424_R1_500mM	K.YFTVFDYDNHTVGFALAK.K	2108.01	0.00176	2	3.4381	0.5929	525.1
	4650, 20090424_R1_FT	R.FYEGQLTYEK.L	1277.6	0.00761	2	3.0069	0.4151	1224.7
	5971, 20090424_R1_FT	K.FFEGLDVVK.I	1053.56	0.00506	2	2.9581	0.5211	685.9
	6765, 20090424_R1_FT	K.DIVTIANLSFPYK.F	1480.8	0.01054	2	2.2568	0.1641	598.5
	5490, 20090424_R1_FT	K.LPTLEFR.S	875.499	0.0048	2	2.1358	0.3459	559.7
46	psu|PF11_0208 | organism=Plasmodium_falciparum_3D7 | product=phosphoglycerate mutase, putative | location=MAL11:761694-762817(+) | length=250					118.462		28752.1
	6499, 20090424_R1_25mM	K.HLDNLSEADVLELNIPTGVPLVYELDENLKPIK.H	3700.97	0.01669	3	8.4825	0.7219	1394
	3931, 20090424_R1_50mM	K.HYYLLDSEELKK.K	1537.79	0.00274	2	4.4597	0.5713	1374.8
	5712, 20090424_R1_FT	K.FTGWTDVPLSEK.G	1379.68	0.00835	2	4.0364	0.5626	1253
	3604, 20090424_R1_25mM	K.EDNRWPGHNVVYK.N	1613.78	0.00762	2	3.3322	0.4067	415.7
	4513, 20090424_R1_25mM	K.HYYLLDSEELK.K	1409.69	0.00713	2	3.2986	0.5595	1305.3
	3217, 20090424_R1_FT	K.VMVAAHGNSLR.G	1154.61	-0.00166	2	3.281	0.5184	1497.6
	5769, 20090424_R1_FT	K.FDVVYTSVLK.R	1170.64	0.00689	2	2.6314	0.4217	1067.6
	3920, 20090424_R1_200mM	K.TADLLHVPVVK.T	1191.71	-0.00031	2	2.5824	0.4273	454.5
	1706, 20090424_R1_FT	R.HGESTWNK.E	958.438	-0.00105	2	2.4705	0.4667	377.9
	2834, 20090424_R1_150mM	R.HYGSLQGLNK.S	1116.58	-0.00227	2	2.2833	0.3825	402.2
	1467, 20090424_R1_FT	K.KYGEEQVK.I	980.505	-0.00209	2	2.1729	0.1503	296.5
	1910, 20090424_R1_FT	K.KMDEVANQGK.A	1119.55	-0.00202	2	2.0347	0.3326	494.5
47	gi|3387905|gb|AAC28635.1| glucose transporter glycoprotein [Homo sapiens] [MASS=					110.293		37855.1
	6009, 20090424_R1_FT	K.TPEELFHPLGADSQV.-	1639.8	0.00896	2	4.9497	0.5329	993.6
	3922, 20090424_R1_25mM	K.LRGTADVTHDLQEMK.E	1713.86	0.00664	2	4.7124	0.5716	1276.3
	3887, 20090424_R1_100mM	K.LRGTADVTHDLQEMKEESR.Q	2215.08	-0.00523	4	4.4646	0.5542	749
	3298, 20090424_R1_25mM	R.GTADVTHDLQEM*KEESR.Q	1961.89	0.00173	3	4.313	0.6067	921.2
	3423, 20090424_R1_200mM	R.GTADVTHDLQEMKEESR.Q	1945.89	-0.00253	3	4.0921	0.6035	895.8
	4675, 20090424_R1_FT	R.GTADVTHDLQEMK.E	1444.67	0.01018	2	3.7006	0.4973	1329.7
	4312, 20090424_R1_150mM	R.QGGASQSDKTPEELFHPLGADSQV.-	2498.18	-0.00308	3	3.6843	0.5773	196.6
	4416, 20090424_R1_100mM	R.TFDEIASGFR.Q	1142.55	0.00407	2	3.4567	0.6084	1273
	3137, 20090424_R1_50mM	K.LRGTADVTHDLQEM*KEESR.Q	2231.07	-0.00505	4	3.022	0.5822	496.7
	7141, 20090424_R1_FT	K.VTILELFR.S	990.598	0.00487	2	2.8468	0.6354	1034.4
	5403, 20090424_R1_25mM	K.KVTILELFR.S	1118.69	0.0042	2	2.575	0.4785	616.9
48	psu|PF13_0197 | organism=Plasmodium_falciparum_3D7 | product=Merozoite Surface Protein 7 precursor, MSP7 | location=MAL13:1419284-1420339(-) | length=351					110.246		41251.1
	3363, 20090424_R1_FT	K.NEQEISTQGQEVQK.P	1617.77	0.00225	2	4.8255	0.4598	1530
	4087, 20090424_R1_FT	K.NEQEISTQGQEVQKPAQGGESTFQK.D	2748.31	0.01566	3	4.7671	0.5724	904.1
	6243, 20090424_R1_FT	K.NLIIMFGQEDNK.S	1421.71	0.00786	2	4.0348	0.5473	1729.5
	5063, 20090424_R1_50mM	K.KLYNLGDVFNHVVDISNKK.N	2203.19	0.00942	4	3.6985	0.5804	2090
	5562, 20090424_R1_25mM	K.KLYNLGDVFNHVVDISNK.K	2075.09	0.01072	3	3.523	0.5321	1289.9
	5263, 20090424_R1_FT	K.NYIYGVYSYAK.Q	1340.65	0.00884	2	3.2148	0.4418	987.2
	7683, 20090424_R1_FT	K.FLEYSFNLLNTM.-	1491.72	0.00982	2	3.1871	0.4246	1453.2
	7730, 20090424_R1_FT	K.SESFPLFQNLGLFGK.N	1683.87	0.00933	2	3.0023	0.541	294.7
	5633, 20090424_R1_25mM	K.LYNLGDVFNHVVDISNKK.N	2075.09	0.01181	3	2.7478	0.4416	336.8
	4375, 20090424_R1_FT	K.INLDEYGK.K	951.478	0.00493	2	2.6475	0.3936	736.1
	3531, 20090424_R1_200mM	K.HMTEIFIK.L	1018.54	-0.00154	2	2.4081	0.3888	783.1
49	psu|PF10_0115 | organism=Plasmodium_falciparum_3D7 | product=QF122 antigen | location=MAL10:455397-458816(+) | length=1139					110.239		131545
	2813, 20090424_R1_25mM	K.NEVHAETDVTKNETQEK.E	1971.93	-0.00021	3	4.7766	0.6152	776.7
	7077, 20090424_R1_FT	K.KIEIENFISTINSTISR.F	1965.07	0.01077	3	4.4262	0.503	806.4
	3014 - 3016, 20090424_R1_25mM	R.SKEEMSNNNNNNNSSSNGGAFNNSYHESR.Y	3203.31	0.00221	4	4.3406	0.7811	494.2
	3444, 20090424_R1_100mM	K.TSHVAQIYGHEDNIHLAK.D	2033.02	-0.00291	4	3.8399	0.6676	938.1
	5984, 20090424_R1_FT	K.NLDSEFVPFEEK.E	1453.68	0.00786	2	3.8139	0.573	1158.7
	7246, 20090424_R1_FT	K.ALEMIEELLK.K	1188.65	0.00676	2	3.1991	0.4768	1386.7
	5786, 20090424_R1_FT	K.DVLENLVQSEGK.E	1330.68	0.01286	2	2.8391	0.3995	579.2
	4501, 20090424_R1_FT	K.EIETNTNTLIR.M	1303.69	0.00737	2	2.6926	0.4199	196.3
	3492, 20090424_R1_FT	K.GVYINTNDEK.A	1152.55	0.0009	2	2.6524	0.4413	853.4
	4107, 20090424_R1_FT	K.TFDASATIK.G	953.494	0.00395	2	2.5143	0.2276	434.9
	4702, 20090424_R1_FT	K.YFVYVDNNK.L	1161.56	0.00554	2	2.2549	0.4251	804.3
50	psu|PFF1155w | organism=Plasmodium_falciparum_3D7 | product=hexokinase | location=MAL6:981067-982548(+) | length=493					100.275		55225.8
	4106, 20090424_R1_50mM	K.HATASQLFDHFAER.I	1629.78	0.00822	2	5.1768	0.6462	1323.1
	8450, 20090424_R1_FT	R.ISYSTLEEFVDNFVYELK.K	2196.07	0.01425	3	4.9402	0.587	2946.1
	8271, 20090424_R1_FT	K.DLPTSPIDLVMDWYSANR.S	2093	0.01201	2	3.6744	0.7279	685.3
	5563, 20090424_R1_FT	K.YIMGEFNDLDNK.E	1458.66	0.00847	2	3.6206	0.5388	1391.2
	5540, 20090424_R1_FT	K.AENLIIIPADDGSGK.G	1512.79	0.0103	2	3.199	0.5475	802.8
	7648, 20090424_R1_FT	K.GAAITAAVIALNADIPQLP.-	1819.03	0.00748	3	3.0736	0.5913	386.1
	6230, 20090424_R1_FT	K.IINIEFGNFDK.D	1309.68	0.00713	2	2.8504	0.4287	730.9
	4318, 20090424_R1_50mM	K.HPNLWIPHECSFK.M	1607.78	0.00687	3	2.6151	0.3958	868.7
	7007, 20090424_R1_25mM	R.ISYSTLEEFVDNFVYELKK.G	2324.17	0.01218	3	2.6062	0.2157	172.6
	3182, 20090424_R1_FT	R.DQETYSLK.F	983.468	-0.00166	2	2.4734	0.3692	535.4
51	gi|27574029|pdb|1N11|A Chain A, D34 Region Of Human Ankyrin-R And Linker [MASS=4					100.271		46366.4
	4059, 20090424_R1_50mM	R.GGSPHSPAWNGYTPLHIAAK.Q	2061.03	0.01023	3	5.197	0.5914	1113.5
	4505, 20090424_R1_25mM	K.LLLENNANPNLATTAGHTPLHIAAR.E	2622.41	0.01382	4	5.1471	0.3961	1190
	5424, 20090424_R1_25mM	K.LGYSPLHQAAQQGHTDIVTLLLK.N	2503.37	0.01407	3	4.8549	0.5987	472
	3735, 20090424_R1_50mM	R.MGYTPLHVASHYGNIK.L	1787.89	0.00261	2	4.2622	0.5909	615.6
	4636, 20090424_R1_500mM	K.SGLTPLHLVAQEGHVPVADVLIK.H	2393.36	4e-05	3	4.2114	0.5722	702.8
	4022, 20090424_R1_100mM	K.NGLTPLHVAVHHNNLDIVK.L	2091.15	-0.00131	3	3.6101	0.5369	456.9
	4678, 20090424_R1_500mM	R.EGHVETVLALLEK.E	1437.79	-0.0002	2	3.4526	0.4901	717.7
	6017, 20090424_R1_25mM	R.SLLQYGGSANAESVQGVTPLHLAAQEGHAEMVALLLSK.Q	3890.01	0.02626	4	3.2481	0.5722	522.3
	2837, 20090424_R1_25mM	K.AKDDQTPLHCAAR.I	1425.69	-0.00241	3	3.1933	0.5451	600.4
	2472, 20090424_R1_150mM	K.HGVMVDATTR.M	1086.54	-0.00081	2	2.5712	0.6525	625.2
52	psu|MAL13P1.237 | organism=Plasmodium_falciparum_3D7 | product=hypothetical protein, conserved | location=MAL13:1894314-1895693(-) | length=372					100.255		42133.2
	6310, 20090424_R1_FT	K.DAWVETTGLQVFNHNEQ.-	1987.91	0.01115	2	4.3691	0.5965	1313.3
	5935, 20090424_R1_FT	R.LNFAYDENVFK.D	1359.66	0.00725	2	4.1458	0.4713	1341.6
	4444, 20090424_R1_25mM	K.GSDHSTGSVFIVTFKK.N	1709.89	0.00869	4	4.0676	0.6718	701.7
	5841, 20090424_R1_FT	K.IETSYSYFNSNYSYTPGLK.I	2234.03	0.0125	2	3.8943	0.5934	771.3
	4401, 20090424_R1_50mM	K.KGSDHSTGSVFIVTFK.K	1709.89	0.00547	3	3.5833	0.4006	669.8
	3830, 20090424_R1_FT	K.QNNVDENEFPNSK.V	1534.68	0.01042	2	3.3151	0.5034	708.3
	4195, 20090424_R1_500mM	K.GSDHSTGSVFIVTFK.K	1581.79	0.00029	2	3.2542	0.5387	373.1
	4126, 20090424_R1_100mM	K.KGSDHSTGSVFIVTFKK.N	1837.98	0.0082	4	3.2026	0.5393	488.9
	5212, 20090424_R1_FT	K.NMGMVYVVGPK.G	1194.6	0.00689	2	2.9812	0.4899	893
	4448, 20090424_R1_FT	R.ISPGYVSFHEK.T	1263.64	0.00554	2	2.721	0.4782	286.7
53	gi|124803934|ref|XP_001347854.1| GTP-binding nuclear protein ran/tc4 [Plasmodium falciparum 3D7]					100.248		24859.8
	4063, 20090424_R1_50mM	K.KYIPTLGVEVHPLK.F	1593.94	0.00504	3	4.7813	0.6422	1962.3
	3746, 20090424_R1_50mM	R.RLSNQPNLVFVGEHAK.A	1808.98	0.00017	2	4.2962	0.6123	610.7
	6440, 20090424_R1_FT	K.APEFQIDLNIVR.E	1414.77	0.00774	2	4.1291	0.4514	1609.4
	5335, 20090424_R1_FT	K.TQFNVWDTAGQEK.F	1523.71	0.01031	2	4.0081	0.6161	1468.4
	4999, 20090424_R1_FT	R.LSNQPNLVFVGEHAK.A	1652.88	0.00711	3	3.681	0.5267	1103.5
	3791, 20090424_R1_25mM	K.RNLQYYDLSAR.S	1398.71	0.00701	2	3.5893	0.5216	680.7
	4981, 20090424_R1_FT	R.NLQYYDLSAR.S	1242.61	0.00676	2	3.3669	0.4449	974.1
	2740, 20090424_R1_25mM	R.HLTGEFEK.K	960.479	-0.00032	2	2.976	0.4452	681.7
	5031, 20090424_R1_FT	K.LILVGDGGVGK.T	1027.61	0.00567	2	2.9287	0.2367	1066.8
	2507, 20090424_R1_100mM	K.RHLTGEFEK.K	1116.58	-0.00117	2	2.3131	0.3663	616.2
54	gi|1374792|gb|AAB02395.1| selenium-binding protein [Homo sapiens] [MASS=52313]					100.225		52279.7
	6073, 20090424_R1_FT	R.LTGQLFLGGSIVK.G	1332.79	0.0075	2	4.495	0.6374	1402.7
	5269, 20090424_R1_500mM	R.DGFNPADVEAGLYGSHLYVWDWQR.H	2795.28	0.0178	3	4.2006	0.6304	257
	4577, 20090424_R1_25mM	K.RVAGGPQMIQLSLDGK.R	1669.91	0.00564	3	4.1911	0.6501	1121.2
	5565, 20090424_R1_FT	K.GGPVQVLEDEELK.S	1412.73	0.0081	2	3.7476	0.3623	758
	5494, 20090424_R1_FT	R.NTGTEAPDYLATVDVDPK.S	1905.91	0.01189	2	3.4554	0.4501	1189.4
	4704, 20090424_R1_500mM	K.GGFVLLDGETFEVK.G	1510.78	0.00053	2	3.296	0.3193	887.3
	4226, 20090424_R1_500mM	R.HNVMISTEWAAPNVLR.D	1837.94	-0.00051	3	3.1817	0.1636	355.8
	4687, 20090424_R1_FT	R.HEIVQTLSLK.D	1167.67	0.00652	2	2.9589	0.5076	1136.5
	6097, 20090424_R1_FT	K.LVLPSLISSR.I	1084.67	0.0048	2	2.7665	0.422	657.7
	5878, 20090424_R1_25mM	R.FLYFSNWLHGDLR.Q	1667.83	0.0076	3	2.6838	0.6191	280.4
55	psu|PFF0530w | organism=Plasmodium_falciparum_3D7 | product=transketolase, putative | location=MAL6:453666-455684(+) | length=672					98.2382		75767.2
	5770, 20090424_R1_50mM	R.FYIEPASTHGFDTYFNVYIGINQFGYSAPK.N	3446.64	0.02456	4	4.7638	0.5574	670.6
	5673, 20090424_R1_FT	R.NLSGIVLNSINK.I	1271.73	0.00774	2	4.0828	0.4266	1628
	3880, 20090424_R1_100mM	K.KQPEDYQYSVMMHNHPNLPR.F	2484.15	-0.00304	4	3.7714	0.654	802.5
	3284, 20090424_R1_50mM	R.NKVPHLNNTQPEQVLK.G	1859.01	-0.00142	2	3.6368	0.5194	347
	3576, 20090424_R1_100mM	K.KQPEDYQYSVMM*HNHPNLPR.F	2500.15	-0.00324	4	3.5852	0.5997	439.3
	3043, 20090424_R1_50mM	K.KFHISDEVK.E	1102.59	-0.00068	2	3.1087	0.3724	988.1
	3512 - 3514, 20090424_R1_25mM	R.QFGSLTPGHPENHITK.G	1762.89	-2e-05	3	2.8104	0.4557	461.4
	7273, 20090424_R1_FT	R.IVSFPSWTLFK.K	1324.73	0.00713	2	2.7327	0.5578	624
	4604 - 4606, 20090424_R1_25mM	K.KFEALNWEVR.R	1291.68	0.00719	3	2.6955	0.2613	1080.1
	2725, 20090424_R1_25mM	K.ILHEIEQGKK.N	1194.68	-0.00203	2	2.5282	0.3912	327.8
56	psu|PFL0185c | organism=Plasmodium_falciparum_3D7 | product=nucleosome assembly protein 1, putative | location=MAL12:187143-188839(-) | length=359					90.3243		41970.6
	4863, 20090424_R1_500mM	R.NNNTVSHVIEDHDEEILVYLNDIR.C	2851.39	0.00565	3	6.4839	0.676	1535.5
	6076, 20090424_R1_150mM	K.KEGFILSFYFATNPFFSNSVLTK.T	2657.36	0.00126	3	4.502	0.5886	888.9
	5306, 20090424_R1_25mM	R.DSFFHFFTSHK.V	1399.64	0.00847	2	3.6414	0.5822	890.2
	5685, 20090424_R1_50mM	K.EYYDYESKFEYELFLLR.Q	2307.09	0.01353	3	3.5102	0.4789	953.5
	7183, 20090424_R1_FT	K.FEYELFLLR.Q	1229.66	0.00799	2	3.051	0.5217	1159.5
	3545, 20090424_R1_200mM	K.YHDLYGPIYDK.R	1383.66	-0.00069	2	3.011	0.5302	538.2
	6836, 20090424_R1_FT	K.IGTPNLPEFWLR.A	1442.78	0.00994	2	2.9191	0.554	458.4
	5638, 20090424_R1_150mM	K.HEVAQLEMIIEGDYEVALTIK.E	2401.23	0.00455	3	2.6215	0.2277	585.8
	2462, 20090424_R1_FT	K.MTDLTEEQK.E	1094.5	-0.00203	2	2.328	0.4559	280.8
57	psu|PFI0930c | organism=Plasmodium_falciparum_3D7 | product=Nucleosome assembly protein | location=MAL9:781358-782665(-) | length=269					90.3204		31806.9
	5671, 20090424_R1_50mM	K.HPALSDIVPEDIDILNHLVK.L	2238.21	0.01505	3	3.8292	0.5085	1373.7
	5584, 20090424_R1_50mM	R.KHPALSDIVPEDIDILNHLVK.L	2366.31	0.01162	4	3.5949	0.6325	671.5
	6121, 20090424_R1_FT	K.IPGFWANTLR.K	1174.64	0.00761	2	3.4849	0.4928	639.7
	3017, 20090424_R1_100mM	K.NPIAAVTHNR.S	1092.59	-0.00142	2	3.4074	0.5996	888.1
	6907, 20090424_R1_25mM	K.WSIFEWFTTDELQDKPDVGELIR.R	2824.38	0.01847	3	3.3956	0.5349	568.2
	7688, 20090424_R1_FT	K.IENDDPLMPFMQDFEDIQK.D	2325.04	0.01274	2	3.0405	0.296	639.8
	4350, 20090424_R1_FT	R.SDLDNEIPK.W	1030.51	0.00542	2	2.8863	0.1823	482.7
	5972, 20090424_R1_FT	K.ITFIFGEK.A	954.529	0.00505	2	2.1588	0.2744	387.6
	1855, 20090424_R1_FT	K.HVTFDNNQEK.V	1231.57	-0.00129	2	2.0361	0.6023	331.6
58	psu|PF14_0201 | organism=Plasmodium_falciparum_3D7 | product=surface protein, putative, Pf113 | location=MAL14:859957-863026(+) | length=969					90.3158		112504
	3182, 20090424_R1_25mM	K.GEEHLQGSEQSIEASESSQKDETK.E	2633.18	-0.00088	3	6.3168	0.6976	1046.7
	4255, 20090424_R1_FT	K.DLEHGSSNDVNNNTDTLVNNK.E	2300.04	0.0142	3	5.0377	0.6613	1381.6
	7491, 20090424_R1_FT	K.DYDVVSSIIQHLDNVDANK.K	2145.05	0.01523	3	4.1333	0.604	1167.6
	2828, 20090424_R1_FT	K.SDQEPSQNIQEDNSDEK.H	1962.82	-0.00166	2	3.6391	0.7399	1213.6
	3520, 20090424_R1_FT	K.KGSITEDELR.I	1147.6	0.00554	2	3.4453	0.3983	856.5
	5696, 20090424_R1_FT	K.LFNDSNDFLK.K	1212.59	0.00651	2	2.9483	0.3943	763.6
	3181, 20090424_R1_FT	K.FGEENSLK.C	923.447	-0.00062	2	2.6129	0.3224	683.7
	3998, 20090424_R1_FT	K.GSITEDELR.I	1019.5	0.00529	2	2.4544	0.2998	469.8
	3149, 20090424_R1_200mM	K.KYDSFEIK.D	1029.53	-0.00118	2	2.0494	0.2633	326
59	psu|PF11_0224 | organism=Plasmodium_falciparum_3D7 | product=circumsporozoite-related antigen | location=MAL11:815385-816321(-) | length=162					90.3113		17285
	6174, 20090424_R1_25mM	K.KGSGEPLIDVHDLISDMIK.K	2067.08	0.01104	2	6.0308	0.7163	1306.2
	6101, 20090424_R1_25mM	K.GSGEPLIDVHDLISDMIKK.E	2067.08	0.01934	2	5.2682	0.5933	735.8
	5499, 20090424_R1_50mM	K.KGSGEPLIDVHDLISDMIKK.E	2195.17	0.00967	4	4.4893	0.6395	870.2
	5683, 20090424_R1_500mM	K.GSGEPLIDVHDLISDMIK.K	1938.98	0.00688	2	4.4393	0.6509	1038.3
	6396, 20090424_R1_50mM	K.GSGEPLIDVHDLISDMIKKEEELVEVNK.R	3136.61	0.01487	3	4.337	0.5786	537
	5209, 20090424_R1_25mM	K.KGSGEPLIDVHDLISDM*IK.K	2083.07	0.00819	4	3.7733	0.4676	676.9
	3596, 20090424_R1_FT	K.KEEELVEVNK.R	1216.64	0.00603	2	3.5909	0.4071	1206.8
	3032, 20090424_R1_25mM	K.KEEELVEVNKR.K	1372.74	0.00017	2	3.0217	0.1994	699
	4020, 20090424_R1_FT	K.EEELVEVNK.R	1088.55	0.00407	2	2.2331	0.2426	551
60	psu|PF14_0228 | organism=Plasmodium_falciparum_3D7 | product=hypothetical protein | location=MAL14:959019-963695(-) | length=1558					90.2564		183463
	3127, 20090424_R1_50mM	K.NSNVHYNNYQSYYNNHNVQK.Y	2500.1	-0.00155	3	5.0864	0.6864	665
	3385, 20090424_R1_25mM	K.NSYNNRPSTSIHSATVVSSGGNNNTSSSFK.N	3114.45	0.00283	4	5.0521	0.6574	790
	2705, 20090424_R1_50mM	K.VHNNSAHIMNNENYNTDK.Q	2114.93	-0.00107	3	4.4271	0.5085	724.1
	2536, 20090424_R1_150mM	K.VNDHNVNDHNVNDHNVNNHNMNDHNMNNVTQGGHHEK.G	4278.81	-0.00767	4	3.9844	0.7404	342.1
	2223, 20090424_R1_25mM	K.DDHHVISNEVNK.T	1406.67	-0.00146	3	3.9742	0.4154	1426.1
	3566, 20090424_R1_25mM	K.EYDELKQDDNQEYITEENNKK.E	2645.18	0.01065	4	3.9732	0.5504	629.8
	2867, 20090424_R1_100mM	K.NTTLNNHNNHHLNSSGNVPYGK.K	2432.15	0.00223	3	3.9528	0.507	595.2
	2545, 20090424_R1_150mM	K.YHDPNNNNNNNNNSSSSNIHHSVSHVSNYNQHNQGYNK.N	4363.86	-0.00035	4	3.7769	0.5141	314.4
	2658, 20090424_R1_50mM	K.IIIHNIHK.S	987.61	-0.00148	2	2.3622	0.122	409.2
61	psu|PF13_0065 | organism=Plasmodium_falciparum_3D7 | product=vacuolar ATP synthase, catalytic subunit a | location=MAL13:508102-509937(+) | length=611					90.2467		68532.5
	6970, 20090424_R1_FT	K.LNDIVTGGDIFGFVDENK.L	1952.96	0.01165	2	4.9344	0.6663	1567.6
	4661, 20090424_R1_100mM	K.KYTYGLSHLWPVR.D	1619.87	0.00492	3	4.3763	0.5491	737.3
	5055, 20090424_R1_FT	K.VTGDTLLLTGQR.V	1273.71	0.00676	2	4.223	0.5063	1457.4
	4318, 20090424_R1_FT	K.VDNEDVGIMQR.T	1275.6	0.00786	2	3.8277	0.4759	840.8
	7369, 20090424_R1_FT	R.GNEMAEILSDFPELTTK.V	1894.91	0.01067	2	3.3976	0.5336	1041
	7504, 20090424_R1_FT	R.QLEQYFDNFDQDFLSLR.Q	2178.01	0.00981	2	3.198	0.6028	820.2
	5296, 20090424_R1_FT	R.LTYIAPDGSYTLK.D	1441.76	0.00994	2	3.1402	0.534	428.7
	5203, 20090424_R1_25mM	K.IGWGSIYNTLRPTINK.I	1833	0.00797	3	2.6337	0.2349	277
	4745, 20090424_R1_25mM	K.HFPSVNWSTSFSK.Y	1523.73	0.00523	3	2.5567	0.4129	580
62	psu|PF11_0313 | organism=Plasmodium_falciparum_3D7 | product=ribosomal phosphoprotein P0 | location=MAL11:1165219-1166169(+) | length=316					90.233		34945.3
	4040, 20090424_R1_25mM	K.GQIEIQEHVHLIK.Q	1543.86	0.00823	2	4.6609	0.4864	918.8
	8226, 20090424_R1_FT	K.NIVALIIDSDYTFPLMENIK.K	2309.21	0.01627	3	4.2715	0.5655	1043.1
	3956, 20090424_R1_FT	K.GVSNVAALSR.A	973.543	0.00444	2	3.5196	0.368	1317
	4840, 20090424_R1_FT	K.LSSLIQQYSK.I	1166.64	0.00579	2	3.4475	0.4649	1038.3
	6303, 20090424_R1_FT	R.ATGVITEASYPHVFVEAFK.N	2066.06	0.01193	3	3.3292	0.4746	503
	4816, 20090424_R1_FT	R.TVYDDGVIYDAK.V	1358.65	0.00798	2	3.2382	0.5452	936.9
	4821, 20090424_R1_FT	K.PFSYGVDVR.T	1039.52	0.00444	2	3.1955	0.2936	988.5
	4484, 20090424_R1_FT	K.NLQAVPQIEK.L	1139.64	0.00615	2	3.0214	0.3713	601.1
	8041, 20090424_R1_FT	R.LGVIAPIDVFIPPGPTGMDPSHTSFFQSLGISTK.I	3526.83	0.01914	3	2.6832	0.5866	240.9
63	psu|PFE1195w | organism=Plasmodium_falciparum_3D7 | product=karyopherin beta | location=MAL5:998748-1002119(+) | length=1123					90.2238		127272
	4707, 20090424_R1_FT	K.SELISNIGTETDK.M	1406.7	0.00603	2	4.268	0.4641	1648.1
	8503, 20090424_R1_FT	R.TNLLDILGVLIK.Y	1311.82	0.00616	2	4.1072	0.6639	2193.1
	6250, 20090424_R1_FT	K.ALTAVSELIESAR.I	1359.75	0.0086	2	3.5541	0.4183	1612.6
	3151, 20090424_R1_FT	K.GLNSSNVQVR.G	1073.57	-0.00141	2	3.2132	0.39	968.7
	3076, 20090424_R1_50mM	K.KLNNILNPNRK.-	1323.79	0.00066	2	3.1221	0.4328	439
	6973, 20090424_R1_100mM	K.EFFSEILSALINTMNDVHLR.V	2349.19	0.00578	3	2.9385	0.502	557.5
	8649, 20090424_R1_FT	R.EQAVTAIAVIAGVIEEDFLK.Y	2116.15	0.01206	3	2.8492	0.3487	659.9
	7157, 20090424_R1_25mM	K.SVNLWDFFMNPLLLNINHADDK.V	2616.29	0.01481	3	2.6666	0.3289	220
	3741, 20090424_R1_FT	K.TSLLEDQEK.A	1062.53	0.00444	2	2.1839	0.207	607.4
64	psu|PF14_0077 | organism=Plasmodium_falciparum_3D7 | product=plasmepsin 2 | location=MAL14:293471-294832(+) | length=453					88.2725		51448
	5269, 20090424_R1_50mM	K.LNHDLYWQITLDAHVGNIMLEK.A	2623.33	0.01334	3	5.4493	0.6434	1147.7
	6718, 20090424_R1_25mM	K.FIEVIDTNGFEPTYTASTFDGILGLGWK.D	3091.53	0.01266	3	5.4392	0.5926	1043.7
	6993, 20090424_R1_FT	K.IENALFTFYLPVHDK.H	1806.94	0.00957	2	5.0004	0.4897	1443.3
	5558, 20090424_R1_FT	K.HTGFLTIGGIEER.F	1429.74	0.00835	2	4.5168	0.612	818.4
	6802, 20090424_R1_FT	K.YFTVFDYDNQSVGIALAK.K	2051.01	0.01323	2	3.3596	0.5226	632.1
	5629, 20090424_R1_FT	K.LPTFEFTSENGK.Y	1369.66	0.00798	2	3.1478	0.5778	1314.9
	5286, 20090424_R1_FT	K.MLQNLDVIK.V	1073.6	0.0042	2	3.1098	0.3733	914.3
	4692, 20090424_R1_500mM	K.DLSIGSVDPIVVELK.N	1583.89	0.00163	2	2.7616	0.5471	260.8
	5130, 20090424_R1_FT	R.FYEGPLTYEK.L	1246.6	0.00761	2	2.3781	0.3427	742.6
65	psu|PF08_0113 | organism=Plasmodium_falciparum_3D7 | product=vacuolar proton-translocating ATPase subunit A, putative | location=MAL8:364381-367542(-) | length=1053					80.3192		122920
	4710, 20090424_R1_100mM	R.GSVIGGDQQQQHHHNNNNNNNIVSPFDEGIEENNISLSTHIMK.D	4780.22	0.04263	4	6.384	0.6895	525.2
	4006, 20090424_R1_50mM	K.KRTDDDIEAHLLSSTYEEK.G	2250.09	0.0123	3	5.2884	0.6063	1218.8
	5415, 20090424_R1_25mM	K.SKIDNFLEHDNIYELDQVEESLNR.L	2920.4	0.02016	4	3.6523	0.4777	375.1
	5379, 20090424_R1_25mM	K.HVILTALNQLSPGFIR.G	1779.03	0.00919	3	3.4166	0.532	858
	8122, 20090424_R1_FT	K.QGIINTIINMYLMK.E	1651.89	0.00945	2	3.1574	0.442	550.7
	4846, 20090424_R1_FT	K.ILRPNVSPPTYIK.T	1497.88	0.00752	3	2.8294	0.4599	321.4
	6789, 20090424_R1_FT	K.IDNFLEHDNIYELDQVEESLNR.L	2705.27	0.01462	3	2.5865	0.3367	198.9
	3600, 20090424_R1_25mM	K.IVTSDGNHNNNLLSMHK.R	1893.92	0.00803	3	2.5755	0.521	282.5
66	psu|PF13_0011 | organism=Plasmodium_falciparum_3D7 | product=plasmodium falciparum gamete antigen 27/25 | location=MAL13:121840-122493(-) | length=217					80.3152		25988.3
	3683, 20090424_R1_150mM	K.FGNIYDYHYEHETHAPLSPR.I	2446.12	0.00059	3	4.9035	0.722	911.3
	8012, 20090424_R1_FT	R.ISQFLIDVVDSYIIK.P	1752.98	0.00919	3	4.5772	0.612	2049.4
	6381, 20090424_R1_50mM	R.ISQFLIDVVDSYIIKPIPALPVTPDEPHHNNI.-	3594.92	0.01626	4	4.5225	0.6678	1021.7
	4131, 20090424_R1_200mM	K.KIDDYLWVEQR.V	1464.75	-0.00081	2	4.374	0.64	1165.2
	3421, 20090424_R1_150mM	R.VIEEVSINVDHAR.E	1480.78	-0.00056	2	3.636	0.6008	1313.4
	5958, 20090424_R1_FT	R.YNYFLIEER.V	1246.61	0.00688	2	2.882	0.5295	1348.4
	6055, 20090424_R1_FT	R.MLFDTYEYVK.D	1308.62	0.00725	2	2.7882	0.3896	786
	4065, 20090424_R1_FT	K.EVTEDYIK.K	996.488	0.00377	2	2.0325	0.2831	328
67	gi|157830694|pdb|1CRM|A Chain A, Structure And Function Of Carbonic Anhydrases					80.3062		28735.4
	4410, 20090424_R1_150mM	R.LFQFHFHWGSTNEHGSEHTVDGVK.Y	2796.29	0.00095	3	6.1234	0.678	1284.8
	3846, 20090424_R1_25mM	K.HDTSLKPISVSYNPATAK.E	1929.01	0.00761	2	6.0249	0.6568	973.7
	3503, 20090424_R1_50mM	K.YSAELHVAHWNSAK.Y	1612.79	0.00029	2	5.2958	0.5545	1195.7
	5103, 20090424_R1_FT	K.LYPIANGNNQSPVDIK.T	1742.91	0.00981	2	4.6512	0.5597	703.4
	6793, 20090424_R1_FT	K.ADGLAVIGVLMK.V	1186.69	0.00676	2	3.8542	0.4887	1835.5
	4082, 20090424_R1_25mM	R.SLLSNVEGDNAVPM*QHNNRPTQPLK.G	2775.38	0.01782	3	3.7151	0.6488	327.1
	3277, 20090424_R1_FT	K.YSSLAEAASK.A	1026.51	-0.00117	2	2.7305	0.4073	895.9
	4265, 20090424_R1_25mM	R.SLLSNVEGDNAVPMQHNNRPTQPLK.G	2759.39	0.01603	3	2.607	0.4432	335.4
68	psu|PFL0590c | organism=Plasmodium_falciparum_3D7 | product=non-SERCA-type Ca2+ -transporting P-ATPase | location=MAL12:528999-532792(-) | length=1208					80.306		133789
	3477, 20090424_R1_FT	K.KNEVLNNSNNVEDGDNENSK.F	2233	0.00357	3	6.1193	0.6334	1680.9
	4964, 20090424_R1_25mM	K.GKVENINPLSDIVHPELR.L	2030.1	0.00937	3	4.5433	0.6747	1122.2
	5902, 20090424_R1_FT	K.TSDGYNDELEGILK.K	1553.73	0.00945	2	3.9575	0.538	1230.9
	5978, 20090424_R1_FT	K.EFGLESINTGLNSEQVK.I	1864.93	0.01165	2	3.6906	0.5727	478.1
	4063, 20090424_R1_FT	K.VLYNYGNPSNK.S	1268.63	0.00652	2	2.924	0.4663	505.2
	5187, 20090424_R1_FT	K.LIGLIEEK.S	914.556	0.0045	2	2.6156	0.1383	463.5
	4449, 20090424_R1_FT	K.TNESLLTGESEDIKK.T	1663.84	0.00681	3	2.5155	0.2461	209.9
	1781, 20090424_R1_FT	K.KLEDADER.L	975.474	-0.00111	2	2.1258	0.1646	266.4
69	psu|MAL8P1.69 | organism=Plasmodium_falciparum_3D7 | product=14-3-3 protein homologue, putative | location=MAL8:831139-832346(+) | length=256					80.3044		29457.3
	6164, 20090424_R1_FT	K.RAFDDAITEFDNVSEDSYK.D	2221.99	0.01104	2	5.3382	0.6183	3049.9
	8533, 20090424_R1_FT	K.KVEEELNNICQDILNLLTK.K	2229.18	0.01389	3	4.6941	0.5339	1324.7
	5001, 20090424_R1_FT	K.LAEQAERYDEMADAMR.T	1898.84	0.0101	3	4.4255	0.5991	1178.3
	5240, 20090424_R1_FT	R.TLVEQCVNNDKDELTVEER.N	2234.06	0.01218	3	3.9771	0.5304	739.5
	6355, 20090424_R1_FT	R.AFDDAITEFDNVSEDSYK.D	2065.89	0.01445	2	3.9618	0.5592	1231.6
	4596, 20090424_R1_FT	K.ATDIAENELPSTHPIR.L	1763.89	0.00834	3	3.0412	0.4327	1135.1
	4218, 20090424_R1_FT	R.YDEMADAMR.T	1101.43	0.00481	2	3.0135	0.6448	1466
	2819, 20090424_R1_100mM	K.KLIPNTSESESK.V	1332.7	-0.00105	2	2.7289	0.3255	251.7
70	psu|PFB0445c | organism=Plasmodium_falciparum_3D7 | product=helicase, putative | location=MAL2:404281-406355(-) | length=457					80.2962		52190.7
	7948, 20090424_R1_FT	K.TAVFVLSILQQLDTNENQDMQDTK.E	2751.35	0.01235	4	5.9235	0.6476	1555
	7436, 20090424_R1_FT	K.FLQNPVEIFIDDEAK.L	1777.9	0.01078	3	4.7018	0.5394	2117.8
	4357, 20090424_R1_FT	K.GNLGNNILNNNNK.G	1398.71	0.00738	2	3.8799	0.2734	599.5
	5803, 20090424_R1_FT	R.VNIVINYDMPENSDSYLHR.V	2279.08	0.01157	3	3.4913	0.5786	689.8
	3449, 20090424_R1_50mM	K.LHGLLQHYVK.L	1207.69	-0.00068	2	2.8234	0.5306	587.3
	6090, 20090424_R1_FT	R.ILVSTDLFGR.G	1120.64	0.00554	2	2.7105	0.4745	988.3
	6513, 20090424_R1_FT	K.DFFLKPELLR.A	1277.73	0.00835	2	2.4752	0.5423	421.1
	2798, 20090424_R1_200mM	R.GSYATVHTGGFK.D	1224.6	-0.00081	2	2.1934	0.3314	328.7
71	psu|PFE1050w | organism=Plasmodium_falciparum_3D7 | product=adenosylhomocysteinase(S-adenosyl-L-homocystein e hydrolase) | location=MAL5:857035-858474(+) | length=479					80.2773		53804.3
	4798, 20090424_R1_500mM	K.NNAVVGNIGHFDDEIQVNELFNYK.G	2749.32	0.0023	3	4.7188	0.5813	727.9
	5998, 20090424_R1_FT	K.MQMEISENEMPGLMR.I	1795.78	0.00993	2	4.2751	0.5444	1381.5
	6498, 20090424_R1_FT	K.QNELLFTAINVNDAVTK.Q	1890	0.01201	2	3.7261	0.5444	515.6
	5142, 20090424_R1_FT	K.IIGVSEETTTGVLR.L	1474.81	0.00944	2	3.6311	0.4872	1565.2
	4898, 20090424_R1_FT	R.ATDFLISGK.I	951.515	0.00468	2	2.947	0.5678	856.8
	3683, 20090424_R1_25mM	R.HSLPDGLMR.A	1025.52	0.00371	2	2.4512	0.5304	295.2
	5710, 20090424_R1_FT	K.DISLAPFGK.M	947.52	0.00451	2	2.3166	0.2521	474.2
	2553, 20090424_R1_25mM	K.KWTNIAK.K	860.499	0.00096	2	2.0921	0.188	392.8
72	psu|PFL2505c | organism=Plasmodium_falciparum_3D7 | product=hypothetical protein, conserved | location=MAL12:2114614-2122473(-) | length=2215					80.2749		262987
	3065, 20090424_R1_50mM	K.KYNVDIQHVR.K	1271.69	0.0036	3	4.214	0.5562	963.6
	4679, 20090424_R1_50mM	K.LLHYKPTLNNPYSSLYFDENLK.K	2669.36	0.01211	4	3.9988	0.3577	582.2
	7382, 20090424_R1_FT	K.IVENILSEDIFDFK.D	1681.87	0.0103	2	3.8593	0.4941	1209
	6702, 20090424_R1_25mM	K.PSLEQPVLTLEEFAYGFHEFGNKIEK.W	3022.52	0.02773	4	3.5908	0.6019	584.9
	2801, 20090424_R1_50mM	R.RVNDGMHVTYNNR.S	1575.74	-0.00259	3	3.5544	0.6249	1039.6
	3447, 20090424_R1_FT	K.AQEASQGEGKDEAENAELK.K	2003.92	0.0012	3	3.5168	0.6485	948.7
	3766, 20090424_R1_100mM	K.YSHHYETYTLNIR.R	1696.81	-0.00105	2	3.4617	0.5261	1007.8
	2748, 20090424_R1_25mM	K.AQEASQGEGKDEAENAELKK.R	2132.01	-0.00124	3	2.9096	0.485	672.1
73	psu|PF14_0378 | organism=Plasmodium_falciparum_3D7 | product=triose-phosphate isomerase | location=MAL14:1622519-1623555(+) | length=248					80.2546		27917.3
	4987, 20090424_R1_25mM	K.LDVVVFPVSVHYDHTR.K	1882.98	0.00859	2	4.7211	0.5122	960.5
	5657, 20090424_R1_50mM	K.SLTNSFNNLDFDPSKLDVVVFPVSVHYDHTR.K	3562.76	0.01479	4	3.982	0.4831	533.4
	8582, 20090424_R1_FT	K.AFVDLIDNFDNVILAYEPLWAIGTGK.T	2894.5	0.01918	4	3.9415	0.5543	1213.1
	5954, 20090424_R1_25mM	K.DLNIEYVIIGHFER.R	1717.89	0.00748	3	3.8991	0.5202	642.5
	5913, 20090424_R1_FT	K.SLTNSFNNLDFDPSK.L	1698.8	0.01164	2	3.8935	0.5115	647.5
	5669, 20090424_R1_100mM	K.SLTNSFNNLDFDPSKLDVVVFPVSVHYDHTRK.L	3690.85	0.0143	4	3.7348	0.6947	474
	3034, 20090424_R1_25mM	K.YFHETDEDVREK.L	1567.7	-0.00125	3	3.1097	0.5745	439.5
	3588, 20090424_R1_FT	K.TATPEQAQLVHK.E	1322.71	0.00725	2	2.7448	0.2655	291.9
74	psu|PFE0060w | organism=Plasmodium_falciparum_3D7 | product=hypothetical protein | location=MAL5:64065-65489(+) | length=408					80.248		48690.3
	2814, 20090424_R1_50mM	K.NEQDTNNTHTPNHDEYSHNLPK.N	2605.13	0.00059	3	4.7301	0.6121	605
	2703, 20090424_R1_150mM	K.HEEVHKPEEFHKPEEFHK.H	2313.1	0.00015	3	4.6197	0.5976	1389.3
	2605, 20090424_R1_25mM	K.NHEESNANMNNHNSFNDK.S	2115.85	0.00034	3	4.4069	0.8064	480.7
	3713, 20090424_R1_25mM	K.HLLQQINTYK.H	1257.69	0.00627	2	3.4542	0.5275	896.8
	4594 - 4596, 20090424_R1_50mM	K.GYYNVFFENYANDTESNVHNKPEEVHK.H	3244.46	0.01499	5	3.2016	0.3637	736.4
	4085, 20090424_R1_200mM	K.GYYNVFFENYANDTESNVHNKPEEVHKHEEIHK.H	4017.84	0.01162	4	3.1828	0.524	154.3
	2737, 20090424_R1_100mM	K.HEENHKPQMVGQAPPEK.E	1955.94	0.004	3	2.6235	0.3591	639.3
	5159, 20090424_R1_500mM	K.LLGSIFGYFK.K	1144.64	0.00017	2	2.2733	0.2526	533.4
75	psu|PFC0435w | organism=Plasmodium_falciparum_3D7 | product=hypothetical protein, conserved | location=MAL3:444174-448058(+) | length=1294					80.2343		153992
	2661, 20090424_R1_100mM	K.IGHENVRHEETSSEGNENLNR.N	2421.11	-0.0021	3	4.6854	0.6805	1266.5
	6322, 20090424_R1_150mM	K.NMIDNVFHYFFYVNMYDEK.N	2489.09	0.01188	3	4.6304	0.6496	884.3
	7582, 20090424_R1_FT	K.LYNNNDDIDVHELLEEIITK.E	2400.19	0.01273	3	4.6224	0.5072	972.1
	5521, 20090424_R1_25mM	R.IHPLNFEYFLR.K	1448.77	0.00565	3	4.2164	0.5439	1316.7
	3068 - 3070, 20090424_R1_50mM	R.SKHESLMDYDK.Y	1352.62	0.00085	3	3.637	0.4211	1553.2
	4025, 20090424_R1_50mM	K.KYINTLVPITYHR.L	1617.91	0.00602	3	3.2169	0.4603	516
	5404, 20090424_R1_50mM	K.GFFIGYGFNDDIPSVIHHYNFDK.N	2702.27	0.01113	4	3.2087	0.4147	234.2
	4111, 20090424_R1_25mM	K.YDTLLEEHENLVTHK.N	1840.91	0.00767	3	2.5924	0.454	184.6
76	psu|PF10_0063 | organism=Plasmodium_falciparum_3D7 | product=DNA/RNA-binding protein, putative | location=MAL10:262150-262997(-) | length=107					80.2313		11969.2
	6738, 20090424_R1_FT	K.NPFDEVIITGLGNATK.I	1688.89	0.01018	2	4.6156	0.4948	2045.5
	4064, 20090424_R1_FT	R.SENSIQVSMTK.K	1223.59	0.00676	2	3.656	0.4601	1006.9
	5167, 20090424_R1_FT	K.IAIGAASIMEK.E	1103.61	0.00541	2	3.4819	0.461	1457.3
	4208, 20090424_R1_FT	K.VQTAYFSSDR.I	1173.55	0.00566	2	2.388	0.4926	555.8
	2070, 20090424_R1_FT	K.KHPDFVAN.-	927.468	-0.00074	2	2.1926	0.321	342.5
	4398, 20090424_R1_FT	K.EDIGQIVK.V	901.499	0.00457	2	2.0855	0.2077	731.5
	2155, 20090424_R1_FT	K.RMFTGNEEK.N	1111.52	-0.00215	2	2.0782	0.386	431.6
	2386, 20090424_R1_25mM	K.KPTFYAR.I	882.483	-8e-05	2	2.0255	0.3125	206.2
77	psu|PFE0080c | organism=Plasmodium_falciparum_3D7 | product=rhoptry-associated protein 2, RAP2 | location=MAL5:84041-85237(-) | length=398					80.2191		46708.8
	8362, 20090424_R1_FT	K.DINPLFINDFILILNDK.K	2017.1	0.01714	2	4.3825	0.5985	869.3
	8465, 20090424_R1_FT	K.SEYYGTPDDLITSFFSIIK.T	2196.07	0.01225	2	3.9611	0.3119	496.1
	4348, 20090424_R1_FT	R.ENYYNSDIAGPAR.S	1469.67	0.00957	2	3.7282	0.6225	887
	6064, 20090424_R1_FT	K.YTEISVLNYVR.D	1356.72	0.00884	2	3.3453	0.4675	1667.4
	6339, 20090424_R1_FT	K.SMLSTDDYQSFFK.N	1568.69	0.00944	2	3.2013	0.5766	1600.2
	5188, 20090424_R1_FT	K.SNPYFIVGSR.V	1139.58	0.00518	2	2.8911	0.558	818.5
	2540, 20090424_R1_100mM	K.ESEREHLVIKK.N	1367.76	-0.00068	2	2.335	0.2723	256.9
	3006, 20090424_R1_25mM	K.ESEREHLVIK.K	1239.67	-0.00264	2	2.1243	0.2461	358
78	gi|183805|gb|AAA52632.1| pseudo-a-thal					70.4523		9072.84
	5751, 20090424_R1_25mM	K.VADALTNAVAHVDDMPNALSALSDLHAHK.L	2996.49	0.01865	3	7.5635	0.5992	1566.4
	5272, 20090424_R1_50mM	K.KVADALTNAVAHVDDMPNALSALSDLHAHK.L	3124.58	0.01511	3	7.215	0.6926	3304.7
	5196, 20090424_R1_25mM	K.VADALTNAVAHVDDM*PNALSALSDLHAHK.L	3012.48	0.01567	3	7.2006	0.6483	1155.3
	4815, 20090424_R1_50mM	K.KVADALTNAVAHVDDM*PNALSALSDLHAHK.L	3140.58	0.00945	4	6.863	0.5797	1461.6
	5828, 20090424_R1_50mM	K.LLSHCLLVTLAAHLPAEFTPAVHASLDK.F	2967.61	0.01577	4	5.3559	0.7353	1782.7
	5688, 20090424_R1_FT	K.FLASVSTVLTSK.Y	1252.71	0.00713	2	3.5321	0.5456	1668.4
	4722, 20090424_R1_FT	K.LRVDPVNFK.L	1087.63	0.00555	2	2.7176	0.4308	495.9
79	psu|PF08_0019 | organism=Plasmodium_falciparum_3D7 | product=receptor for activated C kinase homolog, PfRACK | location=MAL8:1161236-1162780(-) | length=323					70.4354		35663.9
	5528, 20090424_R1_25mM	K.SLTGHSQAINDVSISSDGLFALSGSWDHSVR.L	3243.57	0.00851	3	8.7083	0.7307	2789.4
	6280, 20090424_R1_FT	R.SFIGHTSDVFSVSFSPDNR.Q	2098.98	0.01291	3	4.2347	0.6036	556.1
	5833, 20090424_R1_FT	K.KLIVWNINTDDDSGEIGTAK.K	2189.11	0.01377	3	4.0333	0.5948	1159.3
	6188, 20090424_R1_FT	K.LIVWNINTDDDSGEIGTAK.K	2061.01	0.01054	2	3.9293	0.5668	1329.4
	3823, 20090424_R1_200mM	R.GVLEGGHSDWVTSVSTPTDPK.L	2169.05	-0.00162	3	3.3041	0.5574	393.3
	4633, 20090424_R1_500mM	R.LWDLSLGETIR.S	1302.71	0.00115	2	3.2811	0.3758	1145.6
	6012, 20090424_R1_FT	K.LIISEIYPVK.Q	1174.71	0.0053	2	2.2199	0.3815	538.4
80	psu|PFI0265c | organism=Plasmodium_falciparum_3D7 | product=RhopH3 | location=MAL9:270738-274787(-) | length=897					70.4048		104789
	4081, 20090424_R1_25mM	R.KQDVLYETDKPQTMDEASYEETVDEDAHHVNEK.Q	3893.73	0.02065	4	8.0961	0.7638	2520.8
	7112, 20090424_R1_FT	K.PQSVWNVPIFDIYKPK.N	1931.04	0.01108	3	5.4106	0.5792	1040.3
	5765, 20090424_R1_50mM	K.NLIFLSFHDDIPNNPYYNVELQEIVK.L	3134.58	0.01975	3	4.2891	0.5806	852.7
	4230, 20090424_R1_25mM	K.QDVLYETDKPQTMDEASYEETVDEDAHHVNEK.Q	3765.63	0.02052	5	4.2013	0.656	715.5
	6679, 20090424_R1_FT	R.LFFTYNFGDVEPQGK.Y	1761.85	0.01286	2	3.2659	0.4755	332.1
	5637, 20090424_R1_FT	K.EYEEPFVNPVMK.F	1481.7	0.00835	2	3.0067	0.4303	471.3
	4138, 20090424_R1_FT	K.DGESGEFLK.Y	981.452	0.00298	2	2.6985	0.299	719.1
81	psu|PF10_0289 | organism=Plasmodium_falciparum_3D7 | product=adenosine deaminase, putative | location=MAL10:1206300-1207403(+) | length=367					70.3954		42438.5
	6259, 20090424_R1_150mM	K.DIFDNIREEGISLSVHAGEDVSIPNLNSLYTAINLLHVK.R	4306.24	0.00747	4	7.8963	0.7583	1335.3
	6768, 20090424_R1_50mM	K.VSVNSDDPGMFLTNITDNYEELYTHLNFTLADFMK.M	4054.87	0.02365	3	6.3583	0.7533	614.1
	6034, 20090424_R1_FT	R.VSESQELIDLVK.E	1359.74	0.00872	2	4.2935	0.4135	1796.9
	4124, 20090424_R1_50mM	K.DFVGYDHAGHEVDLKPFK.D	2074	0.00742	3	3.0067	0.452	248
	5337, 20090424_R1_FT	K.MNLWAVQK.S	989.524	0.00463	2	2.8433	0.3335	1084.1
	4774, 20090424_R1_FT	K.SLDEFVEK.A	966.478	0.00493	2	2.6022	0.1422	419.5
	5086, 20090424_R1_FT	K.DLIHEAIVK.G	1037.6	0.00493	2	2.4561	0.4497	804.6
82	psu|PF11_0188 | organism=Plasmodium_falciparum_3D7 | product=heat shock protein 90, putative | location=MAL11:688765-691557(-) | length=930					70.3623		108397
	6051, 20090424_R1_25mM	K.NSDFNDNTNNSNNMNMFQNLPATLELNPSHTIVTSIYHLK.N	4563.13	0.03042	4	7.246	0.694	451.7
	7472, 20090424_R1_FT	K.FSSFINFPVYVLK.K	1560.85	0.00627	2	3.4861	0.3579	783.2
	4041, 20090424_R1_FT	R.ENMQDSSLINK.L	1278.6	0.00578	2	3.3394	0.3458	621.8
	4257, 20090424_R1_FT	R.ELISNSSDAIEK.L	1305.65	0.00737	2	3.0296	0.3539	1071.9
	4018, 20090424_R1_FT	K.EFSNIQNVQK.I	1206.61	0.00578	2	2.8491	0.2893	640.9
	4345, 20090424_R1_100mM	R.HFFHFLNK.N	1089.56	0.00444	2	2.8469	0.4186	765.9
	2349, 20090424_R1_25mM	R.YAYHYEK.K	973.441	-0.00173	2	2.1543	0.301	477.7
83	psu|PF11_0175 | organism=Plasmodium_falciparum_3D7 | product=heat shock protein 101, putative | location=MAL11:636093-639510(-) | length=906					70.3478		102810
	6697, 20090424_R1_50mM	K.VDVEHLLSGLSNDELVNEIFNEVYLTDEAIK.A	3517.76	0.02085	3	6.647	0.5872	1853.5
	8486, 20090424_R1_FT	R.NIDFSNTIIIMTSNLGAELFK.K	2341.21	0.01737	3	5.2942	0.5898	901.9
	4646, 20090424_R1_25mM	R.EKPHSVVLFDELEK.A	1669.88	0.00932	2	3.8454	0.3903	518.8
	4477, 20090424_R1_50mM	K.THNAMNVDAVYQEHVSYIYLR.D	2523.21	0.00868	4	3.7946	0.6869	780.5
	4230, 20090424_R1_50mM	K.LKPIHILSALAK.S	1303.85	0.00481	2	2.7332	0.6297	367.3
	8198, 20090424_R1_FT	K.IILFVDEIHLLLGAGK.A	1751.05	0.00717	3	2.5085	0.7255	203.3
	5138, 20090424_R1_FT	K.SIIGNEDIIK.S	1101.61	0.00591	2	2.3143	0.1089	421.1
84	psu|PFL1245w | organism=Plasmodium_falciparum_3D7 | product=ubiquitin-activating enzyme e1, putative | location=MAL12:1045986-1049822(+) | length=1140					70.3196		131694
	6647, 20090424_R1_50mM	K.SVELFHNNFINQINQLLYSFPLDYK.L	3056.55	0.02512	3	6.3926	0.6627	1227.2
	5062, 20090424_R1_50mM	K.HFPYDIVHTIEYAR.D	1760.88	0.00913	3	3.8832	0.5772	654.1
	2981, 20090424_R1_50mM	R.LNKPIHELYK.Q	1254.72	-0.00117	2	3.5714	0.2588	682.8
	3565, 20090424_R1_25mM	K.KIEVKPFEPK.K	1214.71	0.0072	3	2.9956	0.2877	986.8
	3176, 20090424_R1_100mM	K.ERLNKPIHELYK.Q	1539.86	-0.00118	2	2.8465	0.4604	231
	2619, 20090424_R1_50mM	K.KNNNMHVQSLETK.V	1542.77	-0.00118	2	2.7215	0.4811	735.5
	7717, 20090424_R1_FT	R.DIFQGLFYNTPLSIK.Q	1755.93	0.00884	2	2.2549	0.3396	259
85	psu|PF14_0324 | organism=Plasmodium_falciparum_3D7 | product=hypothetical protein, conserved | location=MAL14:1372846-1374540(+) | length=564					70.3168		66015.6
	7921, 20090424_R1_FT	K.YFSDAITNDPLDHVLYSNLSGAFASLGR.F	3043.48	0.0203	3	6.3355	0.7286	1454.3
	7208, 20090424_R1_FT	K.SMADPEIQQIISDPQFQIILQK.L	2542.32	0.01547	3	4.7575	0.4239	2399.1
	5230, 20090424_R1_50mM	K.VRNENMLENAQLIAHLNNIIENDPQLK.S	3143.63	0.0165	4	3.7458	0.3341	857.3
	3139, 20090424_R1_25mM	K.EAYIDPDKAEEHK.N	1544.72	-0.0002	2	3.6115	0.3913	402.9
	3593, 20090424_R1_50mM	K.KYDLAIEAYRK.S	1369.75	0.00037	3	3.548	0.4633	598.1
	4503, 20090424_R1_FT	R.FYEALESANK.C	1171.56	0.00554	2	3.23	0.4292	1407
	6368, 20090424_R1_FT	K.LIEYPSALEDVMK.A	1507.77	0.01018	2	3.0415	0.4406	1188.2
86	psu|PF10_0344 | organism=Plasmodium_falciparum_3D7 | product=glutamate-rich protein | location=MAL10:1399192-1402893(+) | length=1233					70.3148		140966
	3046, 20090424_R1_50mM	K.HSNHETFEEETSESEHEEAVSEK.N	2701.11	0.00014	4	6.2961	0.7124	1502.9
	4371, 20090424_R1_50mM	K.SAHIQHEIVEVEEILPEDDKNEK.V	2701.33	0.01016	4	4.7881	0.5094	616.5
	4609, 20090424_R1_25mM	K.VQHEIVEVEEILPEDKNEK.V	2277.16	0.00747	4	4.5498	0.6192	682.2
	2969, 20090424_R1_25mM	K.NAHETVEHEETVSQESNPEK.A	2294.02	0.00038	4	4.1869	0.4254	699.8
	4165, 20090424_R1_50mM	K.EHIDQSQHNINVLQENNINNHQLEPQEKPNIESFEPK.N	4404.12	0.02258	6	3.6853	0.4529	828.9
	3580, 20090424_R1_25mM	K.SEHEPAENEESSLEEGHHEEIVPEQNNEESGESK.L	3845.61	0.01509	5	3.471	0.7952	319.2
	4552, 20090424_R1_25mM	K.GQHEIVEVEEILPEDKNEK.V	2235.11	0.00454	4	3.3025	0.5975	706.5
87	psu|PF10_0153 | organism=Plasmodium_falciparum_3D7 | product=hsp60 | location=MAL10:627043-629039(-) | length=580					70.3038		62511.7
	6500 - 6505, 20090424_R1_150mM	K.SLLPVLEHVLQNQSSLLVIAEDVDSDALATLIVNK.L	3757.06	0.00796	4	6.0766	0.692	1107.6
	4982, 20090424_R1_FT	R.NVIIEQSFGSPK.I	1318.7	0.00761	2	4.2115	0.5724	1718.9
	3650 - 3652, 20090424_R1_25mM	K.DSTLIMEGEGKKEEINER.C	2078.01	0.00962	3	3.7648	0.4731	1119.2
	5344, 20090424_R1_FT	K.LDDPQVVSYLGK.A	1333.7	0.00847	2	3.7644	0.5362	1655.1
	4978, 20090424_R1_FT	K.LADAVSVTLGPK.G	1170.67	0.00627	2	3.6282	0.5488	1582.4
	4562, 20090424_R1_FT	K.LANLGAQMVK.Q	1044.59	0.00529	2	3.3228	0.5505	1104.9
	4083, 20090424_R1_FT	K.ELDSVQTDNYDQR.V	1582.7	0.00835	2	3.0059	0.5713	1004.4
88	psu|PF14_0678 | organism=Plasmodium_falciparum_3D7 | product=exported protein 2 | location=MAL14:2905101-2906503(-) | length=287					70.2996		33390.8
	4295, 20090424_R1_25mM	R.SHTLYTHITPDAVPQLPK.E	2018.07	0.01103	2	5.7578	0.6386	1505.3
	4195, 20090424_R1_FT	K.LRQDPSLIVAK.I	1239.74	0.00713	2	3.044	0.2888	667
	7726, 20090424_R1_FT	R.MWWVLLVR.E	1102.62	0.00554	2	2.8923	0.3531	947.5
	5132, 20090424_R1_FT	K.DPISLTIK.D	886.524	0.00536	2	2.6825	0.203	728.5
	4210, 20090424_R1_500mM	R.FWVSEPYLK.I	1168.6	-0.00154	2	2.5178	0.3065	650.1
	2799, 20090424_R1_50mM	K.HLSSYMEEK.L	1123.51	-0.00093	2	2.1444	0.3942	421.8
	2162, 20090424_R1_FT	K.DIYEHGVK.N	960.479	-0.00124	2	2.0883	0.3368	461
89	gi|7245757|pdb|1DGH|B Chain B, Human Erythrocyte Catalase 3-Amino-1,2,4-Triazole Complex					70.2981		56579.3
	2748, 20090424_R1_100mM	R.HMNGYGSHTFK.L	1278.57	0.00144	3	5.1128	0.5073	2183.5
	4760, 20090424_R1_25mM	K.NFTEVHPDYGSHIQALLDK.Y	2184.07	0.01383	3	4.6528	0.5565	1015.8
	6364, 20090424_R1_50mM	K.FYTEDGNWDLVGNNTPIFFIRDPILFPSFIHSQK.R	4028	0.0226	4	4.1551	0.528	673.7
	4006, 20090424_R1_FT	R.FNTANDDNVTQVR.A	1493.7	0.00859	2	3.8973	0.5464	594.5
	6497, 20090424_R1_100mM	K.DPDMVWDFWSLRPESLHQVSFLFSDR.G	3209.51	0.01577	4	3.0588	0.5513	484.5
	3798, 20090424_R1_FT	K.NLSVEDAAR.L	974.49	0.00408	2	2.6044	0.3273	700.4
	2097, 20090424_R1_50mM	K.VFEHIGKK.T	957.552	-0.00124	2	2.077	0.4153	397.2
90	psu|PF10_0264 | organism=Plasmodium_falciparum_3D7 | product=40S ribosomal protein, putative | location=MAL10:1122960-1124035(+) | length=263					70.292		29837.3
	5949, 20090424_R1_FT	K.NLANEENTPTAPHLIENQYAAEAPYDEWTK.K	3429.59	0.01878	3	5.6426	0.654	900.2
	5081, 20090424_R1_25mM	K.KEEWNDNTNEDWKNPIAAEEW.-	2618.14	0.01297	3	4.3782	0.7229	540.3
	4442, 20090424_R1_FT	K.FAQYTGAQAIAGR.W	1353.69	0.00761	2	4.1697	0.5807	1931.5
	6476, 20090424_R1_50mM	R.SEPWNVMVDMFLWRDPEQFELK.N	2796.32	0.01308	4	4.1124	0.58	1016.4
	5923, 20090424_R1_FT	R.WTPGMLTNQIIQK.F	1529.81	0.00994	2	2.9478	0.5273	384.1
	6523, 20090424_R1_FT	R.IIVAISNPADVVVVSARPFGSR.A	2267.29	0.0123	3	2.9407	0.4439	361.1
	4902, 20090424_R1_FT	R.LLIVTDPR.T	926.567	0.00468	2	2.4287	0.2135	855.3
91	psu|PFL2060c | organism=Plasmodium_falciparum_3D7 | product=rabGDI protein | location=MAL12:1805368-1807344(-) | length=459					70.2898		52305.8
	8285 - 8287, 20090424_R1_FT	K.VPATDMEALVSPLLSLMEK.N	2044.07	0.01617	2	5.3523	0.5828	887
	4822, 20090424_R1_50mM	R.KSDIYINLVSFQHGVTLK.G	2062.13	0.00931	3	5.1605	0.5699	859.8
	6353 - 6357, 20090424_R1_200mM	K.KPADNIFVTSSYDATSHFETATNDLLQIWENLWGQK.L	4140	0.00551	4	4.5327	0.496	674.5
	6085, 20090424_R1_50mM	R.VTNYLEWLVVEGSYVYQHQK.K	2455.23	0.01181	3	3.7782	0.5841	569.7
	5862, 20090424_R1_25mM	K.ILVLDRNPYYGGETASLNLTNLYNTFKPK.E	3314.74	0.01699	4	3.6808	0.3784	373.6
	4281, 20090424_R1_FT	K.ISDLYVSTSK.K	1112.58	0.0064	2	3.1823	0.4134	1300.4
	6897, 20090424_R1_FT	R.NPYYGGETASLNLTNLYNTFKPK.E	2605.29	0.01084	3	3.0521	0.4383	282.4
92	psu|PF13_0322 | organism=Plasmodium_falciparum_3D7 | product=falcilysin | location=MAL13:2431676-2435257(+) | length=1193					70.2778		138775
	4441, 20090424_R1_100mM	K.HYAHNIIYGYENYLK.L	1897.92	0.00774	2	5.5551	0.5841	1914
	8138, 20090424_R1_FT	K.NNPTELLNFVDQYLGQLDYSK.Y	2471.21	0.01348	2	4.7638	0.651	2354.4
	3557, 20090424_R1_50mM	K.GTLHTHLNAYTFNDR.T	1759.85	-0.00129	2	4.6322	0.6265	405.9
	8209, 20090424_R1_FT	R.GLNDSLVQYIFSIGLK.G	1766.97	0.01018	2	4.2815	0.6174	2006.7
	3613, 20090424_R1_25mM	K.HLFVNSNESLK.N	1287.67	0.00615	2	3.2147	0.3651	703.1
	5114, 20090424_R1_50mM	K.YNAQALFNLEMHVLSHK.C	2015.02	0.00649	4	3.0725	0.4035	357.6
	2659, 20090424_R1_FT	R.IENFNEQEK.E	1150.54	-0.00191	2	2.8515	0.2964	656.4
93	psu|PFF1335c | organism=Plasmodium_falciparum_3D7 | product=4-methyl-5(B-hydroxyethyl)-thiazol monophosphate biosynthesis enzyme | location=MAL6:1101735-1102853(-) | length=189					70.2667		20279.6
	7038, 20090424_R1_FT	R.HSLIDDVEAVAYPSFER.N	1947.94	0.01055	2	5.3332	0.6312	1789.8
	2471, 20090424_R1_50mM	R.RAGVHVTTASVEK.S	1354.74	-0.00274	3	3.9656	0.3466	912.8
	7785, 20090424_R1_FT	R.QVALSLASGFLLHPAVTF.-	1871.04	0.01348	2	3.6775	0.6546	711.5
	3294, 20090424_R1_FT	R.AGVHVTTASVEK.S	1198.64	-0.00081	2	3.4328	0.4914	1281.4
	5218, 20090424_R1_25mM	K.VRNNIYDVLVIPGGMK.G	1787.98	0.00956	3	3.1888	0.3049	278.3
	4530, 20090424_R1_FT	K.NVVLADTTISK.V	1160.65	0.00566	2	2.8787	0.5848	1072.3
	4461, 20090424_R1_FT	K.IVEHLLGR.Q	936.562	0.0042	2	2.7567	0.3553	895.7
94	psu|PF14_0257 | organism=Plasmodium_falciparum_3D7 | product=hypothetical protein, conserved | location=MAL14:1092878-1093723(+) | length=281					70.2565		32985.9
	6414, 20090424_R1_FT	K.DATNEHAYESLNELILDGK.K	2132.01	0.01242	3	5.1302	0.4995	1507.2
	6225, 20090424_R1_FT	R.LGVQFNPFADNPNYR.K	1751.85	0.00981	2	5.0518	0.6061	962.8
	3404, 20090424_R1_25mM	K.RKQDALDNTNDMDLK.K	1776.85	0.00261	2	4.1576	0.5752	770.1
	4372, 20090424_R1_FT	K.TLEIGGNHFK.N	1115.58	0.00579	2	2.8883	0.4187	480.4
	5413, 20090424_R1_FT	K.YIVQNFPNIK.T	1235.68	0.00677	2	2.6061	0.2775	547.4
	6753, 20090424_R1_FT	K.ELFEFLPNVK.I	1235.67	0.00701	2	2.5013	0.3806	797.8
	4971, 20090424_R1_FT	K.NINDFETLK.E	1093.55	0.00603	2	2.2834	0.2478	474
95	psu|PF11_0164 | organism=Plasmodium_falciparum_3D7 | product=peptidyl-prolyl cis-trans isomerase | location=MAL11:589706-590628(-) | length=195					70.2464		21717.3
	5653, 20090424_R1_FT	R.HVVFGEVVEGLDK.L	1427.75	0.0092	2	4.9274	0.6853	1512.1
	8380, 20090424_R1_FT	K.NTNGSQFFILFIPTPWLDGR.H	2323.19	0.01982	2	3.972	0.5731	397.2
	4480, 20090424_R1_FT	K.RGLLSMANAGK.N	1117.61	0.00493	2	3.6741	0.411	677.5
	3493, 20090424_R1_200mM	K.LVHIEAVGTDSGEPLK.R	1664.89	-0.00276	2	3.3518	0.5655	1130.5
	3944, 20090424_R1_100mM	K.MLHYTNSIFHR.I	1418.7	4e-05	2	3.0315	0.4785	553.6
	3118, 20090424_R1_25mM	K.KFEDENFK.V	1056.5	-0.00068	2	2.6258	0.2264	537.3
	4273, 20090424_R1_500mM	K.TYFDITIDDKPLGR.I	1653.85	0.00041	2	2.6163	0.5346	679.6
96	psu|PFF0220w | organism=Plasmodium_falciparum_3D7 | product=hypothetical protein, expressed | location=MAL6:189009-198075(+) | length=2874					70.1975		334203
	3374, 20090424_R1_50mM	K.REDYYTNESHYNDGLNNTNNINHMNNNNNINNNNNNNNNK.H	4766	-0.00402	5	3.9503	0.5895	809.4
	4064, 20090424_R1_50mM	K.HMNNFGNNQLPYIQHMNNNESGAGGAGGPNDIVADHSK.R	4019.79	0.0174	5	3.6539	0.7416	283.2
	4710, 20090424_R1_25mM	K.NNIPQGYRDELVEENIHENVDMLQNR.C	3139.49	0.01602	4	3.1803	0.5345	160.7
	4351, 20090424_R1_50mM	K.NSTSHEINVDNMNNYMHHLYNNNDMTK.M	3250.37	0.01294	5	3.1306	0.4922	496.1
	2351, 20090424_R1_50mM	K.NSVSNHNSSMNHMNNNMNK.L	2173.89	-0.00137	3	2.767	0.605	236.9
	2611, 20090424_R1_25mM	R.RLNDEHDFNNEK.N	1530.69	-0.00073	3	2.6508	0.4123	567.1
	2366, 20090424_R1_50mM	R.SVSNMHMSHVNR.N	1398.64	0.00054	2	2.4781	0.5052	728.8
97	psu|PFE0350c | organism=Plasmodium_falciparum_3D7 | product=60S ribosomal subunit protein L4/L1, putative | location=MAL5:294668-295903(-) | length=411					70.168		46182.7
	7682, 20090424_R1_FT	K.NVVGEVEIPVVFQTPIRNDLIQSVYTNMSK.N	3389.78	0.01646	3	3.1881	0.5608	493.7
	3877, 20090424_R1_FT	R.GGGMFNPTK.I	908.429	0.00506	2	2.8725	0.2461	404.9
	4852, 20090424_R1_FT	K.NSLTNFAVR.C	1021.54	0.00548	2	2.7641	0.4013	702.8
	3744, 20090424_R1_FT	K.VQASLLAK.K	829.514	0.00469	2	2.6622	0.2843	333.5
	3475, 20090424_R1_25mM	K.SIVHNPDIYR.I	1213.63	-0.00264	2	2.4762	0.4152	579.9
	5121, 20090424_R1_500mM	K.EAVNFLVSLGLK.D	1289.75	-0.00154	2	2.3481	0.4032	178.6
	3041, 20090424_R1_200mM	K.KLDVIYGK.I	935.556	-0.00056	2	2.099	0.5235	480.3
98	gi|61679604|pdb|1Y85|B Chain B, T-To-T(High) Quaternary Transitions In Human Hemoglobin: Deshis146beta Deoxy Low-Salt					68.227		15720.2
	6220, 20090424_R1_FT	R.FFESFGDLSTPDAVM*GNPK.V	2074.94	0.01079	2	4.3255	0.6802	608.3
	4693, 20090424_R1_FT	K.VNVDEVGGEALGR.L	1314.66	0.00799	2	4.0797	0.581	2124.7
	5227, 20090424_R1_FT	K.GTFATLSELHCDK.L	1421.67	0.00921	2	3.6947	0.568	742.1
	4680, 20090424_R1_200mM	R.FFESFGDLSTPDAVMGNPK.V	2058.95	0.00127	2	3.5524	0.6155	835.3
	5370, 20090424_R1_FT	K.SAVTALWGK.V	932.52	0.0042	2	2.6825	0.5328	1152.6
	2512, 20090424_R1_FT	-.VHLTPEEK.S	952.51	-0.00032	2	2.4127	0.291	515.2
	3625, 20090424_R1_50mM	K.EFTPPVQAAYQK.V	1378.7	0.00053	2	2.3459	0.5137	519
99	psu|PFE1370w | organism=Plasmodium_falciparum_3D7 | product=hsp70 interacting protein, putative | location=MAL5:1143612-1145353(+) | length=458					68.149		51092.2
	4552 - 4554, 20090424_R1_FT	K.NSDFGNMMGK.E	1100.45	0.00518	2	2.9806	0.6145	749.4
	3622, 20090424_R1_FT	K.PSAMIYTK.R	910.47	0.0045	2	2.9292	0.4043	964.8
	7986, 20090424_R1_FT	K.ELFNNPQFFQMMQNMMSNPQLISK.Y	2917.35	0.01835	3	2.7868	0.4191	397.8
	4048, 20090424_R1_25mM	K.RASVLLSLK.R	986.636	0.00249	2	2.7511	0.3012	719.8
	2980, 20090424_R1_FT	K.NSDFGNMM*GK.E	1116.44	-0.00145	2	2.6296	0.1727	634.8
	5931, 20090424_R1_FT	K.IDYDEDLWEMQK.L	1584.69	0.00957	2	2.5294	0.221	1008.9
	2980, 20090424_R1_FT	K.NSDFGNM*MGK.E	1116.44	-0.00145	2	2.1755	0.5197	414.2
100	psu|PFL0210c | organism=Plasmodium_falciparum_3D7 | product=eukaryotic initiation factor 5a, putative | location=MAL12:205488-205973(-) | length=161					60.4675		17619.8
	5793, 20090424_R1_500mM	K.RTELQLIDITEDGFVSLLYDNGDTKDDLSLPK.D	3623.83	0.02988	3	8.0975	0.7352	1758.9
	5867 - 5870, 20090424_R1_150mM	K.RTELQLIDITEDGFVSLLYDNGDTK.D	2855.43	0.0062	3	6.2013	0.6446	503.3
	4144, 20090424_R1_25mM	R.KYEDICPTSHNMDVPVVK.R	2074.99	0.00785	3	5.8812	0.6489	1470.9
	3776, 20090424_R1_25mM	R.KYEDICPTSHNM*DVPVVK.R	2090.99	0.01052	3	5.0831	0.631	1124
	4397, 20090424_R1_500mM	K.AHIVGIDIFTGR.K	1298.72	-0.0002	2	3.7082	0.5526	1268
	3968, 20090424_R1_FT	K.DTEGNLDEVAK.Q	1190.55	0.00627	2	3.1114	0.5568	1521.7
101	gi|38016911|ref|NP_004090.4| stomatin isoform a [Homo sapiens]					60.3955		31710.7
	6020, 20090424_R1_25mM	K.NLSQILSDREEIAHNMQSTLDDATDAWGIK.V	3371.62	0.02683	3	7.5858	0.6997	1998.8
	8490, 20090424_R1_FT	K.NSTIVFPLPIDMLQGIIGAK.H	2127.19	0.01517	3	4.9821	0.6837	1100.2
	3841, 20090424_R1_FT	K.VIAAEGEMNASR.A	1247.6	0.00542	2	3.8583	0.5845	1679
	6350, 20090424_R1_FT	R.TISFDIPPQEILTK.D	1601.88	0.00981	2	3.5156	0.567	336.8
	5834, 20090424_R1_FT	K.EASMVITESPAALQLR.Y	1715.9	0.0092	2	3.4512	0.3993	1343.9
	5256, 20090424_R1_FT	R.YLQTLTTIAAEK.N	1351.75	0.00799	2	2.8256	0.357	716.8
102	psu|PF14_0359 | organism=Plasmodium_falciparum_3D7 | product=hypothetical protein, conserved | location=MAL14:1533272-1534890(+) | length=424					60.2726		48438.4
	3868, 20090424_R1_FT	K.QQQQQQQEAYDDEDHQPEMEGGR.V	2774.13	0.01773	3	5.452	0.6568	654.2
	6622, 20090424_R1_50mM	K.ISLYESLTGFVAEVTHLDERK.I	2407.25	0.01113	4	4.5325	0.6227	746.8
	8476, 20090424_R1_FT	K.ISLYESLTGFVAEVTHLDER.K	2279.16	0.01499	3	3.8385	0.5712	573.1
	3142, 20090424_R1_25mM	K.KRGEDIVSEVK.V	1259.7	0.0005	3	3.7337	0.4477	774.3
	2863, 20090424_R1_25mM	K.LAIIHHPDK.G	1043.6	-0.00154	2	3.1398	0.4702	857.4
	5426, 20090424_R1_FT	K.IIEVYIPK.G	974.592	0.00451	2	2.6145	0.2879	582.9
103	psu|PF14_0627 | organism=Plasmodium_falciparum_3D7 | product=ribosomal protein S3, putative | location=MAL14:2684077-2685470(+) | length=221					60.2635		24652.4
	4808, 20090424_R1_FT	R.ILAEDGYSGVEVR.V	1407.71	0.00761	2	3.6051	0.6065	1996.2
	5070, 20090424_R1_FT	K.STNSVELFAER.V	1252.62	0.0064	2	3.5758	0.3834	1154.5
	7689, 20090424_R1_FT	K.FINDGVFQAELNEFLAR.I	1983	0.01103	2	3.3823	0.5953	850.8
	6926, 20090424_R1_FT	R.TGLTSILPDNISVLEPK.T	1797	0.01103	2	3.0091	0.4526	510.6
	4726, 20090424_R1_FT	K.FRDGYLISTGEPSK.R	1569.79	-0.01497	2	2.7528	0.307	898.1
	5444, 20090424_R1_FT	K.IMLPTAIDTR.T	1130.62	0.00432	2	2.4844	0.395	602
104	psu|PFL0930w | organism=Plasmodium_falciparum_3D7 | product=clathrin heavy chain, putative | location=MAL12:757642-763635(+) | length=1997					60.2572		232802
	4039, 20090424_R1_25mM	K.YGSYYNNNDISNSNNNNIHLHPEFNNEDK.F	3440.48	0.01699	4	5.1436	0.6293	649.7
	3592, 20090424_R1_50mM	K.NFHEFSSHDSTVPYYSNNNNK.D	2501.08	0.0016	4	3.951	0.5341	557
	3956, 20090424_R1_50mM	K.NVYHWNIDIHNTK.K	1653.81	0.00339	3	3.8084	0.2635	599.6
	3050, 20090424_R1_FT	R.LGNVSVEGDK.Y	1017.52	-0.00081	2	3.4524	0.4692	688.5
	4935, 20090424_R1_50mM	K.YAHTAGLQLIMHADHLDEIIK.I	2389.23	0.00577	5	3.3762	0.4292	548.4
	3801, 20090424_R1_FT	K.TETTIPYK.I	952.499	0.00407	2	2.3236	0.3184	432.8
105	psu|PFI0880c | organism=Plasmodium_falciparum_3D7 | product=acid phosphatase, putative | location=MAL9:742484-743674(-) | length=396					60.2481		44575.6
	7902, 20090424_R1_FT	R.GSSYLAYYLLPLLK.D	1600.9	0.00932	2	3.825	0.4728	764.4
	5857, 20090424_R1_100mM	K.WIM*PNYWYHYFTHFTVSSGPSIVK.T	2976.42	0.01522	4	3.682	0.5248	569
	5496, 20090424_R1_FT	R.DWTGNYNAQLLK.G	1422.7	0.00957	2	3.6207	0.4226	1313.5
	5038, 20090424_R1_FT	K.NLYEDVYSEEK.G	1388.62	0.00762	2	3.4239	0.5071	1024.7
	5603, 20090424_R1_500mM	K.WIMPNYWYHYFTHFTVSSGPSIVK.T	2960.42	0.01664	3	3.361	0.6174	226.1
	6422, 20090424_R1_FT	R.VTFIVSPGSNFIDGVK.G	1679.9	0.00957	2	2.0792	0.2002	52.9
106	psu|PF10_0268 | organism=Plasmodium_falciparum_3D7 | product=merozoite capping protein 1 | location=MAL10:1140587-1142600(-) | length=393					60.2379		43903.2
	5602, 20090424_R1_FT	K.YVVYGLSADTAEDQLK.W	1771.87	0.01164	2	4.7587	0.5936	1955.6
	3698, 20090424_R1_150mM	K.VEVLNHNGETTSFYNEVEK.H	2209.04	0.00235	3	3.7857	0.4686	432.3
	5737, 20090424_R1_FT	K.ENNEGIVVFTYPK.A	1509.76	0.00872	2	3.6706	0.4076	938.5
	4861, 20090424_R1_FT	K.LLGLTNEEDK.T	1131.59	0.00542	2	2.9403	0.4936	733.6
	4712, 20090424_R1_FT	K.NDFTVSYVK.K	1072.53	0.00493	2	2.6366	0.4667	938.2
	1535, 20090424_R1_FT	K.HEEFVNNK.Y	1016.48	-0.00184	2	2.5395	0.3313	415
107	psu|MAL8P1.95 | organism=Plasmodium_falciparum_3D7 | product=hypothetical protein, conserved | location=MAL8:657400-658751(+) | length=325					60.2286		37477.1
	3646, 20090424_R1_FT	K.NLENNEDDETNVGR.N	1618.69	0.01201	2	3.9201	0.5764	1647.6
	4399, 20090424_R1_FT	K.VVKPDETVVPEVK.D	1438.82	0.00822	2	3.7715	0.5001	824.1
	3612, 20090424_R1_FT	K.SKIDDEGQFEK.D	1295.61	0.00871	2	3.345	0.237	1110.2
	4834, 20090424_R1_FT	K.DGYSVIHLSR.A	1146.59	0.00554	2	3.1094	0.2772	659
	5118, 20090424_R1_FT	K.FDTEGQIVSLK.-	1236.65	0.00677	2	2.8168	0.3919	550.1
	3529, 20090424_R1_FT	K.IDDEGQFEK.D	1080.48	0.00432	2	2.4617	0.4233	639.9
108	psu|PF13_0316 | organism=Plasmodium_falciparum_3D7 | product=40S ribosomal protein S13 | location=MAL13:2327407-2327862(+) | length=151					60.223		17239.6
	7710, 20090424_R1_FT	R.AQGIATTIPEDLYFLIK.K	1893.04	0.00828	3	4.4591	0.5784	1112.7
	3308, 20090424_R1_25mM	K.KGQTPSQIGATLR.D	1356.76	-0.00032	2	3.4187	0.541	807.9
	4724, 20090424_R1_FT	K.QKPSEIEDAIIK.L	1370.75	0.00819	3	3.1536	0.2909	555
	4258, 20090424_R1_FT	K.GQTPSQIGATLR.D	1228.66	0.00627	2	3.0275	0.3955	791.6
	4311, 20090424_R1_FT	K.GISSSTLPYK.R	1052.56	0.00505	2	2.4118	0.5094	727.3
	4634, 20090424_R1_FT	R.DNYGIPQVK.S	1033.53	0.0053	2	2.4097	0.2554	512.7
109	psu|PF10_0340 | organism=Plasmodium_falciparum_3D7 | product=methionine -- tRNA ligase, putative | location=MAL10:1383447-1386116(+) | length=889					60.221		104102
	6536, 20090424_R1_100mM	K.KPFDENLSYYLGWLEWSDLLEK.H	2745.34	0.01779	3	4.4199	0.5331	562.3
	6944, 20090424_R1_FT	K.SLGNVINPLEIIDK.Y	1524.86	0.0092	2	4.003	0.5279	1013.8
	6393, 20090424_R1_50mM	K.IPAFYPEYEIHLPIDILHFINR.V	2710.44	0.01186	4	3.553	0.6908	779.4
	7232, 20090424_R1_25mM	R.EETYVPENEAKLM*NYIDPLNNIK.L	2753.33	-0.02582	3	2.8399	0.1962	121.1
	4252, 20090424_R1_FT	K.IAQEVWDK.C	988.51	0.00242	2	2.4064	0.2507	917
	3688, 20090424_R1_FT	R.EETYVPENEAK.L	1308.6	0.0081	2	2.2984	0.2636	200.2
110	psu|PF08_0074 | organism=Plasmodium_falciparum_3D7 | product=DNA/RNA-binding protein Alba, putative | location=MAL8:688461-689207(+) | length=248					60.2122		27241.8
	3974, 20090424_R1_FT	K.DREPIDEDEMR.I	1404.61	0.00847	2	3.5233	0.5881	812
	4152, 20090424_R1_FT	R.MTNYVNYGAK.I	1160.54	0.00566	2	2.8717	0.5695	862.8
	4176, 20090424_R1_FT	K.DAGYQPPLDEK.Y	1232.58	0.00615	2	2.8643	0.4513	554
	5790, 20090424_R1_FT	K.AVTLAEIIK.R	957.598	0.00517	2	2.2687	0.3591	499.2
	5795, 20090424_R1_200mM	K.TVSFIEILLSR.E	1277.75	0.01115	2	2.2566	0.2986	1090.1
	5740, 20090424_R1_FT	K.EMTPEEIVNSRPFR.R	1704.84	0.00872	2	2.0106	0.2978	84.8
111	psu|PF13_0102 | organism=Plasmodium_falciparum_3D7 | product=DNAJ-like Sec63 homologue | location=MAL13:774991-776946(-) | length=651					60.2072		75824
	7819, 20090424_R1_FT	R.EIFVHPEDIELDNEPTLFQQMLGDINK.K	3184.55	0.01731	3	4.1435	0.4394	497.9
	3659, 20090424_R1_50mM	K.EVLDFVHQDHENRK.G	1765.86	0.00176	2	3.55	0.5447	275.7
	5890, 20090424_R1_FT	K.SFPEMLAATAESR.D	1409.67	0.00628	2	3.3377	0.4193	669.8
	6399, 20090424_R1_FT	K.NSSLLQIPHFDENIVR.H	1881.98	0.01035	3	2.5112	0.4814	491.4
	3276, 20090424_R1_100mM	R.RHDLLSEDLKK.D	1353.75	-0.00313	2	2.4617	0.1694	351.1
	6190, 20090424_R1_FT	K.TLMEELIEPK.K	1202.63	0.00664	2	2.3903	0.3837	650.6
112	psu|PFC0975c | organism=Plasmodium_falciparum_3D7 | product=PFCYP19, cyclophilin, peptidyl-prolyl cis-trans isomerase | location=MAL3:925315-925830(-) | length=171					60.2067		18940.3
	6338, 20090424_R1_FT	K.VFFDISIDNSNAGR.I	1554.75	0.00957	2	4.1014	0.5524	1389.8
	7522, 20090424_R1_FT	R.IIFELFSDITPR.T	1450.79	0.00761	2	3.0502	0.511	2078.6
	4500, 20090424_R1_FT	K.VIEGMNVVR.E	1016.56	0.00438	2	3.0376	0.4133	754.2
	3360, 20090424_R1_FT	K.VIEGM*NVVR.E	1032.55	-0.00128	2	2.8783	0.4211	644
	4956, 20090424_R1_FT	R.SFTDENFNMK.H	1232.53	0.00639	2	2.3628	0.6362	540.4
	4316, 20090424_R1_FT	R.SFTDENFNM*K.H	1248.52	0.00738	2	2.2942	0.5343	157.9
113	psu|PF11_0270 | organism=Plasmodium_falciparum_3D7 | product=threonine -- tRNA ligase, putative | location=MAL11:1014333-1017374(-) | length=1013					60.2065		119471
	2856, 20090424_R1_50mM	K.NHDNDDNVHNNNNYPINHDDLHNNEK.K	3125.31	0.0016	4	4.123	0.5548	376.5
	4353, 20090424_R1_FT	K.INEGDGAFYGPK.I	1267.6	0.00651	2	3.6779	0.3863	1251
	3693, 20090424_R1_100mM	K.EHNNIHDNHSLKPNINEEGLLK.K	2565.28	0.00015	3	3.473	0.5808	264.4
	7515, 20090424_R1_FT	K.ILNLFFFEK.E	1170.66	0.00518	2	3.0335	0.3762	827
	3490, 20090424_R1_50mM	K.GFERPIIIHR.A	1237.72	0.00071	3	2.8096	0.5443	648.7
	7378, 20090424_R1_FT	K.EEALELFDYNPFK.L	1614.77	0.00798	2	2.591	0.3132	512.5
114	psu|PFI0720w | organism=Plasmodium_falciparum_3D7 | product=transporter | location=MAL9:630648-632198(+) | length=516					60.2065		58382.8
	3772, 20090424_R1_FT	K.STM*QGQDNIQINSER.A	1736.79	0.01147	2	4.1295	0.6148	1348.3
	4615, 20090424_R1_50mM	K.KNNNNNNNNNNNGIFQEMENLESGKR.S	3020.36	0.01113	4	3.8304	0.5674	402
	4094, 20090424_R1_FT	K.STMQGQDNIQINSER.A	1720.79	0.0092	2	3.3326	0.4649	1689
	2398, 20090424_R1_25mM	K.RSSINISDR.N	1047.55	-0.00191	2	2.701	0.3318	338
	7646, 20090424_R1_FT	K.YFPGQESLIFGILGSAR.S	1854.97	0.00933	2	2.6581	0.4994	228.3
	2619, 20090424_R1_FT	K.YEGQAPNDLK.I	1134.54	-0.00203	2	2.511	0.3774	893.4
115	psu|PFI1735c | organism=Plasmodium_falciparum_3D7 | product=ring exported protein, REX | location=MAL9:1420472-1422796(-) | length=713					58.3643		82991.2
	2928, 20090424_R1_100mM	K.SEEEHAEQQNYYGEHHGDYEDKNEYHGK.S	3422.39	0.00039	4	5.8237	0.742	903.9
	3059, 20090424_R1_25mM	K.SEEEHAEQQNYYGEHHGDYEDK.N	2694.06	-0.00357	3	5.5877	0.7973	1678.4
	6010, 20090424_R1_200mM	K.EQDEQNMIEHLEHLQGEMQYLYEELQIVYDENQAK.T	4336.96	0.03091	4	4.2754	0.5545	438.6
	4186, 20090424_R1_FT	K.TENQNGELLPQAEK.D	1570.77	0.00872	2	3.6895	0.5296	800.4
	2763, 20090424_R1_FT	K.GNDNEVNFEDKK.M	1408.63	-0.00068	2	2.5055	0.2902	520.5
	3310, 20090424_R1_FT	K.EKDEEQQILK.I	1259.65	0.00041	2	2.3797	0.1353	326.7
116	psu|PFI1730w | organism=Plasmodium_falciparum_3D7 | product=cytoadherence linked asexual protein 9(CLAG9) | location=MAL9:1413829-1419743(+) | length=1340					58.218		160312
	4402, 20090424_R1_FT	K.ILNELNADGAEK.P	1286.66	0.00713	2	4.3609	0.3895	1263.3
	3032 - 3034, 20090424_R1_50mM	K.KLNEHTINALR.L	1308.74	0.00054	2	3.9261	0.4753	661.5
	2838, 20090424_R1_50mM	K.KIQGTYFSHR.R	1236.65	0.00028	3	3.6804	0.5228	937.2
	5837, 20090424_R1_25mM	K.RFIDEAFLMYFNQK.H	1821.9	0.01035	3	3.2925	0.4473	681.7
	4344, 20090424_R1_25mM	K.RYELIPLQR.Y	1187.69	0.00407	2	2.8564	0.4742	479
	3243, 20090424_R1_150mM	K.TQITLEYK.P	995.541	-0.00105	2	2.2551	0.4504	360
117	psu|PFI0645w | organism=Plasmodium_falciparum_3D7 | product=EF-1B | location=MAL9:575670-576500(+) | length=276					50.3949		32007.2
	5351, 20090424_R1_100mM	R.WFHHISSLPEFILNQYDEEHNK.K	2783.32	0.01236	3	6.6001	0.6127	1851.5
	4972, 20090424_R1_50mM	K.GEEDYHNLNSFFESHSYVDNYSVGFK.D	3084.33	0.01626	4	5.4182	0.7563	1306
	4874, 20090424_R1_150mM	R.WFHHISSLPEFILNQYDEEHNKK.K	2911.42	0.0145	3	4.7709	0.6236	994.8
	4869, 20090424_R1_FT	K.DSASNLLLEK.K	1089.58	0.0053	2	3.0863	0.3114	1317.5
	4294, 20090424_R1_FT	K.IENIDLDNEEDKK.K	1574.75	0.00791	3	3.021	0.49	276.4
118	psu|PFE0660c | organism=Plasmodium_falciparum_3D7 | product=purine nucleotide phosphorylase, putative | location=MAL5:569180-569917(-) | length=245					50.3657		26840.6
	5548, 20090424_R1_25mM	R.VSHLLIHGDFPAVGDFDVYDTLNK.C	2672.34	0.0145	3	5.3555	0.6309	2023.5
	6441 - 6443, 20090424_R1_150mM	K.ANAAVVEMELATLMVIGTLR.K	2102.13	0.0145	3	4.7019	0.5071	933.7
	6032, 20090424_R1_FT	K.EQITPVVLVVGDPGR.V	1578.89	0.01055	2	4.6942	0.616	1201.2
	6817, 20090424_R1_FT	K.WDEGDFDNNLVPHQLENMIK.I	2414.11	0.0131	3	3.703	0.48	1226.4
	6565, 20090424_R1_50mM	K.ANAAVVEMELATLMVIGTLRK.V	2230.23	0.00931	3	3.3223	0.6105	357.2
119	psu|PF11_0302 | organism=Plasmodium_falciparum_3D7 | product=hypothetical protein | location=MAL11:1125950-1127308(+) | length=452					50.3391		51919
	8215, 20090424_R1_FT	K.NQNEDNVDNHMNIEEISQEFFSGFNPFGTMK.I	3632.57	0.0256	3	6.4177	0.7713	1424.8
	4393, 20090424_R1_50mM	K.GNKPFEHFNSPNFENMMK.G	2167.97	0.01133	3	4.175	0.6584	709
	3440, 20090424_R1_50mM	K.HISTTCNASSGNVFLRK.G	1834.92	-0.00118	3	3.2558	0.5244	181.2
	4807, 20090424_R1_FT	K.VFSDENVQYIK.E	1341.67	0.00712	2	3.2338	0.5264	1064.6
	5234, 20090424_R1_FT	K.LDVIFDNK.V	963.515	0.00487	2	2.6955	0.4788	1000.8
120	psu|PF10_0325 | organism=Plasmodium_falciparum_3D7 | product=haloacid dehalogenase-like hydrolase, putative | location=MAL10:1339760-1340626(+) | length=288					50.3232		32820.6
	5986, 20090424_R1_25mM	K.YYNISLNNALAMGDGENDIEMLSGLTHSVGVHNASEK.V	3963.85	0.02919	4	6.4642	0.6854	872.1
	5652, 20090424_R1_25mM	R.INVANTFQSYVELFHQHTNK.F	2390.19	0.00966	4	3.6111	0.5717	619.8
	3410, 20090424_R1_50mM	K.NSAAYVGPSNNEHAISHVLK.T	2108.05	-0.00425	4	3.2934	0.4595	458
	5600, 20090424_R1_FT	K.VSEQNLESLIR.A	1287.69	0.00664	2	3.1723	0.3611	951
	7705, 20090424_R1_FT	K.VLFSLPENILENTLK.L	1729.97	0.01079	2	2.1222	0.4493	314.5
121	psu|PF13_0224 | organism=Plasmodium_falciparum_3D7 | product=60S ribosomal subunit protein L18, putative | location=MAL13:1633891-1634561(-) | length=184					50.31		21732.7
	3789, 20090424_R1_100mM	K.KIDNSLNTNIHQYHIVGR.A	2122.12	0.0048	3	5.0985	0.5473	1215.8
	4812, 20090424_R1_50mM	R.LRFPALHLPTLQK.E	1533.93	0.01018	2	3.996	0.5035	807.3
	6409, 20090424_R1_FT	K.EGAIAQLYSEMAGR.H	1495.72	0.00896	2	3.8572	0.6986	1839.7
	4633, 20090424_R1_FT	R.ISEISSSLVR.R	1090.61	0.00505	2	3.3707	0.4106	1225.6
	4036, 20090424_R1_25mM	K.IDNSLNTNIHQYHIVGR.A	1994.02	0.00889	3	3.2887	0.4222	697.5
122	psu|PFL1110c | organism=Plasmodium_falciparum_3D7 | product=cAMP-dependent protein kinase regulatory subunit, putative | location=MAL12:927817-929983(-) | length=441					50.2818		50801.1
	4523, 20090424_R1_50mM	K.IREALNESFLFNHLNK.K	1945.03	0.00895	3	5.1844	0.5246	1750.1
	5173, 20090424_R1_25mM	K.RLLGPIEDILHR.N	1431.84	0.00638	3	4.2896	0.5811	2854.6
	4489, 20090424_R1_100mM	K.IREALNESFLFNHLNKK.E	2073.12	0.00925	3	3.5771	0.4531	315.1
	7450, 20090424_R1_FT	K.DVFGELALLYNSK.R	1468.77	0.0092	2	2.9095	0.3163	1077.7
	6003, 20090424_R1_FT	R.EALNESFLFNHLNK.K	1675.84	0.00785	3	2.5116	0.4568	205.1
123	psu|PFD0830w | organism=Plasmodium_falciparum_3D7 | product=bifunctional dihydrofolate reductase-thymidylate synthase | location=MAL4:755069-756895(+) | length=608					50.2633		71690.9
	6257, 20090424_R1_50mM	K.YHPEYQYLNIIYDIMMNGNK.Q	2519.17	0.01712	3	5.0718	0.5758	1043.6
	4118, 20090424_R1_25mM	R.HFGAEYTNMYDNYENK.G	1995.82	0.00693	3	4.5532	0.6254	1013.1
	7906, 20090424_R1_FT	K.FDLSQYFPLLTTK.K	1572.83	0.00859	2	4.2571	0.6031	1127.5
	4075, 20090424_R1_25mM	K.KNEVFNNYTFR.G	1431.7	0.00604	3	2.8865	0.2803	404.3
	3831, 20090424_R1_FT	K.ETVDNVNDMPNSK.K	1462.65	0.00908	2	2.4543	0.3321	504.6
124	psu|PF14_0545 | organism=Plasmodium_falciparum_3D7 | product=thioredoxin | location=MAL14:2343576-2344154(-) | length=104					50.2583		11708.8
	5440, 20090424_R1_FT	K.NGSSVDTLLGANDSALK.Q	1661.83	0.01115	2	4.9234	0.5971	1484.8
	4620, 20090424_R1_FT	K.VDVDEVSEVTEK.E	1348.65	0.00712	2	4.2052	0.6256	1990.1
	3968, 20090424_R1_25mM	K.RIAPFYEECSK.T	1342.65	0.00725	2	3.7903	0.3792	893.3
	5106, 20090424_R1_FT	K.ENITSMPTFK.V	1167.57	0.00627	2	2.444	0.4113	741.4
	4221, 20090424_R1_FT	K.ENITSM*PTFK.V	1183.57	0.00486	2	2.3394	0.3482	489.2
125	psu|PFL1385c | organism=Plasmodium_falciparum_3D7 | product=Merozoite Surface Protein 9, MSP-9 | location=MAL12:1160720-1162951(-) | length=743					50.2349		86568.8
	6946, 20090424_R1_FT	K.NQGVDMNVLNNYENLFK.F	2011.95	0.01177	2	4.6973	0.6548	1495
	7239, 20090424_R1_FT	K.NNLESFPLDELNMLK.D	1776.88	0.01164	2	3.4898	0.5802	587.6
	5781, 20090424_R1_FT	K.EIGENLLNITK.M	1243.69	0.00798	2	2.854	0.3002	775.5
	6014, 20090424_R1_FT	K.NMITGNNFMDVVK.N	1482.71	0.00749	2	2.435	0.2612	1018.2
	3507, 20090424_R1_FT	K.ENVDYIQK.N	1008.5	0.00023	2	2.3882	0.2021	407.5
126	gi|42716291|ref|NP_976217.1| erythrocyte membrane protein band 4.1 (elliptocytosis 1, RH-linked) isoform 2 [Homo sapiens]					50.2289		71911.1
	4708, 20090424_R1_25mM	K.RIVITGDADIDHDQVLVQAIK.E	2319.27	0.00991	4	4.5783	0.6362	352.2
	3934, 20090424_R1_FT	R.SLDGAAAVDSADR.S	1247.59	0.00762	2	4.3384	0.2933	1853.5
	2990 - 2992, 20090424_R1_100mM	K.RLSTHSPFR.T	1100.6	-0.00075	2	3.0537	0.3878	163
	3572, 20090424_R1_FT	R.LTSTDTIPK.S	975.536	0.00486	2	3.0088	0.3035	502.7
	1939, 20090424_R1_100mM	K.HHASISELK.K	1021.54	-0.00105	2	2.1387	0.2027	390.7
127	psu|PF14_0341 | organism=Plasmodium_falciparum_3D7 | product=glucose-6-phosphate isomerase | location=MAL14:1458074-1459813(+) | length=579					50.2197		67325.2
	3562, 20090424_R1_FT	K.KSDNTYNFNESTK.I	1547.7	0.00644	3	4.3939	0.5597	833.6
	3264, 20090424_R1_150mM	K.HSHFPIKFDK.E	1255.66	0.00089	3	3.0073	0.4252	713.2
	3932, 20090424_R1_FT	K.HMVAVSTNLK.L	1099.59	0.00505	2	2.8024	0.6128	892.1
	7576, 20090424_R1_FT	K.NVAILPYFQNLLK.F	1532.88	0.00823	2	2.6448	0.5459	474.8
	7975, 20090424_R1_FT	R.DNVFEFWDWVGGR.F	1626.73	0.01116	2	2.588	0.6576	699
128	psu|PF13_0354 | organism=Plasmodium_falciparum_3D7 | product=alanine--tRNA ligase, putative | location=MAL13:2691989-2696215(+) | length=1408					50.2065		165030
	2766, 20090424_R1_50mM	K.KHQLVSDTNNFK.I	1430.74	-0.00528	3	4.1309	0.5596	1511
	4461, 20090424_R1_50mM	K.KYHILQELEQIEK.T	1670.91	0.00596	3	4.1095	0.5037	1272.6
	3180, 20090424_R1_50mM	K.NVHNINPTVDHFK.Y	1534.78	0.00029	2	3.7445	0.5723	603.4
	6534, 20090424_R1_100mM	K.DVYHHTFFEMLGNWSFGDYFK.E	2640.17	0.01821	4	3.7054	0.5366	598.7
	3022, 20090424_R1_25mM	K.HEMSENDINSNNNYDNNKEEK.G	2538.04	-0.00255	4	3.6527	0.7895	258.4
129	psu|PFI1020c | organism=Plasmodium_falciparum_3D7 | product=Inosine-5'-monophosphate dehydrogenase | location=MAL9:852515-854047(-) | length=510					50.2061		56114.7
	5794, 20090424_R1_50mM	K.RFENGFIFDPYTFSPEHTVADVLETK.N	3059.48	0.02284	4	4.1222	0.4083	976.9
	5448, 20090424_R1_FT	K.SAHPDIPIIGGNVVTSQQAK.N	2032.08	0.01078	3	3.73	0.3846	496.4
	4924, 20090424_R1_FT	K.VSDNLIFNNK.K	1163.61	0.00566	2	3.5505	0.3797	1248
	3503, 20090424_R1_25mM	K.HGFQSMGIR.N	1032.5	-0.00105	2	2.8016	0.5767	762.6
	4072, 20090424_R1_FT	K.VSQGVSASLVDK.G	1189.64	0.00603	2	2.5524	0.2563	332.1
130	psu|PFL1420w | organism=Plasmodium_falciparum_3D7 | product=macrophage migration inhibitory factor homolog, putative | location=MAL12:1208902-1209532(+) | length=116					50.19		12836.3
	5512, 20090424_R1_FT	K.PLGYIMSNYDYQK.N	1591.75	0.01043	2	3.7999	0.502	1050.5
	4939, 20090424_R1_FT	K.LLVSNLNVK.S	999.62	0.00463	2	3.1334	0.4767	590.9
	3872, 20090424_R1_25mM	R.RIYVEFR.D	982.547	0.00395	2	2.6538	0.2917	559.6
	4026, 20090424_R1_FT	R.ITSIGGINR.S	930.537	0.00432	2	2.6092	0.3486	654.6
	4830, 20090424_R1_FT	R.IYVEFR.D	826.446	0.00487	2	2.0571	0.1601	382.5
131	psu|PFB0525w | organism=Plasmodium_falciparum_3D7 | product=asparagine -- tRNA ligase, putative | location=MAL2:475242-477074(+) | length=610					50.1873		70453.6
	3554, 20090424_R1_FT	K.IGEVIGGSQR.E	1015.55	0.00487	2	3.6533	0.3581	966.9
	4052, 20090424_R1_100mM	R.QYGSHPHAGFGLGFER.L	1759.83	-0.00058	3	3.1922	0.556	585.6
	5220, 20090424_R1_25mM	K.KLNIDSYWWYR.Q	1543.77	0.00546	3	2.9255	0.3255	638.1
	3746, 20090424_R1_FT	K.AQEFQVENEK.D	1221.57	0.00494	2	2.8361	0.3213	848.9
	2822, 20090424_R1_25mM	K.EKREDILNEK.N	1273.67	-7e-05	2	2.6302	0.3026	415.8
132	psu|PF14_0541 | organism=Plasmodium_falciparum_3D7 | product=V-type H(+)-translocating pyrophosphatase, putative | location=MAL14:2329869-2332022(-) | length=717					50.183		76367.3
	3308, 20090424_R1_FT	K.AADVGADLSGK.N	1003.51	-0.00117	2	3.5377	0.5707	924.5
	5179, 20090424_R1_FT	K.NSVIGDTVGDPLK.D	1314.69	0.00725	2	2.8815	0.3872	620.5
	3119, 20090424_R1_25mM	K.KYIESGALGK.E	1065.59	-0.00117	2	2.5934	0.333	415.6
	3758, 20090424_R1_FT	K.YIESGALGK.E	937.499	0.0045	2	2.4288	0.2196	592.3
	5968, 20090424_R1_FT	K.DTSGPSLNILIK.L	1257.7	0.00713	2	2.2526	0.1541	347
133	psu|MAL7P1.208 | organism=Plasmodium_falciparum_3D7 | product=rhoptry-associated					48.3077
	5680, 20090424_R1_FT	K.INDELLTDQGPNEDTLLENNNK.I	2499.18	0.01738	2	5.9242	0.6483	1407.7
	5974, 20090424_R1_FT	K.YLDDLIDEEQTIK.D	1594.78	0.00969	2	4.4705	0.5081	1451
	2990, 20090424_R1_25mM	K.KKEEDESYNTFNGTK.K	1789.82	-0.00178	2	4.2956	0.6571	1065.3
	3260, 20090424_R1_25mM	K.NEESKNEEFKNEEFK.N	1900.86	-0.00021	3	4.2844	0.3617	950
	3260, 20090424_R1_25mM	K.NEEFKNEESKNEEFK.N	1900.86	-0.00021	3	2.7349	0.38	444.6
134	psu|PF14_0407 | organism=Plasmodium_falciparum_3D7 | product=hypothetical protein | location=MAL14:1753453-1763607(+) | length=3384					48.197		404328
	2334, 20090424_R1_50mM	K.HSNSNNNNNDGNDYDNDGSLHQHNTDNR.R	3182.25	0.00381	4	3.9402	0.8394	694.4
	4085, 20090424_R1_25mM	K.YVDEDDLYDSYYNHHENK.H	2318.95	0.00551	4	3.4189	0.5479	752.1
	3596, 20090424_R1_25mM	K.NEDNVNITNDKKEDNVENLTEEK.Q	2704.25	0.0126	4	3.3469	0.582	169.3
	4228, 20090424_R1_100mM	R.HHTTENNNLSIIFK.D	1667.85	0.00333	3	3.2591	0.2173	850.8
	4421, 20090424_R1_100mM	K.NKFVLDLLNK.K	1203.71	-0.00384	3	2.6106	0.5181	649.5
135	psu|PFC0395w | organism=Plasmodium_falciparum_3D7 | product=asparagine synthetase, putative | location=MAL3:399607-402114(+) | length=610					40.4402		69820.3
	4312, 20090424_R1_100mM	R.HRGPDWNGIVVEENDDGTTNVLAHER.L	2930.38	0.01547	3	7.6494	0.7005	2582.8
	7317, 20090424_R1_FT	K.IPSMLDGIFAGVISDKK.N	1790.97	0.00796	3	4.1447	0.578	1037
	4046, 20090424_R1_50mM	K.IHDLHYYDVLR.A	1443.74	0.00834	2	3.6453	0.567	1481.3
	4416, 20090424_R1_500mM	K.AFEGYLPEHILYR.Q	1607.82	0.00126	2	2.7251	0.4159	349.8
136	psu|PF11_0096 | organism=Plasmodium_falciparum_3D7 | product=casein kinase II, alpha subunit, putative | location=MAL11:365093-366100(+) | length=335					40.4024		39864.8
	5490, 20090424_R1_100mM	R.KPWSHFLTQSNIDIAKDEVIDLIDK.M	2925.54	0.01676	3	7.8035	0.6499	1996.2
	3035, 20090424_R1_50mM	R.DVKPHNIMIDHENR.Q	1717.84	-0.00112	3	4.5579	0.5363	746
	4379, 20090424_R1_50mM	K.LKPHYLNILGEYER.K	1744.94	0.00718	3	4.148	0.5858	1075.3
	4405, 20090424_R1_100mM	R.KPWSHFLTQSNIDIAK.D	1885	0.00747	4	3.0753	0.3704	262.3
137	gi|190613413|pdb|2VFA|A Chain A, Crystal Structure Of A Chimera Of Plasmodium Falciparum And Human Hypoxanthine-Guanine Phosphoribosyl Transferases					40.3662		25781.2
	6141, 20090424_R1_50mM	K.ADFVGFSIPDHFVVGYSLDYNEIFR.D	2907.4	0.02658	3	6.5477	0.6348	2128.6
	5122, 20090424_R1_25mM	K.DDDGYDLDSFMIPAHYKK.Y	2129.95	0.01175	3	3.2952	0.3953	276.8
	4273, 20090424_R1_25mM	K.RTPLWNGFK.A	1118.61	0.00395	2	2.9217	0.4861	362.4
	6524, 20090424_R1_FT	K.DDDGYDLDSFMIPAHYK.K	2001.85	0.00888	3	2.8354	0.5424	453.4
138	psu|PF14_0510 | organism=Plasmodium_falciparum_3D7 | product=hypothetical protein | location=MAL14:2206963-2208256(+) | length=275					40.3161		30471.9
	5287, 20090424_R1_50mM	K.DKNEYEFTLNFLKPINVEESK.Y	2557.28	0.01328	3	6.3223	0.6277	775
	6700, 20090424_R1_FT	K.LGNMGGDMPNFAGLGGMDQFK.N	2156.96	0.0164	2	3.7486	0.59	656.1
	5008 - 5010, 20090424_R1_FT	K.LKDEENKIPDAAVEVQEPVA.-	2194.12	0.01255	3	2.6993	0.5746	343.1
	5085, 20090424_R1_FT	K.IPDAAVEVQEPVA.-	1337.69	0.00847	2	2.3412	0.1131	492.7
139	gi|4502565|ref|NP_001740.1| calpain, small subunit 1 [Homo sapiens]					40.2974		28297.7
	7162, 20090424_R1_FT	R.ILGGVISAISEAAAQYNPEPPPPR.T	2447.29	0.02109	3	5.9472	0.7801	1155.2
	3206, 20090424_R1_25mM	R.THYSNIEANESEEVR.Q	1777.8	-0.00211	3	4.8993	0.6026	1882.8
	4557, 20090424_R1_FT	R.SMVAVMDSDTTGK.L	1341.6	0.00712	2	3.5116	0.6325	1686.1
	3454, 20090424_R1_25mM	K.RWQAIYK.Q	964.536	-0.00142	2	2.1469	0.2344	579.1
140	psu|PF13_0328 | organism=Plasmodium_falciparum_3D7 | product=proliferating cell nuclear antigen | location=MAL13:2478805-2479629(-) | length=274					40.2969		30567.5
	5125, 20090424_R1_50mM	K.LQALDGNHVSLVSLHLLDSGFSHYR.C	2778.43	0.01645	3	5.6309	0.65	1619.7
	5019, 20090424_R1_FT	K.DLVNDANVDADESGLK.L	1674.78	0.00969	2	3.7623	0.549	1683.3
	3745, 20090424_R1_FT	K.LNNASILK.K	872.52	0.00408	2	2.9782	0.2416	536.2
	7808, 20090424_R1_FT	K.SNILADVVVLGLSDSRPIEFK.Y	2272.25	0.01462	3	2.8658	0.5325	503.5
141	psu|MAL7P1.81 | organism=Plasmodium_falciparum_3D7 | product=eukaryotictranslation initiation factor 3 37.28 kDa subunit, putative | location=MAL7:787446-788872(-) | length=327					40.2935		37260.8
	3888, 20090424_R1_500mM	K.YLSGHNRPLTHVNTNYDGDLLFTTGR.D	2961.46	-0.00028	3	5.1079	0.6772	771.9
	3682, 20090424_R1_25mM	K.NHIILAGGQAAEHVTTTASGEGK.F	2262.15	0.01224	3	4.7722	0.6674	963.6
	3446, 20090424_R1_FT	K.IIEENGPVR.F	1026.56	-0.00032	2	3.1918	0.386	543.1
	2869, 20090424_R1_50mM	K.GHFGPVHSIK.F	1078.58	-0.00178	2	2.39	0.5709	360.3
142	psu|PFC0400w | organism=Plasmodium_falciparum_3D7 | product=60S Acidic ribosomal protein P2 | location=MAL3:404654-404992(+) | length=112					40.279		11940.9
	5050, 20090424_R1_FT	K.LQNIGGGVAAAPAGAAAVETAEAK.K	2137.12	0.01413	3	5.5807	0.5277	1208.2
	4791, 20090424_R1_FT	K.KLQNIGGGVAAAPAGAAAVETAEAK.K	2265.22	0.01645	3	5.3177	0.6547	1432.9
	8070, 20090424_R1_FT	K.NVLGAVNADVEDEVLNNFIDSLK.G	2488.26	0.01641	2	4.2353	0.659	2216.4
	6940, 20090424_R1_FT	K.KEEEEEEEDDLGFSLFG.-	2001.84	0.01176	2	2.75	0.5411	602.7
143	gi|4504351|ref|NP_000510.1| delta globin [Homo sapiens]					40.2784		16045.3
	4482, 20090424_R1_200mM	K.VLGAFSDGLAHLDNLK.G	1669.89	0.00053	2	4.5355	0.5809	1408.3
	3280, 20090424_R1_50mM	K.VVAGVANALAHK.Y	1149.67	-0.00179	2	3.6569	0.6373	1285.8
	6372, 20090424_R1_FT	R.LLVVYPWTQR.F	1274.73	0.00798	2	2.4965	0.524	1187.6
	4479, 20090424_R1_FT	K.LHVDPENFR.L	1126.56	0.00506	2	2.2762	0.4885	518.7
144	psu|PFF0420c | organism=Plasmodium_falciparum_3D7 | product=proteasome subunit alpha type 2, putative | location=MAL6:351776-352771(-) | length=235					40.2781		26511.7
	7744, 20090424_R1_FT	K.DIEIEDAIHTAILTLK.E	1794.98	0.01226	2	4.2151	0.6069	983.2
	5391, 20090424_R1_FT	K.DYQNNMSFLEK.R	1388.62	0.00664	2	3.1841	0.396	993.2
	3448, 20090424_R1_FT	K.NGVIIATEK.K	944.541	0.00017	2	2.8695	0.393	710.8
	4405, 20090424_R1_FT	K.ESYEGVLNEK.N	1167.55	0.00566	2	2.6911	0.504	719.5
145	psu|PFI0820c | organism=Plasmodium_falciparum_3D7 | product=RNA-binding protein, putative | location=MAL9:696853-698019(-) | length=388					40.277		45115.2
	5562, 20090424_R1_100mM	R.TPMYHHENEAPNTFNYPVSFVPNVYTNVPHGYQLNYPGNLDSFNAFYNNPR.Y	5960.73	0.04499	5	5.5397	0.7355	441.1
	5112, 20090424_R1_150mM	R.RTPMYHHENEAPNTFNYPVSFVPNVYTNVPHGYQLNYPGNLDSFNAFYNNPR.Y	6116.83	0.01875	5	5.4553	0.8115	854.7
	7496, 20090424_R1_FT	K.EQLIDILATSALIHEDIR.E	2050.12	0.01126	3	3.1947	0.5003	410.3
	3108, 20090424_R1_25mM	K.KNQNFNYYQK.N	1346.65	7e-05	3	3.147	0.3305	973.1
146	psu|PFE0545c | organism=Plasmodium_falciparum_3D7 | product=histamine-releasing factor, putative | location=MAL5:467583-468098(-) | length=171					40.272		19966.7
	6691, 20090424_R1_50mM	K.GNEDYGIADNSEDAVEGMGADVEHVIDIVDSFQLTSTAFSK.K	4345.96	0.01577	4	5.4409	0.7116	623.1
	3191, 20090424_R1_50mM	K.KPDRVEIFK.T	1131.65	-0.00093	2	3.1104	0.4195	719.3
	6387, 20090424_R1_FT	R.FVYISDGLFEEK.Y	1446.72	0.00835	2	2.9707	0.4876	1236.7
	4668, 20090424_R1_500mM	R.FVYISDGLFEEKY.-	1609.78	0.0031	2	2.8157	0.6462	484.9
147	psu|PF14_0104 | organism=Plasmodium_falciparum_3D7 | product=eukaryotictranslation initiation factor 2 gamma subunit, putative | location=MAL14:427191-428588(+) | length=465					40.2711		51212.1
	5305, 20090424_R1_25mM	R.SFDVNKPGEDIETLQGGVAGGSILHGVLK.V	2937.53	0.0187	4	5.2258	0.6916	512.5
	4180, 20090424_R1_50mM	K.RDFISSPHMIVIR.S	1570.85	0.00529	3	4.4884	0.5736	1256.9
	3655, 20090424_R1_25mM	K.STLVHAISGVHTVR.F	1476.83	0.00581	3	4.224	0.627	1752.8
	5116, 20090424_R1_FT	K.LTPLSEDVISR.Q	1229.67	0.00677	2	2.6459	0.4441	235.6
148	psu|PFB0260w | organism=Plasmodium_falciparum_3D7 | product=proteasome 26S regulatory subunit, putative | location=MAL2:235237-238816(+) | length=969					40.2687		108636
	3688, 20090424_R1_50mM	K.HDLINYGHEYIK.N	1501.74	-0.00174	3	4.8212	0.5749	1649
	5121, 20090424_R1_100mM	K.KYTHLNLNEISTLTSGEHLSPIFLK.L	2855.53	0.02065	4	4.7076	0.5263	742.3
	4092, 20090424_R1_50mM	K.KKEELELLITR.L	1371.82	0.00714	3	4.2001	0.292	820.5
	3141, 20090424_R1_FT	K.RNTTVWDSAK.Q	1177.6	-0.00166	2	3.0828	0.4484	596.3
149	psu|PF11_0189 | organism=Plasmodium_falciparum_3D7 | product=hypothetical protein | location=MAL11:694654-699120(+) | length=1488					40.2658		173515
	6206 - 6211, 20090424_R1_200mM	K.IYGFFTLLTEAENDEGLPHTLEHLIFLGSHK.Y	3541.8	0.02798	4	5.3167	0.7178	692.9
	7792, 20090424_R1_FT	K.LAISLLGNYLTDLTTSPVSK.R	2106.17	0.01225	2	3.9824	0.6837	533.9
	4676, 20090424_R1_25mM	K.VHNVFSWYDK.W	1294.62	0.00687	3	2.9051	0.4585	855.1
	3156, 20090424_R1_25mM	K.REGSLIIK.K	915.562	-0.00062	2	2.1861	0.107	449.1
150	psu|MAL13P1.308 | organism=Plasmodium_falciparum_3D7 | product=hypothetical protein, conserved | location=MAL13:2469863-2477959(+) | length=2605					40.2645		290836
	6675, 20090424_R1_50mM	K.NRPSVVQGVFEFLEQVVNDEEGSK.L	2706.34	0.01371	3	5.2895	0.7076	1133.5
	6372, 20090424_R1_200mM	K.ILTSSLPIIMENNRDNILNDAATAEAFLQALQNLVLHEGVGR.Q	4574.4	0.00324	5	4.6123	0.6457	349.2
	6200, 20090424_R1_100mM	K.ERDAFVDLIVLWR.D	1631.89	0.00815	3	3.2833	0.4009	570.6
	8223, 20090424_R1_FT	R.SLFDAVISEIAHASTNISQTR.L	2260.16	0.01767	3	3.1273	0.5474	1115.8
151	psu|PF08_0096 | organism=Plasmodium_falciparum_3D7 | product=RNA helicase, putative | location=MAL8:543092-545917(+) | length=941					40.2634		108568
	5230, 20090424_R1_25mM	K.HVINFDLPSNIDDYIHR.I	2068.02	0.00931	3	5.2053	0.6037	980.3
	2731, 20090424_R1_25mM	K.RNNNYMNNNNNNNINNNNGR.M	2392.03	0.00022	3	4.5482	0.73	536.4
	3562, 20090424_R1_50mM	R.NFHMNNNMHMNNNNNNNNNPFNNNK.G	3030.23	0.00258	4	3.7649	0.6153	724
	3524, 20090424_R1_50mM	K.GPFSNYNQQHHNPFNNK.N	2042.92	-0.00039	3	3.1774	0.4546	498.1
152	psu|PFD0310w | organism=Plasmodium_falciparum_3D7 | product=sexual stage-specific protein precursor | location=MAL4:335693-336166(+) | length=157					40.2626		16615.6
	4320, 20090424_R1_200mM	K.MPLETQLAIEEIK.S	1514.81	0.00151	2	5.1889	0.5284	2191.8
	3611, 20090424_R1_150mM	K.GSPSTLQTPGSSSGASLHAVGPNQGGLSQGLSGK.D	3121.55	-0.00027	3	4.4408	0.6845	262
	4196, 20090424_R1_FT	K.SLSNMLDKK.T	1035.55	0.00408	2	2.6476	0.1694	1015.4
	4534 - 4536, 20090424_R1_FT	K.SLSNMLDK.K	907.455	0.00512	2	2.2947	0.2012	408.3
153	psu|PF13_0228 | organism=Plasmodium_falciparum_3D7 | product=40S ribosomal subunit protein S6, putative | location=MAL13:1653242-1654162(-) | length=306					40.2624		35362.9
	2648, 20090424_R1_100mM	K.YRSELNQQHDVETTKK.K	1975.98	-0.00143	3	4.7	0.5	1130.4
	2908, 20090424_R1_25mM	K.YRSELNQQHDVETTK.K	1847.89	-0.00288	2	4.439	0.5453	727.6
	6332, 20090424_R1_FT	K.QGFPMIQGVLTNNR.V	1574.81	0.00811	2	3.6981	0.4973	613.8
	2844, 20090424_R1_FT	K.SIEIDDEK.K	948.452	-0.00185	2	2.1289	0.3911	472.4
154	psu|PFF0430w | organism=Plasmodium_falciparum_3D7 | product=chaperone, putative | location=MAL6:358387-360199(+) | length=543					40.2612		61494.2
	5292, 20090424_R1_25mM	K.YNEDRSEPLGLDLDTGEPIIAHLK.G	2695.36	0.01382	4	5.2248	0.5307	819.6
	6394, 20090424_R1_200mM	K.EILSIATAISQQILLVDEIIR.A	2338.36	0.00168	3	3.4086	0.5999	705
	7796, 20090424_R1_FT	K.GILLEFLDSMK.I	1265.68	0.00823	2	3.1727	0.5449	1304.6
	5265, 20090424_R1_FT	K.IPVNIEENFDK.E	1317.67	0.00847	2	3.1542	0.1793	340.2
155	psu|PFI1570c | organism=Plasmodium_falciparum_3D7 | product=aminopeptidase, putative | location=MAL9:1289305-1291017(-) | length=570					40.2612		65593.8
	2999, 20090424_R1_25mM	R.NNVHHDTILTTDTK.F	1608.8	-0.00204	3	5.2233	0.6236	1654
	2727, 20090424_R1_100mM	K.RNNVHHDTILTTDTK.F	1764.9	0.0031	2	4.3688	0.4728	725.1
	7471, 20090424_R1_FT	K.DIVEHINTDNSYPLLYLLSK.E	2347.22	0.01315	3	4.1489	0.5262	843.2
	5160, 20090424_R1_25mM	K.INYENHIKPIISTTLFNQLNK.C	2500.36	0.01064	4	3.2942	0.4765	481.7
156	psu|PFB0340c | organism=Plasmodium_falciparum_3D7 | product=cysteine protease, putative | location=MAL2:303593-307027(-) | length=997					40.2578		111697
	3340, 20090424_R1_FT	K.LPSNGTTGEQGSSTGTVR.G	1748.84	-0.00227	2	4.9417	0.7283	636.4
	3751, 20090424_R1_50mM	K.RLLIYHSEENINTLK.N	1843.01	-0.00216	3	4.1177	0.4979	563
	3316, 20090424_R1_100mM	R.VHVYHILK.H	1008.6	-0.00142	2	2.3284	0.4294	494.4
	3440, 20090424_R1_FT	K.GYTAYESER.F	1075.47	0.00017	2	2.0891	0.4752	452.8
157	gi|32189392|ref|NP_005800.3| peroxiredoxin 2 isoform a [Homo sapiens]					40.2544		21878.2
	7562, 20090424_R1_FT	K.EGGLGPLNIPLLADVTR.R	1734.97	0.00982	2	5.0887	0.6335	1053.9
	3654, 20090424_R1_25mM	R.RLSEDYGVLK.T	1179.64	0.00493	2	3.0898	0.278	1050.8
	4179, 20090424_R1_FT	K.ATAVVDGAFK.E	978.525	0.00512	2	2.9552	0.4735	1113.3
	2481, 20090424_R1_FT	K.TDEGIAYR.G	924.442	-0.00081	2	2.0801	0.3252	467.8
158	psu|PFC0805w | organism=Plasmodium_falciparum_3D7 | product=DNA-directed RNA polymerase II, putative | location=MAL3:745136-752509(+) | length=2457					40.2525		278500
	4984, 20090424_R1_100mM	K.RTVGSSSGSLIHVLWHEMGPDK.T	2393.2	0.01235	4	5.0501	0.652	1574.7
	3224, 20090424_R1_100mM	K.NSTHPHHDYNNNTTNIFK.S	2153.97	-0.00198	3	3.9345	0.6613	624.4
	3611, 20090424_R1_100mM	K.NHIEHNISREDTEDTFLK.K	2198.05	-0.00034	4	3.5504	0.5549	589.7
	3750, 20090424_R1_100mM	K.RIPFGFNHR.S	1143.62	-0.00191	2	2.2233	0.1495	206.7
159	psu|PF14_0448 | organism=Plasmodium_falciparum_3D7 | product=ribosomal protein S2, putative | location=MAL14:1929874-1931322(+) | length=272					40.245		29938.8
	7501, 20090424_R1_FT	K.SPYEEWSDFLETYQNLK.G	2148.98	0.01079	2	4.8992	0.6424	2375.1
	6320, 20090424_R1_FT	K.TYGYLTPDLWK.V	1356.68	0.00908	2	3.7356	0.5521	975.6
	3354, 20090424_R1_FT	R.GTQIVGAPTTK.K	1072.6	-0.00154	2	3.1919	0.5749	978.4
	5474, 20090424_R1_FT	K.MLNFAGIK.D	893.491	0.0053	2	2.2765	0.2969	810.3
160	psu|PFI1270w | organism=Plasmodium_falciparum_3D7 | product=hypothetical protein, conserved | location=MAL9:1040703-1041506(+) | length=217					40.2443		24682.6
	4854, 20090424_R1_100mM	K.NLQGTFYEIATNASDK.I	1771.85	0.00981	2	3.9478	0.7184	889.4
	5604, 20090424_R1_FT	K.SIEPMIIMSK.Y	1148.61	0.00529	2	2.6726	0.5381	685.4
	4608, 20090424_R1_FT	R.TVLLDTYNK.L	1066.58	0.00371	2	2.6348	0.4306	699
	3608, 20090424_R1_25mM	K.YEFSGLKR.D	999.526	0.00298	2	2.4038	0.3509	683.8
161	psu|PF11_0257 | organism=Plasmodium_falciparum_3D7 | product=ethanolamine kinase, putative | location=MAL11:970104-971375(-) | length=423					40.2414		49882.4
	5433, 20090424_R1_FT	R.ILHDIQLDDTIYK.K	1586.84	0.00687	3	4.5874	0.4813	836.2
	3510, 20090424_R1_25mM	K.KLQALQNIQGNR.S	1382.79	0.00091	2	4.111	0.3701	1606.4
	4234, 20090424_R1_25mM	R.ILHDIQLDDTIYKK.L	1714.94	0.0082	4	3.9031	0.6	1069.3
	7647, 20090424_R1_FT	K.VEEFMTNFISNVFENK.N	1947.92	0.01177	2	2.5275	0.5922	733.6
162	psu|PFA0410w | organism=Plasmodium_falciparum_3D7 | product=hypothetical protein, conserved | location=MAL1:338321-344986(+) | length=2221					40.241		254883
	4015, 20090424_R1_25mM	K.NVNNNDNLAFLNNQQDDNVSHANHTR.S	2978.35	0.01821	4	4.8198	0.6556	702.6
	3684, 20090424_R1_25mM	K.NDHRIEEEELQLK.G	1652.82	0.00657	3	3.6824	0.4295	368.9
	2456, 20090424_R1_50mM	K.NSAHNLASHLNNNNK.V	1647.79	-0.00508	2	3.4895	0.5706	277.9
	4123, 20090424_R1_25mM	K.SGHNIIADNKDEELLNVEK.I	2138.07	0.00844	4	3.1703	0.5445	523.7
163	psu|PF10_0121 | organism=Plasmodium_falciparum_3D7 | product=hypoxanthine phosphoribosyltransferase | location=MAL10:475326-476562(-) | length=231					40.2376		26345.6
	3934, 20090424_R1_100mM	R.IHNYSAVETSKPLFGEHYVR.V	2347.18	0.00034	3	4.6177	0.5896	834.9
	6348, 20090424_R1_FT	K.HVLIVEDIIDTGK.T	1451.81	0.00762	2	4.5872	0.7264	1480
	2257, 20090424_R1_25mM	R.IHNYSAVETSK.P	1248.62	-0.00117	2	3.2405	0.5669	905.5
	3414, 20090424_R1_200mM	K.PLFGEHYVR.V	1117.58	-0.00179	2	2.2891	0.4642	778.7
164	gi|24234686|ref|NP_694881.1| heat shock 70kDa protein 8 isoform 2 [Homo sapiens]					40.2363		53484.5
	4370, 20090424_R1_25mM	R.MVNHFIAEFK.R	1235.62	0.00549	3	4.0419	0.4504	740.3
	8720, 20090424_R1_FT	K.SENVQDLLLLDVTPLSLGIETAGGVMTVLIK.R	3238.79	-0.00381	3	3.9859	0.6473	1046.5
	4118, 20090424_R1_50mM	K.HWPFM*VVNDAGRPK.V	1669.83	0.00647	3	3.3213	0.554	478.5
	4467, 20090424_R1_50mM	K.HWPFMVVNDAGRPK.V	1653.83	0.00822	2	2.9411	0.6601	579.8
165	psu|PF10_0272 | organism=Plasmodium_falciparum_3D7 | product=ribosomal protein L3, putative | location=MAL10:1153269-1154429(-) | length=386					40.2332		44192.8
	5196, 20090424_R1_50mM	K.KITPMGGFPHYGVVNEDFLLLK.G	2475.31	0.01096	3	4.6645	0.6086	971.9
	7440, 20090424_R1_FT	K.NLPVSTVFNPNEMIDVISVTK.G	2317.21	0.01446	2	4.1318	0.5158	822.7
	4672, 20090424_R1_FT	R.DALAQVSLK.F	944.541	0.00456	2	2.6212	0.3325	890.3
	4076, 20090424_R1_50mM	K.EKPPHFTAFMGYK.A	1552.76	0.00774	2	2.6202	0.592	180.2
166	psu|PFD1050w | organism=Plasmodium_falciparum_3D7 | product=alpha-tubulin ii | location=MAL4:1026927-1028606(+) | length=450					40.2271		49659.3
	4761, 20090424_R1_25mM	R.QLFHPEQLISGKEDAANNFAR.G	2385.19	0.01468	3	4.2604	0.5706	369.5
	7662, 20090424_R1_FT	R.LIAQVISSLTASLR.F	1471.88	0.00957	2	4.0745	0.2802	1921.8
	6891, 20090424_R1_FT	R.FDGALNVDVTEFQTNLVPYPR.I	2395.19	0.01763	2	3.4277	0.5251	637.4
	5564, 20090424_R1_FT	R.QLFHPEQLISGK.E	1396.76	0.00708	3	2.6289	0.5325	342.8
167	psu|PF10_0242 | organism=Plasmodium_falciparum_3D7 | product=hypothetical protein | location=MAL10:1033678-1039077(+) | length=1541					40.2228		180828
	5457, 20090424_R1_50mM	K.NNNGHGYIFLILLNK.N	1729.94	0.00675	3	4.4556	0.3689	1858.4
	6402, 20090424_R1_500mM	R.FSVELFLWDLLNVLPHELPHPAK.L	2714.47	0.00136	4	4.3089	0.6095	983
	2706, 20090424_R1_100mM	K.HMIHEFK.E	941.466	-0.00051	2	2.7508	0.3595	737.3
	2768, 20090424_R1_FT	K.VQEGDNITVNK.K	1216.62	-0.00154	2	2.5964	0.2772	390.5
168	psu|PF11_0065 | organism=Plasmodium_falciparum_3D7 | product=ribosomal protein S4, putative | location=MAL11:235598-236536(-) | length=282					40.2211		32333.7
	3647, 20090424_R1_100mM	K.RVNAPSHWMLNK.M	1452.75	-0.00203	2	3.3233	0.3905	693.4
	7992, 20090424_R1_FT	K.LLESIPLVILLR.N	1378.9	0.00798	2	2.7085	0.573	500.1
	3182, 20090424_R1_50mM	K.RVNAPSHWM*LNK.M	1468.75	-0.00254	3	2.7047	0.2921	466.6
	4304, 20090424_R1_FT	R.VGVISSIDK.N	917.53	0.0056	2	2.4643	0.2107	703.3
169	psu|PF14_0083 | organism=Plasmodium_falciparum_3D7 | product=ribosomal protein S8e, putative | location=MAL14:323317-324172(+) | length=218					40.2203		25035.4
	2896, 20090424_R1_25mM	K.EENKQEVENNEEAAKDETTK.T	2335.05	-0.00222	3	3.6572	0.5359	325.7
	2736, 20090424_R1_50mM	R.KYELGRPPSNTK.L	1389.75	-0.00142	2	3.6128	0.5877	641
	6772 - 6774, 20090424_R1_FT	K.LDSGSFSWPTFGISK.N	1628.8	0.00988	2	3.195	0.5581	518.5
	6682, 20090424_R1_FT	K.ADGYIIEGDELLFYK.R	1745.86	0.01274	2	2.1484	0.4405	335.1
170	psu|PFC1020c | organism=Plasmodium_falciparum_3D7 | product=40S ribosomal protein S3A, putative | location=MAL3:962225-963174(-) | length=262					40.2198		30028.3
	3337, 20090424_R1_25mM	K.LMELHTDPKEESGK.N	1613.78	0.00102	2	4.3959	0.5219	796.6
	4364, 20090424_R1_25mM	R.IYEVNLADLNNDEDQAHKK.I	2229.08	0.00919	3	4.3199	0.5352	580.2
	4923, 20090424_R1_FT	K.MVDIMTAEASK.V	1195.57	0.00591	2	3.1324	0.5717	1208.7
	6265, 20090424_R1_FT	K.IYPLQNVLIR.K	1228.74	0.00652	2	2.1373	0.2205	247.8
171	psu|PFA0210c | organism=Plasmodium_falciparum_3D7 | product=hypothetical protein, conserved | location=MAL1:183057-184457(-) | length=466					40.2188		53592.9
	2803, 20090424_R1_50mM	K.NEQNAWHAHSLK.N	1434.69	-0.0002	2	4.3763	0.5175	1134.3
	5798, 20090424_R1_FT	K.INVNNFILQSEK.D	1418.76	0.00945	2	4.0417	0.539	1854.4
	4568 - 4570, 20090424_R1_25mM	K.NVKPEDTPNTEHVQTDPENSYGLGFIK.M	3029.45	0.01577	4	3.547	0.45	637.2
	7053, 20090424_R1_25mM	K.FIQNNILNQIFPDLIFNLHNTSIAITNK.T	3255.75	0.01797	4	3.2524	0.4524	451.7
172	psu|PFD0810w | organism=Plasmodium_falciparum_3D7 | product=small GTP-binding protein sar1 | location=MAL4:736944-738205(+) | length=192					40.217		22006.4
	4749, 20090424_R1_50mM	K.IDKPDAASEDELRQHLNLFSNITVHNNMK.G	3349.66	0.01577	4	4.2407	0.607	492.7
	3946, 20090424_R1_FT	K.IDKPDAASEDELR.Q	1458.71	0.00559	3	4.2037	0.3887	972
	3395, 20090424_R1_50mM	R.VAQHVPTLHPHSEELVVGK.I	2077.12	0.00095	3	3.767	0.5849	515.3
	6397, 20090424_R1_FT	R.ILFLGLDNAGK.T	1160.67	0.00627	2	2.2033	0.3238	149.6
173	psu|PF11_0069 | organism=Plasmodium_falciparum_3D7 | product=hypothetical protein | location=MAL11:251058-252872(+) | length=276					40.2145		32055
	8462, 20090424_R1_FT	R.EDLLQLLNEMLK.L	1458.79	0.00908	2	4.2895	0.4996	2001.3
	4541, 20090424_R1_50mM	K.IIEIHHFM*LNELYK.I	1815.95	0.00658	4	3.3239	0.4434	776.4
	4775, 20090424_R1_50mM	K.IIEIHHFMLNELYK.I	1799.95	0.00822	3	3.0569	0.4969	416.6
	6639, 20090424_R1_25mM	K.GDSMTREDLLQLLNEMLK.L	2106.06	0.01505	3	2.6364	0.3655	582.2
174	gi|23510451|ref|NP_001631.3| N-acylaminoacyl-peptide hydrolase [Homo sapiens]					40.2094		81172.8
	5985, 20090424_R1_FT	R.QYLVFHDGDSVVFAGPAGNSVETR.G	2565.24	0.01456	3	4.1873	0.2283	763.4
	6374, 20090424_R1_25mM	K.EQSVLWVSLEEAEPIPDIHWGIR.V	2703.38	0.02164	3	3.1693	0.4931	466.2
	5821, 20090424_R1_200mM	K.STHALSEVEVESDSFMNAVLWLR.T	2620.27	0.01963	3	2.5873	0.2703	191.1
	3476, 20090424_R1_FT	R.VVFDSAQR.S	921.479	0.0009	2	2.3009	0.4403	343.1
175	psu|PFF1025c | organism=Plasmodium_falciparum_3D7 | product=pyridoxine biosynthetic enzyme pdx1 homologue, putative | location=MAL6:871294-872199(-) | length=301					40.2032		32992
	5151, 20090424_R1_FT	K.GEAGTGNIIEAIK.H	1272.68	0.00799	2	4.0646	0.3741	818.3
	3901, 20090424_R1_FT	R.ISEGASMIR.T	963.493	0.00475	2	3.4915	0.3034	1102.4
	6850, 20090424_R1_FT	K.INAPIDLVLLTK.K	1309.81	0.00701	2	2.2241	0.4554	501.5
	5836, 20090424_R1_FT	K.MAASIVSAVSNFNNPK.I	1649.83	0.01067	2	2.0796	0.1246	218.8
176	psu|PFD1055w | organism=Plasmodium_falciparum_3D7 | product=ribosomal protein S19s, putative | location=MAL4:1031088-1031839(+) | length=170					40.2029		19709.6
	6898, 20090424_R1_FT	R.SILQQLENLGYVEQNPK.K	1973.03	0.01104	2	3.8828	0.5024	708.3
	4178, 20090424_R1_FT	K.GENAINNFAR.Y	1105.54	0.00554	2	3.3705	0.3701	1123.8
	6775, 20090424_R1_FT	K.LAPLNEDWYFIR.A	1536.78	0.00798	2	3.0722	0.5959	330.2
	4908, 20090424_R1_100mM	R.RLYLHPDIGVGFLR.R	1655.94	0.00577	3	2.5993	0.4712	645.7
177	psu|PF14_0164 | organism=Plasmodium_falciparum_3D7 | product=NADP-specific glutamate dehydrogenase | location=MAL14:667411-668823(+) | length=470					40.1955		52512.7
	4653, 20090424_R1_FT	K.IVNSFNGTLTGK.N	1250.67	0.00762	2	3.91	0.4604	527.3
	4307, 20090424_R1_25mM	R.FHPSVNLSIVK.F	1240.7	0.00672	3	3.7031	0.3788	1684.6
	5392, 20090424_R1_25mM	K.AANAGGVAISGLEMSQNFQFSHWTR.E	2679.27	0.01426	3	3.5723	0.5799	321.2
	4573, 20090424_R1_FT	K.NSLTGLSMGGGK.G	1121.56	0.00542	2	3.0219	0.4438	492.1
178	psu|PF14_0261 | organism=Plasmodium_falciparum_3D7 | product=proliferation-associated protein 2g4, putative | location=MAL14:1105142-1106456(-) | length=377					40.1929		42614.2
	2646, 20090424_R1_50mM	K.YTHSGSIANTTLKK.V	1520.81	-0.00079	3	3.8582	0.5104	498.1
	3902, 20090424_R1_FT	K.TDNSIQDETLK.N	1263.61	0.00701	2	3.4235	0.3822	501.6
	4391, 20090424_R1_50mM	K.KFPVLPFHVK.H	1211.73	0.00742	3	2.6878	0.4889	700.8
	3121, 20090424_R1_25mM	K.YTHSGSIANTTLK.K	1392.71	0.0001	3	2.6068	0.2917	663.5
179	psu|PFL2055w | organism=Plasmodium_falciparum_3D7 | product=40S ribosomal protein S17, putative | location=MAL12:1803641-1804471(+) | length=137					40.1907		16056.7
	2989, 20090424_R1_25mM	K.VHNPMINTNQQK.Q	1423.71	-0.00154	2	3.8147	0.5759	784.6
	5203, 20090424_R1_FT	K.SLGINISNMK.V	1076.58	0.00481	2	3.521	0.5511	915.5
	3785, 20090424_R1_25mM	R.RLDFVPEK.S	1003.56	0.0034	2	2.7668	0.338	755.1
	3662, 20090424_R1_500mM	K.VAGFVTHLMK.R	1102.61	-0.0013	2	2.2345	0.4682	576.1
180	psu|PFL1745c | organism=Plasmodium_falciparum_3D7 | product=clustered-asparagine-rich protein | location=MAL12:1506920-1508549(-) | length=459					40.1897		53204.7
	5475, 20090424_R1_FT	K.NNNIFYYNNLTK.H	1517.74	0.0103	2	3.7934	0.3917	719.1
	4139 - 4141, 20090424_R1_100mM	K.LHIQNIPPHITDVHLR.S	1903.07	0.00631	4	3.0493	0.6713	491.5
	4029, 20090424_R1_FT	K.LFQYNNNEK.T	1169.56	0.00506	2	2.7258	0.1912	1174.4
	4078, 20090424_R1_FT	K.NLIDTSGEER.N	1133.54	0.00542	2	2.43	0.4736	769
181	psu|PFI0455w | organism=Plasmodium_falciparum_3D7 | product=exoribonuclease, putative | location=MAL9:424163-428098(+) | length=1311					40.1884		154862
	5699, 20090424_R1_200mM	R.HVIHGMDADLIMLSLASHEPYFYILR.E	3041.54	0.01381	4	3.7684	0.4671	1165.3
	3778, 20090424_R1_100mM	K.NYNYHHNQNFQDQNYNNNFPNLSHK.N	3164.37	-0.0028	5	3.1476	0.4906	528.5
	3143, 20090424_R1_25mM	K.HEESDVHILK.K	1206.61	0.00177	3	3.0138	0.4487	643.9
	3031, 20090424_R1_100mM	K.NYSNNYHNYHNEGNYYK.K	2193.9	0.00052	3	2.5659	0.389	415
182	psu|MAL7P1.228 | organism=Plasmodium_falciparum_3D7 | product=Heat Shock 70 KDa Protein, (HSP70) | location=MAL7:106224-108526(+) | length=661					40.1807		73186.3
	3500, 20090424_R1_25mM	R.NPENTVFDAK.R	1134.54	-0.00105	2	3.5616	0.3325	817.8
	3039, 20090424_R1_FT	K.NTLQDENLK.T	1074.54	-0.00154	2	2.5436	0.3097	438.9
	3033, 20090424_R1_FT	K.QNQITITNDK.G	1174.61	-0.00129	2	2.5174	0.1822	166.9
	4000, 20090424_R1_200mM	K.HWPFTVK.G	914.488	-0.00093	2	2.1762	0.3037	601.7
183	psu|PFC0300c | organism=Plasmodium_falciparum_3D7 | product=60S ribosomal protein L7, putative | location=MAL3:311650-312910(-) | length=257					40.1725		30503.9
	3259, 20090424_R1_25mM	R.TLRYEEEYESERK.K	1731.82	0.00319	4	3.449	0.5217	542.8
	5243, 20090424_R1_25mM	K.KVNNFLWAFK.L	1266.7	0.00788	3	3.2289	0.3584	864
	2240, 20090424_R1_FT	R.YEEEYESER.K	1233.49	-0.00129	2	2.8061	0.703	871.9
	3392, 20090424_R1_50mM	R.HAFNEPRPGDWGNR.E	1652.77	-0.00032	2	2.072	0.3238	118.3
184	psu|PF13_0044 | organism=Plasmodium_falciparum_3D7 | product=carbamoyl phosphate synthetase, putative | location=MAL13:361369-368698(-) | length=2375					38.2743		273264
	4583, 20090424_R1_100mM	K.RIDAIHQAFHLNMPMDK.I	2037.02	0.00405	4	5.1203	0.6088	1810.3
	3594, 20090424_R1_50mM	K.NHLYNELVDDKDTQLHK.E	2082.03	0.00027	3	4.1491	0.6054	722.1
	4574, 20090424_R1_150mM	K.IHELTHIDYWFLHK.F	1851.95	0.00063	4	3.9646	0.6334	972.7
	5320, 20090424_R1_FT	K.LCSLFIDSLYRK.F	1457.78	-0.00874	2	2.1377	0.5798	209.5
185	psu|PFF0330w | organism=Plasmodium_falciparum_3D7 | product=coatomer alpha subunit, putative | location=MAL6:282045-287013(+) | length=1537					38.187		179904
	4386, 20090424_R1_100mM	K.KYGIVHMEPFKPIIK.N	1800.02	0.00881	4	3.7409	0.4499	879.3
	2656, 20090424_R1_FT	K.IDDTLNTSQK.K	1134.56	-0.00313	2	3.0133	0.4638	798.4
	5052, 20090424_R1_150mM	K.NNITHQQQYYSFDLIIWENK.S	2554.24	0.00498	3	2.8451	0.506	355.2
	3352, 20090424_R1_100mM	K.AQNFVTAGSVTK.G	1222.64	-0.01204	2	2.4407	0.4098	335.3
186	gi|16507237|ref|NP_005338.1| heat shock 70kDa protein 5 [Homo sapiens]					36.2879		72288.5
	5914, 20090424_R1_FT	R.IINEPTAAAIAYGLDK.R	1659.9	0.01153	2	4.8988	0.6368	1388.1
	5442, 20090424_R1_FT	K.DAGTIAGLNVMR.I	1217.63	0.00578	2	3.5631	0.4097	1663.3
	3789, 20090424_R1_FT	R.VEIIANDQGNR.I	1228.63	0.00701	2	3.3939	0.4877	1260.2
	4766, 20090424_R1_FT	K.DAGTIAGLNVM*R.I	1233.63	0.00592	2	2.9712	0.2745	644.6
187	psu|PF08_0081 | organism=Plasmodium_falciparum_3D7 | product=hypothetical protein, conserved | location=MAL8:661275-663093(-) | length=577					30.361		67034.2
	2699, 20090424_R1_25mM	K.RQQQDDEDQAQAQQEQQEKEEQEK.Q	2973.31	-0.00162	3	7.2195	0.7162	1333.5
	6738, 20090424_R1_50mM	K.LNLSVHSSWLPVLFNMPIVNEIPEWLK.T	3175.7	0.02329	3	5.8996	0.7115	827.6
	6523, 20090424_R1_100mM	K.SKFPPNTFDALYYVLPGLSFHGYPEFIDPQTEMFK.L	4095.99	0.02407	4	3.2958	0.3728	642.5
188	psu|PFL0625c | organism=Plasmodium_falciparum_3D7 | product=eukaryotictranslation initiation factor 3 subunit 10, putative | location=MAL12:558040-562173(-) | length=1377					30.349		165959
	5121, 20090424_R1_50mM	K.RAEELQFIGQNEDALQILHSAIGHR.T	2845.47	0.00553	3	6.9805	0.627	1075.8
	3235, 20090424_R1_50mM	K.HKPEYQSLLK.I	1242.68	0.00098	3	3.5018	0.2369	610.7
	1993 - 1995, 20090424_R1_50mM	K.KKTEAAEQMLK.E	1276.69	-2e-05	3	3.2384	0.3106	838.6
189	psu|PFI1110w | organism=Plasmodium_falciparum_3D7 | product=glutamate--ammonia ligase (glutamine synthetase), putative | location=MAL9:917189-918475(+) | length=428					30.3414		49672.8
	5510, 20090424_R1_100mM	K.YVQHPENFNILTHALEGYESLHTINESPEFK.N	3656.77	0.01431	4	6.5695	0.6477	1089
	3649, 20090424_R1_25mM	K.DHFNNPNNEYLINDDSKK.V	2176.99	0.00889	3	4.9598	0.6877	784.9
	3097, 20090424_R1_100mM	R.YHHEVSTSQHEISLK.Y	1794.88	-0.00276	2	3.2282	0.6086	1302.5
190	psu|MAL8P1.40 | organism=Plasmodium_falciparum_3D7 | product=RNA-binding protein, putative | location=MAL8:1023701-1024918(-) | length=286					30.3325		32420.8
	3632, 20090424_R1_100mM	K.HVTTDGHPYYYNSVTGHSQWEK.P	2606.17	-0.00478	3	6.6492	0.725	844.7
	4625, 20090424_R1_100mM	K.KGEEHYVQMNTPAQPQLTPAQPYSVQQPIIGNHHQPYMTHLMYGGMDSPNQMR.Y	6075.82	0.02038	6	4.5084	0.5029	270.2
	5443, 20090424_R1_500mM	K.GSAPSFGPPGANVFVFHLPSHWTDMELYQHFQHFGYVVSAR.I	4617.2	0.02505	4	3.2029	0.5763	180.8
191	psu|PFF0335c | organism=Plasmodium_falciparum_3D7 | product=hypothetical protein | location=MAL6:288373-289272(-) | length=299					30.3193		34480.7
	6380 - 6383, 20090424_R1_150mM	K.HNVDYSVIESIENLPNLSDINVKDDIDDVLSEIIK.K	3968	0.03151	4	5.3191	0.369	786.1
	4041, 20090424_R1_50mM	K.RLIDIYHAAVK.E	1298.76	0.00721	3	4.1198	0.5346	1624.5
	4929, 20090424_R1_50mM	K.SHIIGVISGIPFNFNEHK.I	2009.06	0.00771	4	3.4133	0.4793	615.2
192	psu|PFA0310c | organism=Plasmodium_falciparum_3D7 | product=calcium-transporting ATPase | location=MAL1:265447-269412(-) | length=1228					30.3161		139326
	6078, 20090424_R1_150mM	K.KFGDSTELALLHFVHNFDILPTFSK.N	2876.5	0.00283	4	4.6628	0.6223	1517.7
	6479, 20090424_R1_50mM	K.FGDSTELALLHFVHNFDILPTFSK.N	2748.4	0.01332	4	4.1153	0.6637	554.2
	3716, 20090424_R1_FT	K.NDNSHITSTLNENDK.N	1701.77	0.00705	3	3.9259	0.5822	558.1
193	psu|PF10_0361 | organism=Plasmodium_falciparum_3D7 | product=hypothetical protein | location=MAL10:1452598-1458005(-) | length=1681					30.3034		192514
	3741, 20090424_R1_100mM	K.REDYHNNNNINSIHNNDLFNESK.N	2801.26	0.00014	4	6.0675	0.6379	1284.2
	2994, 20090424_R1_100mM	K.FSHASNLASGHAHFNR.Y	1752.83	-0.00113	3	4.0031	0.6389	789.4
	3610, 20090424_R1_FT	K.NSTNENANNDLLK.Y	1446.68	0.0075	2	2.9091	0.5212	818.6
194	gi|4504345|ref|NP_000508.1| alpha 2 globin [Homo sapiens]					30.2976		15247.9
	4324, 20090424_R1_50mM	K.TYFPHFDLSHGSAQVK.G	1833.89	0.00761	2	4.5933	0.6723	705.7
	2969, 20090424_R1_200mM	K.VGAHAGEYGAEALER.M	1529.73	5e-05	2	3.6187	0.3569	1371
	6084, 20090424_R1_FT	R.MFLSFPTTK.T	1071.55	0.00505	2	2.6392	0.5342	718.4
195	psu|MAL13P1.336 | organism=Plasmodium_falciparum_3D7 | product=hypothetical protein, conserved | location=MAL13:2671924-2674300(+) | length=685					30.2931		78524.6
	2716, 20090424_R1_25mM	R.NTANPTQEENNNNMNHNNNYNNNNNNNNNNNNNNNNNNNTNHGK.N	5051.02	0.00226	5	5.8622	0.9408	368.9
	4354, 20090424_R1_FT	R.FAPMGQYANSK.N	1213.57	0.00627	2	2.8477	0.5303	224.6
	3200, 20090424_R1_50mM	K.HLLIGSSLKK.G	1095.69	-0.00179	2	2.4709	0.4837	578.3
196	psu|PF14_0632 | organism=Plasmodium_falciparum_3D7 | product=26S proteasome subunit, putative | location=MAL14:2709354-2713128(+) | length=1172					30.2895		132683
	7370, 20090424_R1_FT	K.HDIVTSASGVIALLNEEETSLK.L	2326.21	0.01353	3	5.4959	0.594	1957.3
	3325, 20090424_R1_25mM	K.ILSDKHEDIIAK.F	1381.77	0.00066	2	3.823	0.4594	864.1
	3241, 20090424_R1_25mM	K.NPEHNDDNNKPNDNLTNDEPTYNNNDDK.A	3270.34	0.00454	4	3.4336	0.6122	384.2
197	psu|PFF0870w | organism=Plasmodium_falciparum_3D7 | product=hypothetical protein, conserved | location=MAL6:758606-760993(+) | length=795					30.2855		92697.1
	3005, 20090424_R1_100mM	K.HHNNDYYNNNNNNNNNIYGEK.N	2579.07	0.00156	3	5.2224	0.7835	1138.1
	4779, 20090424_R1_FT	K.NPGDVGLLTDEK.I	1257.63	0.00762	2	4.0396	0.6071	823.8
	3467, 20090424_R1_500mM	K.SVEIHIGATNIR.R	1309.72	-0.00093	2	2.3433	0.5467	325.1
198	psu|PF11_0174 | organism=Plasmodium_falciparum_3D7 | product=cathepsin C, homolog | location=MAL11:630778-632880(-) | length=700					30.2829		80361.2
	3820, 20090424_R1_50mM	K.RNNTNVQFNSELNWHR.M	2028.97	-0.00119	3	5.6583	0.5671	927.9
	4051, 20090424_R1_FT	K.VLAVYDENK.R	1050.55	0.00408	2	2.8268	0.4472	776
	6178, 20090424_R1_FT	K.NFTWGDPWNK.N	1264.57	0.00567	2	2.3828	0.1258	547.8
199	psu|PFB0100c | organism=Plasmodium_falciparum_3D7 | product=knob associated histidine-rich protein | location=MAL2:103385-105796(-) | length=654					30.2819		71259.4
	3334, 20090424_R1_FT	K.GASTTAGSTTGATTGANAVQSK.D	1938.94	-0.00264	2	4.2868	0.672	1032.2
	3488, 20090424_R1_500mM	K.RFPLGMNDEDEEGK.E	1636.73	-0.00154	2	3.0974	0.5805	950.5
	3255, 20090424_R1_FT	R.YSSFSSVNK.Y	1018.48	-0.00203	2	2.3494	0.3773	395.6
200	psu|PF11_0282 | organism=Plasmodium_falciparum_3D7 | product=deoxyuridine 5'-triphosphate nucleotidohydrolase, putative | location=MAL11:1060260-1060781(-) | length=173					30.2801		19561
	4851, 20090424_R1_100mM	K.THHEGDSGLDLFIVKDEVLKPK.S	2477.3	0.00669	5	5.5348	0.6804	1504
	4898, 20090424_R1_25mM	K.THHEGDSGLDLFIVK.D	1667.84	0.00412	3	4.991	0.4591	1083.4
	6922, 20090424_R1_FT	K.SNIVNTSFLLFPR.S	1507.83	0.00884	2	3.3983	0.5932	1308.3
201	psu|MAL7P1.176 | organism=Plasmodium_falciparum_3D7 | product=erythrocyte binding antigen | location=MAL7:1413431-1417944(+) | length=1462					30.2799		169804
	2712, 20090424_R1_25mM	K.GNDTSEMSHNSSQHIESDQQK.N	2358.99	0.00107	3	5.5971	0.5993	964.7
	3138, 20090424_R1_100mM	K.HGFHTMNNLHGDGVSER.S	1907.86	-0.004	3	4.8607	0.7427	1085.6
	4088, 20090424_R1_25mM	K.KLDLDLYENRNDSTTK.E	1924.96	0.00931	3	2.7716	0.3442	261.4
202	psu|PFL0740c | organism=Plasmodium_falciparum_3D7 | product=10 kd chaperonin, putative | location=MAL12:629002-629409(-) | length=91					30.2769		9768.15
	5511, 20090424_R1_50mM	K.IDGEEFFVYRDDDIIGIIKDE.-	2501.21	0.01261	3	4.3834	0.4022	558.8
	5702, 20090424_R1_FT	K.SGLFLPESATEPSYTGK.V	1783.87	0.01152	2	3.569	0.5632	636.8
	5589, 20090424_R1_FT	K.EGDVVVLPEYGGSSLK.I	1648.84	0.00944	2	3.2406	0.484	823.6
203	psu|MAL8P1.62 | organism=Plasmodium_falciparum_3D7 | product=hypothetical protein, conserved in other Plasmodium species | location=MAL8:886295-887233(-) | length=277					30.276		32145.2
	4390, 20090424_R1_FT	K.NENVNNENVNNENVNIENVK.N	2313.07	0.01689	2	5.5209	0.6245	2212.1
	7282, 20090424_R1_FT	K.IYNLTDESTSIPVENIVLLYK.G	2424.29	0.01397	2	2.7291	0.4767	181.5
	6141, 20090424_R1_FT	K.GAPLNNFLTLK.E	1187.68	0.00518	2	2.4986	0.3758	181.5
204	psu|PFD0665c | organism=Plasmodium_falciparum_3D7 | product=26s proteasome aaa-ATPase subunit Rpt3, putative | location=MAL4:623897-625333(-) | length=392					30.2714		44638.6
	5030, 20090424_R1_100mM	R.HSHSIVNILPSESDSSIQLLQITERPNVK.Y	3241.72	0.01938	3	5.1222	0.5324	940.3
	3724, 20090424_R1_25mM	K.EDLKPSVSVALHR.H	1450.8	0.00568	3	4.0692	0.4403	841
	7549, 20090424_R1_FT	R.ILLELLNQMDGFDK.S	1648.86	0.01067	2	3.7529	0.5135	1232.6
205	psu|PFC0360w | organism=Plasmodium_falciparum_3D7 | product=hypothetical protein, conserved | location=MAL3:366600-367464(+) | length=140					30.2665		16146.2
	6606, 20090424_R1_50mM	K.NGWTQNFLHNIEVILGYPK.K	2243.16	0.01518	3	5.3077	0.6456	1084.8
	6396, 20090424_R1_25mM	K.FSLFSGSILGEFTEITKPHK.I	2238.18	0.01284	4	3.1605	0.4355	508.9
	3872, 20090424_R1_FT	K.YNEGGVLER.C	1036.51	0.00517	2	2.7592	0.2997	521
206	psu|PFE1590w | organism=Plasmodium_falciparum_3D7 | product=early transcribed membrane protein 5, ETRAMP5 | location=MAL5:1301219-1301764(+) | length=181					30.2603		19018.2
	5654, 20090424_R1_FT	K.NNVDDLDSDVEEADVTEESAVETK.K	2623.14	0.01787	2	5.2055	0.7568	2804.4
	4928, 20090424_R1_FT	K.NASLDKIDEELQK.K	1502.77	0.00701	2	4.2036	0.4144	1320.4
	4457, 20090424_R1_25mM	K.NNVDDLDSDVEEADVTEESAVETKKDEVK.T	3222.47	0.01723	4	3.3353	0.471	980.8
207	psu|PF14_0159 | organism=Plasmodium_falciparum_3D7 | product=hypothetical protein, conserved | location=MAL14:645499-648453(-) | length=938					30.2594		110642
	4534, 20090424_R1_50mM	K.NDAHNNITTHQFNYKPTLSVLSTSIYK.D	3106.56	0.01405	4	5.1875	0.5038	854.7
	2506, 20090424_R1_FT	R.DAQYIQETGSK.M	1239.59	-0.00167	2	3.7025	0.4647	1302.2
	6656, 20090424_R1_100mM	K.LNINNFFIIEVVGLSHGIIK.K	2240.28	0.01425	3	2.9525	0.4966	230.5
208	psu|PF14_0455 | organism=Plasmodium_falciparum_3D7 | product=multidrug resistance protein 2 (heavy metal transport family) | location=MAL14:1954544-1957618(-) | length=1024					30.2575		118937
	4893 - 4895, 20090424_R1_100mM	K.KFGVSIEFNNVHFNYPTQPLHTSLK.D	2917.5	0.01333	4	5.1497	0.5374	586.7
	4136, 20090424_R1_25mM	K.KNEQEQLFLTNDKTDMDDNMNNK.K	2785.24	0.01187	4	5.0709	0.7013	1352.8
	7096, 20090424_R1_FT	K.ILLPYLWPSK.R	1229.73	0.00652	2	2.5829	0.3776	608.2
209	psu|MAL13P1.303 | organism=Plasmodium_falciparum_3D7 | product=polyadenylate binding protein, putative | location=MAL13:2436771-2439030(-) | length=408					30.2556		47124.3
	3462, 20090424_R1_150mM	K.RHFSHYGNILGATIK.R	1713.92	0.00164	2	4.6582	0.5776	502.1
	4064, 20090424_R1_100mM	R.HFSHYGNILGATIK.R	1557.82	-0.00705	3	4.0825	0.5643	1021.9
	3850, 20090424_R1_100mM	R.HFSHYGNILGATIKR.E	1713.92	0.00112	4	3.5222	0.4313	1130.4
210	psu|PFD1170c | organism=Plasmodium_falciparum_3D7 | product=RESA-like protein, truncated | location=MAL4:1116974-1118115(-) | length=309					30.2541		35938.8
	3795, 20090424_R1_50mM	K.KIESHLSEMFNK.W	1462.74	-0.00239	2	4.9524	0.5013	1890.1
	3699, 20090424_R1_FT	K.LIDDINK.F	830.462	0.00463	2	2.3829	0.1815	404
	3231, 20090424_R1_FT	R.YYDDLK.R	816.377	0.00042	2	2.1254	0.273	335
211	psu|PFL1880w | organism=Plasmodium_falciparum_3D7 | product=acetyl-CoA synthetase, PfACS11 | location=MAL12:1610352-1612730(+) | length=792					30.2519		92034
	5868, 20090424_R1_100mM	K.FLENEDKVDLEIDKVDELLYFEEIK.G	3085.55	0.0248	4	4.7927	0.5245	589.6
	4657, 20090424_R1_50mM	K.IHLFHLTSTPFSVENK.Q	1869.99	0.00742	3	4.3777	0.6389	1465.6
	2898, 20090424_R1_50mM	R.HVILADYKK.V	1086.63	-0.0024	2	2.6259	0.4911	718.6
212	psu|MAL8P1.142 | organism=Plasmodium_falciparum_3D7 | product=proteasome beta-subunit | location=MAL8:234587-235546(-) | length=265					30.2514		30852.3
	2954, 20090424_R1_150mM	K.RKEDMYTPQHYHSYVSR.V	2197.02	-0.00143	3	5.0281	0.6371	1120.9
	2800, 20090424_R1_150mM	K.RKEDM*YTPQHYHSYVSR.V	2213.02	-0.00183	3	3.5929	0.6248	188.7
	2660, 20090424_R1_50mM	K.HGIMIAADRK.A	1111.6	-0.00154	2	2.9745	0.3997	365.1
213	psu|MAL13P1.413 | organism=Plasmodium_falciparum_3D7 | product=membrane associated histidine-rich protein, MAHRP-1 | location=MAL13:2784306-2785247(+) | length=249					30.2502		28930.5
	5624, 20090424_R1_25mM	R.NWFTNFMHAQTEDDDQTDGEGK.H	2586.05	0.0134	3	4.3237	0.6293	467.9
	5380, 20090424_R1_25mM	K.KLMFIFMR.D	1085.6	0.00603	2	2.7779	0.3956	826
	7003, 20090424_R1_FT	K.LMFIFMR.D	957.505	0.00444	2	2.436	0.5505	518.5
214	psu|PFI1310w | organism=Plasmodium_falciparum_3D7 | product=NAD synthase, putative | location=MAL9:1089901-1092420(+) | length=839					30.2349		97701.2
	3325, 20090424_R1_150mM	K.NHHQHNNVYEYSYEFNGNK.Y	2394.03	0.00241	3	4.5375	0.7564	1055.9
	5653, 20090424_R1_25mM	K.DINSYHTTYSIEHLYEFLK.S	2373.14	0.01395	3	3.3856	0.3565	387.8
	3653, 20090424_R1_25mM	K.INQYHPSAELKPLDNK.Q	1866.97	0.00807	4	3.1922	0.3961	414.1
215	gi|230867|pdb|3GPD|R Chain R, Twinning In Crystals Of Human Skeletal Muscle D- Glyceraldehyde-3-Phosphate Dehydrogenase					30.2347		35853.3
	4987, 20090424_R1_FT	R.VVDLMAHMASKE.-	1330.65	0.00713	2	4.6944	0.6031	1836.8
	4904, 20090424_R1_FT	R.VVDLMAHMASK.E	1201.61	0.0064	2	4.337	0.5819	1597.8
	4310, 20090424_R1_FT	K.VGVDGFGR.I	806.416	0.00542	2	2.2124	0.3673	423.4
216	psu|PFD0880w | organism=Plasmodium_falciparum_3D7 | product=hypothetical protein, conserved | location=MAL4:824381-825670(+) | length=429					30.2335		50997.8
	2791, 20090424_R1_50mM	K.HIYYYDNEHK.D	1381.62	-0.00214	3	4.3941	0.6096	1807.5
	2821, 20090424_R1_50mM	K.KYEESYEHLK.K	1325.64	-0.00098	3	3.7929	0.5164	950.8
	2778, 20090424_R1_100mM	K.KYEESYEHLKK.H	1453.73	-0.00168	3	2.6383	0.303	339.2
217	psu|PFI1565w | organism=Plasmodium_falciparum_3D7 | product=conserved protein | location=MAL9:1286998-1288362(+) | length=171					30.2326		19005.2
	6868, 20090424_R1_FT	K.VPGGNILVVLYDEEK.E	1644.88	0.01237	2	4.5619	0.568	1150.8
	4509, 20090424_R1_FT	K.EDYDIEVEDENGTK.T	1655.69	0.01177	2	4.0672	0.5981	1327.5
	5380 - 5382, 20090424_R1_FT	K.YQFINIER.D	1082.56	0.00572	2	2.5276	0.404	700.6
218	gi|4502419|ref|NP_000704.1| biliverdin reductase B (flavin reductase (NADPH)) [Homo sapiens]					30.2286		22105.4
	4694, 20090424_R1_25mM	R.LPSEGPRPAHVVVGDVLQAADVDK.T	2469.31	0.01358	3	4.4572	0.6358	1718.7
	4696, 20090424_R1_25mM	R.DSSRLPSEGPRPAHVVVGDVLQAADVDK.T	2914.5	0.0165	4	4.0483	0.5177	1348.5
	3872, 20090424_R1_50mM	K.HDLGHFMLR.C	1125.56	-0.0002	2	2.3481	0.3492	691.7
219	psu|PF13_0186 | organism=Plasmodium_falciparum_3D7 | product=hypothetical protein, conserved | location=MAL13:1382829-1383533(+) | length=234					30.2282		27385.8
	6231, 20090424_R1_100mM	R.NFYLHLLNEVNNISIDSSNIALHAITSDKK.I	3383.76	0.02686	5	4.564	0.5417	675.8
	3789, 20090424_R1_50mM	K.RLLWINENANKK.N	1498.85	-0.00302	3	4.2691	0.4837	543.1
	6260, 20090424_R1_50mM	R.NFYLHLLNEVNNISIDSSNIALHAITSDK.K	3255.66	0.01675	4	4.0559	0.4721	779
220	psu|PFI0180w | organism=Plasmodium_falciparum_3D7 | product=alpha tubulin | location=MAL9:175540-177440(+) | length=453					30.2278		50264.4
	4350, 20090424_R1_500mM	R.IHFMLSSYAPVVSAEK.A	1778.91	0.00041	2	4.3806	0.6975	1381.3
	6309, 20090424_R1_FT	R.ANDDAFNTFFSETGAGK.H	1791.78	0.00957	2	3.8396	0.5878	1869
[truncated: 1,101 more rows]

## Sheet: ring stages F2_A
	Reference					Score		MW
	Scan(s), File	Peptide	MH+	DeltaM	z	XC	DeltaCn	Primary Score
1	psu|PF13_0305 | organism=Plasmodium_falciparum_3D7 | product=elongation factor 1 alpha | location=MAL13:2265234-2266565(+) | length=443					250.35		48927.9
	3403, 20080402_R2_50mM	K.VGYQADKVDFIPISGFEGDNLIEKSDK.T	2984.49	0.13547	3	6.3909	0.6229	1358.3
	3768, 20080402_R2_100mM	K.NMITGTSQADVALLVVPAEVGGFEGAFSK.E	2908.48	0.13084	3	6.1776	0.6649	2012.1
	2525 - 2527, 20080402_R2_500mM	K.SVEMHKEVLEEARPGDNIGFNVK.N	2598.3	0.11926	3	6.0418	0.6425	2317.4
	3482, 20080402_R2_50mM	K.VGYQADKVDFIPISGFEGDNLIEK.S	2654.33	0.1185	3	5.7405	0.5823	1931.5
	3562, 20080402_R2_150mM	K.NMITGTSQADVALLVVPAEVGGFEGAFSKEGQTK.E	3451.74	0.15988	3	5.5867	0.654	1095.1
	3197, 20080402_R2_150mM	K.SGDSALVSLEPKKPMVVETFTEYPPLGR.F	3047.58	0.13883	3	5.5256	0.6916	2075.8
	3388, 20080402_R2_100mM	K.KVGYQADKVDFIPISGFEGDNLIEK.S	2782.43	0.12943	3	5.4634	0.4505	1675.7
	2921, 20080402_R2_50mM	K.EVLEEARPGDNIGFNVK.N	1886.96	0.07818	2	5.3255	0.5342	1146.4
	3255, 20080402_R2_100mM	K.SGDSALVSLEPKKPM*VVETFTEYPPLGR.F	3063.57	0.13733	3	4.9927	0.5335	1769.2
	3052, 20080402_R2_50mM	K.FTAQVIILNHPGEIK.N	1679.95	0.07573	2	4.8847	0.4738	2560.5
	3856, 20080402_R2_25mM	K.NM*ITGTSQADVALLVVPAEVGGFEGAFSK.E	2924.47	0.13878	3	4.8672	0.5697	1562.1
	3324, 20080402_R2_25mM	K.AGM*VLNFAPSAVVSECK.S	1738.85	0.08156	2	4.7798	0.5391	1538.8
	3497, 20080402_R2_25mM	K.AGMVLNFAPSAVVSECK.S	1722.86	0.09794	2	4.3586	0.5887	1673.6
	2779, 20080402_R2_100mM	K.SVEM*HKEVLEEARPGDNIGFNVK.N	2614.29	0.11122	4	4.2696	0.4466	1127.1
	3082, 20080402_R2_150mM	K.EGQTKEHALLAFTLGVK.Q	1842.01	0.08086	2	4.183	0.5287	863.7
	3018, 20080402_R2_500mM	K.FETPRYFFTVIDAPGHK.D	2025.02	0.08389	3	4.1722	0.4359	1117.9
	3272, 20080402_R2_150mM	K.FETPRYFFTVIDAPGHKDFIK.N	2528.3	0.11539	3	4.0671	0.1993	1367.9
	3338, 20080402_R2_100mM	K.EHALLAFTLGVK.Q	1298.75	0.05506	3	3.9617	0.4359	1420.8
	2728, 20080402_R2_25mM	K.QIVVGVNKMDTVK.Y	1430.8	0.05913	2	3.7655	0.4109	420.9
	3078, 20080402_R2_50mM	K.IGGIGTVPVGRVETGILK.A	1766.05	0.07805	2	3.5212	0.4582	571.1
	2732, 20080402_R2_50mM	K.FLNIDSKIDKR.S	1348.76	0.05815	2	3.1523	0.3569	1058.8
	2135, 20080402_R2_100mM	R.SGKVVEENPKAIK.S	1398.8	0.05084	3	2.9047	0.2393	608.7
	2273, 20080402_R2_50mM	K.YSEDRYEEIKK.E	1459.71	0.05693	2	2.6721	0.1667	414.9
	975 - 979, 20080402_R2_100mM	K.SVEKKEPGAVTAK.A	1343.75	0.0481	2	2.4167	0.1859	562.6
	2893, 20080402_R2_200mM	R.FAIRDMRQTIAVGIIK.S	1832.06	0.07902	2	2.158	0.1737	220.3
2	psu|PFI1475w | organism=Plasmodium_falciparum_3D7 | product=merozoite surface protein 1, precursor | location=MAL9:1201802-1206964(+) | length=1720					170.385		195604
	3606, 20080402_R2_25mM	K.VPYPNGIVYPLPLTDIHNSLAADNDK.N	2836.45	0.13401	3	7.2695	0.6462	2096.4
	2741, 20080402_R2_25mM	K.INEIKNPPPANSGNTPNTLLDK.N	2347.23	0.10605	3	7.1935	0.636	2506.7
	3041, 20080402_R2_25mM	K.TLSEVSIQTEDNYANLEK.F	2053.99	0.09258	2	4.9383	0.6224	2216.2
	2895, 20080402_R2_50mM	K.KLYQAQYDLSIYNK.Q	1746.91	0.07529	3	4.9165	0.5307	2806.4
	3575, 20080402_R2_150mM	K.KLEALEDAVLTGYSLFQK.E	2025.09	0.08927	3	4.596	0.4517	1419.9
	2538, 20080402_R2_100mM	K.KKEAEIAETENTLENTK.I	1947.99	0.06424	3	4.4097	0.4825	1140.3
	2571, 20080402_R2_100mM	K.ERKIFINNIK.K	1274.76	0.05271	3	3.7841	0.1063	603.4
	2277, 20080402_R2_50mM	K.VVENSIEHKSNDNSQALTK.T	2113.05	0.08268	3	3.7808	0.4179	927.5
	3456, 20080402_R2_25mM	K.GIVSLLNLGNK.T	1127.68	0.08123	2	3.6982	0.4558	1548.8
	3243, 20080402_R2_50mM	K.QLEEAHNLISVLEK.R	1622.87	0.07219	2	3.5321	0.3783	990.6
	2714, 20080402_R2_25mM	K.NSYGDLMNPHTK.E	1376.63	0.06072	2	3.3855	0.559	793.5
	2693, 20080402_R2_25mM	K.NPPPANSGNTPNTLLDK.N	1749.88	0.07622	2	3.3448	0.4767	749.4
	3078, 20080402_R2_25mM	K.TKVPNPLTISTTEMEK.F	1788.94	0.08367	2	3.2978	0.4426	648.3
	2684, 20080402_R2_50mM	K.IFSARYTYNVEK.Q	1490.76	0.0523	2	3.1966	0.287	953.7
	2631, 20080402_R2_100mM	K.SKKDYEELLEK.F	1381.72	0.059	2	3.1774	0.4065	1178.8
	1052 - 1058, 20080402_R2_100mM	K.KKIDLEEK.N	1002.58	0.03447	2	3.1244	0.1583	918.8
	1909 - 1915, 20080402_R2_50mM	K.KVDVTPKSQDPTK.S	1442.78	0.05262	2	2.9291	0.3259	982.6
3	psu|PF11_0111 | organism=Plasmodium_falciparum_3D7 | product=asparagine-rich antigen | location=MAL11:414797-419556(+) | length=1483					140.323		173818
	2522, 20080402_R2_50mM	K.NLANLNHSGNTNSNNMVNDMNNKK.M	2658.21	0.12217	3	6.2645	0.5928	1637.5
	2704, 20080402_R2_25mM	K.NLANLNHSGNTNSNNMVNDMNNK.K	2530.12	0.11234	3	5.9596	0.5614	1868.2
	2505, 20080402_R2_50mM	K.NNNTNRNFNYNNNFANNTK.N	2288.02	0.10044	3	5.4829	0.5015	1199.3
	2965, 20080402_R2_25mM	K.NVGNTINNNMNQNFNYNNIK.G	2340.08	0.1052	3	5.472	0.4816	1532.9
	2629, 20080402_R2_25mM	K.VVDNNFNNSDMNNNMK.Q	1869.79	0.08708	2	4.8077	0.5171	1276.1
	2509, 20080402_R2_25mM	K.NMNNLESNNMSGNK.N	1566.66	0.06573	2	4.1706	0.5001	1146.1
	2262, 20080402_R2_50mM	K.NQNYLNNNHMNK.Q	1503.68	0.05974	2	3.9287	0.1336	619.5
	2341, 20080402_R2_150mM	K.YKKLSHLNNNTTNNNNINEFNK.D	2634.3	0.11367	4	3.3251	0.1941	701.8
	3028, 20080402_R2_25mM	K.NMDNNNITRDFSNLK.N	1795.84	0.07476	2	3.2804	0.2604	833.7
	2564, 20080402_R2_100mM	K.GSYLNNNQQVGGSNVHMNHQQNNMLNDK.M	3155.41	0.13759	4	3.1821	0.3049	505.7
	1528 - 1534, 20080402_R2_25mM	K.NMNNLESNNM*SGNK.N	1582.66	0.05821	2	3.0974	0.3727	525.3
	2460, 20080402_R2_100mM	K.KLSHLNNNTTNNNNINEFNK.D	2343.14	0.1	4	3.0427	0.2148	831.4
	2495, 20080402_R2_50mM	K.LSHLNNNTTNNNNINEFNK.D	2215.05	0.09232	3	2.8939	0.1518	565.8
	2851, 20080402_R2_25mM	K.MNNNAFNFK.N	1099.5	0.06731	2	2.4526	0.3332	637
4	psu|PFI0875w | organism=Plasmodium_falciparum_3D7 | product=Heat shock protein | location=MAL9:737975-740266(+) | length=652					140.275		72343.1
	3596, 20080402_R2_50mM	K.SQTFSTYQDNQPAVLIQVFEGERALTK.D	3070.55	0.14194	3	5.0946	0.5795	672.8
	3517, 20080402_R2_100mM	K.KSQTFSTYQDNQPAVLIQVFEGERALTK.D	3198.64	0.14755	3	4.9856	0.5863	1010
	3067, 20080402_R2_50mM	K.DRSLLPYEIVNNQGKPNIK.V	2198.19	0.09519	3	4.9037	0.5019	1574.5
	3283, 20080402_R2_50mM	K.VQIKDKDTTFAPEQISAMVLEK.M	2491.31	0.11545	3	4.5897	0.4672	1353.5
	2816, 20080402_R2_100mM	K.MKEIAQSFLGKPVK.N	1575.89	0.06963	2	4.1361	0.4863	1637.9
	3061, 20080402_R2_25mM	K.NAVVTVPAYFNDAQRQATK.D	2093.08	0.09649	2	3.7697	0.5292	586.8
	2893, 20080402_R2_25mM	K.EIAQSFLGKPVK.N	1316.76	0.05523	2	3.4046	0.2684	736.9
	2440, 20080402_R2_50mM	K.NGILHVEAEDKGTGK.S	1567.81	0.06509	3	3.1934	0.5187	720.4
	3376, 20080402_R2_50mM	K.DKDTTFAPEQISAMVLEK.M	2023.01	0.08676	3	3.1722	0.2374	726.3
	3082, 20080402_R2_25mM	K.NNLDNYIQSMK.A	1339.63	0.09563	2	3.0188	0.3941	1388.8
	2305, 20080402_R2_25mM	K.NNIDLRTDK.R	1088.57	0.04704	2	2.5963	0.1196	602.8
	2110, 20080402_R2_50mM	K.SRGITITNDK.G	1104.6	0.04094	2	2.2198	0.2129	395.2
	2179, 20080402_R2_100mM	K.LRKEVEIAK.R	1085.67	0.04192	2	2.1985	0.2605	618.1
	2075, 20080402_R2_100mM	K.KNNIDLRTDK.R	1216.66	0.04314	2	2.0353	0.1869	260.4
5	psu|PF11_0086 | organism=Plasmodium_falciparum_3D7 | product=hypothetical protein | location=MAL11:301283-311287(-) | length=3334					110.304		381637
	2711, 20080402_R2_50mM	K.RFNNNMNNMNNINNVNNMNSGYNNNMNNK.N	3432.44	0.15102	4	5.1707	0.5605	1273.9
	2258, 20080402_R2_100mM	K.RTSTNNVSSNSLKNESMK.S	1996.97	0.08145	3	4.7393	0.52	1163.6
	2338, 20080402_R2_100mM	K.KMSEIHTNNENNYVGNK.N	1991.92	0.08188	3	4.5673	0.4094	1183.5
	2533, 20080402_R2_25mM	K.EQVSKDIVASNNMSNTSK.S	1951.94	0.07774	3	4.1606	0.4918	973
	3345, 20080402_R2_25mM	K.SSVLSSLNADAPEFVPSTK.S	1948.99	0.06206	2	3.9105	0.5659	719.5
	2747, 20080402_R2_150mM	K.HSRYNSISNLNNAYNAAYNINTTGNNVNNISSNNSK.N	3957.85	0.16323	4	3.6527	0.369	437.5
	2888, 20080402_R2_25mM	K.LSVSSIYEGSNNEK.N	1526.73	0.06914	2	3.5747	0.4363	936.5
	2142, 20080402_R2_FT	K.DIVASNNMSNTSK.S	1380.64	0.05572	2	3.543	0.3821	1595.7
	2053, 20080402_R2_50mM	K.EIKETKAESVTSEK.K	1578.82	0.05681	2	2.9154	0.5554	561.1
	2088, 20080402_R2_100mM	K.RTSTNNVSSNSLKNESM*K.S	2012.97	0.07333	3	2.6005	0.404	247.1
	2945, 20080402_R2_50mM	K.KTMEFSSWVK.I	1242.62	0.04204	2	2.5462	0.2127	846.3
6	psu|PF08_0054 | organism=Plasmodium_falciparum_3D7 | product=heat shock 70 kDa protein | location=MAL8:861481-863514(+) | length=677					110.275		73868.6
	2915, 20080402_R2_100mM	K.KLFHPEEISSM*VLQK.M	1801.95	0.07728	3	5.491	0.528	2575
	2886, 20080402_R2_25mM	K.SGVDEKPMIEVTYQGEK.K	1909.92	0.08843	2	5.1269	0.5727	747.7
	3497, 20080402_R2_50mM	K.SQIFTTYADNQPGVLIQVYEGERALTK.D	3041.56	0.13816	3	4.9131	0.5881	475.1
	2656, 20080402_R2_25mM	K.NQVARNPENTVFDAK.R	1702.85	0.07658	2	4.1314	0.5612	940.9
	2744, 20080402_R2_25mM	K.SGVDEKPM*IEVTYQGEK.K	1925.92	0.08408	3	4.026	0.4678	943.4
	2575, 20080402_R2_25mM	K.FTESSVQSDMK.H	1258.56	0.03936	2	3.8801	0.4022	1678.5
	3131, 20080402_R2_100mM	K.KLFHPEEISSMVLQK.M	1785.96	0.08281	2	3.5342	0.4322	1490
	3826, 20080402_R2_50mM	K.TITTILEWLEK.N	1346.76	0.04717	2	3.3624	0.3758	1030.6
	2850, 20080402_R2_50mM	K.GRLSQDEIDRMVNDAEK.Y	1975.95	0.06576	3	2.9453	0.1466	544.9
	1395, 20080402_R2_100mM	K.STGKQNHITITNDK.G	1556.8	0.05425	2	2.2367	0.3421	487.7
	2791, 20080402_R2_25mM	K.ENAEAFLGK.S	978.489	0.05364	2	2.1406	0.285	570.3
7	psu|MAL7P1.17					80.2789
	2245, 20080402_R2_100mM	K.MKGNDTSEMSHNSSQHIESDQQKNDMK.T	3106.33	0.12343	4	4.4519	0.421	1584.5
	2981, 20080402_R2_25mM	K.AVIGSSPNDNINVTEQGDNISGVNSKPLSDDVRPDK.N	3751.84	0.17979	3	4.263	0.5398	1210.2
	2637, 20080402_R2_150mM	K.HLTDEENKVEKEMSIHDGMK.G	2370.11	0.10098	3	4.1598	0.4272	732.2
	2285, 20080402_R2_200mM	R.LSHTDIHKINPEDRNSNTLHLK.D	2582.34	0.14841	3	3.6136	0.5465	432.9
	2775, 20080402_R2_25mM	K.ISVSPENSRPETDAKDTSNLLK.L	2401.22	0.0856	3	3.4766	0.4795	498.3
	2560, 20080402_R2_100mM	K.NHEEVKEHTSNSDNVQQSGGIVNMNVEK.E	3123.44	0.13465	5	3.4576	0.2128	2234.4
	2289, 20080402_R2_25mM	K.VNTTNNAPNEIK.M	1314.66	0.05462	2	3.0125	0.3229	519.4
	1961, 20080402_R2_50mM	K.HLTDEENKVEK.E	1341.66	0.04839	2	2.9229	0.4751	722.7
8	psu|PF14_0649 | organism=Plasmodium_falciparum_3D7 | product=hypothetical protein | location=MAL14:2786244-2794259(-) | length=2558					80.244		295647
	2988, 20080402_R2_50mM	K.SYNDQIFKENEQYQYYNSTIK.K	2675.23	0.12315	3	4.8803	0.505	1131
	2665, 20080402_R2_100mM	K.NKYNNLEYFENKEK.N	1832.88	0.07962	3	4.4811	0.4222	1346.7
	2712, 20080402_R2_25mM	K.RASGTSNLQDTTTTNLIK.N	1921	0.08671	2	4.2229	0.4128	529.9
	2328, 20080402_R2_50mM	K.QNRLNLVNNNNNNK.N	1668.85	0.07316	2	3.8604	0.3205	273.7
	3542, 20080402_R2_25mM	K.NFSLSNYNLDLIK.C	1540.8	0.09018	3	3.5916	0.389	1295.3
	2803, 20080402_R2_150mM	K.KLNLFEYNSHLNTSISKDK.Y	2251.17	0.09756	4	3.1509	0.3769	1853.5
	3226, 20080402_R2_50mM	K.NSKLFNNISASSLLMNK.N	1880.99	0.0762	3	2.9242	0.2556	703.7
	1317, 20080402_R2_100mM	K.RKGNFDEENVK.K	1335.67	0.04705	2	2.0806	0.3294	382
9	psu|MAL13P1.336 | organism=Plasmodium_falciparum_3D7 | product=hypothetical protein, conserved | location=MAL13:2671924-2674300(+) | length=685					70.275		78524.6
	2666, 20080402_R2_25mM	K.NNMGNANNNNNNNAVNTNFNNNNNNGNFHMNNNK.S	3805.57	0.17275	4	4.8211	0.5946	950.7
	2889, 20080402_R2_25mM	K.KVSENTEDNDISLANNVSLGK.H	2247.11	0.09995	3	4.3356	0.3784	1943.2
	2683, 20080402_R2_100mM	K.FNENNILYKGTNYNRNVK.N	2201.11	0.08852	4	3.817	0.3662	1160.5
	2840, 20080402_R2_25mM	K.MNQQVDNNNNNNNNNNNLGSAMNTPMNNMNK.G	3492.45	0.17368	3	2.7156	0.4604	571.9
	2550, 20080402_R2_50mM	K.NFRNFNNLNNM*K.N	1541.73	0.06621	3	2.6627	0.1641	378.3
	1132, 20080402_R2_25mM	K.NLGQNNNEGNTNMK.H	1547.69	0.05534	2	2.0936	0.4257	358
	2706 - 2708, 20080402_R2_50mM	K.HLLIGSSLK.K	967.594	0.03526	2	2.0735	0.1543	490.9
10	psu|MAL7P1.125 | organism=Plasmodium_falciparum_3D7 | product=hypothetical protein, conserved | location=MAL7:1031142-1033784(+) | length=880					70.2385		101074
	2489, 20080402_R2_25mM	K.TVYESQNETISNTDAK.S	1799.83	0.08195	2	4.7125	0.6065	1888.3
	3008 - 3010, 20080402_R2_100mM	K.RKADYIDGAFEGLTK.R	1683.87	0.07701	2	4.2443	0.5108	1120.4
	3090, 20080402_R2_25mM	K.INMMNNISDLK.K	1292.63	0.05656	2	3.8004	0.3179	1640.4
	2563, 20080402_R2_25mM	K.TNDNINSNMNNIKEEGSNK.H	2135.96	0.08982	3	3.4723	0.4728	1011
	2617, 20080402_R2_100mM	K.GIYKDSQNNMPNLVHQK.E	1985.99	0.08426	3	3.1554	0.3015	739
	2658, 20080402_R2_25mM	K.INDYFTERK.N	1185.59	0.04937	2	2.4165	0.2043	881.1
	2537, 20080402_R2_25mM	K.TTVFVGEK.M	880.477	0.03825	2	2.1807	0.3502	437.5
11	psu|PF14_0102 | organism=Plasmodium_falciparum_3D7 | product=rhoptry-associated protein 1, RAP1 | location=MAL14:420442-422790(+) | length=782					60.2775		89996.4
	3285, 20080402_R2_50mM	K.IGKESDEEPFMFSENKFLENQVK.E	2745.31	0.12778	3	5.5494	0.6334	1777
	3814, 20080402_R2_25mM	K.NTLTPLEELYPTNVNLFNYK.Y	2383.22	0.09672	2	5.0843	0.4565	1164
	2370, 20080402_R2_FT	K.SSVDDGNINLTDTSTSNK.S	1867.85	0.07927	2	4.9103	0.6097	1408.1
	2998, 20080402_R2_50mM	R.SASAAAILEEDDSKDDMEFKASPSVVK.T	2840.35	0.12057	3	4.89	0.557	1661.7
	3620, 20080402_R2_100mM	K.RSASVAGIVGADEEAPPAPKNTLTPLEELYPTNVNLFNYK.Y	4286.2	0.19351	4	4.8161	0.6336	1257.8
	3190, 20080402_R2_500mM	K.YSLNNMEENINILKNEGDLVAQKEEFEYDENMEK.A	4092.87	0.19277	4	4.3198	0.4625	835
12	psu|PFL1170w | organism=Plasmodium_falciparum_3D7 | product=polyadenylate-binding protein, putative | location=MAL12:988620-991247(+) | length=875					60.2548		97169.2
	2612, 20080402_R2_25mM	K.NPQQMQQVPQGNNFK.F	1757.84	0.08073	2	4.9151	0.5525	1140.4
	2815, 20080402_R2_50mM	K.SYGFVHYEDEESAKEAIEK.V	2231.01	0.0947	3	4.7401	0.6084	1203.8
	2318, 20080402_R2_25mM	K.QQNAASQANQMNHQAQPQGAQAQQK.N	2705.26	0.12234	3	4.5073	0.5106	674.8
	2796, 20080402_R2_100mM	K.KKIDEALVVLQK.A	1383.86	0.06121	2	3.7578	0.3569	1663.7
	2466, 20080402_R2_25mM	K.NPQQM*QQVPQGNNFK.F	1773.83	0.08311	2	3.3145	0.5811	385.9
	3314, 20080402_R2_25mM	K.VNTMNNNMNVNFNNNSTLTAAALASAPPSMQK.Q	3379.58	0.13877	3	2.7078	0.2095	194.6
13	psu|PF11_0166 | organism=Plasmodium_falciparum_3D7 | product=hypothetical protein | location=MAL11:596288-597202(-) | length=304					60.2458		33860.6
	2154, 20080402_R2_100mM	K.SNPHSDTRMNNAGTTNNSSNPPSKPQASTNNNK.S	3482.57	0.14395	4	4.9162	0.3204	1307.2
	2543, 20080402_R2_50mM	K.TNINNSNVSNAQKVLTPEEKQK.L	2456.27	0.10317	4	3.8484	0.5128	1337.7
	2471, 20080402_R2_25mM	K.NVVSEEQSINKDTK.K	1590.8	0.07402	2	3.7232	0.5361	1037.1
	2395, 20080402_R2_25mM	K.SVNNNMKESDNFK.K	1526.69	0.06767	2	3.4796	0.4442	523.3
	2175, 20080402_R2_100mM	K.TTSNVSTNNTTNDHARKTNINNSNVSNAQK.V	3245.55	0.10776	3	3.4465	0.4713	558.8
	2318, 20080402_R2_50mM	K.ESDNFKKPTGGEATIK.T	1721.87	0.06834	3	2.8615	0.4157	345.5
14	psu|PF10_0115 | organism=Plasmodium_falciparum_3D7 | product=QF122 antigen | location=MAL10:455397-458816(+) | length=1139					60.2126		131545
	2613, 20080402_R2_25mM	K.ATTSSILEEKPVNK.N	1516.82	0.06706	2	4.2518	0.4812	1420.1
	2279, 20080402_R2_25mM	K.NNNNNNNIISNNNNNNNNNSDVKK.D	2714.22	0.12192	3	3.8918	0.2668	680
	2336, 20080402_R2_25mM	K.SKGVYINTNDEK.A	1367.68	0.05705	2	3.5385	0.4492	1338.7
	2915, 20080402_R2_50mM	K.AFPSLHDVTNMQSKK.N	1702.86	0.0711	2	2.9313	0.582	522.4
	2044, 20080402_R2_25mM	K.TVDAAQKEIQK.I	1230.67	0.03374	2	2.3475	0.3962	707.3
	1099 - 1103, 20080402_R2_100mM	K.KIYIHGTQK.T	1087.63	0.03818	2	2.3233	0.2253	573.9
15	psu|PFE1305c | organism=Plasmodium_falciparum_3D7 | product=hypothetical protein, conserved | location=MAL5:1081553-1084026(-) | length=532					50.2952		61702.5
	2838, 20080402_R2_25mM	K.NNIGGRSNINDTLQQINNNK.N	2227.12	0.09781	3	5.6081	0.4577	1973.2
	2664, 20080402_R2_25mM	K.NNHNMDNINNINNNNNNNLSYK.N	2602.14	0.11679	3	5.5789	0.4589	1315.1
	2136, 20080402_R2_150mM	K.IKGDHNFINNEHK.S	1565.78	0.06595	3	3.0942	0.2227	868.4
	3124, 20080402_R2_50mM	K.NISFSDNSISNINTNLHEYSYNNK.I	2788.28	0.12247	3	2.7428	0.2718	387.6
	1754, 20080402_R2_25mM	K.NNTSINNNIDK.N	1246.6	0.0407	2	2.7373	0.3186	778.6
16	psu|PFB0100c | organism=Plasmodium_falciparum_3D7 | product=knob associated histidine-rich protein | location=MAL2:103385-105796(-) | length=654					50.2469		71259.4
	2555, 20080402_R2_50mM	K.NAANNGEQVMSRGQAQLQEAGKK.K	2429.2	0.10526	3	4.002	0.5533	1028.1
	2437, 20080402_R2_25mM	K.EASTTEGATKGASTTAGSTTGATTGANAVQSKDETADK.N	3573.66	0.15835	4	3.9029	0.4973	1081.3
	2387, 20080402_R2_25mM	K.GASTTAGSTTGATTGANAVQSKDETADK.N	2598.21	0.08395	3	3.2694	0.4915	967.6
	2028 - 2030, 20080402_R2_25mM	K.NAANNGEQVMSR.G	1290.59	0.03191	2	3.1178	0.544	892.8
	1963, 20080402_R2_150mM	K.AYEEKYESKHYK.L	1574.75	0.05864	2	2.4728	0.5013	501.6
17	psu|PF13_0228 | organism=Plasmodium_falciparum_3D7 | product=40S ribosomal subunit protein S6, putative | location=MAL13:1653242-1654162(-) | length=306					50.2337		35362.9
	2279, 20080402_R2_100mM	K.YRSELNQQHDVETTK.K	1847.89	0.07426	3	4.674	0.4907	1642.9
	2994, 20080402_R2_50mM	-.MKLNISNPLNNVQK.S	1612.88	0.07317	2	3.9854	0.3184	1065.3
	3035, 20080402_R2_25mM	K.LNISNPLNNVQK.S	1353.75	0.0562	2	3.5976	0.4048	1202.6
	2783, 20080402_R2_25mM	K.KGVNEIPGLTDK.A	1270.7	0.05339	2	2.6049	0.174	401.1
	2484, 20080402_R2_50mM	K.YVIGRAITK.N	1020.62	0.04265	2	2.3084	0.2952	741.5
18	gi|7669492|ref|NP_002037.2| glyceraldehyde-3-phosphate dehydrogenase [Homo sapiens]					48.3472		36030.4
	3721, 20080402_R2_150mM	K.VIHDNFGIVEGLMTTVHAITATQK.T	2595.36	0.11234	3	6.7763	0.6791	1788.5
	3025, 20080402_R2_150mM	K.RVIISAPSADAPMFVMGVNHEKYDNSLK.I	3089.55	0.14279	3	6.4613	0.6649	1768.3
	3203, 20080402_R2_50mM	K.RVIISAPSADAPMFVMGVNHEK.Y	2369.21	0.10178	3	5.228	0.5275	1358.8
	3627, 20080402_R2_100mM	K.VIHDNFGIVEGLM*TTVHAITATQK.T	2611.35	0.11601	3	4.5496	0.6083	1183.9
	2887, 20080402_R2_150mM	K.RVIISAPSADAPMFVM*GVNHEKYDNSLK.I	3105.55	0.13226	3	4.0943	0.5021	433.8
19	psu|PF11_0465 | organism=Plasmodium_falciparum_3D7 | product=dynamin-like protein | location=MAL11:1800541-1803547(-) | length=837					48.2602		96313
	2809, 20080402_R2_50mM	K.HNPNMSQGSSANMSMYLNDGSSSMSK.R	2762.13	0.1182	3	4.8807	0.5843	1194.4
	2765, 20080402_R2_50mM	K.NTNQFNQSSKHNPNMSQGSSANMSMYLNDGSSSMSK.R	3910.65	0.18007	4	4.593	0.5184	1206.9
	2698, 20080402_R2_100mM	K.NTNQFNQSSKHNPNMSQGSSANM*SMYLNDGSSSMSK.R	3926.64	0.18646	4	3.7646	0.2387	1361.7
	2436, 20080402_R2_50mM	K.MGNSPSSYMQQGHMNDSKGK.H	2183.93	0.09061	3	2.808	0.313	417.7
	3147, 20080402_R2_25mM	K.SVMNIWNTK.E	1092.55	0.04875	2	2.1827	0.3821	462.2
20	psu|PF10_0086 | organism=Plasmodium_falciparum_3D7 | product=adenylate kinase, putative | location=MAL10:369199-370225(-) | length=242					40.3383		27593.6
	3530, 20080402_R2_100mM	K.NIINEGKLVDDQMVLSLVDEKLK.T	2613.42	0.07175	3	6.7651	0.6682	2547
	3290, 20080402_R2_50mM	K.NLLINLDATQPANDLEK.K	1881.99	0.08549	2	5.5958	0.598	1535
	3493, 20080402_R2_50mM	K.NIINEGKLVDDQMVLSLVDEK.L	2372.24	0.10667	3	4.4494	0.575	1126.5
	2907, 20080402_R2_150mM	K.RLTVFKSETSPLISYYK.N	2032.11	0.06748	3	4.2755	0.6035	1374.1
21	psu|PFL2120w | organism=Plasmodium_falciparum_3D7 | product=hypothetical protein, conserved | location=MAL12:1847666-1852145(+) | length=1296					40.3153		154804
	2492, 20080402_R2_150mM	K.TKNNEHMENKEDLNNISDHLQNVK.N	2864.36	0.11954	3	6.3058	0.5917	1462.5
	2696, 20080402_R2_100mM	K.NNEHMENKEDLNNISDHLQNVK.N	2635.22	0.12064	3	6.2241	0.5659	1725.7
	2410, 20080402_R2_100mM	K.NLDTSTHFEKREDMEQHDEK.M	2489.1	0.10545	3	3.8478	0.4627	1023.5
	2949, 20080402_R2_25mM	K.SILLENDINSK.N	1245.67	0.05437	2	3.4264	0.3879	1248.3
22	psu|PF10_0323 | organism=Plasmodium_falciparum_3D7 | product=early transcribed membrane protein 10.2, etramp 10.2 | location=MAL10:1335220-1336287(+) | length=355					40.3112		38902
	3398, 20080402_R2_100mM	K.NINEPRKLASFSLYDALADASEQNK.N	2794.4	0.12736	3	6.2233	0.609	1684.7
	3551, 20080402_R2_50mM	K.FNDNDLLLAAESLKELNPKYDENTQGNDSFK.N	3542.69	0.16355	3	4.6153	0.4565	1050.7
	2583, 20080402_R2_25mM	K.ELNPKYDENTQGNDSFK.N	1998.9	0.08866	3	3.4561	0.2988	168.2
	2625, 20080402_R2_FT	K.DTSTNDMDPLNPYGSSK.R	1841.79	0.07683	2	3.28	0.6309	382
23	psu|PF11_0062 | organism=Plasmodium_falciparum_3D7 | product=histone H2B | location=MAL11:226066-226419(+) | length=117					40.2846		13117.1
	3375, 20080402_R2_200mM	K.SMNIMNSFLVDTFEK.I	1775.83	0.07915	2	4.9681	0.6004	2557.9
	2902, 20080402_R2_500mM	K.SRYDSYGLYIFK.V	1511.75	0.06568	3	3.8199	0.3533	2226.9
	3523, 20080402_R2_25mM	R.EIQTAIRLVLPGELAK.H	1751.04	0.07499	3	3.0372	0.2029	847.6
	3343, 20080402_R2_500mM	R.DTLSSREIQTAIRLVLPGELAK.H	2410.37	0.10953	3	2.6966	0.3146	700.5
24	psu|MAL7P1.12 | organism=Plasmodium_falciparum_3D7 | product=erythrocyte membrane-associated antigen | location=MAL7:190978-197882(+) | length=2283					40.2656		263013
	3058, 20080402_R2_50mM	K.NVGHMGATQGTIMNNNMFLNANNAK.Y	2662.23	0.11735	3	5.3119	0.4016	1592.6
	2795, 20080402_R2_50mM	K.NNDSRYNYYNENFTNNIK.N	2283.01	0.10099	3	4.7008	0.3871	1473.9
	2726, 20080402_R2_100mM	K.NINTRSSKILEDPNSYNNALK.N	2391.23	0.10599	3	3.9405	0.4542	912.5
	1209 - 1211, 20080402_R2_100mM	K.TNHHNNTTTTSSSSSNNNMLK.L	2290.01	0.0839	3	3.8006	0.3986	944.7
25	psu|PFF0220w | organism=Plasmodium_falciparum_3D7 | product=hypothetical protein, expressed | location=MAL6:189009-198075(+) | length=2874					40.2601		334203
	3296, 20080402_R2_25mM	K.NMNNNNIGNNNTTVFENMENNLAK.K	2724.21	0.12967	3	5.1422	0.5616	1486.7
	2423, 20080402_R2_50mM	K.NQTTNFTGSHYYNK.N	1674.75	0.07073	2	4.1883	0.5018	776.3
	2801, 20080402_R2_50mM	K.RNVENFNSPSFVSVNK.N	1837.92	0.0792	3	2.861	0.3094	879.9
	3161, 20080402_R2_25mM	K.NNNMSVENLNNALLNTHVNK.N	2253.1	0.10526	3	2.5236	0.3884	662.5
26	psu|PFF0870w | organism=Plasmodium_falciparum_3D7 | product=hypothetical protein, conserved | location=MAL6:758606-760993(+) | length=795					40.225		92697.1
	2576, 20080402_R2_25mM	K.SYNNNNNNYYTYK.H	1671.7	0.09697	2	3.739	0.461	713.7
	2366, 20080402_R2_100mM	K.HHNNDYYNNNNNNNNNIYGEK.N	2579.07	0.1122	4	3.6219	0.4892	652.4
	2673, 20080402_R2_25mM	K.NISQITIKTNDDEK.K	1618.83	0.07292	2	3.2758	0.4617	839
	2093, 20080402_R2_FT	K.DNADITYTK.G	1040.49	0.03984	2	2.3083	0.506	417.6
27	psu|PF07_0087 | organism=Plasmodium_falciparum_3D7 | product=hypothetical protein, conserved | location=MAL7:971810-972544(+) | length=244					40.2175		29231.4
	3277, 20080402_R2_50mM	K.DYNSTQKLDDIYFNITK.D	2078.01	0.0955	2	4.3504	0.5069	1344.9
	3690, 20080402_R2_150mM	K.DYNSTQKLDDIYFNITKDISEGNVNGINFFK.Q	3612.75	0.16664	4	3.5956	0.4474	1060.7
	3012, 20080402_R2_150mM	K.LLSREISLLEEPLNENSDSHNMSNKK.N	2997.49	0.13906	4	3.5321	0.3274	504.6
	3406, 20080402_R2_25mM	K.DISEGNVNGINFFK.Q	1553.76	0.10747	2	3.2514	0.5232	782.2
28	psu|PF14_0038 | organism=Plasmodium_falciparum_3D7 | product=cytochrome c, putative | location=MAL14:145134-145649(-) | length=115					40.2121		12885.6
	3369, 20080402_R2_500mM	K.HLFEYLLNPKLYIPGTK.M	2046.14	0.09232	3	4.1333	0.5012	1070.6
	2676, 20080402_R2_25mM	K.SGDSDFPYSDANK.N	1402.58	0.05999	2	3.6042	0.3878	902.7
	3332, 20080402_R2_50mM	K.HLFEYLLNPK.L	1273.69	0.05388	2	3.2362	0.5214	702.5
	2588, 20080402_R2_100mM	K.MIFAGIKKEK.E	1164.68	0.05009	2	2.9264	0.2834	636
29	psu|PFL0145c | organism=Plasmodium_falciparum_3D7 | product=high mobility group protein | location=MAL12:162426-162719(-) | length=97					40.2014		11324
	3112, 20080402_R2_100mM	K.RSLSAYMFFAKEK.R	1577.81	0.06888	3	4.0278	0.4405	965.8
	2429, 20080402_R2_100mM	K.RAEIISKQPELSK.D	1498.86	0.06281	3	3.7298	0.3279	1720.4
	2790, 20080402_R2_100mM	K.MIGEAWNKLGEKEK.A	1632.84	0.07317	2	3.3396	0.3725	328.9
	2903, 20080402_R2_500mM	K.RSLSAYMFFAK.E	1320.68	0.05852	2	2.8835	0.164	1085.6
30	psu|MAL7P1.228 | organism=Plasmodium_falciparum_3D7 | product=Heat Shock 70 KDa Protein, (HSP70) | location=MAL7:106224-108526(+) | length=661					40.1691		73186.3
	2791, 20080402_R2_FT	K.DISSVYNPIMTK.I	1367.69	0.0584	2	3.3817	0.5443	931.5
	2169, 20080402_R2_FT	K.EAQNNGPTVEEVN.-	1400.63	0.05755	2	2.7787	0.3833	738.3
	2413, 20080402_R2_25mM	K.NTLQDENLK.T	1074.54	0.03362	2	2.6914	0.2478	557.1
	3619, 20080402_R2_25mM	K.SVLDWLEK.N	989.53	0.02507	2	2.1373	0.3329	426.6
31	psu|PFF0325c | organism=Plasmodium_falciparum_3D7 | product=hypothetical protein, expressed, conserved | location=MAL6:270550-277758(-) | length=2402					38.2211		278896
	2859, 20080402_R2_100mM	K.KINELNEEIIHMK.N	1610.86	0.06052	3	4.4216	0.5238	1591.4
	2073, 20080402_R2_100mM	K.YNKEGEIHDMNK.S	1477.67	0.05437	2	3.5671	0.487	1019.2
	2244, 20080402_R2_100mM	K.VNHMNMNHAATNVNEK.G	1823.83	0.07229	4	3.3573	0.1815	1069
	3618, 20080402_R2_150mM	K.YINNEENNLIM*RNKLK.E	2022.04	0.13434	2	2.2023	0.4087	229.7
32	psu|PF10_0268 | organism=Plasmodium_falciparum_3D7 | product=merozoite capping protein 1 | location=MAL10:1140587-1142600(-) | length=393					30.3049		43903.2
	3160, 20080402_R2_25mM	K.YVVYGLSADTAEDQLK.W	1771.87	0.08159	2	5.4122	0.6639	3165.3
	2930, 20080402_R2_100mM	K.HKENNEGIVVFTYPK.A	1774.91	0.07891	2	3.6039	0.5401	900
	2423, 20080402_R2_150mM	K.QAELFKEKHEEFVNNK.Y	1990	0.08792	3	2.659	0.1318	458.7
33	psu|PFI0645w | organism=Plasmodium_falciparum_3D7 | product=EF-1B | location=MAL9:575670-576500(+) | length=276					30.3001		32007.2
	2793, 20080402_R2_FT	K.AAGGDDDDDNDIDLFGDDDDNTK.D	2427.92	0.10771	2	5.7021	0.6869	1742.8
	2618, 20080402_R2_500mM	K.NRSILIIEIKPK.S	1423.9	0.05939	3	2.7253	0.1696	505.8
	2499, 20080402_R2_50mM	K.DIKIYHQIK.T	1157.67	0.04742	2	2.5474	0.1658	823.6
34	psu|PFL2095w | organism=Plasmodium_falciparum_3D7 | product=Translation initiation factor SUI1, putative | location=MAL12:1825947-1826872(+) | length=115					30.2857		12882.8
	3658, 20080402_R2_25mM	-.MNLAIQNLGINDPFTNENIVDK.G	2473.24	0.10747	2	4.5643	0.6247	1286.6
	3429, 20080402_R2_100mM	-.MNLAIQNLGINDPFTNENIVDKGNGK.S	2829.42	0.12809	3	3.8187	0.4314	963.4
	2521, 20080402_R2_25mM	K.SVTTVQGLGK.T	989.563	0.02001	2	2.2371	0.286	624.7
35	psu|PF10_0063 | organism=Plasmodium_falciparum_3D7 | product=DNA/RNA-binding protein, putative | location=MAL10:262150-262997(-) | length=107					30.2796		11969.2
	3282, 20080402_R2_150mM	K.RMFTGNEEKNPFDEVIITGLGNATK.I	2781.39	0.12094	3	5.3688	0.5694	2274.7
	3520 - 3524, 20080402_R2_50mM	R.MFTGNEEKNPFDEVIITGLGNATK.I	2625.29	0.11673	3	4.6009	0.4453	536.4
	1062 - 1066, 20080402_R2_50mM	K.RMFTGNEEK.N	1111.52	0.03944	2	2.1636	0.2178	559.1
36	psu|PFI1435w | organism=Plasmodium_falciparum_3D7 | product=RNA binding function, putative | location=MAL9:1167832-1169567(+) | length=289					30.2675		33576.8
	2565, 20080402_R2_25mM	K.NINQNNVVMNNNNNMHNNMNNNK.I	2713.17	0.12186	3	5.3506	0.5962	555.7
	3247, 20080402_R2_50mM	K.NKIDMSLDELIEKENIK.A	2032.06	0.08988	3	4.6842	0.4332	943.4
	3033, 20080402_R2_25mM	K.FLHSIIISNVNSK.N	1471.83	0.06339	3	3.3596	0.2585	775.7
37	psu|PF14_0563 | organism=Plasmodium_falciparum_3D7 | product=DEAD-box RNA helicase, putative | location=MAL14:2420700-2422925(+) | length=741					30.2672		84261.7
	3666, 20080402_R2_50mM	K.NKDDPAILQTMMSMMSGQNK.N	2240.02	0.09867	3	5.3051	0.5463	1332.7
	3566, 20080402_R2_25mM	K.NNLSASDLLSFTNSLNK.K	1837.93	0.0894	2	4.8945	0.6108	1542
	3687, 20080402_R2_100mM	K.KQPADDNKDNAGSDNVMNMFLNYLQK.N	2970.37	0.13076	4	3.5828	0.3436	1067.2
38	psu|PFI0265c | organism=Plasmodium_falciparum_3D7 | product=RhopH3 | location=MAL9:270738-274787(-) | length=897					30.2594		104789
	2174, 20080402_R2_FT	K.STSAASTSDEISGSEGPSTESTSTGNQGEDK.T	3004.26	0.13156	3	5.1882	0.6482	1621.9
	3789, 20080402_R2_25mM	K.VFTALYNFDSFIK.T	1564.8	0.07304	2	3.8946	0.5864	1379.5
	2449, 20080402_R2_25mM	K.YMGPLKEQSK.S	1180.6	0.04826	2	3.0569	0.2205	799.5
39	psu|PF10_0075 | organism=Plasmodium_falciparum_3D7 | product=asparagine-rich antigen | location=MAL10:301126-305919(-) | length=1597					30.2504		182551
	3287, 20080402_R2_25mM	K.NNMQSGSTTVVNVLNNDENYIK.S	2454.16	0.11338	3	5.0079	0.4514	1151.6
	3152, 20080402_R2_50mM	K.NNDNPIDDDNPNNIVEMNLRVEK.N	2682.24	0.12046	3	3.9003	0.3576	488.2
	1919 - 1928, 20080402_R2_100mM	K.AHSLAVHTVK.C	1062.61	0.03676	2	2.4021	0.4766	308.3
40	psu|PFL0445w | organism=Plasmodium_falciparum_3D7 | product=hypothetical protein, conserved | location=MAL12:415398-419726(+) | length=1442					30.2406		166759
	2851, 20080402_R2_50mM	K.KIPINNTSSNINSFYSVNK.S	2140.1	0.07114	3	4.6017	0.5229	1705.1
	2874, 20080402_R2_25mM	K.SNQLDMSNMDSMK.T	1500.61	0.0645	2	3.4958	0.4812	1534.8
	2194, 20080402_R2_50mM	K.STDMHIHSVDK.G	1269.59	0.04839	2	3.0991	0.3888	843.5
41	psu|PF14_0368 | organism=Plasmodium_falciparum_3D7 | product=2-Cys peroxiredoxin | location=MAL14:1575927-1576514(+) | length=195					30.239		21793.3
	3210, 20080402_R2_100mM	K.GGIGNIQHTLISDITK.S	1666.91	0.07354	2	4.5582	0.608	1500.7
	3375, 20080402_R2_25mM	K.VAMKPSEEGVSEYLSKL.-	1866.95	0.06658	2	4.0843	0.4577	675.4
	3217, 20080402_R2_100mM	K.TPLTKGGIGNIQHTLISDITK.S	2207.24	0.09536	4	3.9702	0.6227	1028.9
42	psu|PF11_0061 | organism=Plasmodium_falciparum_3D7 | product=histone H4, putative | location=MAL11:221819-222130(-) | length=103					30.2379		11448.4
	3452, 20080402_R2_150mM	K.VFLENVIKDSIMYTEHAK.R	2137.1	0.09727	3	4.6984	0.5357	1474.4
	3133, 20080402_R2_200mM	K.RISGLIYEEIRGVLK.V	1746.03	0.07676	3	3.9228	0.5261	933.9
	3117, 20080402_R2_200mM	K.TVTAMDIVYSLK.R	1340.71	0.06011	2	2.5755	0.551	729.8
43	psu|PF11_0207 | organism=Plasmodium_falciparum_3D7 | product=hypothetical protein | location=MAL11:756191-759518(+) | length=964					30.232		116278
	2447, 20080402_R2_50mM	K.NKEDDMDFSNVRNK.K	1711.77	0.07144	3	4.5694	0.5069	1426.8
	2215, 20080402_R2_50mM	K.NKEDDM*DFSNVRNK.K	1727.77	0.06654	3	2.9859	0.3971	912.5
	3200, 20080402_R2_50mM	K.QIHLNIIDFQK.Y	1368.76	0.05905	3	2.8397	0.3381	689.9
44	psu|PFL1845c | organism=Plasmodium_falciparum_3D7 | product=calcyclin binding protein, putative | location=MAL12:1583612-1584584(-) | length=256					30.2294		30204.4
	3567, 20080402_R2_25mM	K.IKPPSMDEQAEPSAMLMNMMK.Q	2379.09	0.11075	3	3.6859	0.519	1573
	2514, 20080402_R2_25mM	K.QLYQEGDSDMK.R	1313.57	0.05412	2	2.7898	0.4072	423.9
	2561, 20080402_R2_150mM	K.HWENLHFK.E	1110.55	0.04668	2	2.1857	0.3825	548.5
45	psu|MAL8P1.72 | organism=Plasmodium_falciparum_3D7 | product=high mobility group protein, putative | location=MAL8:817929-818228(-) | length=99					30.2213		11527.4
	2985, 20080402_R2_100mM	K.RALSAYMFYVKDK.R	1591.83	0.06632	3	4.4259	0.4699	1229.2
	3672, 20080402_R2_100mM	K.DVAQVGKLIGEAWGQLSPAQK.A	2195.18	0.09146	4	4.2358	0.4616	1462.9
	3125, 20080402_R2_100mM	K.RALSAYMFYVK.D	1348.71	0.05974	2	2.7553	0.4283	807.6
46	psu|PFB0680w | organism=Plasmodium_falciparum_3D7 | product=hypothetical protein | location=MAL2:610087-615372(+) | length=951					30.2091		112418
	3642, 20080402_R2_50mM	K.VLGIDTIGTLYVLPLHEK.Q	1981.14	0.08628	3	4.1119	0.5501	455.1
	2584, 20080402_R2_50mM	K.NIKEIENVTNANKENYEK.I	2150.07	0.09049	3	3.7052	0.4732	686.5
	2056, 20080402_R2_25mM	K.EIENVTNANK.E	1131.56	0.0302	2	2.2755	0.3956	261.8
47	psu|PFB0915w | organism=Plasmodium_falciparum_3D7 | product=liver stage antigen 3 | location=MAL2:796750-801584(+) | length=1558					30.202		175552
	2472, 20080402_R2_25mM	K.NNNVIEVTNKAEK.K	1472.77	0.06804	2	4.0408	0.4681	1491.2
	2902, 20080402_R2_100mM	K.HVDEVMKYVQKIDK.E	1731.91	0.07375	4	3.6821	0.3324	1434.9
	2095, 20080402_R2_50mM	K.HYLQQMK.E	947.477	0.0341	2	2.2572	0.2052	559.4
48	psu|PF11_0302 | organism=Plasmodium_falciparum_3D7 | product=hypothetical protein | location=MAL11:1125950-1127308(+) | length=452					30.1977		51919
	3131, 20080402_R2_25mM	K.NINSISGIGNVDIPK.N	1540.83	0.06877	2	3.9547	0.3183	1936.4
	2673, 20080402_R2_50mM	K.SAEAVHTLTAKLDTENK.A	1827.94	0.07975	3	3.4045	0.4518	1329
	3216, 20080402_R2_100mM	K.VFSDENVQYIKEASLEFK.N	2146.07	0.09586	3	2.7367	0.4359	337.2
49	psu|PF13_0130 | organism=Plasmodium_falciparum_3D7 | product=vacuolar ATP synthase subunit g, putative | location=MAL13:968311-968999(-) | length=123					30.1918		14183.5
	2904, 20080402_R2_25mM	K.NKDQVAQFIYDK.V	1468.74	0.06816	2	3.6911	0.4262	1255.8
	3237, 20080402_R2_25mM	K.VYNVDLTIPDSMEK.S	1623.79	0.07988	2	3.3822	0.4475	536.2
	2446, 20080402_R2_25mM	K.EAEATATEELK.I	1191.57	0.04717	2	2.8631	0.302	744.6
50	psu|MAL8P1.52 | organism=Plasmodium_falciparum_3D7 | product=hypothetical protein, conserved | location=MAL8:966895-967730(+) | length=124					30.1896		14051.3
	2328, 20080402_R2_100mM	K.VNKPPVTVNKIK.K	1336.83	0.05509	3	3.1638	0.313	1579.3
	3594, 20080402_R2_150mM	K.YGYFSWLWK.Y	1249.6	0.03972	2	2.8302	0.3621	748.2
	2160, 20080402_R2_25mM	K.VNKPPVTVNK.I	1095.65	0.04704	2	2.1592	0.2903	333.4
51	psu|PFL1415w | organism=Plasmodium_falciparum_3D7 | product=hypothetical protein, conserved | location=MAL12:1204981-1207953(+) | length=990					30.1743		117408
	2394, 20080402_R2_100mM	K.NKITHINNYYNNK.M	1635.82	0.06797	3	3.4858	0.3331	788.4
	2605, 20080402_R2_25mM	K.NFIQDEQQDK.N	1264.58	0.08452	2	2.9929	0.1461	1348.1
	3389, 20080402_R2_50mM	K.VGMQDIVNNISNKISDDNK.N	2104.03	0.09524	3	2.9738	0.2498	829.5
52	psu|MAL13P1.233 | organism=Plasmodium_falciparum_3D7 | product=hypothetical protein, conserved | location=MAL13:1845859-1846848(+) | length=211					30.174		24968.6
	3197, 20080402_R2_25mM	K.EVNVMTPEQILKEK.S	1657.88	0.0667	2	3.4807	0.3626	739.1
	3253, 20080402_R2_25mM	K.AISSVVNVAEMVK.R	1346.73	0.05938	2	2.7235	0.2893	639.3
	2704, 20080402_R2_100mM	K.GLHQFTKLYEK.E	1363.74	0.05876	2	2.4089	0.3733	442.5
53	psu|PFL1070c | organism=Plasmodium_falciparum_3D7 | product=endoplasmin homolog precursor, putative | location=MAL12:883559-886024(-) | length=821					30.1686		94958.6
	2386, 20080402_R2_25mM	K.MNVSNSDQIK.A	1135.54	0.04607	2	3.2052	0.463	1170.4
	2170, 20080402_R2_FT	K.DNNVDNESNDKSDEL.-	1707.69	0.07024	2	3.1262	0.5813	522.1
	3478, 20080402_R2_50mM	K.AMSGQKILEINPNHPIMIDLLK.R	2475.35	0.09048	4	3.0491	0.186	326.8
54	psu|PF13_0214 | organism=Plasmodium_falciparum_3D7 | product=elongation factor 1-gamma, putative | location=MAL13:1549043-1550591(+) | length=434					30.15		50428.3
	3250, 20080402_R2_50mM	K.LNMPNFELGKDNKTADFLK.H	2195.12	0.09671	3	3.0003	0.3699	278.8
	3417, 20080402_R2_100mM	K.DLLNNAMPHFWK.T	1485.73	0.06695	2	2.8889	0.5188	649.1
	2468, 20080402_R2_100mM	K.LLAPKNDVRTLK.V	1367.84	0.05901	2	2.2093	0.2565	480.1
55	psu|PF08_0081 | organism=Plasmodium_falciparum_3D7 | product=hypothetical protein, conserved | location=MAL8:661275-663093(-) | length=577					28.1908		67034.2
	2911, 20080402_R2_25mM	K.NNLMQNNM*NFALNK.K	1681.78	0.07275	2	3.4832	0.4422	920.7
	2019 - 2021, 20080402_R2_25mM	K.GSKNDFQQQYK.N	1342.64	0.03398	2	2.2207	0.3184	580.4
	1394, 20080402_R2_100mM	K.NKGSKNDFQQQYK.N	1584.78	0.05449	2	2.1681	0.3062	252.9
56	psu|PF10_0150 | organism=Plasmodium_falciparum_3D7 | product=methionine aminopeptidase, putative | location=MAL10:618439-619992(+) | length=517					20.2922		59686.7
	2627, 20080402_R2_25mM	K.SVDYNNNNNENDTMNEINK.H	2241.93	0.10165	3	5.8447	0.5185	1863.3
	3159, 20080402_R2_25mM	K.RTQDSPPLGFDTKDELYYN.-	2259.06	0.10269	3	2.9812	0.5	435
57	psu|PF14_0495 | organism=Plasmodium_falciparum_3D7 | product=hypothetical protein | location=MAL14:2134234-2140803(+) | length=2189					20.2706		249329
	2721, 20080402_R2_25mM	K.LIGNLNNNQNVDNSYNQGNENDK.T	2591.17	0.11332	3	5.4124	0.5224	1519.5
	2201, 20080402_R2_50mM	K.YASPTYDPKKGTK.V	1455.75	0.05779	2	2.1804	0.4402	380.5
58	psu|PFI1445w | organism=Plasmodium_falciparum_3D7 | product=High molecular weight rhoptry protein-2 | location=MAL9:1175193-1180752(+) | length=1378					20.2637		162561
	2706, 20080402_R2_25mM	K.SLYGNNNNNNAGSESDVTLK.S	2110.96	0.09722	2	4.708	0.5451	1223.9
	3478, 20080402_R2_150mM	K.NTIKEGNEFLMSILHMK.S	2005.02	0.0889	3	4.5416	0.5353	1330.8
59	psu|PF11_0246 | organism=Plasmodium_falciparum_3D7 | product=hypothetical protein | location=MAL11:929353-933363(-) | length=1336					20.2418		153602
	2382, 20080402_R2_25mM	K.NNNVPSGNNPNNQTTNPANNNNNNNNLNK.D	3134.4	0.15268	3	4.8366	0.5515	733.5
	3886 - 3890, 20080402_R2_25mM	K.DNYVQIFGDLLK.N	1424.74	0.06588	2	3.1937	0.1945	1825.6
60	psu|PF11_0091 | organism=Plasmodium_falciparum_3D7 | product=hypothetical protein | location=MAL11:329867-335601(-) | length=1828					20.239		206746
	2777, 20080402_R2_25mM	K.NAISLSNNGNVGSTPVVNK.N	1884.98	0.09233	2	4.7792	0.6273	1567
	2722, 20080402_R2_25mM	-.MLDLETNSNNNK.K	1392.64	0.06133	2	2.9849	0.2991	931.1
61	psu|PFF0860c | organism=Plasmodium_falciparum_3D7 | product=histone h2a | location=MAL6:748413-748811(-) | length=132					20.2369		14113.7
	3316, 20080402_R2_200mM	K.FLAGVTFASGGVLPNIHNVLLPK.K	2364.34	0.10674	2	4.2414	0.683	847.1
	3349, 20080402_R2_150mM	K.FLAGVTFASGGVLPNIHNVLLPKKSQLK.A	2948.71	0.13135	5	3.229	0.4394	917.3
62	gi|81175178|sp|P35527|K1C9_HUMAN Keratin, type I cytoskeletal 9 (Cytokeratin-9) (CK-9) (Keratin-9) (K9)					20.2286		62091.8
	2264, 20080402_R2_25mM	R.SGGGGGGGLGSGGSIR.S	1232.6	0.06194	2	4.5714	0.4034	2035.5
	3310, 20080402_R2_50mM	K.VQALEEANNDLENKIQDWYDK.K	2535.2	0.11813	3	3.8063	0.4436	387.6
63	psu|PFA0430c | organism=Plasmodium_falciparum_3D7 | product=hypothetical protein, conserved | location=MAL1:353467-357364(-) | length=1152					20.2219		135536
	2358, 20080402_R2_50mM	K.GRDNNLNDGDIHMNK.N	1712.78	0.06912	3	4.4386	0.46	1128.3
	2953, 20080402_R2_25mM	K.NFDYANNNSTYIVEGKEIQQGEK.N	2661.24	0.12222	3	3.3981	0.396	576.6
64	psu|PF11_0043 | organism=Plasmodium_falciparum_3D7 | product=60S acidic ribosomal protein p1, putative | location=MAL11:140049-140802(-) | length=118					20.2205		13005.6
	3894, 20080402_R2_25mM	K.NSNNTVLPYLPMLFER.A	1907.97	0.06841	2	3.4223	0.3607	503.2
	3645, 20080402_R2_150mM	K.NSNNTVLPYLPMLFERALK.G	2220.18	0.09482	3	2.9904	0.317	451.3
65	gi|24234686|ref|NP_694881.1| heat shock 70kDa protein 8 isoform 2 [Homo sapiens]					20.2193		53484.5
	2946, 20080402_R2_25mM	K.NQVAMNPTNTVFDAK.R	1649.8	0.07512	2	4.3861	0.676	1892.2
	3015, 20080402_R2_50mM	K.TVTNAVVTVPAYFNDSQRQATK.D	2410.24	0.09837	3	2.5987	0.299	366.6
66	psu|PFA0310c | organism=Plasmodium_falciparum_3D7 | product=calcium-transporting ATPase | location=MAL1:265447-269412(-) | length=1228					20.2192		139326
	2611, 20080402_R2_50mM	K.FFSSKNDNSHITSTLNENDK.N	2298.06	0.10355	3	4.2824	0.4946	1146.6
	2094, 20080402_R2_25mM	K.NNKMPAEYEK.N	1223.57	0.05677	3	2.5942	0.3174	741.8
67	psu|PFI1355w | organism=Plasmodium_falciparum_3D7 | product=hypothetical protein, conserved | location=MAL9:1123851-1125848(+) | length=595					20.2133		69509.6
	2868, 20080402_R2_50mM	K.INNFNDNTSVQSKLYINNVQVSETHTK.K	3107.54	0.13368	4	3.5489	0.348	602.4
	2685, 20080402_R2_25mM	K.TTTQNVLQNPVSNK.N	1543.81	0.06694	2	3.5212	0.3759	1189.5
68	psu|PFD0295c | organism=Plasmodium_falciparum_3D7 | product=apical sushi protein, ASP | location=MAL4:323012-325650(-) | length=731					20.2099		85407.4
	2480, 20080402_R2_50mM	K.KNNMGTNNNFNNTNTFANNK.N	2272.02	0.10141	3	4.198	0.2639	765.5
	3202, 20080402_R2_200mM	K.NINETNNISENNEIEISSKDLTEQYEDK.Y	3283.51	0.14488	3	2.8607	0.1121	317.7
69	psu|PFC0920w | organism=Plasmodium_falciparum_3D7 | product=histone H2A variant, putative | location=MAL3:871883-872965(+) | length=158					20.2043		16443.3
	4581 - 4594, 20080402_R2_500mM	K.SRISSDGRVGSTAAVYAAAILEYLTAEVLELAGNATK.D	3767.98	0.17104	4	4.085	0.4196	1275.9
	4895 - 4953, 20080402_R2_25mM	R.HLQLAIRGDEELDTLIK.A	1964.08	0.08862	3	2.92	0.4338	798.4
70	psu|PFD0090c | organism=Plasmodium_falciparum_3D7 | product=hypothetical protein, conserved in P.falciparum | location=MAL4:121052-122509(-) | length=428					20.2032		49712.6
	2274, 20080402_R2_25mM	K.KLSQDYNDVNK.K	1323.65	0.03557	2	3.1956	0.4646	1456.3
	1948, 20080402_R2_100mM	K.KLSQDYNDVNKK.F	1451.75	0.05559	2	2.0685	0.3993	646.9
71	psu|MAL8P1.94 | organism=Plasmodium_falciparum_3D7 | product=hypothetical protein | location=MAL8:659614-660639(-) | length=132					20.1973		16465.5
	2622, 20080402_R2_25mM	K.TNNDIYNTENMDK.N	1571.66	0.075	2	3.7096	0.4349	851
	2310, 20080402_R2_100mM	K.KIYQGHNINMK.T	1345.7	0.05534	2	3.5114	0.2634	739.4
72	psu|PF11_0351 | organism=Plasmodium_falciparum_3D7 | product=heat shock protein hsp70 homologue | location=MAL11:1320112-1322103(+) | length=663					20.1972		73252.4
	1335, 20080402_R2_25mM	K.NNAQQGAQQEQPNNENKAEENKDNA.-	2783.22	0.08462	4	3.9438	0.386	937.4
	3062, 20080402_R2_25mM	K.SWAISQEMYK.N	1242.58	0.05363	2	2.943	0.331	1192.9
73	psu|PFF1185w | organism=Plasmodium_falciparum_3D7 | product=iswi protein homologue | location=MAL6:999525-1007684(+) | length=2719					20.1932		315421
	2151, 20080402_R2_25mM	K.SNEQIENMNK.N	1206.54	0.04717	2	3.8646	0.4175	1191.8
	2732, 20080402_R2_FT	K.DNTQQQEAFLSNISK.A	1722.83	0.0748	3	3.1652	0.1356	852.5
74	psu|PFI0705w | organism=Plasmodium_falciparum_3D7 | product=hypothetical protein, conserved | location=MAL9:617954-619826(+) | length=249					20.1931		28395.5
	2439, 20080402_R2_100mM	K.TRVTSQEAEIRSLK.G	1617.89	0.06741	3	3.6831	0.2843	1057.8
	3075, 20080402_R2_50mM	K.KYSNLEVQLIESTQRGNQLADENK.Q	2777.41	0.11953	4	3.3448	0.3764	1757.1
75	psu|PF08_0035 | organism=Plasmodium_falciparum_3D7 | product=hypothetical protein, conserved | location=MAL8:1008849-1012379(-) | length=1176					20.193		138155
	2659, 20080402_R2_25mM	K.NSYDTNSFQYNK.S	1480.63	0.06365	2	3.8608	0.4088	899.3
	2450, 20080402_R2_50mM	K.NKINFENVK.E	1105.6	0.04667	2	2.2245	0.1276	1036.1
76	psu|PF11_0055 | organism=Plasmodium_falciparum_3D7 | product=hypothetical protein | location=MAL11:196768-198356(+) | length=424					20.19		49234.9
	3138, 20080402_R2_25mM	K.GQTLPEFIQDPNAAK.A	1628.83	0.07549	2	3.7999	0.4814	773.3
	3181, 20080402_R2_25mM	K.GQTLPEFIQDPNAAKANEKDEL.-	2428.2	0.11186	3	2.6173	0.3746	411.7
77	psu|PF14_0230 | organism=Plasmodium_falciparum_3D7 | product=Ribosomal protein family L5, putative | location=MAL14:973795-975485(-) | length=294					20.1877		33977.2
	3183, 20080402_R2_50mM	K.NILGIHVAEYMK.T	1387.74	0.06023	2	3.7547	0.441	1823
	1457, 20080402_R2_25mM	K.TLQEEDNDKYK.T	1382.64	0.04558	2	2.4776	0.4563	319.1
78	psu|PFF1095w | organism=Plasmodium_falciparum_3D7 | product=leucyl-tRNA synthetase, cytoplasmic, putative | location=MAL6:919683-924026(+) | length=1447					20.1876		170133
	2335, 20080402_R2_50mM	K.NNDTNVETQNDSSVHIEKENNNDNLKK.N	3113.44	0.13247	4	3.7526	0.407	816.9
	2707, 20080402_R2_25mM	K.NTDVTIFRSNK.S	1294.68	0.05412	2	2.6683	0.4067	451.1
79	psu|MAL7P1.141 | organism=Plasmodium_falciparum_3D7 | product=hypothetical protein, conserved | location=MAL7:1134391-1135431(+) | length=109					20.1853		12991.7
	3073, 20080402_R2_50mM	K.NAEALYFYINKK.K	1473.77	0.06438	2	3.319	0.424	972.4
	3220, 20080402_R2_50mM	K.NAEALYFYINK.K	1345.68	0.05791	2	3.1345	0.4109	1128.3
80	psu|PF13_0143 | organism=Plasmodium_falciparum_3D7 | product=phosphoribosylpyrophosphate synthetase | location=MAL13:1044753-1046066(-) | length=437					20.1784		49351.6
	2851, 20080402_R2_100mM	K.NVADHLGTSLGRVNLK.R	1693.93	0.05876	2	3.5673	0.522	470.3
	2136, 20080402_R2_200mM	K.NNNYHHPLWRSEEK.R	1823.86	0.07102	3	2.5773	0.1191	339.7
81	psu|PFL1110c | organism=Plasmodium_falciparum_3D7 | product=cAMP-dependent protein kinase regulatory subunit, putative | location=MAL12:927817-929983(-) | length=441					20.1784		50801.1
	3341, 20080402_R2_100mM	K.TYTKGDYFGELALLK.N	1718.9	0.0745	3	3.5673	0.4514	794.5
	1519 - 1521, 20080402_R2_50mM	K.NAHEGDMNNDGEDDRYK.F	1979.78	0.07175	3	2.8837	0.3882	784.8
82	gi|9257192|ref|NP_001608.1| adducin 2 isoform a [Homo sapiens]					20.1765		80803.4
	2417, 20080402_R2_25mM	K.SAPASPVQSPAKEAETK.S	1697.87	0.07598	2	3.5296	0.5997	569.9
	2344, 20080402_R2_25mM	K.SAPASPVQSPAK.E	1139.61	0.04741	2	2.3474	0.544	137.6
83	psu|PF08_0074 | organism=Plasmodium_falciparum_3D7 | product=DNA/RNA-binding protein Alba, putative | location=MAL8:688461-689207(+) | length=248					20.1675		27241.8
	2279, 20080402_R2_FT	K.DAGYQPPLDEK.Y	1232.58	0.04802	2	3.2048	0.3714	609.8
	3456, 20080402_R2_200mM	K.TVSFIEILLSREQLDMK.D	2022.09	0.09392	2	2.5331	0.4431	477
84	psu|PF10_0104 | organism=Plasmodium_falciparum_3D7 | product=hypothetical protein | location=MAL10:422960-424364(+) | length=223					20.1637		25661.7
	2572, 20080402_R2_25mM	K.NINQNGYLSTSK.S	1338.66	0.0595	2	3.2731	0.4614	1035.6
	2896, 20080402_R2_25mM	K.SGVIIANFSDDKNDK.V	1622.8	0.07017	3	2.8632	0.4145	515.4
85	psu|PF11_0471 | organism=Plasmodium_falciparum_3D7 | product=hypothetical protein | location=MAL11:1821029-1822966(-) | length=645					20.1634		73082.9
	2303, 20080402_R2_25mM	K.MMPTEGETTNSK.N	1325.57	0.02458	2	3.2677	0.4757	655.9
	2059, 20080402_R2_100mM	K.RKINSNEEIDQSDNANK.K	1974.95	0.06943	3	3.0582	0.2621	1127.8
86	psu|PF14_0170 | organism=Plasmodium_falciparum_3D7 | product=hypothetical protein | location=MAL14:694584-708176(+) | length=4466					20.1596		519496
	2396, 20080402_R2_25mM	K.SQLTENEENNMK.S	1436.63	0.06035	2	3.1926	0.5194	1332.4
	2793, 20080402_R2_25mM	K.NNDNIVKGGNNVTLLK.N	1712.93	0.07394	3	2.8169	0.3587	725.2
87	psu|PFI1175c | organism=Plasmodium_falciparum_3D7 | product=RNA-binding protein, putative | location=MAL9:966785-968059(-) | length=202					20.1528		22964.6
	2557, 20080402_R2_25mM	K.IVTNPYERT.-	1092.57	0.04668	2	2.4587	0.226	607
	2385, 20080402_R2_50mM	K.KIVTNPYERT.-	1220.66	0.05071	2	2.3916	0.2743	641
88	psu|PF14_0598 | organism=Plasmodium_falciparum_3D7 | product=glyceraldehyde-3-phosphate dehydrogenase | location=MAL14:2559033-2560282(+) | length=337					20.1484		36611.9
	3377, 20080402_R2_25mM	K.AGLALNDNFFK.L	1209.63	0.054	2	2.9683	0.1965	908.4
	2293, 20080402_R2_50mM	K.KVSVFAEK.D	907.525	0.03545	2	2.0334	0.132	376.8
89	psu|MAL13P1.237 | organism=Plasmodium_falciparum_3D7 | product=hypothetical protein, conserved | location=MAL13:1894314-1895693(-) | length=372					20.1267		42133.2
	2101, 20080402_R2_100mM	K.HPNASKLDVAK.A	1179.65	0.0429	2	2.198	0.3632	253.2
	1841, 20080402_R2_25mM	K.AVNENGEKPDEEVK.S	1557.74	0.05656	2	2.0971	0.4397	565.9
[truncated: 226 more rows]

## Sheet: ring stages F2_B
	Reference					Score		MW
[truncated: 1,023 more rows]

## Sheet: ring stages F3_A
	Reference					Score		MW
[truncated: 609 more rows]

[truncated: 5 more sheets: ring stages F3_B, ring stages F4_A, ring stages F4_B, ring stages F5_A, ring stages F5_B]
