# Supplementary material for: Organellar proteomics reveals hundreds of novel nuclear proteins in the malaria parasite Plasmodium falciparum
Source: Genome Biol. 2012 Nov 26;13(11):R108. doi: 10.1186/gb-2012-13-11-r108 (PMC4053738; doi:10.1186/gb-2012-13-11-r108)
Supplement: Additional file 4 — Raw SEQUEST output data for peptide tandem mass spectra and proteins detected in trophozoites. [file gb-2012-13-11-r108-S4.XLS]

## Sheet: trophs F1_A
Additional file 4. Raw SEQUEST output data for peptide tandem mass spectra and proteins detected in trophozoites. The table lists the protein identifications with the corresponding peptide sequences, the calculated peptide mass (MH+), the deviation of the measured peptide mass (DeltaM), the charge (z), the protein score and the cross-correlation factor for each peptide (Xc), the DCn, and the mole…
	Reference					Score		MW
	Scan(s), File	Peptide	MH+	DeltaM	z	XC	DeltaCn	Primary Score
1	psu|PF07_0029 | organism=Plasmodium_falciparum_3D7 | product=heat shock protein 86 | location=MAL7:436970-439992(+) | length=745					270.33		86112.5
	3656, 20080405_FT_T1	K.NNDDEQYVWESAAGGSFTVTK.D	2318.02	0.09526	2	6.5136	0.6378	1613.6
	3899, 20080405_50mM_T1	K.DIYYITGESINAVSNSPFLEALTK.K	2645.33	0.10209	3	6.3983	0.6745	3424.5
	3346, 20080405_25mM_T1	K.NNDDEQYVWESAAGGSFTVTKDETNEK.L	3034.32	0.11698	3	6.0341	0.5849	2110.7
	4563, 20080405_50mM_T1	K.DLIWLLFDTSLLTSGFALEEPTTFSK.R	2944.52	0.12113	3	5.9206	0.6714	2320.7
	4088, 20080405_25mM_T1	K.GFEVIYMVDPIDEYAVQQLK.D	2357.17	0.09795	2	5.5856	0.7205	1948.7
	3955, 20080405_25mM_T1	K.KGFEVIYMVDPIDEYAVQQLK.D	2485.27	0.10332	2	5.3935	0.6538	1650
	3283, 20080405_FT_T1	K.TNNTLTIEDSGIGMTK.N	1694.83	0.07133	2	5.2205	0.6062	2055.7
	2703, 20080405_50mM_T1	R.KPEEVTNEEYASFYK.S	1833.85	0.06621	2	5.0566	0.6374	2281.5
	3114 - 3116, 20080405_FT_T1	K.TNNTLTIEDSGIGM*TK.N	1710.82	0.06164	2	5.0434	0.5954	2338.8
	2527, 20080405_200mM_T1	K.KIHTVEHEWEELNK.Q	1791.9	0.06302	3	5.0258	0.3971	2518.6
	3121, 20080405_100mM_T1	K.IILHLKEDQLEYLEEK.R	2013.09	0.08135	2	4.8346	0.5613	1912.6
	3292, 20080405_FT_T1	K.VEDVTEELENAEK.K	1504.7	0.05816	2	4.6908	0.5635	2288
	4051, 20080405_25mM_T1	R.QLMSLIINTFYSNK.E	1671.88	0.06719	2	4.6499	0.5267	1841.7
	2700, 20080405_150mM_T1	K.IHTVEHEWEELNK.Q	1663.81	0.05461	2	3.9928	0.5424	1161.5
	3870, 20080405_FT_T1	R.QLM*SLIINTFYSNK.E	1687.87	0.07006	2	3.636	0.5282	1089.5
	2856, 20080405_500mM_T1	K.HSEFISFPIK.L	1204.64	0.04533	2	3.5769	0.4908	622.3
	2268, 20080405_200mM_T1	K.IRYESITDTQK.L	1353.7	0.04839	2	3.4039	0.4133	903.9
	3094, 20080405_50mM_T1	K.RAPFDMFENR.K	1282.6	0.04509	2	3.1912	0.4177	660
	2703, 20080405_FT_T1	R.DNSM*TSYM*LSK.K	1308.54	0.04892	2	2.9796	0.3693	391.3
	2659, 20080405_500mM_T1	K.TDHPKVEDVTEELENAEK.K	2082.98	0.07712	3	2.9325	0.2743	218.8
	4202, 20080405_50mM_T1	R.VFIMDDCEEIIPEWLNFVK.G	2340.13	0.08927	3	2.6646	0.1891	563.7
	1212, 20080405_25mM_T1	K.LGIHEDNANR.T	1138.56	0.03544	2	2.5563	0.3291	730.8
	2459, 20080405_150mM_T1	K.EGLDIDDSEEAKK.D	1448.68	0.049	2	2.3441	0.2979	320.5
	2913, 20080405_150mM_T1	K.HFSVEGQLEFK.A	1320.66	0.04838	2	2.3356	0.3345	746
	2494, 20080405_50mM_T1	R.HPIISALK.Q	878.546	0.03136	2	2.304	0.3193	286.2
	2183, 20080405_100mM_T1	R.YESITDTQK.L	1084.52	0.03715	2	2.2136	0.1933	341.4
	2322, 20080405_25mM_T1	K.KDFETLK.A	880.477	0.03166	2	2.1078	0.1678	309.9
2	psu|PF14_0486 | organism=Plasmodium_falciparum_3D7 | product=elongation factor 2 | location=MAL14:2090839-2093337(+) | length=832					210.344		93462.4
	3673, 20080405_150mM_T1	K.KPFLINLIDSPGHVDFSSEVTAALR.V	2726.45	0.11118	3	6.4466	0.6241	2884.6
	3235, 20080405_25mM_T1	K.YRVENLYEGPMDDEAANAIR.N	2326.08	0.08726	3	6.374	0.5452	2368.7
	4119, 20080405_50mM_T1	R.ALLELQMEVEDIYQTFAR.T	2169.09	0.08647	2	5.8206	0.6476	2322
	4189, 20080405_25mM_T1	K.GTVSFGSGLQGWAFTLETFSR.I	2248.1	0.09648	2	5.6728	0.7075	1643.7
	4401, 20080405_25mM_T1	R.ALLELQM*EVEDIYQTFAR.T	2185.08	0.08713	2	5.5078	0.65	1746.8
	3067, 20080405_25mM_T1	K.YRVENLYEGPM*DDEAANAIR.N	2342.07	0.09088	3	4.8895	0.5793	2065.4
	4312, 20080405_FT_T1	K.IWAFGPETIGPNLLTDNTSGIQYMNEIK.V	3122.55	0.12998	3	4.761	0.5439	281.5
	3384, 20080405_25mM_T1	K.STGISMYFEHDLEDGEGK.K	2014.87	0.07757	2	4.3415	0.5639	1587.6
	3423, 20080405_25mM_T1	K.IQSHLPVSESFGFTSALR.A	1976.02	0.07585	2	4.1366	0.5268	689.2
	2844, 20080405_50mM_T1	R.ANYLHSNFQWDK.N	1522.71	0.05778	2	3.7932	0.5162	1308
	4329, 20080405_25mM_T1	K.AM*QLWLPAGDTLLEM*IVTHLPSPADAQK.Y	3078.56	0.12605	3	3.5032	0.5335	434.8
	4265, 20080405_100mM_T1	K.AM*QLWLPAGDTLLEMIVTHLPSPADAQK.Y	3062.57	0.12598	3	3.3105	0.4284	395.5
	5041, 20080405_200mM_T1	R.VTDGALVVVDTIEGVCVQTETVLYQALGER.I	3177.63	0.11996	3	3.0988	0.4388	727.9
	4259, 20080405_150mM_T1	K.AMQLWLPAGDTLLEMIVTHLPSPADAQK.Y	3046.57	0.11717	3	2.8638	0.3713	516.6
	4433, 20080405_25mM_T1	K.AMQLWLPAGDTLLEM*IVTHLPSPADAQK.Y	3062.57	0.12287	3	2.805	0.2926	275
	3287, 20080405_25mM_T1	K.STGISM*YFEHDLEDGEGK.K	2030.86	0.07495	3	2.5048	0.4128	753.5
	3126, 20080405_150mM_T1	K.AYPLAEGLPEAIDK.N	1486.78	0.05351	2	2.3669	0.2989	657.6
	3663, 20080405_FT_T1	K.VEMPQLDQYLDK.L	1478.72	0.05828	2	2.3461	0.3731	460.2
	2292, 20080405_150mM_T1	R.VFSGTVATGQK.V	1094.58	0.03728	2	2.3367	0.2414	293.3
	2315, 20080405_100mM_T1	K.PVLHVNK.V	806.488	0.02721	2	2.0467	0.1016	585.7
	3243, 20080405_FT_T1	R.ETVTEESTITCLGK.S	1510.73	0.05815	2	2.0287	0.3547	286.8
3	psu|PFI0875w | organism=Plasmodium_falciparum_3D7 | product=Heat shock protein | location=MAL9:737975-740266(+) | length=652					200.473		72343.1
	3248, 20080405_500mM_T1	K.RNLSVVHSTQIEIEDIVEGHNFSETLTR.A	3223.63	0.09531	3	9.3321	0.6798	4029.6
	3387, 20080405_200mM_T1	R.NLSVVHSTQIEIEDIVEGHNFSETLTR.A	3067.53	0.12131	3	7.878	0.6893	2514.4
	4128, 20080405_FT_T1	K.SQTFSTYQDNQPAVLIQVFEGER.A	2657.28	0.11846	2	5.2031	0.6241	1101.8
	2655, 20080405_500mM_T1	K.SKIDEIVLVGGSTR.I	1473.83	0.05498	2	4.6747	0.5911	2524
	3322, 20080405_FT_T1	K.LYGQPGGPSPQPSGDEDVDSDEL.-	2359.02	0.0938	2	4.4868	0.5827	1035.2
	2971, 20080405_150mM_T1	K.DAEDWLNNNSNADSEALK.Q	2005.87	0.07818	2	3.9757	0.5745	1175.3
	3157, 20080405_25mM_T1	K.LEATLHPTQTVFDVK.R	1698.91	0.06499	2	3.9021	0.5033	1081.7
	3943, 20080405_FT_T1	K.DTTFAPEQISAMVLEK.M	1779.88	0.07378	2	3.7915	0.5575	839.8
	2911, 20080405_200mM_T1	R.AKFEELNDDLFR.E	1496.74	0.05319	3	3.3591	0.4019	1363.1
	2484, 20080405_25mM_T1	R.KFDDQEVVK.D	1107.57	0.03825	2	3.258	0.294	944.1
	2851, 20080405_500mM_T1	R.SLLPYEIVNNQGKPNIK.V	1927.06	0.07353	2	3.2533	0.4374	376.3
	3493, 20080405_FT_T1	K.DAGTIAGLNIVR.I	1199.67	0.0424	2	3.2442	0.131	1789.4
	3631, 20080405_FT_T1	K.FEELNDDLFR.E	1297.61	0.04948	2	3.2035	0.1808	1233.7
	3047, 20080405_FT_T1	K.NNLDNYIQSM*K.A	1355.63	0.05167	2	2.9382	0.4491	599
	1506, 20080405_25mM_T1	K.SRGITITNDK.G	1104.6	0.03813	2	2.8899	0.2823	583.1
	2135, 20080405_50mM_T1	K.KVLDDAKYEK.S	1208.65	0.04081	3	2.8642	0.2308	443.5
	2791, 20080405_150mM_T1	R.VEILNNELGNR.I	1270.68	0.04643	2	2.8345	0.4	1626.6
	2864, 20080405_200mM_T1	R.ITPSYVSFVDGER.K	1469.73	0.05303	2	2.7845	0.4492	431.7
	3464, 20080405_FT_T1	K.NAVVTVPAYFNDAQR.Q	1664.84	0.06865	2	2.7226	0.405	797.9
	2636, 20080405_500mM_T1	K.IEVTFTVDK.N	1051.57	0.03813	2	2.679	0.3401	709.3
4	psu|PF14_0598 | organism=Plasmodium_falciparum_3D7 | product=glyceraldehyde-3-phosphate dehydrogenase | location=MAL14:2559033-2560282(+) | length=337					200.346		36611.9
	3647, 20080405_25mM_T1	K.YDSVHGQFPCEVTHADGFLLIGEK.K	2662.26	0.108	3	6.274	0.5923	2176.9
	4629 - 4631, 20080405_100mM_T1	R.FGIVEGLMTTVHASTANQLVVDGPSK.G	2671.38	0.10788	3	5.6132	0.5314	2666.6
	3560, 20080405_25mM_T1	R.FGIVEGLM*TTVHASTANQLVVDGPSK.G	2687.37	0.10211	3	5.6001	0.5785	3228.4
	3130, 20080405_25mM_T1	K.DDTPIYVMGINHHQYDTK.Q	2146.99	0.08427	2	5.4167	0.6228	898.6
	2736, 20080405_500mM_T1	K.VIMSAPPKDDTPIYVMGINHHQYDTK.Q	2970.45	0.12381	3	5.0341	0.6282	1243.6
	3033, 20080405_200mM_T1	K.GILGYTEDEVVSQDFVHDNR.S	2293.07	0.07817	2	4.5749	0.6518	1539.1
	3954, 20080405_FT_T1	R.VPIGTVSVVDLVCR.L	1456.82	0.05901	2	4.2445	0.7412	1684.9
	4135, 20080405_100mM_T1	K.DIEVVAINDPFMDLNHLCYLLK.Y	2575.29	0.11162	2	4.0653	0.5616	543.9
	3271, 20080405_100mM_T1	K.LVSWYDNEWGYSNR.V	1788.8	0.06975	2	3.7093	0.538	2295.7
	2634, 20080405_50mM_T1	K.YEEVALEIKK.A	1221.67	0.04077	3	3.5945	0.4003	1158.4
	3533, 20080405_200mM_T1	K.LVSWYDNEWGYSNRVLDLAVHITNN.-	2978.44	0.12399	3	3.3494	0.3019	586.6
	2690, 20080405_100mM_T1	K.VIM*SAPPKDDTPIYVM*GINHHQYDTK.Q	3002.44	0.11153	4	3.2075	0.4405	605.4
	2805, 20080405_100mM_T1	K.VIMSAPPKDDTPIYVM*GINHHQYDTK.Q	2986.44	0.11256	4	3.1005	0.3372	969.9
	2638, 20080405_500mM_T1	K.VIM*SAPPKDDTPIYVMGINHHQYDTK.Q	2986.44	0.11226	3	2.9061	0.4265	367.6
	2649, 20080405_200mM_T1	K.YEEVALEIK.K	1093.58	0.03838	2	2.8503	0.4011	956
	3072, 20080405_150mM_T1	R.VLDLAVHITNN.-	1208.66	0.0435	2	2.6183	0.3928	813
	4996 - 5005, 20080405_FT_T1	K.AGLALNDNFFK.L	1209.63	0.05604	2	2.5977	0.3017	634.5
	2136, 20080405_200mM_T1	K.KVSVFAEK.D	907.525	0.03008	2	2.4458	0.3212	510.4
	2556, 20080405_500mM_T1	K.LGINGFGR.I	833.463	0.02806	2	2.3531	0.2385	625.7
	4997, 20080405_150mM_T1	R.CALSNIIPASTGAAK.A	1416.75	0.05559	2	2.3364	0.3889	592.1
5	psu|PF10_0155 | organism=Plasmodium_falciparum_3D7 | product=enolase | location=MAL10:637137-639010(+) | length=446					200.344		48647.3
	4244, 20080405_100mM_T1	K.YGIDATNVGDEGGFAPNILNANEALDLLVTAIK.S	3388.73	0.13474	3	6.8569	0.6419	3086.8
	4164, 20080405_100mM_T1	K.KYGIDATNVGDEGGFAPNILNANEALDLLVTAIK.S	3516.82	0.14402	3	6.5477	0.6344	1855.9
	3494, 20080405_50mM_T1	K.KYPIVSIEDPFDQDDWENYAK.L	2572.19	0.09946	3	6.1831	0.5595	2551.7
	3324, 20080405_50mM_T1	K.KSDQMVLPVPCLNVINGGSHAGNK.L	2478.26	0.08859	3	5.9573	0.6013	2005.9
	3177, 20080405_50mM_T1	K.KSDQM*VLPVPCLNVINGGSHAGNK.L	2494.25	0.09299	3	5.5573	0.5893	2629.2
	3347, 20080405_500mM_T1	K.YPIVSIEDPFDQDDWENYAK.L	2444.09	0.09844	2	5.3712	0.6155	1306.1
	3997, 20080405_50mM_T1	R.SGETEDVFIADLVVALR.T	1833.96	0.07268	2	5.1061	0.546	2262
	3179, 20080405_FT_T1	K.IAM*DVAASEFYNSENK.T	1804.81	0.07107	2	4.731	0.5354	1065.1
	2861, 20080405_200mM_T1	K.IAMDVAASEFYNSENK.T	1788.81	0.06438	2	4.7231	0.5689	1533.3
	2802, 20080405_150mM_T1	R.IEESLGNNAVFAGEK.F	1577.78	0.05803	2	4.4506	0.5703	1470.3
	4510, 20080405_FT_T1	K.VNQIGSITEAIEACLLSQK.N	2017.06	0.08635	2	4.2791	0.5668	945.8
	4092, 20080405_FT_T1	K.LSFQEFM*IVPVGAPSFK.E	1912.99	0.08226	2	4.2393	0.4731	1805.8
	4293, 20080405_FT_T1	K.LSFQEFMIVPVGAPSFK.E	1896.99	0.08183	2	4.2382	0.4733	1489
	4015, 20080405_25mM_T1	K.TGAQLVDLYIDLVK.K	1547.87	0.05889	2	4.1428	0.5823	1931.5
	6527, 20080405_25mM_T1	R.GNPTVEVDLETNLGIFR.A	1873.97	0.06096	2	4.0671	0.5342	1126
	3024, 20080405_200mM_T1	K.DVQIVGDDLLVTNPTR.I	1754.93	0.06792	2	3.8667	0.5983	1836.2
	2172, 20080405_500mM_T1	R.YGAEVYHTLK.S	1180.6	0.0385	2	3.0966	0.3993	525.5
	3219, 20080405_FT_T1	K.TYDLDFK.T	901.43	0.02983	2	2.6346	0.1466	554.3
	5239, 20080405_25mM_T1	K.KIDNLMVEELDGSK.N	1590.8	0.06229	3	2.6176	0.3161	885
	2463, 20080405_200mM_T1	K.NNWGVMVSHR.S	1199.57	0.04033	2	2.4096	0.4246	568.1
6	gi|14277739|pdb|1HYN|P Chain P, Crystal Structure Of The Cytoplasmic Domain Of Human Erythrocyte Band-3 Protein					198.292		42509.3
	4382 - 4387, 20080405_500mM_T1	R.LQEAAELEAVELPVPIRFLFVLLGPEAPHIDYTQLGR.A	4144.25	0.1756	4	5.8272	0.6749	1399.4
	2877, 20080405_150mM_T1	K.HSHAGELEALGGVKPAVLTR.S	2042.11	0.0756	2	5.5187	0.6567	1999.8
	3870, 20080405_50mM_T1	K.GTVLLDLQETSLAGVANQLLDR.F	2326.26	0.09184	2	5.4884	0.69	1406
	3819, 20080405_50mM_T1	R.FLFVLLGPEAPHIDYTQLGR.A	2286.23	0.09135	2	5.1492	0.6763	1490.4
	3618 - 3623, 20080405_200mM_T1	R.PHLSHLTFWSLLELR.R	1849.01	0.07065	3	4.8938	0.5145	1987.9
	3230, 20080405_50mM_T1	R.SGDPSQPLLPQHSSLETQLFCEQGDGGTEGHSPSGILEK.I	4062.9	0.1559	4	4.7436	0.4922	834.2
	4192, 20080405_100mM_T1	R.GELLHSLEGFLDCSLVLPPTDAPSEQALLSLVPVQR.E	3844.02	0.15952	3	4.7234	0.611	776.7
	3860, 20080405_FT_T1	K.VYVELQELVMDEK.N	1594.8	0.06646	2	4.6444	0.5065	2477.8
	2620, 20080405_25mM_T1	R.YQSSPAKPDSSFYK.G	1604.76	0.06328	2	4.2439	0.61	1814.3
	3669, 20080405_FT_T1	R.WVQLEENLGENGAWGR.P	1857.89	0.07268	2	4.0149	0.5642	1613.7
	3213 - 3215, 20080405_200mM_T1	R.LQEAAELEAVELPVPIR.F	1877.04	0.07018	2	3.9531	0.5783	1677.1
	2834, 20080405_500mM_T1	K.IPPDSEATLVLVGR.A	1466.82	0.05595	2	3.9051	0.6629	556.8
	2567, 20080405_100mM_T1	K.HSHAGELEALGGVK.P	1404.72	0.05132	2	3.8797	0.6119	1679.7
	4018, 20080405_FT_T1	R.ADFLEQPVLGFVR.L	1490.8	0.06206	2	3.7409	0.542	1423.1
	1451, 20080405_FT_T1	R.IDAYM*AQSR.G	1070.49	0.03888	2	3.1751	0.4145	1131.1
	3143, 20080405_50mM_T1	R.FIFEDQIRPQDREELLR.A	2204.15	0.08298	3	3.0217	0.2407	596.4
	2392, 20080405_50mM_T1	R.IDAYMAQSR.G	1054.5	0.03593	2	2.8617	0.4206	1487.2
	3690, 20080405_FT_T1	K.VYVELQELVM*DEK.N	1610.8	0.04743	2	2.8066	0.461	479.6
	2311, 20080405_150mM_T1	R.AAATLMSER.V	949.477	0.03252	2	2.6472	0.4417	688.4
	3220, 20080405_25mM_T1	R.FIFEDQIRPQDR.E	1563.79	0.06096	2	2.5443	0.1717	347.3
7	psu|PF08_0054 | organism=Plasmodium_falciparum_3D7 | product=heat shock 70 kDa protein | location=MAL8:861481-863514(+) | length=677					190.321		73868.6
	3888, 20080405_FT_T1	K.SQIFTTYADNQPGVLIQVYEGER.A	2628.29	0.11381	2	6.1692	0.6861	1212.6
	2968, 20080405_25mM_T1	K.SGVDEKPMIEVTYQGEK.K	1909.92	0.06882	3	5.3768	0.5074	2646.6
	2812, 20080405_25mM_T1	K.SGVDEKPM*IEVTYQGEK.K	1925.92	0.06705	3	5.1288	0.5133	1621.9
	2790, 20080405_25mM_T1	R.NENVDIIANDQGNR.T	1571.74	0.06109	2	4.3249	0.3856	1750.7
	2318, 20080405_500mM_T1	K.SVHEVVLVGGSTR.I	1339.73	0.04607	2	4.2486	0.5311	1647.5
	3178, 20080405_25mM_T1	R.IINEPTAAAIAYGLHK.K	1681.93	0.0628	2	4.1551	0.5658	1118.1
	2906, 20080405_100mM_T1	K.KLFHPEEISSM*VLQK.M	1801.95	0.0668	2	3.8663	0.529	672.7
	2249, 20080405_200mM_T1	K.FTESSVQSDMK.H	1258.56	0.04509	2	3.6757	0.4029	1520.8
	2570, 20080405_200mM_T1	K.PMIEVTYQGEK.K	1294.63	0.04362	2	3.6038	0.4495	1071.4
	2072, 20080405_150mM_T1	K.NQLAGKDEYEAK.Q	1365.66	0.04399	2	3.3867	0.5057	1066.6
	2125, 20080405_50mM_T1	K.FTESSVQSDM*K.H	1274.56	0.04079	2	3.3364	0.4552	1138.8
	3431, 20080405_50mM_T1	R.ARFEELCIDYFR.D	1561.75	0.05925	2	3.2227	0.429	1170
	1479, 20080405_25mM_T1	R.KFTESSVQSDM*K.H	1402.65	0.04801	2	3.1205	0.48	518.7
	2991, 20080405_500mM_T1	K.LFHPEEISSMVLQK.M	1657.86	0.06401	2	3.0986	0.3775	704.3
	2202, 20080405_50mM_T1	K.GRLSQDEIDR.M	1188.6	0.03923	2	3.0125	0.3356	856.6
	2387, 20080405_200mM_T1	K.PM*IEVTYQGEK.K	1310.63	0.04774	2	2.718	0.3604	661.7
	6353, 20080405_FT_T1	K.TITTILEWLEK.N	1346.76	0.05278	2	2.708	0.2823	903.5
	3027, 20080405_25mM_T1	R.NSLENYCYGVK.S	1289.58	0.04765	2	2.3234	0.3683	576.4
	1181, 20080405_50mM_T1	K.QNHITITNDK.G	1183.61	0.033	2	2.0054	0.3044	133.6
8	psu|MAL13P1.56 | organism=Plasmodium_falciparum_3D7 | product=m1-family aminopeptidase | location=MAL13:501992-505249(+) | length=1085					188.371		125982
	2950, 20080405_25mM_T1	K.MNNNSDHLQQNGVMNLNSNNVENNNNNNSVVVK.K	3682.67	0.14341	3	7.428	0.6009	1454.7
	3601, 20080405_100mM_T1	K.KADNSANLNQYLLWFSQSGTPHVSFK.Y	2952.46	0.11966	3	6.0658	0.6423	2314.4
	3919, 20080405_25mM_T1	K.ADNSANLNQYLLWFSQSGTPHVSFK.Y	2824.37	0.1069	3	5.4955	0.6128	1094.7
	4048, 20080405_FT_T1	K.LESFNLTPVNAQFIDAIK.Y	2020.07	0.08306	2	5.0528	0.4441	1023.7
	3605, 20080405_25mM_T1	K.RQELMLNEMNTMLQEPNISNNLK.E	2760.35	0.09341	3	4.8122	0.5413	820.6
	4186, 20080405_FT_T1	R.YIINFVSNLDTDVLADTK.E	2041.05	0.08952	2	4.3702	0.5326	1269.6
	3548, 20080405_100mM_T1	R.SVQFLEDSSPLSHPIRPESYVSMENFYTTTVYDK.G	3966.87	0.1642	4	4.1786	0.3578	1117.5
	2964, 20080405_500mM_T1	K.HNVGEDLVFDGVGLK.I	1598.82	0.06084	2	4.1247	0.5469	1309.3
	3479, 20080405_25mM_T1	K.ADDLTYFNDESHVDFDQMNMR.T	2563.05	0.10037	3	4.0626	0.5923	2192.9
	3370, 20080405_25mM_T1	K.ADDLTYFNDESHVDFDQM*NMR.T	2579.04	0.10213	3	3.7434	0.5392	621.7
	3040, 20080405_200mM_T1	R.GFSAPVYIEDNLTDEER.I	1954.9	0.0728	2	3.557	0.5286	1003.5
	2523, 20080405_100mM_T1	K.QYSIHVNQYTKPDENQK.E	2092.01	0.07773	3	3.3849	0.1966	884.4
	3069, 20080405_25mM_T1	K.YLLEDPHADAGFK.S	1475.72	0.05596	2	3.339	0.3425	1174.7
	3631, 20080405_50mM_T1	K.ESDTFVFNNIAVKPIPSLFR.G	2294.22	0.08615	3	3.3151	0.3907	627.4
	3555, 20080405_150mM_T1	K.KLVEGEEYTYDNEFLTIFSK.F	2425.18	0.09732	3	2.9069	0.3118	727.8
	3783, 20080405_25mM_T1	K.LSKDDELLLQEWLK.T	1729.94	0.06437	3	2.7809	0.2278	436.1
	3170, 20080405_500mM_T1	K.GLNIFNANSLLASK.K	1461.81	0.04534	2	2.7094	0.3613	344.7
	2680, 20080405_500mM_T1	K.EMISQTTLELTK.E	1393.72	0.05021	2	2.6477	0.3327	299.2
	2448 - 2451, 20080405_150mM_T1	K.INEISINNK.K	1044.57	0.0363	2	2.2866	0.2693	557.7
9	psu|PF13_0141 | organism=Plasmodium_falciparum_3D7 | product=L-lactate dehydrogenase | location=MAL13:1041358-1042308(+) | length=316					160.426		34086
	4350, 20080405_100mM_T1	R.TVNTALEIVNLHASPYVAPAAAIIEMAESYLK.D	3399.79	0.14291	3	8.2726	0.6884	3103.5
	3771, 20080405_25mM_T1	K.VSGSNTYDDLAGADVVIVTAGFTK.A	2400.19	0.09673	2	7.3503	0.6776	2563.1
	4088, 20080405_50mM_T1	R.TVNTALEIVNLHASPYVAPAAAIIEM*AESYLK.D	3415.78	0.13825	3	7.2768	0.6353	2606.8
	3396, 20080405_50mM_T1	K.RYITVGGIPLQEFINNK.L	1962.08	0.07426	2	6.2018	0.5068	2038.9
	2848, 20080405_25mM_T1	K.ALDTSHTNVMAYSNCK.V	1754.78	0.06646	2	5.5616	0.6758	1820.2
	3890, 20080405_50mM_T1	K.IVLVGSGMIGGVMATLIVQK.N	1986.15	0.07376	3	5.1552	0.6147	2195
	5353, 20080405_FT_T1	R.YITVGGIPLQEFINNK.L	1805.98	0.08404	2	3.6174	0.4577	450.6
	1986, 20080405_200mM_T1	R.DVNAHIVGAHGNK.M	1331.68	0.03752	2	3.5653	0.5469	903.3
	2842, 20080405_200mM_T1	K.EWNRDDLLPLNNK.I	1626.82	0.06157	2	3.1637	0.1839	919.5
	5656, 20080405_FT_T1	K.NLGDVVLFDIVK.N	1331.76	0.05449	2	3.1579	0.3965	646.3
	5534, 20080405_FT_T1	K.IIGLGGVLDTSR.L	1200.69	0.04412	2	3.1287	0.2265	742.2
	2326, 20080405_200mM_T1	K.AKFDEAIAETK.R	1222.63	0.04143	2	3.0659	0.3109	1104.3
	2454, 20080405_50mM_T1	K.AKFDEAIAETKR.M	1378.73	0.04823	3	2.9758	0.174	813
	5493, 20080405_FT_T1	K.LISDAELEAIFDR.T	1491.77	0.06304	2	2.9493	0.3716	575.1
	2438, 20080405_150mM_T1	K.FDEAIAETK.R	1023.5	0.03648	2	2.775	0.3177	1484.4
	3045, 20080405_25mM_T1	K.IMIEIGGHIK.K	1110.63	0.03753	2	2.2183	0.1614	637
10	psu|PFF0435w | organism=Plasmodium_falciparum_3D7 | product=ornithine aminotransferase | location=MAL6:362631-363875(+) | length=414					158.352		46025.5
	3618, 20080405_50mM_T1	R.YYDFLSAYSSVNQGHCHPDILNAMINQAK.K	3299.52	0.129	3	6.4551	0.5344	955.2
	3371, 20080405_100mM_T1	K.SSQDYMNNELTYGAHNYDPIPVVLK.R	2868.35	0.11698	3	5.3248	0.4742	1090.6
	2780, 20080405_FT_T1	K.VLM*M*NTGAEASETAYK.L	1747.79	0.07122	2	4.9807	0.6057	1820.8
	2515, 20080405_500mM_T1	K.VLMMNTGAEASETAYK.L	1715.8	0.0667	2	4.8139	0.6134	1309.6
	3982, 20080405_FT_T1	K.YNVLFVADEVQTGLGR.T	1780.92	0.06975	2	4.785	0.5988	2707
	2973, 20080405_500mM_T1	K.SSQDYM*NNELTYGAHNYDPIPVVLK.R	2884.35	0.11517	3	4.5096	0.6161	1173.2
	3019, 20080405_FT_T1	K.VLM*MNTGAEASETAYK.L	1731.79	0.02988	2	4.3741	0.1156	2123.2
	3026, 20080405_FT_T1	K.VLMM*NTGAEASETAYK.L	1731.79	0.03452	2	3.9063	0.6477	2273.1
	2936, 20080405_500mM_T1	R.AFFSDSLGVCER.Y	1330.61	0.04949	2	3.3947	0.5214	1656.6
	3027, 20080405_500mM_T1	R.YLTNLFGYDK.V	1233.61	0.04582	2	3.1822	0.3182	728.2
	4026, 20080405_FT_T1	K.NNFGPFVPNFLK.V	1393.73	0.0562	2	2.9889	0.4192	1131.8
	3066, 20080405_FT_T1	K.IIVCNNNFSGR.T	1236.62	0.04472	2	2.8134	0.4033	1129.2
	3140, 20080405_25mM_T1	K.GVFVYDIEDRR.Y	1368.69	0.04937	2	2.7238	0.2821	628.1
	2966, 20080405_150mM_T1	K.VPYDDLEALEK.E	1291.64	0.03435	2	2.4762	0.3733	748.5
	3086, 20080405_100mM_T1	K.GVFVYDIEDR.R	1212.59	0.04509	2	2.267	0.3963	929.1
	5835, 20080405_FT_T1	K.LGAPFLQNLK.E	1100.65	0.04485	2	2.1484	0.2661	364.1
11	psu|PFI1105w | organism=Plasmodium_falciparum_3D7 | product=Phosphoglycerate kinase | location=MAL9:913220-914470(+) | length=416					150.295		45398.1
	2897, 20080405_150mM_T1	K.KNEISHVSTGGGASLELLEGK.E	2126.11	0.07388	3	5.2829	0.6936	2114.5
	3917, 20080405_FT_T1	K.FVTDEEGIPDNWMGLDAGPK.S	2191	0.08818	2	5.0717	0.6615	585.9
	3826, 20080405_FT_T1	K.TVIWNGPQGVFEM*PNFAK.G	2051.01	0.08609	2	4.948	0.5903	1666.5
	3038, 20080405_25mM_T1	K.KGAITIVGGGDTASLVEQQNK.K	2086.11	0.07401	3	4.8841	0.4312	1817.5
	3384, 20080405_FT_T1	K.GAITIVGGGDTASLVEQQNK.K	1958.02	0.07903	2	4.7457	0.581	1832.7
	3326, 20080405_500mM_T1	K.TVIWNGPQGVFEMPNFAK.G	2035.01	0.08183	2	4.2426	0.5968	1070.1
	3689, 20080405_FT_T1	K.FVTDEEGIPDNWM*GLDAGPK.S	2207	0.09034	2	4.102	0.616	564.7
	3194, 20080405_25mM_T1	K.NEISHVSTGGGASLELLEGK.E	1998.01	0.07078	3	4.0304	0.515	1558.8
	2319, 20080405_50mM_T1	K.IADNFDNNANTK.F	1336.61	0.04778	2	3.626	0.5885	1194.5
	5709, 20080405_FT_T1	K.NVQIFLPVDFK.I	1319.74	0.05327	2	2.937	0.2462	500.2
	2587, 20080405_500mM_T1	R.ITATLPTINHLK.K	1321.78	0.04827	2	2.8433	0.4777	386.6
	3256, 20080405_50mM_T1	K.LADVFINDAFGTAHR.A	1646.83	0.06089	3	2.8158	0.4602	419.4
	5107, 20080405_25mM_T1	K.ALENPQRPLLAILGGAK.V	1761.04	0.06863	3	2.5643	0.2606	358.3
	3241, 20080405_150mM_T1	K.ENSVILLENLR.F	1299.73	0.04742	2	2.4515	0.2154	641.7
	2438, 20080405_500mM_T1	K.YTLKPVAETLK.G	1262.74	0.04583	2	2.4474	0.2188	523.7
12	psu|PFI1090w | organism=Plasmodium_falciparum_3D7 | product=s-adenosylmethionine synthetase, putative | location=MAL9:903352-904560(+) | length=402					148.338		44815.8
	3584, 20080405_150mM_T1	R.SPELIGAGDQGIMFGYATDETENYMPLTHHYATLLGK.R	4040.9	0.17104	4	6.4875	0.6063	1679.3
	3488, 20080405_50mM_T1	R.SPELIGAGDQGIMFGYATDETENYM*PLTHHYATLLGK.R	4056.9	0.15543	4	5.7616	0.2222	1482
	2776, 20080405_100mM_T1	R.VHTVLISTQHAEDIKYEQLK.T	2352.26	0.08634	3	5.1891	0.6296	1008
	3688, 20080405_FT_T1	K.LLDNETLYYLNPSGK.F	1739.89	0.07158	2	4.6593	0.6145	2267
	2811, 20080405_150mM_T1	K.RGNFLFTSESVNEGHPDK.I	2033.97	0.0784	3	4.638	0.4525	681.8
	2333, 20080405_500mM_T1	R.VHTVLISTQHAEDIK.Y	1690.91	0.06169	2	4.5268	0.5863	1458.4
	3488, 20080405_50mM_T1	R.SPELIGAGDQGIM*FGYATDETENYMPLTHHYATLLGK.R	4056.9	0.15543	4	4.4811	0.5972	1051.9
	3153, 20080405_25mM_T1	R.GNFLFTSESVNEGHPDK.I	1877.87	0.07451	2	4.4737	0.5827	2085.5
	3435, 20080405_FT_T1	K.FVLGGPAADAGLTGR.K	1401.75	0.05412	2	3.6703	0.5962	1232.8
	3286, 20080405_500mM_T1	R.NFDLRPGFIIQELK.L	1689.93	0.06199	3	3.3891	0.4559	755.5
	3421, 20080405_200mM_T1	K.NYIFIFGEITTK.A	1445.77	0.05546	2	3.3217	0.452	1441.4
	2777, 20080405_50mM_T1	K.VSIDEQSPDIAQCVHENR.S	2039.95	0.06992	3	3.1224	0.4026	660.1
	2233, 20080405_50mM_T1	K.TSAYGHFGR.E	995.469	0.03508	2	3.1007	0.3646	965.9
	3844, 20080405_FT_T1	K.LGILPYLGPDGK.T	1242.71	0.04875	2	2.8958	0.4706	612.3
	1141, 20080405_25mM_T1	K.HIGYDDESK.G	1063.47	-8e-05	2	2.2676	0.3882	569.3
13	psu|PF07_0033 | organism=Plasmodium_falciparum_3D7 | product=Cg4 protein | location=MAL7:451089-453710(+) | length=873					140.398		99901.3
	4201, 20080405_25mM_T1	K.NKPLYEPPVYTLNDIEAEFNEVTQLAQK.F	3263.65	0.13657	3	6.3665	0.5147	2098.3
	4171, 20080405_25mM_T1	R.ILLSLDDYENWLYDNIEENK.N	2499.19	0.10332	2	6.1666	0.6492	1787.5
	2379, 20080405_25mM_T1	K.EKNEETNLDANEEQNNEAK.N	2218.97	0.08127	3	5.8821	0.4703	2301.4
	4421, 20080405_FT_T1	R.VPFIQNFLQQYFQK.P	1799.95	0.07707	2	4.6789	0.3691	1603.7
	4063, 20080405_50mM_T1	K.PLYEPPVYTLNDIEAEFNEVTQLAQK.F	3021.51	0.11874	3	4.5834	0.527	859.7
	3495, 20080405_25mM_T1	K.HLNELETIIYESR.S	1616.83	0.06047	2	4.0718	0.6109	1863.9
	3471, 20080405_50mM_T1	K.DIFNFSEQEINMQHSDILEGER.L	2651.2	0.10135	3	3.9394	0.5139	1141
	2769, 20080405_100mM_T1	K.VTHPINVEWHNINDASK.S	1973.98	0.07155	4	3.9039	0.4258	2030
	3024, 20080405_FT_T1	K.FLVTSTASDQQNGINNK.V	1836.91	0.03752	2	3.5402	0.3061	632.9
	4252, 20080405_200mM_T1	K.VVFSAVRVLSALLSHLIK.M	1952.21	0.07553	3	3.5147	0.5441	802.4
	2928, 20080405_500mM_T1	K.YITNIFVNNYK.M	1388.72	0.05119	2	3.4095	0.4445	1155.5
	3506, 20080405_150mM_T1	K.IVESHVMTTFSNYDTFTFLGAQTVTK.S	2937.43	0.10959	3	3.1941	0.4815	623.2
	2692, 20080405_25mM_T1	K.NFVMDDERDR.I	1296.56	0.04656	2	2.425	0.2248	377.9
	1025, 20080405_FT_T1	K.NNETNSPNK.T	1017.46	0.02288	2	2.0607	0.2172	462
14	psu|PF10_0115 | organism=Plasmodium_falciparum_3D7 | product=QF122 antigen | location=MAL10:455397-458816(+) | length=1139					140.374		131545
	2273, 20080405_50mM_T1	R.SKEEMSNNNNNNNSSSNGGAFNNSYHESR.Y	3203.31	0.12265	3	7.4823	0.6442	2072.6
	3911, 20080405_50mM_T1	K.NLEEIEEANTYINYLEEQLSITK.N	2756.35	0.10831	3	6.1782	0.6153	2996.5
	2208, 20080405_50mM_T1	R.SKEEM*SNNNNNNNSSSNGGAFNNSYHESR.Y	3219.3	0.11802	3	5.5828	0.6346	952.2
	2354, 20080405_25mM_T1	K.DKQEENQELNQTEKEQEK.E	2247.04	0.08188	3	5.0953	0.3771	1094.7
	2282, 20080405_25mM_T1	K.NNNNNNNIISNNNNNNNNNSDVKK.D	2714.22	0.10343	3	5.0564	0.4787	516
	2619, 20080405_FT_T1	K.NNNNNNNIISNNNNNNNNNSDVK.K	2586.13	0.10825	3	4.998	0.294	924
	2249, 20080405_50mM_T1	K.NEVHAETDVTKNETQEKEEQQQEK.K	2871.32	0.10464	4	4.3246	0.6104	1273.3
	2367, 20080405_25mM_T1	K.QEENQELNQTEKEQEK.E	2003.92	0.07444	3	3.3602	0.3797	491.3
	2532, 20080405_150mM_T1	K.TSHVAQIYGHEDNIHLAK.D	2033.02	0.07279	3	3.2996	0.4487	1079.9
	1363, 20080405_FT_T1	K.NSDIEEAEEK.L	1163.51	0.02385	2	3.0119	0.3922	898.2
	3872, 20080405_25mM_T1	K.KIEIENFISTINSTISR.F	1965.07	0.07468	3	2.9426	0.2572	523.3
	3653, 20080405_FT_T1	K.NLDSEFVPFEEK.E	1453.68	0.05632	2	2.7474	0.3861	848.9
	3361, 20080405_FT_T1	K.QNVDITEADIIR.K	1386.72	0.05351	2	2.6662	0.3765	566.5
	2714, 20080405_500mM_T1	K.AFPSLHDVTNMQSK.K	1574.76	0.05242	2	2.3487	0.3146	444.2
15	psu|PF11_0098 | organism=Plasmodium_falciparum_3D7 | product=endoplasmic reticulum-resident calcium binding protein | location=MAL11:369675-370706(-) | length=343					140.322		39349.7
	2731, 20080405_25mM_T1	R.AFEDDDMDADNTEDDKDEADDASQQK.S	2933.1	0.04667	3	6.4457	0.6422	2417.9
	2599, 20080405_25mM_T1	R.AFEDDDM*DADNTEDDKDEADDASQQK.S	2949.1	0.11498	3	6.4225	0.6177	2146.6
	3745, 20080405_100mM_T1	K.LSINEVGLLIDPMKDEELKELEINEILEHHDVNK.D	3969.05	0.16836	4	6.0072	0.4729	1191.8
	3713, 20080405_25mM_T1	R.SDESSGVKKDDEMALDDFNFFDANK.D	2824.23	0.11167	3	5.6506	0.5548	1878.8
	3791, 20080405_25mM_T1	K.KDDEMALDDFNFFDANK.D	2034.88	0.0784	3	5.2966	0.4451	2942.9
	3223, 20080405_25mM_T1	K.VYFDPAHESGAINVNEIK.E	2002.99	0.07829	2	5.2051	0.5599	3167.8
	3430, 20080405_500mM_T1	K.DGFISLNELNDAFAQNLDAK.E	2195.06	0.0855	2	4.1765	0.5282	1808.3
	3368, 20080405_500mM_T1	K.EITEEELNTWSSFLK.N	1825.89	0.07243	2	3.8329	0.5261	1433
	3134, 20080405_500mM_T1	K.IAVTSLTDYGDVIRYPEDFK.L	2302.16	0.09097	3	3.7991	0.4877	708.5
	2854, 20080405_FT_T1	K.QVQAEMGQIDSDK.D	1448.67	0.04753	2	3.7074	0.514	1270.1
	2069 - 2072, 20080405_FT_T1	K.QVQAEM*GQIDSDK.D	1464.66	0.05768	2	2.9258	0.4503	459.9
	2894, 20080405_50mM_T1	K.KITYDLWNEK.A	1309.68	0.04851	2	2.8861	0.3666	860.9
	3372, 20080405_500mM_T1	K.LSINEVGLLIDPMKDEELK.E	2156.15	0.07504	3	2.7932	0.3419	337.3
	3726, 20080405_25mM_T1	K.LSINEVGLLIDPM*KDEELK.E	2172.15	0.08552	3	2.6596	0.3495	331.9
16	psu|PF13_0305 | organism=Plasmodium_falciparum_3D7 | product=elongation factor 1 alpha | location=MAL13:2265234-2266565(+) | length=443					140.318		48927.9
	3825, 20080405_50mM_T1	K.NMITGTSQADVALLVVPAEVGGFEGAFSK.E	2908.48	0.11637	3	6.23	0.6642	3424.2
	3101, 20080405_25mM_T1	K.EVLEEARPGDNIGFNVK.N	1886.96	0.06865	2	5.4383	0.4536	1026.1
	3003, 20080405_50mM_T1	K.FTAQVIILNHPGEIK.N	1679.95	0.05705	2	5.1724	0.5167	2524.5
	3745, 20080405_50mM_T1	K.NM*ITGTSQADVALLVVPAEVGGFEGAFSK.E	2924.47	0.11699	3	4.7601	0.5511	1541.4
	2889, 20080405_500mM_T1	K.KPMVVETFTEYPPLGR.F	1863.97	0.07182	2	4.628	0.595	1795.6
	3353, 20080405_200mM_T1	K.VDFIPISGFEGDNLIEK.S	1892.96	0.07304	2	4.1063	0.5723	833.2
	2924, 20080405_500mM_T1	R.YFFTVIDAPGHK.D	1394.71	0.05156	2	3.8501	0.5439	1478.4
	3231, 20080405_25mM_T1	K.KPM*VVETFTEYPPLGR.F	1879.96	0.0699	2	3.7709	0.5423	822.3
	3069, 20080405_500mM_T1	R.TLIEALDTMEPPK.R	1457.76	0.05705	2	3.391	0.577	1120.4
	2635, 20080405_200mM_T1	K.SGDSALVSLEPK.K	1202.63	0.04229	2	3.3521	0.3133	1673.3
	2940, 20080405_500mM_T1	R.TLIEALDTMEPPKRPYDK.P	2117.09	0.07816	3	2.9401	0.3583	285.2
	2241, 20080405_50mM_T1	K.YSEDRYEEIKK.E	1459.71	0.05278	2	2.9049	0.2466	934.7
	6252, 20080405_25mM_T1	K.EHALLAFTLGVK.Q	1298.75	0.04408	3	2.6777	0.2544	736.7
	2514, 20080405_200mM_T1	K.FLNIDSK.I	836.451	0.02874	2	2.0768	0.1139	823.3
17	psu|PFF1300w | organism=Plasmodium_falciparum_3D7 | product=pyruvate kinase, putative | location=MAL6:1078996-1081321(+) | length=511					140.264		55625.1
	3099, 20080405_500mM_T1	K.VLETHEDHVITEVLNSAVIGER.K	2460.27	0.09085	3	5.2734	0.4626	1839.3
	2523, 20080405_50mM_T1	K.NSAAGASM*QSAANITLR.Q	1678.82	0.06149	2	4.4	0.5488	1631.1
	3181, 20080405_FT_T1	K.NSAAGASMQSAANITLR.Q	1662.82	0.06365	2	4.0649	0.5272	1089
	2673, 20080405_500mM_T1	K.ILAESDGIMIAR.G	1288.69	0.04619	2	3.8916	0.477	1411.6
	2958, 20080405_500mM_T1	K.IENIEGIIHFDK.I	1427.75	0.0529	2	3.736	0.4741	2008.5
	1999, 20080405_150mM_T1	R.FNFSHGSHEDHK.E	1441.62	0.04363	2	3.5087	0.4989	1004.9
	6655, 20080405_FT_T1	R.SAVETAESIQASLIIALTETGYTAR.L	2595.35	0.10404	3	3.1091	0.3778	657.1
	2520, 20080405_500mM_T1	K.VGDSVIAIHGIK.E	1208.7	0.04387	2	3.0725	0.406	1183.3
	2657, 20080405_500mM_T1	K.VGSFQGTDIVIR.N	1291.7	0.0479	2	3.0119	0.4385	733.3
	1416, 20080405_FT_T1	K.EEVSGGTNLM*K.V	1180.55	0.04249	2	2.6594	0.3105	484.8
	3178, 20080405_FT_T1	K.ILAESDGIM*IAR.G	1304.69	0.04986	2	2.6141	0.2629	845.2
	2734, 20080405_150mM_T1	R.QILEPNNVNLR.S	1309.72	0.04546	2	2.4047	0.1841	282.2
	4328, 20080405_FT_T1	K.LLYQSLVNAIETPISVQEAVAR.S	2414.33	0.10966	2	2.0535	0.3112	90.5
	2424, 20080405_50mM_T1	K.EEVSGGTNLMK.V	1164.56	0.03801	2	2.0293	0.3383	335.8
18	psu|PF14_0425 | organism=Plasmodium_falciparum_3D7 | product=fructose-bisphosphate aldolase | location=MAL14:1843984-1845560(-) | length=369					130.289		40079.9
	2691, 20080405_500mM_T1	K.GKPTDLSIHETAWGLAR.Y	1851.97	0.07085	2	4.585	0.6571	1317.7
	3748, 20080405_25mM_T1	K.NEAGVPMVNLLHNENIIPGIK.V	2272.21	0.09185	2	4.4872	0.5836	607.8
	3529, 20080405_FT_T1	K.LPADVAEELATTAQK.L	1556.82	0.05986	2	4.4772	0.6672	1498.9
	4108, 20080405_25mM_T1	K.FISGAILFEETLFQK.N	1742.94	0.07109	2	4.348	0.6273	3390.3
	2193, 20080405_200mM_T1	K.GGAGGENAGASLYEK.K	1380.64	0.04985	2	3.8573	0.5531	1331.9
	3528, 20080405_25mM_T1	K.NEAGVPM*VNLLHNENIIPGIK.V	2288.21	0.08554	3	3.154	0.4659	534
	2373, 20080405_FT_T1	K.LENTIENR.A	988.506	0.03654	2	3.0077	0.298	759.7
	2397, 20080405_100mM_T1	R.AEANSLATYGK.Y	1124.56	0.04167	2	2.7656	0.4961	1343.3
	2569, 20080405_150mM_T1	K.STQGLDGLAER.C	1146.57	0.04009	2	2.7394	0.3797	1650.6
	2310, 20080405_50mM_T1	K.AREVLLQR.A	984.595	0.02129	2	2.6025	0.1362	787.7
	2651, 20080405_50mM_T1	K.GILAADESTQTIK.K	1346.72	0.05119	2	2.5659	0.3044	828
	3049, 20080405_25mM_T1	R.ALQASVLNTWQGKK.E	1543.86	0.05583	2	2.3556	0.3751	357.7
	2979, 20080405_150mM_T1	K.TTTQDVGFLTVR.T	1337.71	0.04717	2	2.1022	0.2789	768.1
19	psu|PFL1070c | organism=Plasmodium_falciparum_3D7 | product=endoplasmin homolog precursor, putative | location=MAL12:883559-886024(-) | length=821					128.345		94958.6
	4099, 20080405_25mM_T1	K.LASGFDLEDTADLAQIVYDHINQK.L	2676.32	0.11343	3	6.5582	0.6407	1386.4
	4105, 20080405_100mM_T1	K.YSQFIQFPIYLLHENVYTEEVLADIAK.D	3243.66	0.13352	3	6.0973	0.5318	979.3
	3053, 20080405_25mM_T1	R.DRDTLEEIEEGEKPTESMESHQYQTEVTR.L	3466.56	0.13222	4	5.9606	0.4674	2256.5
	3379, 20080405_FT_T1	K.NNDDEQYIWESTADAK.F	1898.8	0.07476	2	4.3938	0.59	664.8
	2751, 20080405_FT_T1	K.DNNVDNESNDKSDEL.-	1707.69	0.06963	2	3.9076	0.4451	1226.5
	3889, 20080405_FT_T1	R.LMDIIVNSLYTQK.E	1537.83	0.06279	2	3.4224	0.4294	1183.9
	1862, 20080405_FT_T1	R.SELENETDEEK.K	1322.56	0.04716	2	3.0905	0.3352	742.8
	4097, 20080405_FT_T1	K.ALIDVISDTLK.N	1187.69	0.04534	2	2.8126	0.4692	1505.2
	2657, 20080405_FT_T1	K.MNVSNSDQIK.A	1135.54	0.03911	2	2.7406	0.3527	1201.6
	2890, 20080405_FT_T1	K.APSMNDQLYSK.Q	1253.58	0.01091	2	2.4467	0.5073	886.7
	2980, 20080405_500mM_T1	K.NILSITDTGIGMTK.V	1463.78	0.05363	2	2.4109	0.3043	917.5
	3595, 20080405_FT_T1	K.IPQLQIFK.K	986.603	0.03783	2	2.3168	0.3197	366.9
	2721, 20080405_500mM_T1	K.GEISFELTEEEK.K	1410.66	0.05645	2	2.0939	0.2198	941.4
20	psu|PF11_0111 | organism=Plasmodium_falciparum_3D7 | product=asparagine-rich antigen | location=MAL11:414797-419556(+) | length=1483					118.362		173818
	2588, 20080405_FT_T1	K.TTDETENNNVENNEANGDSNANAASGK.S	2780.15	0.11149	3	7.2403	0.6411	1843.4
	3041, 20080405_25mM_T1	K.DHIQENDKDETNVVNEVDLKDDEVTYENNK.N	3561.61	0.13174	4	6.7042	0.6448	3047.7
	2774, 20080405_25mM_T1	K.NLANLNHSGNTNSNNMVNDMNNK.K	2530.12	0.09678	3	5.0639	0.5596	1778
	2899, 20080405_FT_T1	K.VVDNNFNNSDMNNNMK.Q	1869.79	0.02263	2	4.8271	0.6452	1137.5
	2753, 20080405_FT_T1	K.NMNNLESNNMSGNK.N	1566.66	0.06145	2	4.2259	0.5851	1569.3
	2541, 20080405_50mM_T1	K.GSYLNNNQQVGGSNVHMNHQQNNMLNDK.M	3155.41	0.11879	4	3.8727	0.4932	722.6
	3621, 20080405_FT_T1	K.TAAAYVEFDNIEDMNR.S	1858.83	0.07036	2	3.7985	0.5303	400.8
	2237, 20080405_50mM_T1	K.NQNYLNNNHMNK.Q	1503.68	0.05535	2	3.7808	0.1409	514.6
	3012, 20080405_25mM_T1	K.NVENDLLNNDRDGLK.N	1728.85	0.06695	2	3.6445	0.4051	941.7
	2549, 20080405_25mM_T1	K.KYDDENGDEENKDDNNSNNIVNGETGNEK.H	3270.35	0.14248	4	3.3619	0.1924	493.8
	2441, 20080405_50mM_T1	K.GSYLNNNQQVGGSNVHMNHQQNNM*LNDK.M	3171.41	0.11273	4	3.1726	0.3405	633.3
	2344, 20080405_25mM_T1	R.THLLVEQK.E	967.557	0.02391	2	2.7357	0.3681	879.6
21	psu|MAL13P1.214 | organism=Plasmodium_falciparum_3D7 | product=phosphoethanolamine N-methyltransferase, putative | location=MAL13:1696925-1698144(+) | length=266					110.299		31023.5
	3347, 20080405_200mM_T1	K.VYEFIFGENYISSGGLEATK.K	2224.08	0.08892	2	5.5684	0.7258	2558.1
	3742, 20080405_FT_T1	K.VLDIGSGLGGGCMYINEK.Y	1825.88	0.07342	2	4.4808	0.4853	1095.5
	2927, 20080405_25mM_T1	K.KILSDIELNENSK.V	1502.81	0.05425	2	4.4731	0.4943	2475.9
	2571, 20080405_200mM_T1	K.TFLENNQYTDEGVK.V	1657.77	0.05815	2	4.3057	0.4839	1176.8
	2602, 20080405_200mM_T1	K.ILSDIELNENSK.V	1374.71	0.05119	2	4.13	0.523	1436.1
	3235, 20080405_100mM_T1	K.YGAHTHGIDICSNIVNMANER.V	2315.07	0.06565	3	4.0056	0.4491	1628.3
	3680, 20080405_100mM_T1	K.DLSDYWNQLLEVEHK.Y	1888.91	0.07451	2	3.8818	0.4032	1291.7
	2258, 20080405_500mM_T1	K.YLHENKEEFLK.L	1449.74	0.04998	2	3.4926	0.3806	894.7
	2788, 20080405_500mM_T1	R.DAILHLSLENK.N	1252.69	0.0435	2	3.3219	0.4227	1320.7
	2992, 20080405_200mM_T1	K.IIFEANDILTK.E	1276.71	0.04717	2	3.2029	0.3084	719.9
	3289 - 3291, 20080405_150mM_T1	K.EFPENNFDLIYSR.D	1643.77	0.05925	2	2.5571	0.3192	206.3
22	psu|PFI0755c | organism=Plasmodium_falciparum_3D7 | product=6-phosphofructokinase, putative | location=MAL9:650576-654832(-) | length=1418					110.298		159351
	3825, 20080405_FT_T1	K.ALASEYQILDENYGDEFINK.N	2332.1	0.10063	2	5.9617	0.6315	2310.4
	4280, 20080405_25mM_T1	K.NYGVILLPEGLIEFVPEMK.I	2161.16	0.08354	2	5.1852	0.6498	1099.4
	4271, 20080405_50mM_T1	K.IPTSVVGIPLTGSNNLIHELIETCVGFDSSTK.V	3341.73	0.14023	3	5.1405	0.6346	803.8
	2878, 20080405_100mM_T1	K.EHGHSASLNDDLSPLQYER.T	2168	0.08073	3	4.6652	0.5386	1418.3
	4240, 20080405_25mM_T1	R.NLEDSYTNWIPAAIPFLR.I	2120.08	0.08184	2	4.1712	0.5029	1302.4
	3279, 20080405_25mM_T1	K.YVNQGGLELTGNSPEHSLFDK.E	2305.11	0.08621	3	3.9571	0.5758	956
	4178, 20080405_FT_T1	R.FEQLETEQLLLQMVK.E	1848.98	0.07976	2	3.7526	0.2261	583.1
	3392, 20080405_FT_T1	K.NYVTITDSMMNR.F	1444.66	0.05596	2	3.2211	0.4406	1564.8
	2835, 20080405_FT_T1	K.QYISNDPYTQK.Q	1356.64	0.03935	2	2.7594	0.2051	403.7
	3724, 20080405_100mM_T1	K.NYGTVLIPDALLMHLPHMK.I	2163.15	0.08378	3	2.7088	0.4336	477.7
	3700, 20080405_25mM_T1	R.NLGGFNMLWSGR.G	1351.66	0.05278	2	2.5917	0.4502	642.8
23	gi|157830694|pdb|1CRM|A Chain A, Structure And Function Of Carbonic Anhydrases					110.293		28735.4
	3198, 20080405_150mM_T1	R.LFQFHFHWGSTNEHGSEHTVDGVK.Y	2796.29	0.09873	3	5.8576	0.5838	2091.4
	3261, 20080405_FT_T1	K.LYPIANGNNQSPVDIK.T	1742.91	0.07036	2	4.743	0.4781	936.3
	2629, 20080405_150mM_T1	K.YSAELHVAHWNSAK.Y	1612.79	0.0623	2	4.3596	0.5435	1197.4
	3280 - 3283, 20080405_500mM_T1	K.ADGLAVIGVLMK.V	1186.69	0.04442	2	3.7386	0.4819	2288.4
	2519, 20080405_500mM_T1	R.SLLSNVEGDNAVPM*QHNNRPTQPLK.G	2775.38	0.10535	3	3.5099	0.4108	536.6
	2830, 20080405_50mM_T1	R.SLLSNVEGDNAVPMQHNNRPTQPLK.G	2759.39	0.10795	3	3.4992	0.4964	568.9
	2704, 20080405_500mM_T1	K.ESISVSSEQLAQFR.S	1580.79	0.06548	2	3.2904	0.4689	1054.2
	2797, 20080405_25mM_T1	K.PISVSYNPATAK.E	1247.66	0.04558	2	2.945	0.5117	827.8
	1296, 20080405_25mM_T1	K.NGPEQWSK.L	945.442	0.02953	2	2.3625	0.281	619.6
	2343, 20080405_200mM_T1	K.GGPFSDSYR.L	985.437	0.033	2	2.2567	0.1906	483.1
	2784 - 2787, 20080405_200mM_T1	K.VLDALQAIK.T	970.593	0.03517	2	2.1782	0.3064	646.9
24	gi|7245757|pdb|1DGH|B Chain B, Human Erythrocyte Catalase 3-Amino-1,2,4-Triazole Complex					100.312		56579.3
	3816, 20080405_200mM_T1	K.DPDMVWDFWSLRPESLHQVSFLFSDR.G	3209.51	0.13389	3	5.7068	0.5106	1918.2
	3986, 20080405_150mM_T1	K.FYTEDGNWDLVGNNTPIFFIRDPILFPSFIHSQK.R	4028	0.1611	3	5.0082	0.6191	1245.3
	3095, 20080405_50mM_T1	K.NFTEVHPDYGSHIQALLDK.Y	2184.07	0.08232	2	4.7249	0.5615	1096.6
	2843, 20080405_FT_T1	R.FSTVAGESGSADTVR.D	1483.7	0.05693	2	4.4828	0.5295	1271.4
	2935, 20080405_500mM_T1	K.GAGAFGYFEVTHDITK.Y	1712.83	0.06731	2	4.0153	0.5947	967.7
	3504, 20080405_FT_T1	R.AFYVNVLNEEQR.K	1481.74	0.05706	2	3.9832	0.4571	1362
	2818, 20080405_FT_T1	R.FNTANDDNVTQVR.A	1493.7	0.05607	2	3.5407	0.4518	939.7
	3575, 20080405_50mM_T1	R.GPLLVQDVVFTDEMAHFDR.E	2189.07	0.08554	3	3.4144	0.5315	858
	2197, 20080405_150mM_T1	R.HMNGYGSHTFK.L	1278.57	0.04326	2	3.0914	0.5489	948.9
	3764, 20080405_25mM_T1	R.GPLLVQDVVFTDEMAHFDRER.I	2474.21	0.0956	4	3.0747	0.3041	632.7
25	psu|PFE1195w | organism=Plasmodium_falciparum_3D7 | product=karyopherin beta | location=MAL5:998748-1002119(+) | length=1123					100.285		127272
	4490, 20080405_25mM_T1	K.EYISAIDNAIAALGDVVLMHTSK.F	2431.25	0.09771	2	5.7084	0.5986	1666.9
	3912, 20080405_25mM_T1	K.NLIDLVSQNHPLLFGK.D	1808.01	0.06926	2	5.2093	0.5863	2491.1
	2919, 20080405_50mM_T1	K.VWLNHLPIKEDDAEGR.R	1891.97	0.0651	3	3.5792	0.4215	1338.5
	4300, 20080405_100mM_T1	K.SVNLWDFFMNPLLLNINHADDK.V	2616.29	0.11057	3	3.3449	0.4962	540.1
	3275, 20080405_25mM_T1	K.EGKDDSQELYDIGEESLDR.V	2197.97	0.08787	3	3.3242	0.4505	691.7
	4463 - 4466, 20080405_150mM_T1	R.EQAVTAIAVIAGVIEEDFLK.Y	2116.15	0.08219	3	3.2725	0.462	1154.3
	4360 - 4368, 20080405_200mM_T1	K.EFFSEILSALINTMNDVHLR.V	2349.19	0.08829	3	2.9913	0.1856	612.4
	4301, 20080405_50mM_T1	R.TNLLDILGVLIK.Y	1311.82	0.05047	2	2.8701	0.3437	809.1
	3129, 20080405_500mM_T1	K.YANIAVEYLLK.L	1296.72	0.05095	2	2.7579	0.3511	849.1
	4116, 20080405_50mM_T1	K.LFFNQIFALLQYSTDRR.V	2132.13	0.08103	3	2.5153	0.3392	202.9
26	psu|PFE0585c | organism=Plasmodium_falciparum_3D7 | product=myo-inositol 1-phosphate synthase, putative | location=MAL5:520718-522691(-) | length=604					100.28		69068.6
	2974, 20080405_50mM_T1	R.KEDENFIYSNYEHVETQVEK.D	2501.15	0.08768	3	5.6028	0.5491	2747.7
	4182, 20080405_200mM_T1	K.NHESVSPSVIYALAAILENSPFINSSPQNTLVSAVVQLAQQK.G	4464.34	0.19692	4	5.1202	0.5981	1215.8
	4077, 20080405_150mM_T1	R.HSFFSQLESLWNFVR.I	1896.94	0.07439	2	4.9044	0.6524	2496.8
	2848, 20080405_50mM_T1	K.KTNEDEHLLNENIQIEDYK.L	2345.13	0.08896	3	4.86	0.5623	1596.3
	3028, 20080405_FT_T1	K.SIDYCEGDSLNEK.G	1472.62	0.028	2	3.8469	0.4638	1031.7
	2810, 20080405_FT_T1	R.ANENLYVDDEK.D	1309.59	0.06499	2	3.4804	0.3969	1201
	4376, 20080405_FT_T1	R.IISGLPIDAHIDLPYMI.-	1881.02	0.08416	2	3.2398	0.4228	355.5
	2445, 20080405_50mM_T1	R.RVNNILYGK.N	1076.62	0.03582	2	2.5458	0.2894	881.5
	2609, 20080405_500mM_T1	K.NKLEILEQVR.E	1241.72	0.04497	2	2.5385	0.2772	586.6
	2200, 20080405_100mM_T1	K.LSHTILKPK.Y	1036.65	0.03679	2	2.4617	0.2617	711.1
27	psu|PF11_0313 | organism=Plasmodium_falciparum_3D7 | product=ribosomal phosphoprotein P0 | location=MAL11:1165219-1166169(+) | length=316					100.269		34945.3
	3429, 20080405_FT_T1	K.MVENPEAFAAVAAPASAAK.A	1844.92	0.07793	2	5.3755	0.5358	1863.1
	4069, 20080405_50mM_T1	K.NIVALIIDSDYTFPLMENIK.K	2309.21	0.09404	2	4.902	0.6514	1189.6
	2917, 20080405_50mM_T1	K.ILIVHVDNVGSNQMASVR.K	1952.04	0.07242	3	4.0893	0.5688	1134.6
	4286, 20080405_25mM_T1	R.LGVIAPIDVFIPPGPTGMDPSHTSFFQSLGISTK.I	3526.83	0.14438	3	3.9109	0.4765	543.5
	2779, 20080405_100mM_T1	K.GQIEIQEHVHLIK.Q	1543.86	0.05815	2	3.7001	0.4498	1156.2
	2889, 20080405_FT_T1	K.VTASSATLLQK.F	1118.64	0.0523	2	2.8574	0.38	645.7
	3017, 20080405_FT_T1	K.NLQAVPQIEK.L	1139.64	0.01616	2	2.6819	0.3425	656.5
	3163, 20080405_FT_T1	R.TVYDDGVIYDAK.V	1358.65	0.05034	2	2.5576	0.4116	697.2
	2440, 20080405_150mM_T1	K.GVSNVAALSR.A	973.543	0.03154	2	2.3423	0.2525	405.1
	2588, 20080405_200mM_T1	K.PFSYGVDVR.T	1039.52	0.03655	2	2.0877	0.2917	416.6
28	psu|PFI1735c | organism=Plasmodium_falciparum_3D7 | product=ring exported protein, REX | location=MAL9:1420472-1422796(-) | length=713					98.3119		82991.2
	2985, 20080405_FT_T1	R.QVDNQEDDYDVDEYGNPK.S	2142.87	0.0308	2	6.0867	0.6618	2173.1
	2346, 20080405_100mM_T1	K.SEEEHAEQQNYYGEHHGDYEDK.N	2694.06	0.1019	3	5.7056	0.5382	1646.1
	2264, 20080405_150mM_T1	K.SEEEHAEQQNYYGEHHGDYEDKNEYHGK.S	3422.39	0.12051	4	5.6317	0.6021	1164.7
	3852, 20080405_200mM_T1	K.EQDEQNMIEHLEHLQGEMQYLYEELQIVYDENQAK.T	4336.96	0.14956	4	4.0477	0.4575	708.7
	1544, 20080405_FT_T1	K.NESQTETNNTWK.K	1451.64	0.05486	2	3.648	0.4956	1196.2
	2910, 20080405_FT_T1	K.TENQNGELLPQAEK.D	1570.77	0.06231	2	3.3471	0.3326	1139.9
	2882, 20080405_25mM_T1	K.NTTENQLNAEAQSEVKPQWQK.D	2443.18	0.09269	3	2.9706	0.4621	777
	1397, 20080405_FT_T1	K.TQGDVDPAVQK.V	1157.58	0.0429	2	2.8305	0.403	560.6
	2503, 20080405_25mM_T1	K.EKDEEQQILK.I	1259.65	0.04411	2	2.5571	0.171	412.4
	2779, 20080405_FT_T1	K.GNDNEVNFEDK.K	1280.54	0.07598	2	2.4492	0.3345	825.8
29	gi|61679604|pdb|1Y85|B Chain B, T-To-T(High) Quaternary Transitions In Human Hemoglobin: Deshis146beta Deoxy Low-Salt					98.2737		15720.2
	6028, 20080405_FT_T1	R.FFESFGDLSTPDAVMGNPK.V	2058.95	0.05816	2	4.9211	0.6805	1487.6
	4011, 20080405_50mM_T1	R.LLVVYPWTQRFFESFGDLSTPDAVMGNPK.V	3314.66	0.12692	3	4.8954	0.5466	944.2
	2393 - 2396, 20080405_500mM_T1	K.VNVDEVGGEALGR.L	1314.66	0.04766	2	4.3735	0.5333	1818.7
	3276, 20080405_50mM_T1	R.FFESFGDLSTPDAVM*GNPK.V	2074.94	0.08256	2	4.3605	0.6836	882
	3886, 20080405_500mM_T1	K.LHVDPENFRLLGNVLVCVLAHHFGK.E	2827.52	0.14687	4	3.1686	0.5376	1464.7
	3733, 20080405_150mM_T1	R.LLGNVLVCVLAHHFGK.E	1719.97	0.06044	4	3.1348	0.3139	1537.9
	2526, 20080405_200mM_T1	K.EFTPPVQAAYQK.V	1378.7	0.04826	2	2.456	0.4999	634.3
	1220, 20080405_25mM_T1	-.VHLTPEEK.S	952.51	0.03129	2	2.398	0.2362	538.9
	6572, 20080405_FT_T1	K.SAVTALWGK.V	932.52	0.03679	2	2.2304	0.4613	1155.2
	5486, 20080405_25mM_T1	K.GTFATLSELHCDK.L	1421.67	0.05254	2	2.1511	0.3848	544
30	psu|PF14_0655 | organism=Plasmodium_falciparum_3D7 | product=RNA helicase-1, putative | location=MAL14:2825306-2826854(+) | length=398					92.2713		45281.4
	3247, 20080405_FT_T1	K.PILNGYDTIGQAQSGTGK.T	1819.92	0.07463	2	5.1734	0.6816	2180
	3496, 20080405_50mM_T1	R.GIDVQQVSLVINYDLPASPDTYIHR.I	2813.45	0.10806	3	4.9845	0.6254	1060.8
	4064, 20080405_25mM_T1	K.KIESYYSTQIEEMPLEVADYL.-	2521.21	0.10576	2	4.9026	0.5832	1398
	2392, 20080405_500mM_T1	K.KVDILTQEMHNR.L	1483.77	0.05425	2	4.4728	0.4969	2022.4
	4256, 20080405_FT_T1	K.LFILDEADEMLSR.G	1551.77	0.06279	2	4.2576	0.33	2570.2
	4052, 20080405_50mM_T1	K.KLVPDIQVALFSATMPQEILELTTR.F	2813.55	0.10983	3	3.3712	0.3868	875.9
	2448, 20080405_100mM_T1	K.KVDILTQEM*HNR.L	1499.76	0.0521	3	3.317	0.2497	568.1
	2469, 20080405_50mM_T1	K.QGVHMVVGTPGR.V	1237.65	0.04078	3	2.7116	0.3709	270.3
	2622, 20080405_200mM_T1	R.GIYSYGFEK.P	1063.51	0.03728	2	2.3381	0.4742	553.6
	2219, 20080405_500mM_T1	K.DRDLIMR.E	918.483	0.03008	2	2.0834	0.1526	231.5
31	gi|183805|gb|AAA52632.1| pseudo-a-thal					90.3914		9072.84
	3532, 20080405_150mM_T1	K.KVADALTNAVAHVDDMPNALSALSDLHAHK.L	3124.58	0.11912	3	7.6784	0.5953	3040.9
	3303, 20080405_50mM_T1	K.VADALTNAVAHVDDM*PNALSALSDLHAHK.L	3012.48	0.12206	3	7.5824	0.6298	2716.7
	3824, 20080405_25mM_T1	K.VADALTNAVAHVDDMPNALSALSDLHAHK.L	2996.49	0.12064	3	7.3369	0.6427	2499.8
	3801, 20080405_150mM_T1	K.LLSHCLLVTLAAHLPAEFTPAVHASLDK.F	2967.61	0.11879	4	6.8972	0.683	3171.8
	3295, 20080405_150mM_T1	K.KVADALTNAVAHVDDM*PNALSALSDLHAHK.L	3140.58	0.11963	3	6.4391	0.6172	2339.6
	4142, 20080405_200mM_T1	K.LRVDPVNFKLLSHCLLVTLAAHLPAEFTPAVHASLDK.F	4036.22	0.15126	4	5.6171	0.7244	1620.6
	3991, 20080405_200mM_T1	R.VDPVNFKLLSHCLLVTLAAHLPAEFTPAVHASLDK.F	3767.04	0.1446	5	4.1008	0.7093	994.3
	2798, 20080405_50mM_T1	K.FLASVSTVLTSK.Y	1252.71	0.04534	2	3.0336	0.466	1379.3
	2719, 20080405_150mM_T1	K.LRVDPVNFK.L	1087.63	0.03728	2	2.5408	0.3337	414.5
32	psu|PFL1170w | organism=Plasmodium_falciparum_3D7 | product=polyadenylate-binding protein, putative | location=MAL12:988620-991247(+) | length=875					90.3572		97169.2
	2608, 20080405_150mM_T1	R.HQQAAQQQAVHQQAVHQQAAQQQLNFNTNLR.G	3563.77	0.11635	4	6.3259	0.6408	1681.2
	2197 - 2203, 20080405_FT_T1	K.EEATASTSGAANQTTGTDADK.T	2025.88	0.08301	2	5.9355	0.6781	2179.6
	2886, 20080405_25mM_T1	K.SYGFVHYEDEESAK.E	1660.71	0.06341	2	4.9335	0.5859	1752
	2878, 20080405_FT_T1	K.NPQQMQQVPQGNNFK.F	1757.84	0.07267	2	4.7062	0.5991	1302.6
	2372, 20080405_25mM_T1	K.QQNAASQANQMNHQAQPQGAQAQQK.N	2705.26	0.10934	3	4.3434	0.4478	633
	3203, 20080405_100mM_T1	R.HHMNNPLNTPMQYASPQSPQLQFSQNTLSYGR.P	3686.72	0.14687	4	4.1842	0.414	1243.7
	2244, 20080405_25mM_T1	K.KEEATASTSGAANQTTGTDADK.T	2153.98	0.07071	3	3.7803	0.4935	639.9
	3852, 20080405_FT_T1	R.ELFEPFGTITSAK.V	1439.74	0.05901	2	2.5682	0.2476	613.4
	2490, 20080405_25mM_T1	K.AVTEMHLK.I	928.492	0.02073	2	2.2265	0.2426	343.3
33	psu|PF14_0359 | organism=Plasmodium_falciparum_3D7 | product=hypothetical protein, conserved | location=MAL14:1533272-1534890(+) | length=424					90.3554		48438.4
	3978, 20080405_50mM_T1	R.KLYDEYGEEGLENGEQPADATDLFDFILNAGK.G	3561.65	0.13925	3	6.6477	0.6932	2229
	2443, 20080405_25mM_T1	K.QQQQQQQEAYDDEDHQPEM*EGGR.V	2790.13	0.1141	3	4.6155	0.5881	750.2
	2574, 20080405_25mM_T1	K.QQQQQQQEAYDDEDHQPEMEGGR.V	2774.13	0.11112	3	4.5303	0.528	806.5
	3820, 20080405_25mM_T1	K.IVFNGEADEKPNVITGNLVVILNEK.Q	2725.48	0.11979	3	4.0427	0.4591	1405.4
	4025, 20080405_200mM_T1	K.ISLYESLTGFVAEVTHLDER.K	2279.16	0.08731	3	3.6948	0.5925	922.8
	2373, 20080405_100mM_T1	K.KRGEDIVSEVK.V	1259.7	0.04571	2	3.2674	0.3021	847.3
	2300, 20080405_100mM_T1	K.LAIIHHPDK.G	1043.6	0.03618	2	3.1241	0.3251	1028.7
	2632, 20080405_25mM_T1	K.RGEDIVSEVK.V	1131.6	0.02923	2	2.7101	0.2363	453.8
	2215, 20080405_150mM_T1	R.KLAIIHHPDK.G	1171.69	0.03996	2	2.464	0.2522	458.7
34	gi|4504351|ref|NP_000510.1| delta globin [Homo sapiens]					90.2836		16045.3
	3232, 20080405_100mM_T1	K.KVLGAFSDGLAHLDNLK.G	1797.99	0.0717	2	5.6719	0.4312	2339.5
	3728, 20080405_FT_T1	R.FFESFGDLSSPDAVM*GNPK.V	2060.93	0.08381	2	5.0958	0.5802	1397.9
	6094, 20080405_25mM_T1	K.VLGAFSDGLAHLDNLK.G	1669.89	0.06425	2	4.5063	0.4356	1782.7
	3083, 20080405_FT_T1	K.VNVDAVGGEALGR.L	1256.66	0.04106	2	4.3357	0.5336	1906.6
	3179, 20080405_500mM_T1	R.FFESFGDLSSPDAVMGNPK.V	2044.93	0.08562	2	4.1122	0.3434	1262.2
	2660, 20080405_25mM_T1	K.VVAGVANALAHK.Y	1149.67	0.03654	2	3.5308	0.4656	1437.6
	2579, 20080405_500mM_T1	K.GTFSQLSELHCDK.L	1464.68	0.054	2	2.699	0.2687	463.9
	5715, 20080405_25mM_T1	R.LLVVYPWTQR.F	1274.73	0.03435	2	2.5751	0.4029	1253.8
	2805, 20080405_25mM_T1	K.LHVDPENFR.L	1126.56	0.04058	2	2.1794	0.3285	584.6
35	gi|4507021|ref|NP_000333.1| solute carrier family 4, anion exchanger, member 1 [Homo sapiens]					90.2127		101728
	3291, 20080405_FT_T1	R.NVELQCLDADDAK.A	1433.66	0.05425	2	3.971	0.5902	2234.5
	2717, 20080405_25mM_T1	R.SVTHANALTVMGK.A	1328.7	-0.00118	2	3.9131	0.5115	1816.4
	3314, 20080405_FT_T1	K.ATFDEEEGRDEYDEVAM*PV.-	2217.91	0.08891	2	3.8443	0.5529	1332.8
	2462, 20080405_25mM_T1	R.SVTHANALTVM*GK.A	1344.69	0.04835	2	3.7735	0.5778	1029.5
	3569, 20080405_FT_T1	K.ATFDEEEGRDEYDEVAMPV.-	2201.92	0.08623	2	3.2697	0.5772	421.8
	2807, 20080405_FT_T1	K.ASTPGAAAQIQEVK.E	1370.73	0.03654	2	3.254	0.4852	667.6
	3491, 20080405_50mM_T1	R.RVLLPLIFR.N	1126.75	0.02239	2	3.015	0.3969	556.7
	2201, 20080405_500mM_T1	K.IFQDHPLQK.T	1125.61	0.03569	2	2.3635	0.2614	585.3
	3429, 20080405_500mM_T1	R.VLLPLIFR.N	970.645	0.0352	2	2.15	0.3899	601.7
36	psu|PF11_0208 | organism=Plasmodium_falciparum_3D7 | product=phosphoglycerate mutase, putative | location=MAL11:761694-762817(+) | length=250					80.3282		28752.1
	4200, 20080405_25mM_T1	K.HLDNLSEADVLELNIPTGVPLVYELDENLK.P	3362.74	0.13853	3	6.5641	0.4914	1853.9
	3340, 20080405_25mM_T1	K.FTGWTDVPLSEKGEEEAIAAGK.Y	2335.15	0.08775	3	3.7921	0.4375	681.4
	2752, 20080405_500mM_T1	K.HYYLLDSEELK.K	1409.69	0.05205	2	3.4839	0.4537	1262.5
	2589, 20080405_100mM_T1	K.EDNRWPGHNVVYK.N	1613.78	0.06072	2	3.3501	0.3765	524.6
	2216, 20080405_100mM_T1	K.KVMVAAHGNSLR.G	1282.7	0.04316	3	2.8332	0.3331	536.1
	2872, 20080405_500mM_T1	K.FDVVYTSVLK.R	1170.64	0.04278	2	2.7104	0.3857	1414.2
	2082, 20080405_500mM_T1	K.VMVAAHGNSLR.G	1154.61	0.03472	2	2.3818	0.4369	853.4
	2836, 20080405_25mM_T1	R.SYDIPPPKLDK.E	1272.68	0.04522	2	2.1679	0.1664	265.4
37	psu|PF14_0378 | organism=Plasmodium_falciparum_3D7 | product=triose-phosphate isomerase | location=MAL14:1622519-1623555(+) | length=248					80.3183		27917.3
	3738, 20080405_100mM_T1	K.SLTNSFNNLDFDPSKLDVVVFPVSVHYDHTR.K	3562.76	0.14756	3	5.9284	0.548	2245.5
	4440, 20080405_50mM_T1	K.AFVDLIDNFDNVILAYEPLWAIGTGK.T	2894.5	0.11606	3	5.8401	0.6116	2386.4
	3712, 20080405_100mM_T1	K.DLNIEYVIIGHFER.R	1717.89	0.06816	2	3.7698	0.5691	1716.1
	3606, 20080405_150mM_T1	K.SLTNSFNNLDFDPSKLDVVVFPVSVHYDHTRK.L	3690.85	0.14086	6	3.2509	0.349	1380.4
	3614, 20080405_FT_T1	K.SLTNSFNNLDFDPSK.L	1698.8	0.05839	2	3.2004	0.4903	580.3
	3199, 20080405_50mM_T1	K.LDVVVFPVSVHYDHTR.K	1882.98	0.05165	4	3.1905	0.3994	1766.1
	2298, 20080405_50mM_T1	K.YFHETDEDVREK.L	1567.7	0.05643	3	2.9758	0.3681	899.2
	2502, 20080405_25mM_T1	K.TATPEQAQLVHK.E	1322.71	0.04619	2	2.9548	0.3191	354.5
38	psu|PFE0060w | organism=Plasmodium_falciparum_3D7 | product=hypothetical protein | location=MAL5:64065-65489(+) | length=408					80.2706		48690.3
	2227, 20080405_200mM_T1	K.HEEVHKPEEFHKPEEFHK.H	2313.1	0.08182	3	5.0774	0.5763	2183.7
	2351, 20080405_100mM_T1	K.NEQDTNNTHTPNHDEYSHNLPK.N	2605.13	0.10203	3	4.5024	0.5514	1315.4
	3171, 20080405_100mM_T1	K.GYYNVFFENYANDTESNVHNKPEEVHK.H	3244.46	0.12644	3	4.4848	0.5634	778.1
	2115, 20080405_100mM_T1	K.NHEESNANMNNHNSFNDK.S	2115.85	0.07194	3	4.4732	0.5646	1070.7
	2235, 20080405_100mM_T1	K.HEENHKPQMVGQAPPEK.E	1955.94	0.06864	3	4.2909	0.5073	1868.7
	2860, 20080405_200mM_T1	K.GYYNVFFENYANDTESNVHNKPEEVHKHEEIHK.H	4017.84	0.1415	4	3.3211	0.524	458.1
	1021, 20080405_100mM_T1	K.HEENHKPQM*VGQAPPEK.E	1971.93	0.05184	4	3.0625	0.4262	714.4
	4046, 20080405_50mM_T1	K.EAFDQFLQTLLNNYEIMHK.E	2354.15	0.09238	3	3.0471	0.4142	469.8
39	psu|PFF0220w | organism=Plasmodium_falciparum_3D7 | product=hypothetical protein, expressed | location=MAL6:189009-198075(+) | length=2874					70.3552		334203
	2599, 20080405_50mM_T1	K.NRNEFFYNNNNNNNNNNYNNNYNNER.N	3311.36	0.11813	3	7.1031	0.588	2178.3
	2536, 20080405_FT_T1	K.NSNNNDTVGNSSSTEDINK.V	2009.86	0.08061	2	5.4045	0.5614	1158
	2318, 20080405_100mM_T1	K.FHDNNMSNLNNNNNNNNNNNHNNNNNNNNFDHNNR.N	4178.67	0.15369	5	4.9303	0.5009	966.7
	3073, 20080405_100mM_T1	K.NSTSHEINVDNMNNYMHHLYNNNDMTK.M	3250.37	0.11977	4	4.9161	0.4501	1427.4
	4557, 20080405_25mM_T1	R.FNDMFPFGSFPFVLPLTSMK.K	2322.13	0.0999	2	4.8833	0.6733	1078.8
	2123, 20080405_100mM_T1	K.NSVSNHNSSMNHMNNNMNK.L	2173.89	0.07682	3	3.6069	0.4693	700
	2184, 20080405_100mM_T1	R.SVSNMHMSHVNR.N	1398.64	0.05022	2	2.3506	0.4027	449.9
40	gi|81175178|sp|P35527|K1C9_HUMAN Keratin, type I cytoskeletal 9 (Cytokeratin-9) (CK-9) (Keratin-9) (K9)					70.3457		62091.8
	3683, 20080405_25mM_T1	K.DIENQYETQITQIEHEVSSSGQEVQSSAK.E	3264.51	0.13351	3	6.9137	0.6118	2395.3
	3012, 20080405_FT_T1	K.VQALEEANNDLENK.I	1586.77	0.02618	2	4.5171	0.5344	2155.8
	2319, 20080405_FT_T1	R.SGGGGGGGLGSGGSIR.S	1232.6	0.049	2	4.4639	0.4236	947.2
	2329, 20080405_FT_T1	R.GGSGGSYGGGGSGGGYGGGSGSR.G	1791.73	0.07231	2	4.1231	0.6986	795
	4018, 20080405_25mM_T1	K.NYSPYYNTIDDLKDQIVDLTVGNNK.T	2902.41	0.10935	3	3.4438	0.3412	401.9
	1280, 20080405_FT_T1	R.FSSSSGYGGGSSR.V	1235.53	0.04155	2	3.0732	0.2356	493.7
	2448, 20080405_FT_T1	K.STMQELNSR.L	1065.5	0.03874	2	2.3237	0.2445	815.2
41	psu|MAL8P1.17 | organism=Plasmodium_falciparum_3D7 | product=disulfide isomerase precursor, putative | location=MAL8:1207860-1209466(-) | length=483					70.292		55479.4
	3962, 20080405_FT_T1	K.ASLGLTEFPGLAFQSNEGR.Y	1994	0.08562	2	5.5814	0.6455	1370.4
	3989, 20080405_50mM_T1	K.MDGTLNETPIKDFEWSGFPTIFFVK.A	2919.43	0.11929	3	5.3487	0.61	1959.9
	3781, 20080405_FT_T1	K.HATNTPISIDGVPEFEDGTSEEL.-	2458.13	0.10259	2	5.0885	0.7001	930.1
	3305, 20080405_100mM_T1	K.THFVLLNIPEYAEHAK.A	1881.99	0.07365	2	4.3985	0.4483	1683.9
	4559 - 4564, 20080405_FT_T1	K.DFEWSGFPTIFFVK.A	1719.84	0.0783	2	3.8436	0.5385	959.8
	4003, 20080405_25mM_T1	K.LVSIDATSENALAQEYGITGYPTLILFNKK.N	3269.73	0.12815	3	3.6693	0.417	349.9
	3230, 20080405_FT_T1	R.LIPEYNEAANM*LNEK.K	1764.85	0.06781	2	3.3764	0.4927	366.1
42	gi|4504345|ref|NP_000508.1| alpha 2 globin [Homo sapiens]					70.2709		15247.9
	3739, 20080405_100mM_T1	K.VGAHAGEYGAEALERMFLSFPTTK.T	2582.27	0.10355	3	4.9636	0.258	1290.5
	2832, 20080405_200mM_T1	K.TYFPHFDLSHGSAQVK.G	1833.89	0.06865	2	4.3419	0.5971	1774.7
	2148, 20080405_500mM_T1	K.VGAHAGEYGAEALER.M	1529.73	0.05132	2	3.7077	0.3967	1862.9
	3432, 20080405_50mM_T1	K.VGAHAGEYGAEALERM*FLSFPTTK.T	2598.27	0.09627	3	3.1755	0.3183	511.8
	2103, 20080405_25mM_T1	K.TNVKAAWGK.V	974.542	0.03301	2	2.6582	0.1756	602.7
	2838, 20080405_150mM_T1	K.TYFPHFDLSHGSAQVKGHGK.K	2213.09	0.059	3	2.6066	0.4903	929.9
	2984, 20080405_500mM_T1	R.MFLSFPTTK.T	1071.55	0.03887	2	2.4658	0.3574	725
43	psu|MAL13P1.237 | organism=Plasmodium_falciparum_3D7 | product=hypothetical protein, conserved | location=MAL13:1894314-1895693(-) | length=372					70.263		42133.2
	3801, 20080405_FT_T1	K.DAWVETTGLQVFNHNEQ.-	1987.91	0.0811	2	5.261	0.5791	1752.7
	2871, 20080405_500mM_T1	K.IETSYSYFNSNYSYTPGLK.I	2234.03	0.08745	2	4.2243	0.5776	924.1
	1188, 20080405_25mM_T1	K.AVNENGEKPDEEVK.S	1557.74	0.05021	2	3.92	0.4445	1473.1
	2926, 20080405_500mM_T1	R.LNFAYDENVFK.D	1359.66	0.05107	2	3.7461	0.4901	1095.6
	2759, 20080405_FT_T1	K.QNNVDENEFPNSK.V	1534.68	0.06047	2	3.5612	0.4262	1347.2
	3252, 20080405_25mM_T1	K.AILNGLAVGYR.H	1146.66	0.04009	2	2.4545	0.2424	827.4
	2378, 20080405_500mM_T1	R.ISPGYVSFHEK.T	1263.64	0.04436	2	2.3356	0.2183	143.8
44	gi|124803934|ref|XP_001347854.1| GTP-binding nuclear protein ran/tc4 [Plasmodium falciparum 3D7]					70.2604		24859.8
	2923, 20080405_100mM_T1	K.KYIPTLGVEVHPLK.F	1593.94	0.05913	2	4.7274	0.4998	1114.1
	2758, 20080405_100mM_T1	R.RLSNQPNLVFVGEHAK.A	1808.98	0.06902	2	4.1819	0.6459	1196.3
	2651, 20080405_200mM_T1	R.LSNQPNLVFVGEHAK.A	1652.88	0.05948	3	4.1578	0.4657	1166.8
	2947, 20080405_150mM_T1	K.TQFNVWDTAGQEK.F	1523.71	0.05974	2	4.0432	0.3535	1303.6
	2226, 20080405_25mM_T1	R.HLTGEFEK.K	960.479	0.03734	2	2.2293	0.3788	697.2
	2810, 20080405_150mM_T1	R.NLQYYDLSAR.S	1242.61	0.04179	2	2.1738	0.2983	635.2
	2421, 20080405_500mM_T1	K.RNLQYYDLSAR.S	1398.71	0.05034	2	2.0531	0.2157	350.4
45	psu|PF14_0439 | organism=Plasmodium_falciparum_3D7 | product=leucine aminopeptidase, putative | location=MAL14:1893143-1894960(-) | length=605					70.2176		67777.8
	4150, 20080405_25mM_T1	K.TSNEPVWWLPIINEYR.A	2017.02	0.08049	2	4.336	0.6027	1234.9
	4481, 20080405_50mM_T1	K.HLGVYINNADTYKEEVEK.A	2122.05	0.08548	3	3.8682	0.55	1282.2
	3209, 20080405_500mM_T1	R.LTLADALVYAEK.L	1306.73	0.049	2	3.3256	0.3845	798.1
	3326, 20080405_FT_T1	K.GITFDSGGYNLK.A	1271.63	0.04936	2	2.9827	0.552	1739.6
	3400, 20080405_500mM_T1	K.EFVQNTAWAHIDIAGVSWNFK.A	2433.2	0.09409	3	2.9003	0.3068	552.7
	2789, 20080405_25mM_T1	K.NSYRPGDIITASNGK.T	1592.8	0.05845	3	2.8865	0.3143	1100.7
	3948, 20080405_FT_T1	K.ASSIVASLFLK.E	1135.67	0.0446	2	2.2119	0.1754	696.5
46	psu|PF14_0078 | organism=Plasmodium_falciparum_3D7 | product=HAP protein | location=MAL14:297468-298823(+) | length=451					70.2027		51660.6
	3552, 20080405_50mM_T1	K.FNFLFHTASSNVWVPSIK.C	2094.08	0.07554	3	3.5307	0.5042	798.9
	4550 - 4555, 20080405_100mM_T1	K.ANVILDSATSVITVPTEFFNQFVESASVFK.V	3260.67	0.12823	4	3.4961	0.2284	494.5
	3539, 20080405_FT_T1	K.IEQAVYSIYLPPENK.N	1763.92	0.0695	2	3.2298	0.3924	721.7
	3357, 20080405_500mM_T1	K.DLSIGSIDPYIVELK.T	1661.9	0.06352	2	2.9647	0.3602	682.5
	3186, 20080405_500mM_T1	K.NTFVLGDPFMR.K	1296.64	0.04863	2	2.9285	0.3832	1155.6
	3472, 20080405_FT_T1	R.FFDGPLNYEK.L	1229.58	0.04741	2	2.648	0.3563	742.6
	2726, 20080405_500mM_T1	K.GYLTIGGIEER.F	1207.63	0.04241	2	2.2029	0.3487	491.7
47	psu|PF14_0517 | organism=Plasmodium_falciparum_3D7 | product=peptidase, putative | location=MAL14:2234118-2236412(+) | length=764					68.24		88447.2
	3474, 20080405_FT_T1	K.ITNYSGADGILIVTK.D	1564.86	0.06353	2	4.2436	0.5023	1385.3
	3437, 20080405_25mM_T1	K.PAIYLLDSGGQYLHGTTDVTR.T	2277.15	0.08823	3	4.0133	0.426	1324.6
	3083, 20080405_500mM_T1	K.YLIEITEPIAIHNN.-	1639.87	0.06523	2	3.4624	0.5314	895.4
	4050, 20080405_FT_T1	K.LLDFSLLTNQEIK.E	1533.85	0.0606	2	3.0354	0.353	1031.6
	3688, 20080405_200mM_T1	R.IDNRDEIFETISSLEFNTIAFDGK.N	2774.35	0.10245	3	2.5203	0.211	200.5
	2435, 20080405_25mM_T1	R.TTHFGEPTAEEK.R	1346.62	0.05096	2	2.4464	0.2132	418.5
	3319, 20080405_FT_T1	K.NMVLSNEPGYYMK.D	1545.71	0.14092	2	2.3427	0.4528	476.5
48	psu|PFL2215w | organism=Plasmodium_falciparum_3D7 | product=actin | location=MAL12:1920771-1921901(+) | length=376					60.3368		41844
	3613, 20080405_25mM_T1	R.TTGIVLDSGDGVSHTVPIYEGYALPHAIMR.L	3169.6	0.1273	3	6.7353	0.6695	1795.7
	2761, 20080405_200mM_T1	R.AAPEEHPVLLTEAPLNPK.G	1926.03	0.07291	3	2.9975	0.4341	340.7
	3169, 20080405_200mM_T1	R.CPEALFQPSFLGK.E	1436.72	0.05925	2	2.432	0.339	434.3
	1144 - 1146, 20080405_FT_T1	K.AGVAGDDAPR.S	928.448	0.03331	2	2.2587	0.2103	698.1
	2265, 20080405_200mM_T1	R.GYGFSTSAEK.E	1046.48	0.03679	2	2.0636	0.3228	750.1
	1069, 20080405_FT_T1	K.TSEQSSDIEK.S	1123.51	-0.00068	2	2.0578	0.2197	394.2
49	psu|PF10_0084 | organism=Plasmodium_falciparum_3D7 | product=tubulin beta chain, putative | location=MAL10:360625-362480(-) | length=445					60.3177		49718.9
	4181, 20080405_25mM_T1	K.GHYTEGAELIDAVLDVVR.K	1957	0.07671	2	6.3534	0.586	3397.1
	3638, 20080405_50mM_T1	R.AGPFGQLFRPDNFVFGQTGAGNNWAK.G	2796.36	0.11039	3	5.8533	0.6086	1981.4
	3857, 20080405_500mM_T1	K.LAVNLIPFPRLHFFMIGFAPLTSR.G	2757.54	0.10239	3	4.7852	0.5257	692.4
	3432, 20080405_25mM_T1	K.NSSYFVEWIPHNTK.S	1721.83	0.06645	2	3.9732	0.5696	1217.3
	3786, 20080405_500mM_T1	R.KLAVNLIPFPRLHFFMIGFAPLTSR.G	2885.64	0.11074	4	3.8023	0.4933	1838.9
	3750, 20080405_50mM_T1	R.LHFFMIGFAPLTSR.G	1636.87	0.06365	2	3.6027	0.1082	1843.9
50	psu|PF11_0351 | organism=Plasmodium_falciparum_3D7 | product=heat shock protein hsp70 homologue | location=MAL11:1320112-1322103(+) | length=663					60.3122		73252.4
	3802, 20080405_FT_T1	K.TQTEINLPFITANQTGPK.H	1973.03	0.08098	2	5.8685	0.6383	1206.7
	2528, 20080405_500mM_T1	K.SQIFSTAADNQTQVSIK.V	1837.93	0.06914	2	4.3852	0.5062	1255.3
	3853, 20080405_FT_T1	R.IINEPTAAALAFGLEK.S	1657.92	0.06803	3	3.9749	0.3671	993.4
	2904, 20080405_FT_T1	K.QQITIQSSGGLSK.E	1346.73	0.01323	2	2.9343	0.5133	372.5
	3164, 20080405_FT_T1	K.NEAETLIYSSEK.Q	1383.66	0.05156	2	2.8423	0.4989	924.8
	2750, 20080405_200mM_T1	K.SWAISQEMYK.N	1242.58	0.03593	2	2.5606	0.3649	574.2
51	psu|PF10_0361 | organism=Plasmodium_falciparum_3D7 | product=hypothetical protein | location=MAL10:1452598-1458005(-) | length=1681					60.303		192514
	2693, 20080405_100mM_T1	K.REDYHNNNNINSIHNNDLFNESK.N	2801.26	0.11227	3	5.8113	0.5736	1816.4
	2320, 20080405_150mM_T1	K.FSHASNLASGHAHFNR.Y	1752.83	0.06242	2	5.1056	0.494	2145.8
	2631, 20080405_50mM_T1	K.NLNHYNLNYNYNR.S	1711.79	0.06328	2	3.8914	0.59	805.2
	1592, 20080405_FT_T1	K.NNSMSTNQQTIQNK.H	1607.74	0.05816	2	3.8669	0.4036	867.3
	1438, 20080405_FT_T1	K.VIENTTVGTNK.K	1175.63	-0.00154	2	3.1275	0.3284	1206.7
	2718, 20080405_FT_T1	K.NSTNENANNDLLK.Y	1446.68	0.03533	2	2.9384	0.4125	586.4
52	gi|42716291|ref|NP_976217.1| erythrocyte membrane protein band 4.1 (elliptocytosis 1, RH-linked) isoform 2 [Homo sapiens]					60.298		71911.1
	2962, 20080405_25mM_T1	R.SPRPTSAPAITQGQVAEGGVLDASAK.K	2508.31	0.09433	3	5.8913	0.6346	2512.2
	3096, 20080405_25mM_T1	R.HSNLMLEDLDK.S	1314.64	0.04546	2	4.0261	0.5635	784.5
	2641, 20080405_100mM_T1	R.QASALIDRPAPHFER.T	1707.89	0.06081	4	3.0728	0.4215	767.7
	2318, 20080405_150mM_T1	K.RLSTHSPFR.T	1100.6	0.03813	2	2.8732	0.3539	382.9
	2136, 20080405_150mM_T1	K.HHASISELKK.N	1149.64	0.0363	2	2.32	0.1909	568.3
	2176, 20080405_100mM_T1	K.HHASISELK.K	1021.54	0.03667	2	2.2334	0.172	683.6
53	psu|MAL8P1.40 | organism=Plasmodium_falciparum_3D7 | product=RNA-binding protein, putative | location=MAL8:1023701-1024918(-) | length=286					60.2963		32420.8
	2579, 20080405_150mM_T1	K.HVTTDGHPYYYNSVTGHSQWEKPK.E	2831.32	0.10587	3	5.9265	0.6305	1188.6
	3378, 20080405_FT_T1	K.YGTITQVYYVPATAQSPR.G	2015.02	0.08098	2	4.858	0.6352	942.1
	2604, 20080405_150mM_T1	K.HVTTDGHPYYYNSVTGHSQWEK.P	2606.17	0.05972	4	4.1965	0.5867	948.4
	3169, 20080405_500mM_T1	K.GYGFVSFNNPESALNAIK.G	1927.95	0.05376	2	4.0827	0.5568	682.7
	3471, 20080405_25mM_T1	R.GWAFITYEQR.S	1270.62	0.03301	2	3.2687	0.5199	1082.9
	2107, 20080405_FT_T1	K.YNNSNDAQGGNK.N	1281.55	0.04766	2	2.283	0.3033	178
54	psu|MAL13P1.63 | organism=Plasmodium_falciparum_3D7 | product=Plasmodium falciparum asparagine-rich protein | location=MAL13:549465-553043(+) | length=1192					60.2958		139030
	2249, 20080405_25mM_T1	K.NANNVNDVDTKPDGDDDNNNNNNNK.G	2744.14	0.10318	3	5.916	0.6154	2987.8
	2556, 20080405_FT_T1	R.NLNNNNNINNNMNK.M	1644.75	0.06426	2	4.7537	0.4721	1541.8
	2381, 20080405_25mM_T1	K.VDEEVKTDEVNNK.K	1518.73	0.05669	2	4.5792	0.3845	1605.4
	2526, 20080405_25mM_T1	K.FDENMNNSNTMHSR.N	1696.68	0.08786	3	2.9883	0.4577	653.7
	1734, 20080405_25mM_T1	K.FDENM*NNSNTMHSR.N	1712.68	0.05347	3	2.5038	0.24	482
	1677, 20080405_50mM_T1	K.RNLNNNNNINNNMNK.M	1800.85	0.05412	2	2.1917	0.3024	182.6
55	psu|PF13_0044 | organism=Plasmodium_falciparum_3D7 | product=carbamoyl phosphate synthetase, putative | location=MAL13:361369-368698(-) | length=2375					60.2715		273264
	3363, 20080405_25mM_T1	K.VFYSQYNNNAPNNEHTEFNLNNDYSTYIR.K	3541.57	0.12876	3	5.1846	0.5725	1222.1
	4262, 20080405_25mM_T1	K.VIDTLSAEFPALTNYLYLTYQGQEHDVLPLNMK.R	3796.91	0.15036	3	3.9081	0.5191	413.6
	2859, 20080405_50mM_T1	K.KREDINTTTVFMEGQNSVINNK.N	2538.26	0.09243	4	3.6521	0.4019	1737.1
	1726 - 1730, 20080405_FT_T1	R.NNEYNSNNIESK.F	1425.62	0.03075	2	3.4134	0.491	792.8
	3173, 20080405_FT_T1	K.ANVDVNVLENDTK.K	1430.71	0.05681	2	2.7923	0.4823	330.2
	3128, 20080405_FT_T1	R.MMLMVNNEK.E	1109.52	0.03862	2	2.0219	0.2484	303.1
56	psu|PF10_0063 | organism=Plasmodium_falciparum_3D7 | product=DNA/RNA-binding protein, putative | location=MAL10:262150-262997(-) | length=107					60.26		11969.2
	3983, 20080405_FT_T1	K.NPFDEVIITGLGNATK.I	1688.89	0.07329	2	5.1949	0.6173	3211.4
	1418, 20080405_FT_T1	R.SENSIQVSM*TK.K	1239.59	0.04835	2	3.3235	0.4371	1273.2
	2918, 20080405_FT_T1	K.VQTAYFSSDR.I	1173.55	0.06853	2	2.5661	0.4065	602.9
	2890, 20080405_150mM_T1	K.IAIGAASIMEK.E	1103.61	0.03935	2	2.1296	0.2834	699
	1372, 20080405_FT_T1	R.MFTGNEEK.N	955.419	0.0341	2	2.1219	0.2848	408.5
	1088, 20080405_50mM_T1	K.RMFTGNEEK.N	1111.52	0.03032	2	2.0388	0.2324	704.5
57	psu|PF14_0228 | organism=Plasmodium_falciparum_3D7 | product=hypothetical protein | location=MAL14:959019-963695(-) | length=1558					60.2569		183463
	2260, 20080405_150mM_T1	K.NTTLNNHNNHHLNSSGNVPYGK.K	2432.15	0.08756	3	5.1381	0.5225	1694.6
	2149, 20080405_200mM_T1	K.YHDPNNNNNNNNNSSSSNIHHSVSHVSNYNQHNQGYNK.N	4363.86	0.15473	5	4.6835	0.4343	1244
	2484, 20080405_100mM_T1	K.NSYNNRPSTSIHSATVVSSGGNNNTSSSFK.N	3114.45	0.11928	4	4.1111	0.4642	1292.8
	2434, 20080405_50mM_T1	K.KNETQLLGEHTNVSTR.N	1826.94	0.06131	3	3.3848	0.3162	752.7
	1998, 20080405_100mM_T1	K.VHNNSAHIM*NNENYNTDK.Q	2130.93	0.0595	3	2.8908	0.52	808.1
	1964, 20080405_25mM_T1	K.DDHHVISNEVNK.T	1406.67	0.044	2	2.8188	0.4458	623
58	psu|PF14_0341 | organism=Plasmodium_falciparum_3D7 | product=glucose-6-phosphate isomerase | location=MAL14:1458074-1459813(+) | length=579					60.2539		67325.2
	3695, 20080405_50mM_T1	K.EVVSNHDELMTNFFAQADALAIGK.T	2620.27	0.10678	3	4.1763	0.4965	1100.3
	2936, 20080405_25mM_T1	K.FSAHIQQLSMESNGK.S	1676.81	0.05808	3	3.5168	0.3361	981.8
	2495, 20080405_25mM_T1	K.KSDNTYNFNESTK.I	1547.7	0.05771	3	3.5069	0.2719	1002.8
	4150, 20080405_50mM_T1	K.ENIPVLLALTSFYNSHFFDYK.N	2518.27	0.10202	3	3.0407	0.4746	375.3
	4261, 20080405_25mM_T1	R.DNVFEFWDWVGGR.F	1626.73	0.06475	2	2.5147	0.3294	507.5
	2429, 20080405_25mM_T1	K.HM*VAVSTNLK.L	1115.59	0.03973	2	2.4119	0.2485	461.2
59	psu|PFE0350c | organism=Plasmodium_falciparum_3D7 | product=60S ribosomal subunit protein L4/L1, putative | location=MAL5:294668-295903(-) | length=411					60.2521		46182.7
	4107, 20080405_25mM_T1	K.NVVGEVEIPVVFQTPIRNDLIQSVYTNMSK.N	3389.78	0.13877	3	4.8974	0.6119	1296.2
	3148, 20080405_FT_T1	K.LGAGYETSAESWGTGR.A	1641.75	0.06328	2	4.8069	0.6153	1839.3
	4028, 20080405_FT_T1	K.NVVGEVEIPVVFQTPIR.N	1896.06	0.07578	3	3.6418	0.5226	775.8
	3026, 20080405_200mM_T1	K.EVPLVVSNDIESLSK.T	1628.87	0.06352	2	3.4	0.4711	522.7
	3312, 20080405_FT_T1	R.NGPLIIYENDNGVK.K	1545.79	0.05938	2	3.3557	0.3404	832.2
	2277, 20080405_500mM_T1	K.SIVHNPDIYR.I	1213.63	0.04118	2	2.5619	0.4025	584.2
60	psu|PF14_0257 | organism=Plasmodium_falciparum_3D7 | product=hypothetical protein, conserved | location=MAL14:1092878-1093723(+) | length=281					60.2342		32985.9
	3603, 20080405_25mM_T1	K.DATNEHAYESLNELILDGK.K	2132.01	0.07285	3	4.6833	0.3024	3021.6
	3749, 20080405_FT_T1	R.LGVQFNPFADNPNYR.K	1751.85	0.07231	2	3.5537	0.5101	1257.6
	2459, 20080405_50mM_T1	K.RKQDALDNTNDMDLK.K	1776.85	0.06302	3	3.4549	0.467	1056.4
	3318, 20080405_200mM_T1	K.ELFEFLPNVK.I	1235.67	0.04778	2	2.2802	0.2418	557.1
	2796, 20080405_200mM_T1	K.YIVQNFPNIK.T	1235.68	0.04644	2	2.2563	0.1548	860.2
	3220, 20080405_FT_T1	K.NINDFETLK.E	1093.55	0.03581	2	2.1485	0.1675	509
61	psu|PF10_0322 | organism=Plasmodium_falciparum_3D7 | product=S-adenosylmethionine decarboxylase-ornithine decarboxylase | location=MAL10:1324130-1328434(-) | length=1434					60.2125		168062
	2952, 20080405_50mM_T1	K.NYKEEIWNYYTK.N	1650.78	0.05827	2	4.2491	0.3959	1318.5
	3112, 20080405_25mM_T1	K.DHYDPLNFAQQENK.K	1718.78	0.17143	2	3.5544	0.2563	1507.6
	2426, 20080405_FT_T1	K.NIGNNFSSSNSK.L	1268.59	0.04814	2	3.3283	0.4478	797.3
	2660, 20080405_FT_T1	K.MVPDDDNNNYSSGK.S	1555.63	0.05999	2	2.8002	0.5554	283.5
	1339, 20080405_25mM_T1	R.HYEDTLNR.S	1047.49	0.03411	2	2.4511	0.2945	810.4
	1656, 20080405_FT_T1	K.NDVSLENNM*EK.N	1308.57	0.05192	2	2.1815	0.2247	293.3
62	psu|MAL7P1.12 | organism=Plasmodium_falciparum_3D7 | product=erythrocyte membrane-associated antigen | location=MAL7:190978-197882(+) | length=2283					60.1943		263013
	3048, 20080405_25mM_T1	R.YNYYNENFTNNIK.N	1696.76	0.06157	2	3.8855	0.4368	1407
	2399, 20080405_FT_T1	K.NNEGPNSSFNETK.L	1437.62	0.05059	2	3.5158	0.4461	581.5
	2639, 20080405_FT_T1	K.NVNNANTGVNSLK.N	1344.69	0.04887	2	3.076	0.4745	742.7
	2375, 20080405_25mM_T1	K.QFSQNNNYSSTHNNNSVSK.G	2169.95	0.08328	3	2.92	0.3653	715.8
	4423, 20080405_FT_T1	K.FNLYEIEPLITVLK.S	1691.96	0.07109	2	2.4905	0.3164	305.8
	1634, 20080405_FT_T1	K.FENAYGTSK.F	1016.47	0.03777	2	2.2348	0.1332	401
63	psu|PF13_0322 | organism=Plasmodium_falciparum_3D7 | product=falcilysin | location=MAL13:2431676-2435257(+) | length=1193					58.3128		138775
	4345, 20080405_25mM_T1	K.NNPTELLNFVDQYLGQLDYSK.Y	2471.21	0.09966	2	6.0047	0.6226	2502
	4614, 20080405_FT_T1	R.GLNDSLVQYIFSIGLK.G	1766.97	0.07842	2	4.2995	0.5816	1095.8
	2687, 20080405_100mM_T1	K.GTLHTHLNAYTFNDR.T	1759.85	0.0656	2	3.8392	0.597	601.9
	3441, 20080405_150mM_T1	K.YNAQALFNLEMHVLSHK.C	2015.02	0.07925	4	3.0755	0.2081	572.8
	2775, 20080405_25mM_T1	K.HLFVNSNESLK.N	1287.67	0.04643	2	2.94	0.4183	626
	2310, 20080405_50mM_T1	K.KVIDILKR.K	984.656	-0.04023	2	2.248	0.1422	739.2
64	psu|PF10_0272 | organism=Plasmodium_falciparum_3D7 | product=ribosomal protein L3, putative | location=MAL10:1153269-1154429(-) | length=386					58.226		44192.8
	3891, 20080405_FT_T1	K.NLPVSTVFNPNEM*IDVISVTK.G	2333.21	0.10024	2	4.5208	0.3401	1445.4
	3536, 20080405_100mM_T1	K.KITPMGGFPHYGVVNEDFLLLK.G	2475.31	0.09335	3	4.0162	0.522	925.9
	2439, 20080405_200mM_T1	K.LEFVKEMLEKNLPVSTVFNPNEMIDVISVTK.G	3563.87	0.02773	4	3.1205	0.4528	423.4
	1320, 20080405_FT_T1	K.NSASTDADITEK.K	1251.57	0.04838	2	3.0758	0.4851	1187.8
	3115, 20080405_100mM_T1	R.ILSTVWANHVSDEFRR.R	1929.99	0.06951	2	2.6325	0.1169	171.4
	2905, 20080405_100mM_T1	K.EKPPHFTAFMGYK.A	1552.76	0.05815	2	2.2872	0.2108	280.9
65	psu|PFL0210c | organism=Plasmodium_falciparum_3D7 | product=eukaryotic initiation factor 5a, putative | location=MAL12:205488-205973(-) | length=161					50.405		17619.8
	3675, 20080405_500mM_T1	K.RTELQLIDITEDGFVSLLYDNGDTKDDLSLPK.D	3623.83	0.14011	3	7.885	0.7386	2375.8
	2814, 20080405_50mM_T1	R.KYEDICPTSHNMDVPVVK.R	2074.99	0.08037	2	4.0238	0.5718	931.1
	2825, 20080405_FT_T1	K.DTEGNLDEVAK.Q	1190.55	0.0407	2	3.783	0.3554	1509.7
	3261, 20080405_150mM_T1	K.AHIVGIDIFTGR.K	1298.72	0.04523	3	2.598	0.2452	1502.8
	1176, 20080405_FT_T1	K.VVDYSTSK.T	898.452	0.03337	2	2.2279	0.2439	288.5
66	gi|7669492|ref|NP_002037.2| glyceraldehyde-3-phosphate dehydrogenase [Homo sapiens]					50.392		36030.4
	3967, 20080405_100mM_T1	K.VIHDNFGIVEGLMTTVHAITATQK.T	2595.36	0.10776	3	6.9085	0.7645	2271.7
	3460, 20080405_50mM_T1	K.GILGYTEHQVVSSDFNSDTHSSTFDAGAGIALNDHFVK.L	4036.89	0.14638	4	5.872	0.5916	2289.5
	4014, 20080405_200mM_T1	K.VDIVAINDPFIDLNYMVYMFQYDSTHGK.F	3308.56	0.13217	3	5.1712	0.6669	1037.3
	3041, 20080405_500mM_T1	K.LISWYDNEFGYSNR.V	1763.8	0.06926	2	3.636	0.5789	1409.2
	3311, 20080405_FT_T1	R.GALQNIIPASTGAAK.A	1411.79	0.05278	2	3.4654	0.3966	534.3
67	psu|PF08_0019 | organism=Plasmodium_falciparum_3D7 | product=receptor for activated C kinase homolog, PfRACK | location=MAL8:1161236-1162780(-) | length=323					50.3774		35663.9
	3467, 20080405_50mM_T1	K.SLTGHSQAINDVSISSDGLFALSGSWDHSVR.L	3243.57	0.1235	3	7.5489	0.7249	4072.9
	3086, 20080405_200mM_T1	K.LIVWNINTDDDSGEIGTAK.K	2061.01	0.07451	2	3.2333	0.2818	266
	5682, 20080405_25mM_T1	R.SFIGHTSDVFSVSFSPDNR.Q	2098.98	0.07645	3	2.9004	0.3099	460.7
	6062, 20080405_FT_T1	R.LWDLSLGETIR.S	1302.71	0.03935	2	2.1815	0.3402	498.7
	3011, 20080405_200mM_T1	K.LIISEIYPVK.Q	1174.71	0.04546	2	2.0249	0.1582	588.1
68	psu|PF11_0086 | organism=Plasmodium_falciparum_3D7 | product=hypothetical protein | location=MAL11:301283-311287(-) | length=3334					50.3421		381637
	2673, 20080405_50mM_T1	K.RFNNNMNNMNNINNVNNMNSGYNNNMNNK.N	3432.44	0.1268	3	6.8416	0.5265	1454.9
	2192, 20080405_25mM_T1	K.DESSVHSFNSSR.L	1351.59	0.04729	2	3.8777	0.4983	1364.9
	1373, 20080405_FT_T1	R.LSGNVNNENMK.K	1219.57	0.05693	2	3.0787	0.39	1152.5
	2755, 20080405_25mM_T1	R.NSVGVTANAVGSTPGSSNTFSHR.Q	2247.07	0.08542	3	2.7375	0.475	572.2
	1630, 20080405_25mM_T1	K.VQNADEIEENKEK.K	1545.74	0.06401	2	2.5858	0.4919	444.3
69	psu|MAL8P1.69 | organism=Plasmodium_falciparum_3D7 | product=14-3-3 protein homologue, putative | location=MAL8:831139-832346(+) | length=256					50.3301		29457.3
	3822, 20080405_FT_T1	R.AFDDAITEFDNVSEDSYK.D	2065.89	0.0872	2	6.1791	0.7076	2362.7
	4423 - 4425, 20080405_100mM_T1	K.KVEEELNNICQDILNLLTK.K	2229.18	0.09441	2	5.9777	0.618	2599.7
	3109, 20080405_25mM_T1	R.TLVEQCVNNDKDELTVEER.N	2234.06	0.08452	2	5.3955	0.6685	1390.2
	2875, 20080405_25mM_T1	K.ATDIAENELPSTHPIR.L	1763.89	0.06841	2	4.8433	0.4994	1104.7
	1480, 20080405_FT_T1	K.EASNCAQEAYQK.A	1341.57	0.04485	2	2.5277	0.4858	480.1
70	psu|PFL0185c | organism=Plasmodium_falciparum_3D7 | product=nucleosome assembly protein 1, putative | location=MAL12:187143-188839(-) | length=359					50.3227		41970.6
	3504, 20080405_50mM_T1	R.NNNTVSHVIEDHDEEILVYLNDIR.C	2851.39	0.10966	3	6.1736	0.6285	3067.7
	3414 - 3416, 20080405_100mM_T1	R.DSFFHFFTSHK.V	1399.64	0.04888	2	3.3542	0.4833	935.5
	3932, 20080405_25mM_T1	K.FEYELFLLR.Q	1229.66	0.04912	2	3.1246	0.4357	972.4
	2549, 20080405_500mM_T1	K.YHDLYGPIYDK.R	1383.66	0.04741	2	2.8199	0.3435	334.2
	3818, 20080405_25mM_T1	K.IGTPNLPEFWLR.A	1442.78	0.05803	2	2.0545	0.3598	338.5
71	psu|PFI0930c | organism=Plasmodium_falciparum_3D7 | product=Nucleosome assembly protein | location=MAL9:781358-782665(-) | length=269					50.3016		31806.9
	4046, 20080405_150mM_T1	K.WSIFEWFTTDELQDKPDVGELIR.R	2824.38	0.11149	3	5.0037	0.6475	1337.1
	4329, 20080405_100mM_T1	K.IENDDPLMPFMQDFEDIQKDIEQLDIK.C	3279.54	0.11826	3	4.2738	0.5253	333.7
	2124, 20080405_500mM_T1	K.NPIAAVTHNR.S	1092.59	0.03508	2	3.7225	0.4289	1129.8
	4459, 20080405_50mM_T1	K.HPALSDIVPEDIDILNHLVK.L	2238.21	0.08316	3	3.4688	0.3979	641.9
	4360, 20080405_FT_T1	K.IENDDPLMPFMQDFEDIQK.D	2325.04	0.10552	2	2.8996	0.3864	341.2
72	psu|PFF0940c | organism=Plasmodium_falciparum_3D7 | product=cell division cycle protein 48 homologue, putative | location=MAL6:815619-818244(-) | length=828					50.2789		92329.1
	3623, 20080405_50mM_T1	K.NLFFIGATNRPELLDEALLRPGR.L	2612.43	0.09635	3	5.577	0.5227	1150.1
	3370, 20080405_FT_T1	R.LIVEEATNDDNSVVALNTK.R	2045.04	0.08416	2	5.1298	0.4821	1630.1
	4489, 20080405_FT_T1	R.AAAPCVLFFDELDSIGTQR.G	2053.01	0.08487	3	3.6494	0.3707	1209.8
	3751, 20080405_FT_T1	R.VMNQLLTEIDGVGPK.K	1613.86	0.06609	2	3.374	0.4309	432.2
	3577, 20080405_FT_T1	R.VM*NQLLTEIDGVGPK.K	1629.85	0.07383	2	2.5099	0.2176	304.1
73	psu|PF11_0224 | organism=Plasmodium_falciparum_3D7 | product=circumsporozoite-related antigen | location=MAL11:815385-816321(-) | length=162					50.2725		17285
	3751, 20080405_50mM_T1	K.KGSGEPLIDVHDLISDMIK.K	2067.08	0.08184	2	5.3911	0.6317	1926.7
	4028, 20080405_150mM_T1	K.GSGEPLIDVHDLISDMIKKEEELVEVNK.R	3136.61	0.12693	3	4.5694	0.5747	770.7
	2186, 20080405_200mM_T1	K.KEEELVEVNK.R	1216.64	0.04326	2	3.6338	0.3642	1069.1
	2279, 20080405_50mM_T1	K.KEEELVEVNKR.K	1372.74	0.0488	3	3.57	0.3605	1470.9
	3671, 20080405_100mM_T1	K.KGSGEPLIDVHDLISDMIKK.E	2195.17	0.07661	5	3.0545	0.3229	969.2
74	psu|PFF1155w | organism=Plasmodium_falciparum_3D7 | product=hexokinase | location=MAL6:981067-982548(+) | length=493					50.2712		55225.8
	4231, 20080405_50mM_T1	R.ISYSTLEEFVDNFVYELK.K	2196.07	0.0894	2	5.2992	0.6316	3061.2
	2932, 20080405_100mM_T1	K.HATASQLFDHFAER.I	1629.78	0.06315	2	5.1769	0.6676	1985
	4442, 20080405_25mM_T1	K.DLPTSPIDLVMDWYSANR.S	2093	0.08745	2	4.4994	0.5993	1076.8
	2773, 20080405_200mM_T1	R.SAALAAGTIAAIAK.R	1228.73	0.04375	2	3.2685	0.4889	785.4
	4362, 20080405_FT_T1	K.GAAITAAVIALNADIPQLP.-	1819.03	0.07761	3	2.5468	0.3396	427
75	gi|3387905|gb|AAC28635.1| glucose transporter glycoprotein [Homo sapiens] [MASS=					50.2591		37855.1
	2926, 20080405_25mM_T1	R.GTADVTHDLQEMKEESR.Q	1945.89	0.06723	3	5.1814	0.4341	3183.1
	3023, 20080405_200mM_T1	K.TPEELFHPLGADSQV.-	1639.8	0.0667	2	3.6356	0.5814	1009.3
	2848, 20080405_200mM_T1	R.TFDEIASGFR.Q	1142.55	0.04436	2	2.88	0.5051	1474.1
	3383, 20080405_50mM_T1	K.KVTILELFR.S	1118.69	0.04094	2	2.6754	0.3193	632.5
	3405 - 3407, 20080405_500mM_T1	K.VTILELFR.S	990.598	0.03639	2	2.3939	0.3525	984.3
76	psu|PF11_0331 | organism=Plasmodium_falciparum_3D7 | product=t-complex protein 1, alpha subunit, putative | location=MAL11:1248308-1250230(-) | length=544					50.2575		60222.8
	4171, 20080405_50mM_T1	K.ILVNLSELQDQEVGDGTTSVVLLASELLR.R	3111.68	0.11801	3	5.116	0.5703	1287.4
	3885, 20080405_FT_T1	K.MLVDNIGDVTITNDGATILK.Q	2103.1	0.0872	2	4.9729	0.5715	928.6
	4455, 20080405_25mM_T1	R.EQLAIAEFAESLLVIPK.I	1871.05	0.07341	2	3.6175	0.4149	1058.9
	3864, 20080405_FT_T1	K.ILESGANVILTTQGIDDMPLK.Y	2228.18	0.09282	2	3.2604	0.4661	312.9
	1332, 20080405_FT_T1	K.SQVM*NIEDSK.D	1166.54	-0.00143	2	2.7174	0.2791	486.3
77	psu|PFB0445c | organism=Plasmodium_falciparum_3D7 | product=helicase, putative | location=MAL2:404281-406355(-) | length=457					50.2505		52190.7
	4249, 20080405_FT_T1	K.FLQNPVEIFIDDEAK.L	1777.9	0.07842	2	4.2395	0.3598	1183.4
	2967, 20080405_FT_T1	K.GNLGNNILNNNNK.G	1398.71	0.01336	2	3.7394	0.2096	1083.5
	3317, 20080405_25mM_T1	R.VNIVINYDMPENSDSYLHR.V	2279.08	0.08701	3	3.0373	0.466	1161.8
	3677, 20080405_25mM_T1	K.DFFLKPELLR.A	1277.73	0.04936	2	2.5072	0.3562	505.2
	2430, 20080405_500mM_T1	K.LHGLLQHYVK.L	1207.69	0.0435	2	2.3785	0.2985	679.5
78	psu|PF13_0228 | organism=Plasmodium_falciparum_3D7 | product=40S ribosomal subunit protein S6, putative | location=MAL13:1653242-1654162(-) | length=306					50.2497		35362.9
	3991, 20080405_FT_T1	R.IGNAVPGDSIGEEFTGYVFR.I	2128.03	0.08867	2	4.9305	0.6976	984.4
	2228, 20080405_50mM_T1	K.YRSELNQQHDVETTK.K	1847.89	0.06235	3	4.5535	0.5403	2436.6
	1962, 20080405_25mM_T1	R.SELNQQHDVETTK.K	1528.72	0.04949	2	4.4785	0.4136	1354.1
	3340, 20080405_FT_T1	K.LNISNPLNNVQK.S	1353.75	0.05009	2	3.5653	0.5075	1136.9
	1007 - 1012, 20080405_FT_T1	K.TNENTQQTK.Q	1063.5	0.01185	2	2.9604	0.2611	649.6
79	psu|PF14_0344 | organism=Plasmodium_falciparum_3D7 | product=hypothetical protein | location=MAL14:1479720-1482701(+) | length=993					50.2397		112340
	3400, 20080405_FT_T1	K.DLSLNETSGLTNEQLK.N	1761.89	0.07256	2	4.7934	0.4705	991.5
	3461, 20080405_50mM_T1	K.NSYDGIPNNFNHEAPQLIGNNYVFTSIYDTK.E	3545.66	0.15158	3	4.4229	0.4247	724.9
	3237, 20080405_25mM_T1	K.LAKPDDNFYELSPYASDEK.D	2202.02	0.08048	3	3.9096	0.3263	1026.6
	3238, 20080405_25mM_T1	K.MKPTDGSFDSFNDGVDNNLVPSNPK.G	2695.23	0.09867	3	3.7699	0.417	519.6
	2529, 20080405_100mM_T1	K.NFGGKPSAHVTDSFSR.K	1706.82	0.0618	3	3.0727	0.4396	915.6
80	psu|PF10_0340 | organism=Plasmodium_falciparum_3D7 | product=methionine -- tRNA ligase, putative | location=MAL10:1383447-1386116(+) | length=889					50.228		104102
	3407, 20080405_FT_T1	K.LIEYIQSNPDYIQPEQK.R	2078.04	0.08159	2	4.1716	0.4543	1638
	3809, 20080405_200mM_T1	K.IPAFYPEYEIHLPIDILHFINR.V	2710.44	0.07729	4	3.9317	0.6282	672.3
	4387, 20080405_25mM_T1	K.VIADLSPWLNNLTEGVIINNDNILFK.K	2925.57	0.11625	3	3.6716	0.3246	596
	3818, 20080405_500mM_T1	K.KPFDENLSYYLGWLEWSDLLEK.H	2745.34	0.10715	3	2.8152	0.2627	562.7
	4069, 20080405_FT_T1	K.SLGNVINPLEIIDK.Y	1524.86	0.06633	2	2.5468	0.398	458
81	psu|PFC0975c | organism=Plasmodium_falciparum_3D7 | product=PFCYP19, cyclophilin, peptidyl-prolyl cis-trans isomerase | location=MAL3:925315-925830(-) | length=171					50.2076		18940.3
	3114 - 3116, 20080405_200mM_T1	K.VFFDISIDNSNAGR.I	1554.75	0.06102	2	4.151	0.5027	2005.5
	3562, 20080405_500mM_T1	R.IIFELFSDITPR.T	1450.79	0.05888	2	3.0298	0.3916	1645.1
	2594, 20080405_200mM_T1	R.SFTDENFNMK.H	1232.53	0.04314	2	2.6792	0.4605	528.3
	2444, 20080405_200mM_T1	K.VIEGMNVVR.E	1016.56	0.03685	2	2.2121	0.1917	571.5
	3132, 20080405_25mM_T1	K.RSVVITDCGEL.-	1191.6	0.04411	2	2.0554	0.4255	499.1
82	psu|PF10_0153 | organism=Plasmodium_falciparum_3D7 | product=hsp60 | location=MAL10:627043-629039(-) | length=580					50.2023		62511.7
	2879, 20080405_FT_T1	K.ELDSVQTDNYDQR.V	1582.7	0.06511	2	3.684	0.5141	838.7
	3871, 20080405_FT_T1	K.DVTTTEEIFNVASISANGDK.N	2111.01	0.08891	2	3.6823	0.4484	867.1
	2795, 20080405_FT_T1	K.NSNIGFNAQEGK.Y	1278.61	0.04704	2	3.5662	0.4077	840.2
	2949, 20080405_25mM_T1	K.VGGISEVEVNEIKDR.I	1643.86	0.05772	3	3.238	0.4256	1113
	3883, 20080405_FT_T1	K.AVDSGMNPMDLLR.G	1418.68	0.05546	2	3.1372	0.4324	762.1
83	psu|PF08_0074 | organism=Plasmodium_falciparum_3D7 | product=DNA/RNA-binding protein Alba, putative | location=MAL8:688461-689207(+) | length=248					50.1979		27241.8
	2636, 20080405_25mM_T1	K.DREPIDEDEMR.I	1404.61	0.04514	3	3.9587	0.3431	2317.9
	2256, 20080405_25mM_T1	K.DREPIDEDEM*R.I	1420.6	0.04949	3	3.4187	0.4614	1672.5
	3678, 20080405_500mM_T1	K.TVSFIEILLSR.E	1277.75	0.04924	2	2.6738	0.366	1406.1
	2407, 20080405_500mM_T1	R.CGSTVITDQYVSGQDNSEHVVQEK.T	2623.19	0.09952	3	2.6035	0.3184	396.4
	3303, 20080405_25mM_T1	K.EMTPEEIVNSRPFR.R	1704.84	0.06499	2	2.0782	0.16	169.9
84	psu|PF08_0096 | organism=Plasmodium_falciparum_3D7 | product=RNA helicase, putative | location=MAL8:543092-545917(+) | length=941					44.2762		108568
	2128, 20080405_50mM_T1	K.RNNNYMNNNNNNNINNNNGR.M	2392.03	0.08811	3	4.962	0.5659	1635.8
	2666, 20080405_100mM_T1	R.NFHMNNNMHMNNNNNNNNNPFNNNK.G	3030.23	0.12137	3	4.8857	0.4623	1132
	2642, 20080405_100mM_T1	K.GPFSNYNQQHHNPFNNK.N	2042.92	0.07798	3	3.6786	0.4635	837.8
	2530, 20080405_100mM_T1	R.NFHMNNNM*HMNNNNNNNNNPFNNNK.G	3046.22	0.1229	4	3.4139	0.1451	738.6
	2530, 20080405_100mM_T1	R.NFHM*NNNMHMNNNNNNNNNPFNNNK.G	3046.22	0.1229	4	3.0039	0.3609	686.2
85	psu|PF11_0174 | organism=Plasmodium_falciparum_3D7 | product=cathepsin C, homolog | location=MAL11:630778-632880(-) | length=700					40.3538		80361.2
	4016, 20080405_25mM_T1	R.NGPIVSSFEASPDFYDYADGVYFVEDFPHAR.R	3511.58	0.13767	3	6.3348	0.6633	1038.8
	3899, 20080405_FT_T1	R.GQNFSGIESQSLFIEPDFSR.G	2258.07	0.09697	2	4.5844	0.6156	1426.9
	3624, 20080405_25mM_T1	R.VNHAIVLLGWGEEEINGK.L	1978.04	0.07413	3	3.4821	0.3526	881.5
	2545, 20080405_100mM_T1	K.NEHLHGCFYAER.I	1475.65	0.05362	3	3.2122	0.5635	1392.3
86	psu|PFI0645w | organism=Plasmodium_falciparum_3D7 | product=EF-1B | location=MAL9:575670-576500(+) | length=276					40.3485		32007.2
	3525, 20080405_FT_T1	K.AAGGDDDDDNDIDLFGDDDDNTK.D	2427.92	0.10527	2	6.9708	0.7528	2051.3
	3132, 20080405_500mM_T1	K.GEEDYHNLNSFFESHSYVDNYSVGFK.D	3084.33	0.12376	3	5.7133	0.5223	1880.4
	3373, 20080405_200mM_T1	R.WFHHISSLPEFILNQYDEEHNKK.K	2911.42	0.11484	3	5.3496	0.5535	1672.9
	3565, 20080405_150mM_T1	R.WFHHISSLPEFILNQYDEEHNK.K	2783.32	0.10903	4	3.4708	0.5177	1174
87	psu|PFE0660c | organism=Plasmodium_falciparum_3D7 | product=purine nucleotide phosphorylase, putative | location=MAL5:569180-569917(-) | length=245					40.3437		26840.6
	3500, 20080405_50mM_T1	R.VSHLLIHGDFPAVGDFDVYDTLNK.C	2672.34	0.10404	3	6.3148	0.6314	2792.4
	3411, 20080405_25mM_T1	K.EQITPVVLVVGDPGRVDK.I	1921.08	0.07646	2	4.8491	0.5641	758.6
	4111, 20080405_200mM_T1	K.ANAAVVEMELATLMVIGTLR.K	2102.13	0.07822	3	3.5943	0.4795	1316.5
	3516, 20080405_25mM_T1	K.WDEGDFDNNLVPHQLENM*IK.I	2430.1	0.12562	3	2.9315	0.143	236.3
88	psu|PFC0350c | organism=Plasmodium_falciparum_3D7 | product=T-complex protein eta subunit, putative | location=MAL3:359017-360908(-) | length=539					40.328		59539.9
	4252, 20080405_25mM_T1	R.DVTITNDGATVMNLLNISHPAASILVDIAK.S	3106.65	0.12205	3	6.1656	0.6284	1946.5
	2582, 20080405_100mM_T1	R.HLSHNAGYDSTDILNK.L	1784.86	0.06963	2	4.7237	0.5685	1807.6
	4250, 20080405_FT_T1	K.SQDDEVGDGTTSVVVVAGELLNEAK.G	2532.23	0.11064	2	4.5427	0.6759	799.9
	2767, 20080405_500mM_T1	K.LNELSLNFSNK.N	1278.67	0.04656	2	3.0061	0.2735	815.3
89	psu|PF10_0121 | organism=Plasmodium_falciparum_3D7 | product=hypoxanthine phosphoribosyltransferase | location=MAL10:475326-476562(-) | length=231					40.3124		26345.6
	2767, 20080405_150mM_T1	R.IHNYSAVETSKPLFGEHYVR.V	2347.18	0.0886	3	4.6421	0.5421	886.3
	3592, 20080405_25mM_T1	K.HVLIVEDIIDTGK.T	1451.81	0.05205	2	4.1506	0.6088	1402.9
	1657, 20080405_25mM_T1	R.IHNYSAVETSK.P	1248.62	0.04253	2	2.8143	0.371	728.9
	3925, 20080405_FT_T1	R.GFFTALLK.H	896.524	0.03355	2	2.0088	0.1688	340.8
90	psu|PF10_0159 | organism=Plasmodium_falciparum_3D7 | product=glycophorin-binding protein 130 precursor | location=MAL10:650897-653566(-) | length=824					40.2996		95786
	2906, 20080405_25mM_T1	R.NADNKEDLTSADPEGQIMR.E	2103.96	0.08281	2	5.9919	0.6178	1347.2
	2868, 20080405_FT_T1	K.ILTNTDPNDEVER.R	1515.73	0.09208	2	2.8935	0.4692	837.3
	1417, 20080405_25mM_T1	R.EYASDPEYRK.H	1257.57	0.0418	2	2.5574	0.2348	277
	2578, 20080405_500mM_T1	K.HLEIFYK.I	949.514	0.03325	2	2.4061	0.111	764.8
91	psu|PFE0845c | organism=Plasmodium_falciparum_3D7 | product=60S ribosomal subunit protein L8, putative | location=MAL5:712760-713770(-) | length=260					40.2954		27982.2
	2214, 20080405_200mM_T1	R.GVAMNPVEHPHGGGNHQHIGHPSTVSR.S	2809.34	0.10031	3	5.9071	0.6665	1021.5
	2185, 20080405_200mM_T1	R.GVAM*NPVEHPHGGGNHQHIGHPSTVSR.S	2825.34	0.10455	3	4.4479	0.4881	807.9
	3072, 20080405_500mM_T1	K.APLSVGNILPIGK.M	1278.78	0.04912	2	3.486	0.4075	1292.7
	2464, 20080405_150mM_T1	R.AMVGVVGAGGR.I	973.525	0.03331	2	3.0485	0.329	1533.1
92	psu|PF11_0043 | organism=Plasmodium_falciparum_3D7 | product=60S acidic ribosomal protein p1, putative | location=MAL11:140049-140802(-) | length=118					40.2847		13005.6
	3756, 20080405_25mM_T1	K.DIQSLLSNLSVGSAPAAAAQVTTEKPSEDKK.E	3155.64	0.12656	3	4.7152	0.6703	838.4
	3813, 20080405_25mM_T1	K.DIQSLLSNLSVGSAPAAAAQVTTEKPSEDK.K	3027.55	0.11984	3	3.6399	0.5669	930.4
	4087, 20080405_25mM_T1	K.NSNNTVLPYLPMLFER.A	1907.97	0.07525	2	3.381	0.3908	572
	4141, 20080405_FT_T1	K.NSNNTVLPYLPM*LFER.A	1923.96	0.07885	2	3.1664	0.4313	383.2
93	psu|PFL0625c | organism=Plasmodium_falciparum_3D7 | product=eukaryotictranslation initiation factor 3 subunit 10, putative | location=MAL12:558040-562173(-) | length=1377					40.2739		165959
	3996, 20080405_25mM_T1	K.NINYNTATLEDIIENEVFEEKPIENEK.L	3208.55	0.12986	3	5.297	0.4479	1100.8
	3256, 20080405_200mM_T1	K.RAEELQFIGQNEDALQILHSAIGHR.T	2845.47	0.11774	5	3.0419	0.3337	1709.5
	2527, 20080405_FT_T1	K.VIDNEIEK.A	959.504	0.04809	2	2.9239	0.1387	434.2
	4135, 20080405_FT_T1	K.SNIMMEPELVSVIDTVK.S	1904.97	0.07891	2	2.4035	0.3268	243.3
94	psu|PFC0285c | organism=Plasmodium_falciparum_3D7 | product=T-complex protein beta subunit, putative | location=MAL3:302782-304380(-) | length=532					40.2588		59030.4
	3791, 20080405_FT_T1	R.QIPTYILDNGGFDSSEIVSK.I	2183.09	0.09087	2	5.1765	0.6208	839
	2394, 20080405_100mM_T1	R.SHQHTVTNDGATILK.S	1621.83	0.06353	2	4.3603	0.4786	1450.8
	3164, 20080405_25mM_T1	K.VNVHSFEDVQDLENEER.L	2058.94	0.07572	3	3.7631	0.2236	891.5
	3258, 20080405_FT_T1	K.IEEIIIGEDK.L	1158.63	0.07158	2	2.2441	0.1052	616.4
95	psu|PFL2060c | organism=Plasmodium_falciparum_3D7 | product=rabGDI protein | location=MAL12:1805368-1807344(-) | length=459					40.2469		52305.8
	4643, 20080405_FT_T1	K.VPATDMEALVSPLLSLMEK.N	2044.07	0.06682	2	4.7379	0.6182	1010.7
	3797, 20080405_25mM_T1	R.NPYYGGETASLNLTNLYNTFKPK.E	2605.29	0.0991	3	4.4716	0.5566	384.7
	3619 - 3624, 20080405_500mM_T1	R.VTNYLEWLVVEGSYVYQHQK.K	2455.23	0.08945	3	4.27	0.3973	690.2
	4258, 20080405_FT_T1	K.SPFIYPLYGLGGIPEGFSR.M	2070.07	0.08072	3	2.5839	0.1809	274.5
96	psu|PF14_0627 | organism=Plasmodium_falciparum_3D7 | product=ribosomal protein S3, putative | location=MAL14:2684077-2685470(+) | length=221					40.2404		24652.4
	4342, 20080405_FT_T1	K.FINDGVFQAELNEFLAR.I	1983	0.08147	2	3.6922	0.5135	513.7
	2857, 20080405_150mM_T1	K.STNSVELFAER.V	1252.62	0.04509	2	2.6356	0.3194	1128.7
	2918, 20080405_25mM_T1	K.FRDGYLISTGEPSK.R	1569.79	0.03276	2	2.6006	0.13	804.6
	3418, 20080405_FT_T1	K.IMLPTAIDTR.T	1130.62	0.04253	2	2.4581	0.3412	587.7
97	psu|PF10_0323 | organism=Plasmodium_falciparum_3D7 | product=early transcribed membrane protein 10.2, etramp 10.2 | location=MAL10:1335220-1336287(+) | length=355					40.2303		38902
	2630, 20080405_FT_T1	K.YDENTQGNDSFK.N	1417.59	0.05266	2	4.6068	0.4337	1263.5
	3308, 20080405_FT_T1	K.DTSTNDMDPLNPYGSSK.R	1841.79	0.0739	2	4.2666	0.5254	944.4
	2971, 20080405_50mM_T1	K.EINEPIIVPSYYPTTGPNPNTHGPPSRR.I	3103.56	0.11416	4	3.0147	0.2133	981.3
	3306, 20080405_25mM_T1	K.EINEPIIVPSYYPTTGPNPNTHGPPSR.R	2947.46	0.10904	3	2.9998	0.2752	340.8
98	psu|PFF0530w | organism=Plasmodium_falciparum_3D7 | product=transketolase, putative | location=MAL6:453666-455684(+) | length=672					40.228		75767.2
	3618, 20080405_25mM_T1	K.GVEVTTGPLGQGASNAVGMAIAAHNLADK.Y	2749.39	0.1091	3	4.5596	0.5288	430.9
	2743, 20080405_150mM_T1	K.KQPEDYQYSVMMHNHPNLPR.F	2484.15	0.08827	4	3.9479	0.5264	1225.4
	2241, 20080405_150mM_T1	K.KILHEIEQGKK.N	1322.78	0.04631	2	3.4784	0.415	988.4
	2245, 20080405_100mM_T1	K.ILHEIEQGKK.N	1194.68	0.04168	2	3.0325	0.3061	641.5
99	psu|PFD0830w | organism=Plasmodium_falciparum_3D7 | product=bifunctional dihydrofolate reductase-thymidylate synthase | location=MAL4:755069-756895(+) | length=608					40.2118		71690.9
	4005, 20080405_100mM_T1	K.YHPEYQYLNIIYDIMMNGNK.Q	2519.17	0.1008	3	4.2353	0.4616	1596.3
	3437, 20080405_50mM_T1	K.NIEDFTISDFTIQNYVHHEK.I	2450.16	0.09048	4	3.1359	0.275	470
	2761, 20080405_50mM_T1	K.KNEVFNNYTFR.G	1431.7	0.05095	2	2.9456	0.2799	995.3
	1594, 20080405_25mM_T1	K.NNDMPLKNDDK.D	1303.59	0.04655	2	2.075	0.2232	380
100	psu|PF14_0324 | organism=Plasmodium_falciparum_3D7 | product=hypothetical protein, conserved | location=MAL14:1372846-1374540(+) | length=564					40.195		66015.6
	1976, 20080405_50mM_T1	K.SEKVDEEQFKK.S	1366.68	0.03998	3	3.7699	0.3843	992.4
	3300, 20080405_FT_T1	K.LNENPNSISEYIK.D	1520.76	0.05888	2	3.4879	0.2167	804.8
	3811, 20080405_FT_T1	K.LIEYPSALEDVMK.A	1507.77	0.06023	2	2.7476	0.4769	803.2
	1236, 20080405_FT_T1	K.FTGEGNDAEER.Q	1224.51	0.04533	2	2.5551	0.2318	709.5
101	psu|PF13_0179 | organism=Plasmodium_falciparum_3D7 | product=isoleucine--tRNA ligase, putative | location=MAL13:1350240-1354058(-) | length=1272					40.193		151214
	4290, 20080405_150mM_T1	K.NDNIMDQWIFSSLQSLINSVHTEMK.A	2950.41	0.12583	3	3.343	0.4646	476.2
	4421, 20080405_25mM_T1	K.YGIIDPESNILIDPLDWNGYFTNEVEELK.D	3396.65	0.13962	3	2.9034	0.2108	432.6
	2538, 20080405_50mM_T1	K.NHMLNENEYIK.K	1404.66	0.05047	2	2.8812	0.5112	801.4
	1591, 20080405_FT_T1	K.NMNAEDIK.L	934.43	5e-05	2	2.3663	0.1477	603.7
102	psu|PF11_0188 | organism=Plasmodium_falciparum_3D7 | product=heat shock protein 90, putative | location=MAL11:688765-691557(-) | length=930					40.1907		108397
	2975, 20080405_FT_T1	K.INNNNNMDVPIEGNEK.S	1814.83	0.02141	2	3.8107	0.5229	741.7
	2471, 20080405_25mM_T1	R.TSDNIKPESLSK.Q	1318.68	0.04777	2	3.0544	0.2668	728.2
	2523, 20080405_FT_T1	R.ENM*QDSSLINK.L	1294.59	0.05046	2	2.5306	0.251	689.3
	1845 - 1847, 20080405_50mM_T1	R.YAYHYEK.K	973.441	0.02717	2	2.0653	0.169	289.9
103	psu|PF11_0377 | organism=Plasmodium_falciparum_3D7 | product=casein kinase 1, PfCK1 | location=MAL11:1433138-1435167(-) | length=323					40.1895		37606.6
	2275, 20080405_25mM_T1	K.NRFDQTADQEGR.V	1436.65	0.05021	2	3.6255	0.4401	1398.6
	4110, 20080405_500mM_T1	R.RDDIEALGYVLMYFLR.G	1974.02	0.09446	3	3.2183	0.2864	1057.5
	4240, 20080405_100mM_T1	R.RDDIEALGYVLM*YFLR.G	1990.01	0.06985	3	2.6768	0.3514	691.2
	1239, 20080405_100mM_T1	R.SHTHIPYK.E	982.51	0.0258	2	2.1037	0.3368	426.4
104	psu|PF10_0213 | organism=Plasmodium_falciparum_3D7 | product=10b antigen, putative | location=MAL10:905471-912343(-) | length=2290					40.1733		267221
	2347, 20080405_FT_T1	K.IINNNNNNNNNNLNATK.K	1912.92	0.08281	2	3.4658	0.508	320.9
	2597, 20080405_50mM_T1	R.MQDSYGNFHNVHDIAQQK.K	2131.96	0.07118	4	3.2415	0.2004	556.9
	2375, 20080405_FT_T1	K.EEQNETNNFTNNNK.K	1695.72	0.05925	2	3.1673	0.3953	217.7
	1776, 20080405_FT_T1	K.NNNNNINITNK.D	1272.63	0.04546	2	2.8468	0.2218	322.8
105	psu|PFL1880w | organism=Plasmodium_falciparum_3D7 | product=acetyl-CoA synthetase, PfACS11 | location=MAL12:1610352-1612730(+) | length=792					40.1733		92034
	2473, 20080405_50mM_T1	K.NSSNIYRPYNYK.I	1518.73	0.05474	2	3.3767	0.4376	860.9
	4019, 20080405_100mM_T1	K.GVMITHNSFITFLQAYLIDGNR.L	2510.29	0.10685	3	2.7819	0.1911	591
	3349, 20080405_500mM_T1	K.YKNRNIIPQTEM*HDHDFHK.E	2439.16	0.05656	2	2.6348	0.1147	207.2
	2110 - 2113, 20080405_FT_T1	R.TQVMGSSSMDK.N	1170.51	0.03954	2	2.2389	0.2987	520.1
106	psu|PFC1020c | organism=Plasmodium_falciparum_3D7 | product=40S ribosomal protein S3A, putative | location=MAL3:962225-963174(-) | length=262					40.169		30028.3
	2226, 20080405_FT_T1	K.NVNALPESK.E	971.516	0.02062	2	2.7908	0.2648	710.5
	3210, 20080405_FT_T1	K.MVDIMTAEASK.V	1195.57	0.04583	2	2.7847	0.4856	1207.1
	2554, 20080405_100mM_T1	R.KGYTLIEGHTDVK.T	1460.77	0.05125	3	2.6133	0.2458	337
	2668, 20080405_FT_T1	K.STCYAQTSQIK.K	1229.58	0.04716	2	2.4562	0.3681	579.3
107	psu|MAL13P1.284 | organism=Plasmodium_falciparum_3D7 | product=pyrroline carboxylate reductase | location=MAL13:2291970-2293489(+) | length=262					38.2453		28360.5
	4053, 20080405_25mM_T1	K.LGFMGLGQMGSALAHGIANANIIK.K	2384.26	0.0925	3	4.9059	0.5386	1081.1
	3936, 20080405_FT_T1	K.DNIVSPGGITAVGLYSLEK.N	1933.03	0.0866	2	4.4322	0.5799	1355.3
	3188, 20080405_FT_T1	K.NTTLNYMSSNEELAR.H	1742.8	0.06816	2	3.9111	0.5608	985.7
	2664, 20080405_FT_T1	K.LEEMVGSENK.I	1135.53	0.04765	2	2.3147	0.3314	1152.2
108	psu|PFF1050w | organism=Plasmodium_falciparum_3D7 | product=nascent polypeptide associated complex alpha chain, putative | location=MAL6:891995-892775(+) | length=184					38.2423		20610.3
	4177, 20080405_FT_T1	K.DLDDENVGDVSMDDVELIMSQTK.C	2568.13	0.1148	2	4.6668	0.7225	1524.4
	3473, 20080405_FT_T1	K.VEGTDSYVIFGDAK.T	1500.72	0.05974	2	3.6788	0.5428	1006.4
	3165, 20080405_500mM_T1	K.TDDITNSINNFIPENLPK.D	2045.02	-0.00312	2	3.0243	0.5266	334.9
	2873, 20080405_500mM_T1	K.MVFAVSNVEVYK.V	1385.71	0.05315	2	2.9419	0.5333	239.1
109	psu|MAL13P1.233 | organism=Plasmodium_falciparum_3D7 | product=hypothetical protein, conserved | location=MAL13:1845859-1846848(+) | length=211					36.2043		24968.6
	2621, 20080405_25mM_T1	K.NEIGYQKPLDEK.E	1433.73	0.05388	2	3.6448	0.4488	1033.2
	3646, 20080405_200mM_T1	K.AIVLFETYDEIILSGVGK.A	1967.07	0.07549	2	3.5283	0.4447	830.1
	2605, 20080405_150mM_T1	R.RNYYETSMWNNRR.Y	1789.82	0.04105	3	2.8079	0.2245	391
	3474, 20080405_FT_T1	R.ISYKSDALDYVYK.A	1564.79	0.13237	2	2.0741	0.5414	366.7
110	psu|PF11_0207 | organism=Plasmodium_falciparum_3D7 | product=hypothetical protein | location=MAL11:756191-759518(+) | length=964					36.196		116278
	2559, 20080405_50mM_T1	K.KKEDDLDFSNVR.N	1465.73	0.05351	2	3.9193	0.4554	1400
	2414, 20080405_50mM_T1	K.KKEDDVDFSNVR.N	1451.71	0.04986	2	3.6258	0.397	1609.3
	2409, 20080405_50mM_T1	K.KKEDDVNFSDVR.N	1451.71	0.0501	2	3.5672	0.3274	1127.3
	2544, 20080405_50mM_T1	K.RVIMYQQELK.E	1307.71	0.04656	2	2.7594	0.2799	1122.3
111	psu|PF14_0146 | organism=Plasmodium_falciparum_3D7 | product=ribonucleoprotein, putative | location=MAL14:599762-600679(-) | length=201					34.2896		22317.6
	3117, 20080405_50mM_T1	R.LPNMGINNQRPIMPPISMQINQNPPHNNANQAK.G	3691.84	0.14052	4	5.6062	0.5702	1512
	2977, 20080405_50mM_T1	R.LPNM*GINNQRPIMPPISMQINQNPPHNNANQAK.G	3707.83	0.13075	4	4.9827	0.2393	815.4
	2972, 20080405_50mM_T1	R.LPNMGINNQRPIMPPISM*QINQNPPHNNANQAK.G	3707.83	0.13344	4	4.6239	0.5131	1084
	3054, 20080405_50mM_T1	K.RVVGLILIR.G	1038.71	0.02544	2	2.628	0.1186	794.6
112	psu|PF14_0141 | organism=Plasmodium_falciparum_3D7 | product=ribosomal protein L10, putative | location=MAL14:570802-571461(+) | length=219					30.3932		25200.2
	3814, 20080405_200mM_T1	K.KADVNEFSGVVHLVSYEYEQISSEALEAAR.I	3340.63	0.1384	3	7.2284	0.7128	3532
	4186, 20080405_100mM_T1	K.ADVNEFSGVVHLVSYEYEQISSEALEAAR.I	3212.54	0.13022	3	4.5314	0.586	1124.1
	3386, 20080405_500mM_T1	R.VDIGQVLLSIR.T	1212.73	0.04704	2	3.0454	0.2957	1597.2
113	psu|PF08_0081 | organism=Plasmodium_falciparum_3D7 | product=hypothetical protein, conserved | location=MAL8:661275-663093(-) | length=577					30.3741		67034.2
	2327, 20080405_25mM_T1	K.RQQQDDEDQAQAQQEQQEKEEQEK.Q	2973.31	0.11923	3	7.482	0.5756	2951.9
	4199, 20080405_100mM_T1	K.FPPNTFDALYYVLPGLSFHGYPEFIDPQTEMFK.L	3880.86	0.15989	3	5.0847	0.6167	724
	2396, 20080405_25mM_T1	R.QQQDDEDQAQAQQEQQEKEEQEK.Q	2817.2	0.11081	3	3.1034	0.3225	638.4
114	psu|PF13_0011 | organism=Plasmodium_falciparum_3D7 | product=plasmodium falciparum gamete antigen 27/25 | location=MAL13:121840-122493(-) | length=217					30.3715		25988.3
	4056, 20080405_100mM_T1	R.ISQFLIDVVDSYIIKPIPALPVTPDEPHHNNI.-	3594.92	0.14353	3	6.9339	0.7061	1515.7
	2577, 20080405_500mM_T1	K.FGNIYDYHYEHETHAPLSPR.I	2446.12	0.09068	3	3.9641	0.5675	1210.9
	3005, 20080405_200mM_T1	R.YNYFLIEER.V	1246.61	0.04875	2	2.3251	0.4289	1221.3
115	psu|PFE0545c | organism=Plasmodium_falciparum_3D7 | product=histamine-releasing factor, putative | location=MAL5:467583-468098(-) | length=171					30.3643		19966.7
	4296, 20080405_100mM_T1	K.GNEDYGIADNSEDAVEGMGADVEHVIDIVDSFQLTSTAFSK.K	4345.96	0.19016	3	7.2859	0.7226	1931.5
	3243, 20080405_200mM_T1	R.FVYISDGLFEEKY.-	1609.78	0.06121	2	3.5903	0.5833	1188.1
	4094, 20080405_FT_T1	K.DVFTNDEVCSDSYVQQDPFEVPEFR.E	2965.28	0.12376	3	3.4664	0.449	467.2
116	psu|PFC0400w | organism=Plasmodium_falciparum_3D7 | product=60S Acidic ribosomal protein P2 | location=MAL3:404654-404992(+) | length=112					30.3384		11940.9
	2958, 20080405_25mM_T1	K.KLQNIGGGVAAAPAGAAAVETAEAK.K	2265.22	0.08964	2	6.193	0.6911	1955.4
	4084, 20080405_FT_T1	K.KEEEEEEEDDLGFSLFG.-	2001.84	0.08305	2	5.2153	0.667	1830.5
	4522 - 4524, 20080405_FT_T1	K.NVLGAVNADVEDEVLNNFIDSLK.G	2488.26	0.10651	3	4.9087	0.5279	1744.3
117	psu|PF14_0076 | organism=Plasmodium_falciparum_3D7 | product=plasmepsin 1 precursor | location=MAL14:288297-289655(+) | length=452					30.3354		51428.3
	3596, 20080405_FT_T1	K.ATAIVDSGTSSITAPTEFLNK.F	2123.09	0.08306	2	6.7072	0.6503	1808.3
	3998, 20080405_FT_T1	K.NTFILGDPFMR.K	1310.66	0.05266	2	3.1487	0.4259	729
	2507, 20080405_200mM_T1	R.FYEGQLTYEK.L	1277.6	0.04582	2	2.5315	0.2712	1208.9
118	psu|PF14_0075 | organism=Plasmodium_falciparum_3D7 | product=plasmepsin, putative | location=MAL14:283086-284435(+) | length=449					30.3259		51014
	3544, 20080405_FT_T1	K.ANAVVDSGTSTITAPTSFLNK.F	2094.07	0.08208	2	5.0157	0.6028	1647.6
	3246, 20080405_500mM_T1	K.DLSIGSIDPVVVELK.K	1583.89	0.06181	2	3.2972	0.1001	1664.2
	2032, 20080405_50mM_T1	K.HTTIGFK.I	803.441	0.0266	2	2.0064	0.1628	114.7
119	psu|MAL7P1.81 | organism=Plasmodium_falciparum_3D7 | product=eukaryotictranslation initiation factor 3 37.28 kDa subunit, putative | location=MAL7:787446-788872(-) | length=327					30.3062		37260.8
	2975 - 2977, 20080405_150mM_T1	K.YLSGHNRPLTHVNTNYDGDLLFTTGR.D	2961.46	0.10583	3	6.1243	0.663	2108.1
	4054, 20080405_25mM_T1	K.FQTLLYDIIHSNELGSIK.G	2091.11	0.08306	2	5.9483	0.5449	2465.5
	2630, 20080405_100mM_T1	K.NHIILAGGQAAEHVTTTASGEGK.F	2262.15	0.0809	3	4.1558	0.4806	806
120	psu|PFL1845c | organism=Plasmodium_falciparum_3D7 | product=calcyclin binding protein, putative | location=MAL12:1583612-1584584(-) | length=256					30.3034		30204.4
	4339, 20080405_25mM_T1	K.INNLNDDLEELNTLLLSVK.R	2170.16	0.09013	2	5.6993	0.6519	2376.8
	2768, 20080405_FT_T1	K.QLYQEGDSDMK.R	1313.57	0.04887	2	2.45	0.293	219.7
	2671, 20080405_150mM_T1	K.HWENLHFK.E	1110.55	0.0324	2	2.2113	0.324	707.8
121	psu|PF13_0224 | organism=Plasmodium_falciparum_3D7 | product=60S ribosomal subunit protein L18, putative | location=MAL13:1633891-1634561(-) | length=184					30.3		21732.7
	2723, 20080405_100mM_T1	K.KIDNSLNTNIHQYHIVGR.A	2122.12	0.07603	3	5.9992	0.4836	2486.8
	2681, 20080405_150mM_T1	R.ISEISSSLVR.R	1090.61	0.02922	2	2.845	0.2712	849.5
	3337, 20080405_100mM_T1	R.LRFPALHLPTLQK.E	1533.93	0.05997	3	2.7526	0.2269	1058.4
122	psu|PFE0065w | organism=Plasmodium_falciparum_3D7 | product=skeleton binding protein1, PfSBP1 | location=MAL5:68930-70113(+) | length=337					30.2899		36276.8
	1204 - 1208, 20080405_FT_T1	K.TQQNPQQNAQQNTQQNTQQQSTTK.S	2772.29	0.10715	3	5.7973	0.5763	1160.4
	4221, 20080405_FT_T1	R.AFDFFTDLADEPTQLQDAVPETTEK.L	2828.31	0.12065	2	5.0177	0.6797	813.3
	4121, 20080405_FT_T1	K.DVIPENTESTTDLVPSEVSPPVDDYLDDDGFSSFR.E	3857.74	0.16806	3	3.2964	0.4161	354.8
123	psu|PF14_0448 | organism=Plasmodium_falciparum_3D7 | product=ribosomal protein S2, putative | location=MAL14:1929874-1931322(+) | length=272					30.2796		29938.8
	4288, 20080405_FT_T1	K.SPYEEWSDFLETYQNLK.G	2148.98	0.09209	2	5.2484	0.5918	1476.1
	1944 - 1946, 20080405_25mM_T1	R.GTQIVGAPTTKK.M	1200.69	0.03716	2	2.5838	0.3534	479.9
	3540, 20080405_25mM_T1	K.TYGYLTPDLWK.V	1356.68	0.05095	2	2.293	0.1589	1040.1
124	psu|PFL1745c | organism=Plasmodium_falciparum_3D7 | product=clustered-asparagine-rich protein | location=MAL12:1506920-1508549(-) | length=459					30.2781		53204.7
	3812, 20080405_50mM_T1	R.NSGFGFVSYDNVISAQHAIQFMNGYFVNNK.Y	3368.58	0.13827	3	5.5622	0.5457	1323.5
	2879, 20080405_25mM_T1	R.DGEMSPNHLNNNNNNINNNNNNNNNNNNNNNNNVMFR.Q	4268.77	0.17104	4	4.575	0.3295	397.2
	3203, 20080405_25mM_T1	K.NNNIFYYNNLTK.H	1517.74	0.0551	2	3.1894	0.312	769.9
125	psu|PF07_0080 | organism=Plasmodium_falciparum_3D7 | product=40S ribosomal protein S10, putative | location=MAL7:916959-917863(+) | length=137					30.2758		16467.7
	3357, 20080405_150mM_T1	R.HPHLNVPNLHIMMTLK.S	1895.01	0.04787	4	5.1116	0.4845	1160.3
	3294, 20080405_100mM_T1	K.HQYFILNNEGIEYLR.E	1908.96	0.07194	2	4.6668	0.6504	2248.3
	3355, 20080405_50mM_T1	K.KLIYEYLFK.E	1216.7	0.04102	3	2.7776	0.2083	793
126	psu|PFL1245w | organism=Plasmodium_falciparum_3D7 | product=ubiquitin-activating enzyme e1, putative | location=MAL12:1045986-1049822(+) | length=1140					30.2732		131694
	4153, 20080405_150mM_T1	K.SVELFHNNFINQINQLLYSFPLDYK.L	3056.55	0.12016	3	4.9328	0.534	1391.2
	4415, 20080405_25mM_T1	K.NAFINSALPLFLFSEPMPPLR.M	2374.26	0.09575	2	4.648	0.6444	748.1
	4370, 20080405_FT_T1	R.DIFQGLFYNTPLSIK.Q	1755.93	0.07854	2	2.9035	0.2538	365.7
127	psu|MAL8P1.142 | organism=Plasmodium_falciparum_3D7 | product=proteasome beta-subunit | location=MAL8:234587-235546(-) | length=265					30.2717		30852.3
	2300, 20080405_200mM_T1	K.RKEDMYTPQHYHSYVSR.V	2197.02	0.07859	3	5.4337	0.569	1871.4
	4164, 20080405_FT_T1	R.IDPLFNNIIIAGINSQK.Y	1870.04	0.07377	3	3.8137	0.4463	1196.1
	2230, 20080405_200mM_T1	K.RKEDM*YTPQHYHSYVSR.V	2213.02	0.07819	3	2.6451	0.3625	357.3
128	psu|PFE1050w | organism=Plasmodium_falciparum_3D7 | product=adenosylhomocysteinase(S-adenosyl-L-homocystein e hydrolase) | location=MAL5:857035-858474(+) | length=479					30.2688		53804.3
	3874, 20080405_FT_T1	K.QNELLFTAINVNDAVTK.Q	1890	0.07696	2	4.2829	0.5975	2506.2
	2286, 20080405_500mM_T1	K.GIHIENVKPQVDR.I	1504.82	0.05058	2	3.8324	0.4408	1215.2
	3194, 20080405_FT_T1	R.ATDFLISGK.I	951.515	0.03514	2	2.189	0.2853	673.5
129	psu|PF13_0257 | organism=Plasmodium_falciparum_3D7 | product=glutamate--tRNA ligase | location=MAL13:1968221-1970812(-) | length=863					30.265		101353
	4194, 20080405_50mM_T1	K.NSSILLILTDLTDQVIQK.E	2014.14	0.07951	2	5.3005	0.5193	1631.2
	3628, 20080405_FT_T1	K.AAFLNNYYAQMYEGK.M	1782.82	0.07537	2	4.493	0.5746	1494.8
	4192, 20080405_FT_T1	K.EALFQFILEQGPSK.A	1606.85	0.06597	2	3.4436	0.3998	592.1
130	psu|PF14_0201 | organism=Plasmodium_falciparum_3D7 | product=surface protein, putative, Pf113 | location=MAL14:859957-863026(+) | length=969					30.2619		112504
	2580, 20080405_FT_T1	K.SDQEPSQNIQEDNSDEK.H	1962.82	0.07744	2	4.8683	0.6387	1768.9
	2739, 20080405_25mM_T1	K.DLEHGSSNDVNNNTDTLVNNK.E	2300.04	0.03416	3	4.0637	0.5441	996.8
	2763, 20080405_25mM_T1	K.SSETTNETVTDIEENKNEVK.G	2267.05	0.08262	3	2.5697	0.336	294.4
131	psu|PF10_0264 | organism=Plasmodium_falciparum_3D7 | product=40S ribosomal protein, putative | location=MAL10:1122960-1124035(+) | length=263					30.2608		29837.3
	3401, 20080405_25mM_T1	K.NLANEENTPTAPHLIENQYAAEAPYDEWTK.K	3429.59	0.13596	3	5.1161	0.6127	1117.6
	3304, 20080405_25mM_T1	K.NLANEENTPTAPHLIENQYAAEAPYDEWTKK.E	3557.68	0.13711	4	3.4428	0.3489	443.1
	3611, 20080405_FT_T1	R.WTPGMLTNQIIQK.F	1529.81	0.05291	2	3.3031	0.394	333.1
132	psu|PF10_0289 | organism=Plasmodium_falciparum_3D7 | product=adenosine deaminase, putative | location=MAL10:1206300-1207403(+) | length=367					30.2592		42438.5
	4126, 20080405_500mM_T1	K.VSVNSDDPGMFLTNITDNYEELYTHLNFTLADFMK.M	4054.87	0.17233	3	5.1837	0.6157	520.4
	2912, 20080405_25mM_T1	K.DFVGYDHAGHEVDLK.P	1701.79	0.05991	3	3.0797	0.3615	363.3
	3002, 20080405_200mM_T1	K.EGVVLMEFR.Y	1079.56	0.04009	2	2.4783	0.4175	548.6
133	gi|32189392|ref|NP_005800.3| peroxiredoxin 2 isoform a [Homo sapiens]					30.2574		21878.2
	4294, 20080405_FT_T1	K.EGGLGPLNIPLLADVTR.R	1734.97	0.0739	2	4.1514	0.6113	984.3
	3900, 20080405_25mM_T1	R.KEGGLGPLNIPLLADVTR.R	1863.07	0.07169	3	3.5183	0.4997	1210
	2490, 20080405_200mM_T1	R.LSEDYGVLK.T	1023.54	0.03636	2	2.7314	0.1303	700.3
134	psu|PF13_0065 | organism=Plasmodium_falciparum_3D7 | product=vacuolar ATP synthase, catalytic subunit a | location=MAL13:508102-509937(+) | length=611					30.2572		68532.5
	4179, 20080405_FT_T1	K.ISDILQQESDLNDIVQLVGK.D	2227.18	0.09868	2	5.1444	0.5855	1360.2
	4032, 20080405_25mM_T1	K.TGNALSVELGPGILDNIYDGIQRPLER.I	2910.53	0.11033	3	3.4815	0.5372	400.9
	3215, 20080405_150mM_T1	K.YTYGLSHLWPVRDPRPVLEK.V	2426.3	0.10758	3	2.8509	0.355	356.4
135	psu|MAL8P1.156 | organism=Plasmodium_falciparum_3D7 | product=mannose-6-phosphate isomerase, putative | location=MAL8:120155-123190(-) | length=1011					30.2504		117588
	2997, 20080405_25mM_T1	K.EKEDMNEQEQLLEEEEVDK.N	2364.04	0.0842	3	5.0073	0.3639	1509.8
	1550, 20080405_FT_T1	K.DGM*DNDINNVSK.N	1337.56	0.04966	2	3.3091	0.4685	521.3
	2557, 20080405_25mM_T1	K.KGPNEIVLK.D	997.604	0.03075	2	2.2706	0.1597	424.4
136	psu|PF14_0230 | organism=Plasmodium_falciparum_3D7 | product=Ribosomal protein family L5, putative | location=MAL14:973795-975485(-) | length=294					30.2494		33977.2
	2294, 20080405_25mM_T1	K.VTGEIENNEDKEDEEGRK.P	2090.95	0.07231	2	4.9886	0.4188	773.8
	2907, 20080405_500mM_T1	K.NILGIHVAEYMK.T	1387.74	0.05169	2	3.0532	0.3771	833.5
	2980, 20080405_500mM_T1	K.SLNLDTQFLGVEK.V	1463.77	0.05705	2	2.8096	0.1419	1123
137	psu|PF10_0123 | organism=Plasmodium_falciparum_3D7 | product=GMP synthetase | location=MAL10:482526-484193(-) | length=555					30.2464		63891.6
	4395, 20080405_25mM_T1	K.QYGLYNQISQAFAVLLSSK.S	2130.12	0.08476	2	4.9271	0.5812	1222.8
	3655, 20080405_FT_T1	R.ILYDVSSKPPATIEFE.-	1808.93	0.07134	2	3.5828	0.5252	1127.1
	3414, 20080405_FT_T1	R.ELNLPEEITNR.H	1327.69	0.0529	2	2.0467	0.1797	427.6
138	psu|PF10_0268 | organism=Plasmodium_falciparum_3D7 | product=merozoite capping protein 1 | location=MAL10:1140587-1142600(-) | length=393					30.2451		43903.2
	3475, 20080405_FT_T1	K.YVVYGLSADTAEDQLK.W	1771.87	0.07146	2	4.9023	0.6496	2845.7
	3537, 20080405_FT_T1	K.ENNEGIVVFTYPK.A	1509.76	0.05962	2	2.5936	0.3556	327.3
	3024, 20080405_25mM_T1	K.VEVLNHNGETTSFYNEVEK.H	2209.04	0.08347	3	2.5556	0.1815	979.8
139	gi|38016911|ref|NP_004090.4| stomatin isoform a [Homo sapiens]					30.2438		31710.7
	3973, 20080405_25mM_T1	K.NLSQILSDREEIAHNMQSTLDDATDAWGIK.V	3371.62	0.1393	4	4.5347	0.471	820.2
	4521, 20080405_25mM_T1	K.NSTIVFPLPIDMLQGIIGAK.H	2127.19	0.08062	2	3.4981	0.4855	476.6
	2767, 20080405_FT_T1	K.VIAAEGEMNASR.A	1247.6	0.07256	2	3.1666	0.5442	1602.8
140	gi|57864582|ref|NP_001009931.1| hornerin [Homo sapiens]					30.2396		282226
	2531, 20080405_50mM_T1	R.HGSGSGQSSSYGPYGSGSGWSSSR.G	2318.97	0.08597	3	4.7925	0.5954	820.4
	1975, 20080405_150mM_T1	R.HGSGSGHSSSYGQHGSGSGWSSSSGR.H	2477.02	0.0707	4	3.7395	0.4824	591.4
	1559, 20080405_50mM_T1	R.HGSGSGQSSSYGPYR.S	1526.66	0.0424	2	2.2419	0.1755	442.1
141	psu|PF14_0700 | organism=Plasmodium_falciparum_3D7 | product=hypothetical protein, conserved | location=MAL14:2981537-2982901(+) | length=454					30.2341		52422.1
	3862, 20080405_50mM_T1	K.FHGDLNNILEFIPFSESTDLNR.F	2578.26	0.09983	3	4.3716	0.4132	1443.1
	2477, 20080405_50mM_T1	R.KKEDFPTEEELNK.I	1606.8	0.05864	2	4.2504	0.3274	1725.8
	1114, 20080405_FT_T1	K.SEISGNSENAR.N	1163.53	0.04045	2	2.3046	0.3314	450.2
142	psu|PF14_0541 | organism=Plasmodium_falciparum_3D7 | product=V-type H(+)-translocating pyrophosphatase, putative | location=MAL14:2329869-2332022(-) | length=717					30.2328		76367.3
	4478, 20080405_25mM_T1	K.SVAIAANSVLNECLEQFPLILEGK.Q	2558.35	0.10007	3	4.0646	0.4973	715.8
	2394, 20080405_FT_T1	K.LEDGDNPVEK.M	1115.52	0.04644	2	2.6194	0.2393	485.6
	4196, 20080405_200mM_T1	K.GFAIGSAALVAFALFGAYASSANLR.H	2445.29	0.09659	3	2.5496	0.2726	526.2
143	psu|PFI1570c | organism=Plasmodium_falciparum_3D7 | product=aminopeptidase, putative | location=MAL9:1289305-1291017(-) | length=570					30.2311		65593.8
	2278, 20080405_50mM_T1	R.NNVHHDTILTTDTK.F	1608.8	0.05527	3	4.4826	0.4893	2149.9
	2228, 20080405_150mM_T1	K.RNNVHHDTILTTDTK.F	1764.9	0.06536	2	3.7739	0.5346	704.7
	2548, 20080405_25mM_T1	K.NTIEHLTNQQNEEK.N	1697.81	0.06009	3	2.7973	0.4314	437.9
144	psu|MAL7P1.204 | organism=Plasmodium_falciparum_3D7 | product=hypothetical protein, conserved | location=MAL7:365281-370401(-) | length=1706					30.2299		196449
	2616, 20080405_50mM_T1	K.NNNNIDSNHQYGDNNINNNNNNNITGEDVVLKDENKK.S	4212.92	0.15662	5	4.3812	0.4249	1763.2
	2251, 20080405_25mM_T1	K.NKPDENVNNNTQTLK.K	1728.85	0.05985	3	3.659	0.3519	773.6
	1643 - 1645, 20080405_100mM_T1	K.RNDEGNHSNLLNK.K	1510.74	0.04552	2	2.7894	0.423	669.5
145	psu|PFL0930w | organism=Plasmodium_falciparum_3D7 | product=clathrin heavy chain, putative | location=MAL12:757642-763635(+) | length=1997					30.2284		232802
	3048, 20080405_50mM_T1	K.HSPTAYTADTFMQVIHK.V	1946.94	0.0626	3	4.4195	0.5737	724.1
	2691, 20080405_100mM_T1	K.NFHEFSSHDSTVPYYSNNNNK.D	2501.08	0.09659	3	3.4916	0.3926	587.6
	2547, 20080405_FT_T1	K.SDNENDEYLK.Q	1226.52	0.03447	2	2.6985	0.3803	452
146	psu|MAL8P1.95 | organism=Plasmodium_falciparum_3D7 | product=hypothetical protein, conserved | location=MAL8:657400-658751(+) | length=325					30.2133		37477.1
	2702, 20080405_FT_T1	K.NLENNEDDETNVGR.N	1618.69	0.06218	2	4.1044	0.5244	1570.4
	2112, 20080405_500mM_T1	K.SKIDDEGQFEK.D	1295.61	0.04167	2	3.0378	0.3198	821.2
	2341, 20080405_500mM_T1	K.VVKPDETVVPEVK.D	1438.82	0.04973	2	2.548	0.3811	361
147	psu|PFI1310w | organism=Plasmodium_falciparum_3D7 | product=NAD synthase, putative | location=MAL9:1089901-1092420(+) | length=839					30.196		97701.2
	2580, 20080405_50mM_T1	K.INQYHPSAELKPLDNK.Q	1866.97	0.06424	3	3.9205	0.3554	1238.1
	2500, 20080405_200mM_T1	K.NHHQHNNVYEYSYEFNGNK.Y	2394.03	0.08426	3	3.8866	0.4997	1511.7
	2384, 20080405_50mM_T1	K.IFHNNFEK.Y	1048.52	0.03593	2	2.1895	0.1576	524.6
148	psu|PFB0525w | organism=Plasmodium_falciparum_3D7 | product=asparagine -- tRNA ligase, putative | location=MAL2:475242-477074(+) | length=610					30.1924		70453.6
	3625, 20080405_25mM_T1	K.ENVELALNNNDIHNFEIYGENLDPQK.Y	3042.44	0.1199	3	3.6269	0.3495	613.5
	2549, 20080405_50mM_T1	K.KPVIVYNYPK.D	1220.7	0.04455	3	3.0867	0.2845	724.9
	2750, 20080405_FT_T1	K.AQEFQVENEK.D	1221.57	0.04351	2	2.7189	0.2614	643.9
149	psu|PF08_0095 | organism=Plasmodium_falciparum_3D7 | product=dihydropteroate synthetase | location=MAL8:549321-551737(+) | length=706					30.1852		83320.8
	4006, 20080405_50mM_T1	R.NAVLILETALHLVEK.Y	1662.98	0.06095	3	3.7046	0.3814	804.5
	1283, 20080405_25mM_T1	R.VHDVLETK.S	940.51	-0.00051	2	2.4555	0.2286	672
	2328, 20080405_50mM_T1	K.HNVLNNTIR.C	1080.59	0.03606	2	2.2786	0.3703	734.1
150	psu|MAL7P1.228 | organism=Plasmodium_falciparum_3D7 | product=Heat Shock 70 KDa Protein, (HSP70) | location=MAL7:106224-108526(+) | length=661					30.183		73186.3
	2843, 20080405_25mM_T1	K.GGSDGKPMIEVSYQGEK.K	1781.84	0.06205	3	3.6593	0.3156	1158.7
	2522, 20080405_150mM_T1	R.NPENTVFDAK.R	1134.54	0.03789	2	3.4104	0.3032	1160.3
	2830, 20080405_200mM_T1	K.HWPFTVK.G	914.488	0.0197	2	2.3375	0.2053	412.9
151	psu|PFE0885w | organism=Plasmodium_falciparum_3D7 | product=eukaryotictranslation initiation factor 3 subunit, putative | location=MAL5:743177-745327(+) | length=716					30.1809		84004
	3433, 20080405_50mM_T1	R.FLVSAVSNNPNAFNTGYREENSEAGFHIWTFQGK.C	3831.81	0.1437	4	3.6178	0.436	576.3
	2502, 20080405_50mM_T1	K.QFHWEESNSNR.F	1433.62	0.05103	3	2.9503	0.2907	519.8
	2032, 20080405_FT_T1	K.NVENSFNQK.F	1079.51	0.06279	2	2.1229	0.1757	274
152	psu|PFL1800w | organism=Plasmodium_falciparum_3D7 | product=hypothetical protein, conserved | location=MAL12:1550313-1556060(+) | length=1915					30.1655		230703
	2223, 20080405_50mM_T1	R.NYQHIDDQHVNDQR.I	1781.8	0.05808	3	3.3106	0.4485	887
	1612 - 1618, 20080405_100mM_T1	R.IQNHHNNLDDNYSK.R	1711.78	0.04859	2	3.0235	0.3155	403.5
	2155, 20080405_100mM_T1	S.NSLDDDERIHNHR.N	1620.75	0.0543	3	2.6885	0.2551	963.2
153	psu|PFD1055w | organism=Plasmodium_falciparum_3D7 | product=ribosomal protein S19s, putative | location=MAL4:1031088-1031839(+) | length=170					30.1641		19709.6
	1536 - 1538, 20080405_100mM_T1	R.RGVAPNHTSLASGK.I	1394.75	0.0396	2	3.2813	0.4384	538.7
	1346, 20080405_25mM_T1	R.GVAPNHTSLASGK.I	1238.65	0.04265	2	3.2366	0.547	606
	3229, 20080405_25mM_T1	K.RLLEPVPFVK.T	1197.74	0.04229	2	3.0611	0.4172	747
154	psu|PF11_0437 | organism=Plasmodium_falciparum_3D7 | product=hypothetical protein | location=MAL11:1705693-1706570(-) | length=127					30.1342		14397.8
	2302, 20080405_50mM_T1	K.LLQQHGSFEK.A	1186.62	0.04265	2	2.6592	0.2456	575.1
	2146, 20080405_200mM_T1	K.ESNVVNQHFK.A	1201.6	0.04143	2	2.536	0.3234	381
	1509, 20080405_FT_T1	K.SNSTNVTLK.D	963.511	-0.04628	2	2.2355	0.1139	302.2
155	psu|PFB0595w | organism=Plasmodium_falciparum_3D7 | product=heat shock 40 kDa protein, putative | location=MAL2:537789-539420(+) | length=328					28.2476		37332.9
	3856, 20080405_FT_T1	K.GSIPTGGNTYVYSGVDPSELFSR.I	2403.15	0.10454	2	4.8185	0.6563	1195.7
	2230, 20080405_50mM_T1	K.SRPSTTTNINTNNYNK.P	1824.88	0.06522	3	3.4547	0.3156	1801.8
	3027, 20080405_FT_T1	K.IYDTYGEEGLK.G	1287.61	0.02361	2	2.0423	0.1843	316.9
156	psu|PFA0410w | organism=Plasmodium_falciparum_3D7 | product=hypothetical protein, conserved | location=MAL1:338321-344986(+) | length=2221					28.2237		254883
	2746, 20080405_50mM_T1	K.NVNNNDNLAFLNNQQDDNVSHANHTR.S	2978.35	0.11098	4	4.4737	0.397	1849.5
	2191, 20080405_100mM_T1	K.NSAHNLASHLNNNNK.V	1647.79	0.05522	2	4.4192	0.5784	491.2
	2594, 20080405_50mM_T1	K.NDHRIEEEELQLK.G	1652.82	0.06438	2	2.0578	0.1731	234.8
157	psu|PFB0260w | organism=Plasmodium_falciparum_3D7 | product=proteasome 26S regulatory subunit, putative | location=MAL2:235237-238816(+) | length=969					28.2097		108636
	1958 - 1965, 20080405_FT_T1	K.EEENNQNGLTTTSTTSNK.L	1967.88	0.07896	2	4.1935	0.5492	816.5
	4386, 20080405_50mM_T1	K.AVPLALALLFTSFPKPNIVDILSK.L	2567.52	0.08859	3	3.1808	0.6303	546.2
	3112, 20080405_25mM_T1	R.IIDHFLQYSNVNQK.K	1718.89	0.0623	2	2.6432	0.4473	818.1
158	gi|4507761|ref|NP_003324.1| ubiquitin and ribosomal protein L40 precursor [Homo sapiens]					28.1747		14719
	3471, 20080405_FT_T1	K.TITLEVEPSDTIENVK.A	1787.93	0.07414	2	3.4935	0.6163	1337.6
	2614, 20080405_500mM_T1	K.ESTLHLVLR.L	1067.62	0.03825	2	2.8029	0.2925	431.4
	2489, 20080405_150mM_T1	R.TLSDYNIQK.E	1081.55	0.03642	2	2.0585	0.1392	218.7
159	gi|4503471|ref|NP_001393.1| eukaryotic translation elongation factor 1 alpha 1 [Homo sapiens]					26.2892		50109.2
	2686, 20080405_200mM_T1	K.THINIVVIGHVDSGK.S	1588.88	0.06022	2	5.5553	0.6484	2530.4
	2165, 20080405_50mM_T1	K.STTTGHLIYK.C	1120.6	0.03655	2	2.9045	0.4771	720.1
	5950, 20080405_FT_T1	K.IGGIGTVPVGR.V	1025.61	0.03594	2	2.4168	0.2503	656.2
160	gi|576142|pdb|1HDA|A Chain A, A Novel Allosteric Mechanism In Haemoglobin. Structure Of Bovine Deoxyhaemoglobin, Absence Of Specific Chloride- Binding Sites And Origin Of The Chloride-Linked Bohr Effect In Bovine And Human Haemoglobin					24.2578		15043.9
	3732, 20080405_100mM_T1	K.VGGHAAEYGAEALERMFLSFPTTK.T	2582.27	0.10502	3	3.9191	0.5906	778.4
	3526, 20080405_200mM_T1	K.AAWGKVGGHAAEYGAEALERMFLSFPTTK.T	3095.54	0.12464	5	3.2041	0.2672	1086.9
	2138, 20080405_500mM_T1	K.VGGHAAEYGAEALER.M	1529.73	0.05034	2	2.1129	0.54	707.8
161	psu|PFI1475w | organism=Plasmodium_falciparum_3D7 | product=merozoite surface protein 1, precursor | location=MAL9:1201802-1206964(+) | length=1720					22.2282		195604
	2713, 20080405_500mM_T1	K.LYQAQYDLSIYNK.Q	1618.81	0.06157	2	4.511	0.4489	1913.1
	3100, 20080405_500mM_T1	K.LLSTGLVQNFPNTIISK.L	1845.05	0.07415	2	3.408	0.453	458.5
	1636, 20080405_25mM_T1	K.KTIDQNK.N	846.468	0.05217	2	2.3442	0.1266	382.3
162	psu|PFE0165w | organism=Plasmodium_falciparum_3D7 | product=actin depolymerizing factor, putative | location=MAL5:140710-141471(+) | length=122					20.3587		13732
	4124, 20080405_25mM_T1	K.KIEGVNVLTSVIESAQDVADLK.-	2328.27	0.0938	2	7.1739	0.7501	3760.2
	3928, 20080405_FT_T1	K.GASTTLTELVQSIDK.N	1562.83	0.06206	2	3.2122	0.4243	648.4
163	psu|PFE1590w | organism=Plasmodium_falciparum_3D7 | product=early transcribed membrane protein 5, ETRAMP5 | location=MAL5:1301219-1301764(+) | length=181					20.3509		19018.2
	3487, 20080405_FT_T1	K.NNVDDLDSDVEEADVTEESAVETK.K	2623.14	0.10966	2	6.8399	0.7528	3062.9
	2595, 20080405_200mM_T1	K.NASLDKIDEELQK.K	1502.77	0.05498	2	3.9996	0.3943	1709.7
164	psu|PF13_0021 | organism=Plasmodium_falciparum_3D7 | product=small heat shock protein, putative | location=MAL13:236002-236637(-) | length=211					20.3404		25179.3
	3878, 20080405_100mM_T1	K.RNEALENAGMLDTFFESMYDHMNR.L	2891.25	0.11582	3	6.8088	0.6323	3130.9
	3451, 20080405_FT_T1	R.SFTLPENVSEDEIK.A	1607.78	0.0623	2	3.0654	0.4117	472.4
165	psu|PF13_0328 | organism=Plasmodium_falciparum_3D7 | product=proliferating cell nuclear antigen | location=MAL13:2478805-2479629(-) | length=274					20.3268		30567.5
	3505, 20080405_100mM_T1	K.LQALDGNHVSLVSLHLLDSGFSHYR.C	2778.43	0.07633	3	6.345	0.688	3395
	3242, 20080405_FT_T1	K.DLVNDANVDADESGLK.L	1674.78	0.06645	2	3.3929	0.6092	1192.1
166	psu|PFE0810c | organism=Plasmodium_falciparum_3D7 | product=40S ribosomal subunit protein S14, putative | location=MAL5:675807-676612(-) | length=151					20.3211		16066.7
	4032 - 4036, 20080405_500mM_T1	K.EGELVFGVAHIFASFNDTFIHVTDLSGR.E	3078.53	0.12339	3	5.8619	0.6764	1617.2
	2555, 20080405_500mM_T1	K.ELGVTAIHIK.L	1080.64	0.03765	2	2.4916	0.3393	248
167	psu|PFI1020c | organism=Plasmodium_falciparum_3D7 | product=Inosine-5'-monophosphate dehydrogenase | location=MAL9:852515-854047(-) | length=510					20.3154		56114.7
	3769, 20080405_50mM_T1	K.RFENGFIFDPYTFSPEHTVADVLETK.N	3059.48	0.11624	3	6.0165	0.6034	1079.1
	1140, 20080405_25mM_T1	R.AQGTAVYHVSK.Y	1160.61	0.00115	2	3.279	0.5426	728.3
168	psu|PFI0455w | organism=Plasmodium_falciparum_3D7 | product=exoribonuclease, putative | location=MAL9:424163-428098(+) | length=1311					20.3149		154862
	2663, 20080405_150mM_T1	K.NYNYHHNQNFQDQNYNNNFPNLSHK.N	3164.37	0.12758	4	5.5922	0.5404	1826.9
	2201, 20080405_150mM_T1	K.HARPLHDTLNNDEK.K	1659.82	0.05533	3	2.7228	0.2937	476.8
169	psu|PF11_0374 | organism=Plasmodium_falciparum_3D7 | product=hypothetical protein | location=MAL11:1422741-1426198(+) | length=1098					20.3122		128465
	1439, 20080405_25mM_T1	K.REVLVSTNNNNNNNNNNNSGEK.N	2459.13	0.07651	3	4.6578	0.4545	1348.2
	2435, 20080405_FT_T1	R.EVLVSTNNNNNNNNNNNSGEK.N	2303.02	-0.00326	3	3.8028	0.4723	945.1
170	psu|PF13_0190 | organism=Plasmodium_falciparum_3D7 | product=hypothetical protein, conserved | location=MAL13:1398469-1400043(+) | length=524					20.3104		62635
	4428, 20080405_25mM_T1	K.IPDNLFNDIYDFVIEK.V	1954.98	0.07976	2	6.208	0.5421	2639.9
	2741, 20080405_25mM_T1	K.KIDTTNYENSNTLYNNQNNK.A	2388.11	0.03458	3	3.537	0.1063	589.1
171	psu|PF11_0048 | organism=Plasmodium_falciparum_3D7 | product=casein kinase II beta chain, putative | location=MAL11:160116-160853(+) | length=245					20.309		28347.2
	3964, 20080405_50mM_T1	K.VYLDGSFFGTSFPHILLQTYPYYATLK.T	3141.6	0.12607	3	5.9504	0.6403	1324.8
	4146, 20080405_25mM_T1	K.TEIPNFNHLLSIIAGDAPEDDDDSK.N	2726.28	0.1088	3	2.9535	0.3918	288.1
172	psu|MAL13P1.92 | organism=Plasmodium_falciparum_3D7 | product=40S ribosomal protein S15, putative | location=MAL13:740905-741655(+) | length=147					20.3068		17029.2
	3720, 20080405_150mM_T1	K.QYTNVEIKPEMIGYYLGEFSITYK.H	2886.43	0.12467	3	5.3285	0.6743	1277.8
	2398, 20080405_50mM_T1	K.NCEPGEKPNPVPTHLR.N	1787.89	0.06205	3	3.2462	0.5123	462.2
173	psu|PF14_0241 | organism=Plasmodium_falciparum_3D7 | product=basictranscription factor 3b, putative | location=MAL14:1018687-1019202(-) | length=171					20.3017		19381.2
	3706, 20080405_25mM_T1	K.REEDEQEANDVPDLVENFEEVSKE.-	2849.26	0.11313	3	6.0337	0.5701	2840.3
	3503, 20080405_FT_T1	R.TGDTFLEFK.K	1057.52	0.04241	2	2.6354	0.4075	880.3
174	gi|4502419|ref|NP_000704.1| biliverdin reductase B (flavin reductase (NADPH)) [Homo sapiens]					20.2995		22105.4
	2823, 20080405_500mM_T1	R.LPSEGPRPAHVVVGDVLQAADVDK.T	2469.31	0.0936	3	5.4644	0.6137	2452
	3341, 20080405_50mM_T1	K.YVAVMPPHIGDQPLTGAYTVTLDGR.G	2671.35	0.10349	3	5.0029	0.543	1670.9
175	gi|11935049|gb|AAG41947.1|AF304164_1 keratin 1 [Homo sapiens]					20.298		66026.9
	2688, 20080405_FT_T1	R.GGGGGGYGSGGSSYGSGGGSYGSGGGGGGGR.G	2383.95	0.09844	2	5.6504	0.7277	1139.3
	2678, 20080405_FT_T1	K.AEAESLYQSK.Y	1125.54	0.04082	2	3.0276	0.4416	1111.3
176	psu|PFC0295c | organism=Plasmodium_falciparum_3D7 | product=40S ribosomal protein S12, putative | location=MAL3:309367-310016(-) | length=141					20.2979		15386.8
	3593, 20080405_FT_T1	K.IIGASSVAVVDFGEDSAEK.D	1893.94	0.07512	2	5.7336	0.6716	2178.9
	3114, 20080405_500mM_T1	K.DLGHWAGLFK.L	1143.59	0.04253	2	2.5971	0.3757	732.6
177	psu|PF11_0096 | organism=Plasmodium_falciparum_3D7 | product=casein kinase II, alpha subunit, putative | location=MAL11:365093-366100(+) | length=335					20.2963		39864.8
	3460, 20080405_200mM_T1	R.KPWSHFLTQSNIDIAKDEVIDLIDK.M	2925.54	0.11758	4	5.2386	0.6028	1592.4
	2454, 20080405_100mM_T1	R.DVKPHNIMIDHENR.Q	1717.84	0.05839	3	3.3209	0.2739	693.7
178	psu|PFL2355w | organism=Plasmodium_falciparum_3D7 | product=hypothetical protein, conserved | location=MAL12:2008181-2009695(+) | length=392					20.2962		44805.5
	2423, 20080405_25mM_T1	K.TTELANKQDEPQEENGNEDTSK.S	2477.09	0.09391	3	5.9244	0.5905	1853.8
	2686, 20080405_50mM_T1	K.RTNQFIFEGSK.H	1326.68	0.04668	2	3.6034	0.435	1280.3
179	psu|PFE1250w | organism=Plasmodium_falciparum_3D7 | product=acetyl-CoA synthetase, PfACS10 | location=MAL5:1041741-1043762(+) | length=673					20.2922		76802.8
	4091, 20080405_50mM_T1	K.VGYYSGNVQTLLEDIQELKPTLFISVPR.L	3179.7	0.12693	3	5.6309	0.6423	1108.2
	3720, 20080405_25mM_T1	K.FNNMWEVFDR.V	1357.6	0.05217	2	2.5139	0.3745	973.1
180	psu|PF14_0323 | organism=Plasmodium_falciparum_3D7 | product=calmodulin | location=MAL14:1368758-1369739(-) | length=149					20.2845		16920.1
	4200, 20080405_50mM_T1	R.SLGQNPTEAELQDMINEIDTDGNGTIDFPEFLTLMAR.K	4095.92	0.15957	4	5.6907	0.5436	1298.8
	3929, 20080405_FT_T1	K.DTDTEEELIEAFR.V	1567.71	0.06291	2	2.577	0.2978	870.3
181	psu|PFI0180w | organism=Plasmodium_falciparum_3D7 | product=alpha tubulin | location=MAL9:175540-177440(+) | length=453					20.2826		50264.4
	3788, 20080405_FT_T1	R.ANDDAFNTFFSETGAGK.H	1791.78	0.07378	2	5.6517	0.5616	2503.1
	3431, 20080405_25mM_T1	R.IHFMLSSYAPVVSAEK.A	1778.91	0.06492	3	2.7741	0.2368	1255
182	psu|PF14_0678 | organism=Plasmodium_falciparum_3D7 | product=exported protein 2 | location=MAL14:2905101-2906503(-) | length=287					20.2802		33390.8
	2910, 20080405_100mM_T1	R.SHTLYTHITPDAVPQLPK.E	2018.07	0.07878	2	5.6036	0.5889	1626.5
	3908, 20080405_100mM_T1	R.MWWVLLVR.E	1102.62	0.04338	2	2.2407	0.3485	910
183	psu|PF14_0187 | organism=Plasmodium_falciparum_3D7 | product=glutathione S-transferase | location=MAL14:802716-803480(+) | length=211					20.2795		24773.5
	4737, 20080405_25mM_T1	K.DTPFEQVPILQIGDLILAQSQAIVR.Y	2764.52	0.11564	3	5.5902	0.6253	1628.4
	4298, 20080405_50mM_T1	K.EKDTPFEQVPILQIGDLILAQSQAIVR.Y	3021.66	0.12637	3	4.5618	0.5899	1082.3
184	psu|PF14_0510 | organism=Plasmodium_falciparum_3D7 | product=hypothetical protein | location=MAL14:2206963-2208256(+) | length=275					20.2778		30471.9
	3970, 20080405_FT_T1	K.LGNMGGDMPNFAGLGGMDQFK.N	2156.96	0.08965	2	5.3308	0.6417	1403.8
	2191, 20080405_FT_T1	K.PINVEESK.Y	915.478	0.03209	2	2.5858	0.2765	788.8
185	gi|86170908|ref|XP_966109.1| homologue of human HSPC025 [Plasmodium falciparum 3D7]					20.2753		78080.1
	4496, 20080405_25mM_T1	K.FIDPLSNISFQILSNFQNIQNQTYSSDPTNR.Q	3601.76	0.14914	3	4.1942	0.4585	760.7
	4257, 20080405_150mM_T1	R.NTEVFESSIVFEVLHNLLLK.G	2331.26	0.08744	3	3.3548	0.4356	394
186	psu|PFA0310c | organism=Plasmodium_falciparum_3D7 | product=calcium-transporting ATPase | location=MAL1:265447-269412(-) | length=1228					20.2735		139326
	4126, 20080405_100mM_T1	K.FGDSTELALLHFVHNFDILPTFSK.N	2748.4	0.10561	4	5.4691	0.5232	1583.9
	3795, 20080405_500mM_T1	K.KFGDSTELALLHFVHNFDILPTFSK.N	2876.5	0.11136	3	5.3848	0.6424	2130.3
187	psu|PFE0040c | organism=Plasmodium_falciparum_3D7 | product=Mature parasite-infected erythrocyte surface antigen (MESA) or PfEMP2 | location=MAL5:43327-47761(-) | length=1434					20.2703		168185
	2789, 20080405_FT_T1	K.VSGPYENSENSNVTSESEETK.K	2286.98	0.09037	2	5.4066	0.6113	1884.7
	2493, 20080405_FT_T1	K.LLEM*QESER.R	1150.54	0.04354	2	3.0297	0.2624	585.2
188	psu|PFF0250w | organism=Plasmodium_falciparum_3D7 | product=RNA binding protein, putative | location=MAL6:217237-219504(+) | length=755					20.2646		85577.1
	2149, 20080405_150mM_T1	R.NMNNHNNNPHYQHNYNNSNMNNPNNNSK.Y	3353.37	0.10586	4	5.2914	0.4894	1517.1
	2109, 20080405_150mM_T1	R.NM*NNHNNNPHYQHNYNNSNMNNPNNNSK.Y	3369.36	0.10255	4	3.092	0.2444	678.3
189	psu|PFI1270w | organism=Plasmodium_falciparum_3D7 | product=hypothetical protein, conserved | location=MAL9:1040703-1041506(+) | length=217					20.2608		24682.6
	2998, 20080405_500mM_T1	K.NLQGTFYEIATNASDK.I	1771.85	0.06853	2	5.2159	0.6203	2636.4
	2508, 20080405_200mM_T1	R.TVLLDTYNK.L	1066.58	0.03557	2	2.1544	0.1502	503.8
190	gi|4529894|gb|AAD21817.1| HSP70-HOM [Homo sapiens]					20.2602		70361.4
	2690, 20080405_25mM_T1	K.ATAGDTHLGGEDFDNR.L	1675.73	0.06402	2	4.8673	0.602	1966.1
	2627, 20080405_200mM_T1	R.TTPSYVAFTDTER.L	1487.7	0.05584	2	2.985	0.5228	577.4
191	psu|PFB0100c | organism=Plasmodium_falciparum_3D7 | product=knob associated histidine-rich protein | location=MAL2:103385-105796(-) | length=654					20.2572		71259.4
	2590, 20080405_FT_T1	K.GASTTAGSTTGATTGANAVQSK.D	1938.94	0.07829	2	5.1448	0.6654	1354.3
	1379, 20080405_FT_T1	K.NAANNGEQVMSR.G	1290.59	0.04595	2	3.452	0.5216	855.6
192	psu|MAL13P1.413 | organism=Plasmodium_falciparum_3D7 | product=membrane associated histidine-rich protein, MAHRP-1 | location=MAL13:2784306-2785247(+) | length=249					20.2532		28930.5
	3788, 20080405_25mM_T1	R.NWFTNFMHAQTEDDDQTDGEGK.H	2586.05	0.10514	3	5.0648	0.546	929.3
	3409, 20080405_50mM_T1	K.KLMFIFMR.D	1085.6	0.03911	2	2.6788	0.3377	872.4
193	psu|MAL13P1.540 | organism=Plasmodium_falciparum_3D7 | product=putative hsp protein | location=MAL13:1769159-1771954(+) | length=932					20.2483		108118
	4314, 20080405_100mM_T1	K.IAGLELLGIINGVTAAAIHNVHDIPLNTTK.L	3078.73	0.11757	4	4.3175	0.436	1684.1
	4233, 20080405_25mM_T1	K.YPQLTLLNSNNILGYNLFDSLK.N	2540.34	0.09513	3	4.1239	0.4457	825
194	psu|PF11_0049 | organism=Plasmodium_falciparum_3D7 | product=hypothetical protein, conserved | location=MAL11:163986-174101(+) | length=3371					20.2436		391696
	2538, 20080405_FT_T1	K.NNDINSTNINNTNNK.N	1689.78	0.06633	2	4.8729	0.5059	1298.9
	1646, 20080405_25mM_T1	K.ANEDDVNRDDTYK.N	1554.67	0.05278	2	2.4463	0.4559	805.2
195	psu|PF14_0164 | organism=Plasmodium_falciparum_3D7 | product=NADP-specific glutamate dehydrogenase | location=MAL14:667411-668823(+) | length=470					20.2422		52512.7
	3675, 20080405_FT_T1	K.NASNYESLVDQEMNNVYER.V	2274.99	0.09331	2	4.8449	0.5938	2167.2
	3006, 20080405_FT_T1	R.VQYNSALGPYK.G	1239.64	0.01775	2	2.8084	0.3131	402.9
196	psu|PFE0850c | organism=Plasmodium_falciparum_3D7 | product=60S ribosomal protein L12, putative | location=MAL5:715763-716673(-) | length=165					20.2352		18100.8
	4005, 20080405_FT_T1	K.KPTTIQEMIDSGEIDVPLE.-	2115.05	0.08818	2	4.5773	0.532	702.6
	2673, 20080405_100mM_T1	R.QVGGEVGASSVLSPK.L	1414.75	0.05413	2	2.5368	0.3287	261.2
197	psu|PF08_0132 | organism=Plasmodium_falciparum_3D7 | product=glutamate dehydrogenase, putative | location=MAL8:147210-151403(+) | length=1397					20.2323		160324
	3459, 20080405_FT_T1	R.SLVGGPDGDLGSNAILQSK.T	1827.94	0.07134	2	4.6466	0.5722	1671.8
	2149, 20080405_50mM_T1	K.RGSINNLEEDEKK.D	1531.77	0.05139	3	4.4934	0.3999	1429.7
198	psu|PFL1420w | organism=Plasmodium_falciparum_3D7 | product=macrophage migration inhibitory factor homolog, putative | location=MAL12:1208902-1209532(+) | length=116					20.2282		12836.3
	3466, 20080405_FT_T1	K.PLGYIMSNYDYQK.N	1591.75	0.06475	2	4.1492	0.5476	1794.3
	2463, 20080405_50mM_T1	R.SNNSALADQITK.L	1261.64	0.04692	2	3.6697	0.3798	1007.4
199	gi|1374792|gb|AAB02395.1| selenium-binding protein [Homo sapiens] [MASS=52313]					20.2237		52279.7
	3443, 20080405_FT_T1	R.NTGTEAPDYLATVDVDPK.S	1905.91	0.07915	2	3.5569	0.5361	856.2
	3715, 20080405_FT_T1	K.LVLPSLISSR.I	1084.67	0.04094	2	2.074	0.1813	475.2
200	psu|PFD0810w | organism=Plasmodium_falciparum_3D7 | product=small GTP-binding protein sar1 | location=MAL4:736944-738205(+) | length=192					20.2229		22006.4
	2609, 20080405_100mM_T1	R.VAQHVPTLHPHSEELVVGK.I	2077.12	0.08115	3	4.1838	0.5575	711.6
	3298, 20080405_100mM_T1	K.IDKPDAASEDELRQHLNLFSNITVHNNMK.G	3349.66	0.12121	6	3.0911	0.2163	1189.1
201	psu|PF11_0270 | organism=Plasmodium_falciparum_3D7 | product=threonine -- tRNA ligase, putative | location=MAL11:1014333-1017374(-) | length=1013					20.2224		119471
	2366, 20080405_100mM_T1	K.NHDNDDNVHNNNNYPINHDDLHNNEK.K	3125.31	0.11586	4	3.8487	0.5022	531.5
	2650, 20080405_150mM_T1	K.EHNNIHDNHSLKPNINEEGLLK.K	2565.28	0.0939	3	3.813	0.4835	570.4
202	psu|PF14_0104 | organism=Plasmodium_falciparum_3D7 | product=eukaryotictranslation initiation factor 2 gamma subunit, putative | location=MAL14:427191-428588(+) | length=465					20.218		51212.1
	2622, 20080405_100mM_T1	K.STLVHAISGVHTVR.F	1476.83	0.05376	2	4.3591	0.5769	1896.4
	3644, 20080405_25mM_T1	R.SFDVNKPGEDIETLQGGVAGGSILHGVLK.V	2937.53	0.11782	4	4.2364	0.5407	701.8
203	psu|PF14_0191 | organism=Plasmodium_falciparum_3D7 | product=hypothetical protein | location=MAL14:820063-821592(+) | length=509					20.2165		59656.1
	3161, 20080405_25mM_T1	R.VHNDEKPEAPVENVVEDLK.E	2161.08	0.07712	3	4.1452	0.5701	1953.4
	4173, 20080405_FT_T1	R.YNELLNNLTLYFNK.N	1758.91	0.07121	2	3.9797	0.4153	989.8
204	psu|PFI0925w | organism=Plasmodium_falciparum_3D7 | product=gamma-glutamylcysteine synthetase | location=MAL9:777548-780739(+) | length=1063					20.2111		124383
	4472, 20080405_25mM_T1	R.LNLYIPMTLLEENLFR.A	1979.07	0.07731	2	4.2216	0.5082	675.4
	2624, 20080405_FT_T1	K.GMVEGSSSNSLSSK.V	1369.63	0.05034	2	3.2834	0.5098	1274.2
205	psu|PFI1110w | organism=Plasmodium_falciparum_3D7 | product=glutamate--ammonia ligase (glutamine synthetase), putative | location=MAL9:917189-918475(+) | length=428					20.2107		49672.8
	2362, 20080405_150mM_T1	R.YHHEVSTSQHEISLK.Y	1794.88	0.06536	2	4.1764	0.5799	1634.5
	3600, 20080405_100mM_T1	K.YVQHPENFNILTHALEGYESLHTINESPEFK.N	3656.77	0.14735	5	4.102	0.5504	1391
206	gi|4502565|ref|NP_001740.1| calpain, small subunit 1 [Homo sapiens]					20.2094		28297.7
	4550, 20080405_FT_T1	R.LFAQLAGDDMEVSATELMNILNK.V	2523.25	0.10837	3	4.187	0.4551	611.5
	3060, 20080405_FT_T1	R.SMVAVMDSDTTGK.L	1341.6	0.05009	2	3.3457	0.5829	1551.1
207	psu|PFI0895c | organism=Plasmodium_falciparum_3D7 | product=Mov34 domain-containing protein | location=MAL9:751348-752412(-) | length=320					20.2079		36796.8
	2790, 20080405_100mM_T1	K.DNHTNNLEHNHNNNQIDMNELSLK.K	2858.29	0.10805	4	3.6691	0.2745	1668.3
	2425, 20080405_50mM_T1	K.DHHETMYELK.Q	1302.58	0.04326	2	2.5077	0.1793	579.5
208	psu|MAL7P1.209 | organism=Plasmodium_falciparum_3D7 | product=AAA family ATPase, putative | location=MAL7:399276-401279(+) | length=668					20.2067		78579.8
	2133, 20080405_25mM_T1	K.QHSSNYTSSDDNSNFK.L	1830.75	0.07102	3	3.1704	0.394	324.6
	1809 - 1835, 20080405_25mM_T1	K.TKLEAESYQK.K	1196.62	0.03911	2	2.4318	0.29	609.6
209	psu|PF14_0563 | organism=Plasmodium_falciparum_3D7 | product=DEAD-box RNA helicase, putative | location=MAL14:2420700-2422925(+) | length=741					20.2067		84261.7
	2364 - 2366, 20080405_FT_T1	K.VSGEENTNNNNNEEVVK.K	1889.85	0.05962	2	4.1338	0.4097	708.8
	2462, 20080405_FT_T1	R.IGDTLNNTSNQR.V	1332.65	0.05083	2	3.6168	0.4515	741.7
210	psu|PF10_0028 | organism=Plasmodium_falciparum_3D7 | product=RNA binding protein, putative | location=MAL10:121116-123292(+) | length=248					20.2064		30032.9
	3093, 20080405_FT_T1	K.NDGSTLYVSNLSSK.I	1484.72	0.05779	2	3.2897	0.5976	688.7
	2241, 20080405_100mM_T1	K.RNEPHEPTPGEYK.G	1553.73	0.05424	3	2.9102	0.3817	1263.5
211	psu|PFA0555c | organism=Plasmodium_falciparum_3D7 | product=UMP-CMP kinase, putative | location=MAL1:440804-442570(-) | length=371					20.2041		44216.2
	2368, 20080405_25mM_T1	K.QEHNELNDQGESGVEK.K	1812.8	0.06827	3	4.0821	0.3048	1005.8
	1676, 20080405_50mM_T1	K.KQEHNELNDQGESGVEK.K	1940.89	0.05503	3	2.8922	0.2492	785.5
212	psu|PF10_0203 | organism=Plasmodium_falciparum_3D7 | product=ADP-ribosylation factor | location=MAL10:845085-846191(-) | length=181					20.2031		20898.8
	3203, 20080405_FT_T1	K.QDLPNAMSAAEVTEK.L	1603.76	0.06463	2	3.3364	0.4576	742.8
	3137, 20080405_100mM_T1	R.HYYSNTDGLIFVVDSNDRER.I	2400.12	0.08494	3	3.3218	0.5605	607.2
213	psu|PFE1150w | organism=Plasmodium_falciparum_3D7 | product=multidrug resistance protein | location=MAL5:957885-962144(+) | length=1419					20.197		162149
	2805, 20080405_50mM_T1	R.NGTFVQSHGTHDELLSAQDGIYK.K	2517.2	0.08847	3	3.94	0.2485	804.4
	1689, 20080405_FT_T1	K.TTAIVGETGSGK.S	1120.58	0.03923	2	2.2602	0.1898	390.7
214	psu|PFL0670c | organism=Plasmodium_falciparum_3D7 | product=Bi-functional aminoacyl-tRNA synthetase, putative | location=MAL12:590187-592427(-) | length=746					20.1969		86592.1
	3225, 20080405_100mM_T1	K.NMQEVIIHPLHNYSSLYIK.T	2299.19	0.0878	3	3.9371	0.3703	878.9
	1189, 20080405_25mM_T1	K.HGLAATIK.D	810.483	0.02391	2	2.6598	0.1645	430.1
215	psu|PF14_0053 | organism=Plasmodium_falciparum_3D7 | product=ribonucleotide reductase small subunit | location=MAL14:193216-194265(-) | length=349					20.1956		40573.6
	4359, 20080405_25mM_T1	R.FTLYPILYPDVWDFYK.K	2080.05	0.08184	2	3.911	0.5631	713.7
	3951, 20080405_50mM_T1	K.ESDRFTLYPILYPDVWDFYK.K	2567.25	0.10452	3	2.9204	0.2155	384.5
216	psu|PF14_0246 | organism=Plasmodium_falciparum_3D7 | product=phosphoenolpyruvate carboxylase, putative | location=MAL14:1036079-1039525(-) | length=1148					20.195		133875
	4760, 20080405_25mM_T1	R.VVPLLETIQSLQNSSIILENLLK.N	2564.49	0.10654	3	3.4388	0.2387	566.1
	1931, 20080405_FT_T1	R.NNVSTYDEATNK.F	1355.61	0.04924	2	2.6978	0.4935	358.1
217	psu|PF11_0301 | organism=Plasmodium_falciparum_3D7 | product=spermidine synthase | location=MAL11:1121928-1123375(+) | length=321					20.1949		36571.7
	3391, 20080405_FT_T1	K.NVLVVGGGDGGIIR.E	1325.75	0.05144	2	3.897	0.416	1695.8
	2483, 20080405_50mM_T1	K.YYNYENHSAAFK.L	1506.66	0.05401	2	3.7514	0.5252	2300.6
218	psu|PF14_0434 | organism=Plasmodium_falciparum_3D7 | product=hypothetical protein | location=MAL14:1875364-1876817(-) | length=351					20.1931		41908.7
	3141, 20080405_FT_T1	K.YPVTSINDVNENTYR.S	1784.84	0.07048	2	3.8612	0.5636	1010.8
	2029, 20080405_FT_T1	K.MYNDYNDNTSK.Y	1364.54	0.04973	2	2.4833	0.314	238.6
219	psu|PFF1350c | organism=Plasmodium_falciparum_3D7 | product=acetyl-coenzyme a synthetase | location=MAL6:1114545-1117538(-) | length=997					20.1911		113808
	2711, 20080405_50mM_T1	K.NSNMSYTTSMYYHDNNLNHINTNK.N	2876.24	0.10391	3	3.8213	0.4283	857.6
	2500, 20080405_100mM_T1	K.STHSHQSDHQNDFSLQQEDNNYTK.N	2860.22	0.1061	4	3.2417	0.3381	1068.5
220	psu|PF14_0407 | organism=Plasmodium_falciparum_3D7 | product=hypothetical protein | location=MAL14:1753453-1763607(+) | length=3384					20.189		404328
	2084, 20080405_100mM_T1	K.HSNSNNNNNDGNDYDNDGSLHQHNTDNR.R	3182.25	0.09804	4	3.7792	0.5186	2029.4
	2120, 20080405_150mM_T1	K.SDVHHHSFLK.S	1206.6	0.03675	3	2.738	0.3229	996.8
221	psu|PFL0815w | organism=Plasmodium_falciparum_3D7 | product=DNA-binding chaperone, putative | location=MAL12:670440-673259(+) | length=939					20.1876		110996
	2003, 20080405_50mM_T1	K.NQQNENNNNNIQHNNNNNNIPSHK.K	2827.26	0.09658	4	3.7522	0.4097	1257
	3123, 20080405_150mM_T1	K.KPWTHEEQHLLEQALIK.Y	2100.12	0.0768	4	3.1822	0.4073	680.8
222	psu|PF11_0396 | organism=Plasmodium_falciparum_3D7 | product=Protein phosphatase 2C | location=MAL11:1518305-1521235(+) | length=938					20.1834		107184
	2559, 20080405_FT_T1	R.NNGDEVNNSDIER.L	1475.64	0.05779	2	3.3431	0.44	1191.2
	2746, 20080405_25mM_T1	R.SDENYDSSNLNLGDNQDRK.N	2183.94	0.03312	3	2.5444	0.305	370
223	psu|PF07_0073 | organism=Plasmodium_falciparum_3D7 | product=seryl-tRNA synthetase, putative | location=MAL7:820170-821789(-) | length=539					20.1834		62414.5
	3741, 20080405_25mM_T1	K.NTNLNDEMDSEYEHFLTNFNTENK.Y	2919.24	0.11533	3	3.409	0.2599	343.5
	4039, 20080405_25mM_T1	K.LRPYMNNMDFIPFME.-	1917.87	0.07829	2	2.6793	0.4363	188.8
224	gi|4503483|ref|NP_001952.1| eukaryotic translation elongation factor 2 [Homo sapiens]					20.1818		95277.1
	1602, 20080405_50mM_T1	R.NM*SVIAHVDHGK.S	1323.65	0.03905	2	3.4296	0.1512	993.3
	2431, 20080405_100mM_T1	R.NMSVIAHVDHGK.S	1307.65	0.04924	2	3.0866	0.3675	731.3
225	psu|PF10_0325 | organism=Plasmodium_falciparum_3D7 | product=haloacid dehalogenase-like hydrolase, putative | location=MAL10:1339760-1340626(+) | length=288					20.1715		32820.6
	4346, 20080405_FT_T1	K.VLFSLPENILENTLK.L	1729.97	0.0772	2	3.0044	0.4753	583.8
	2562, 20080405_50mM_T1	K.NSAAYVGPSNNEHAISHVLK.T	2108.05	0.07493	3	2.5396	0.3581	271.2
226	psu|PF11_0166 | organism=Plasmodium_falciparum_3D7 | product=hypothetical protein | location=MAL11:596288-597202(-) | length=304					20.1663		33860.6
	2715, 20080405_FT_T1	K.NVVSEEQSINK.D	1246.63	0.04851	2	2.7642	0.4653	934.2
	1071, 20080405_25mM_T1	R.MNNAGTTNNSSNPPSKPQASTNNNK.S	2588.18	0.00327	3	2.7384	0.3957	875
227	psu|PF14_0632 | organism=Plasmodium_falciparum_3D7 | product=26S proteasome subunit, putative | location=MAL14:2709354-2713128(+) | length=1172					20.1662		132683
	2582, 20080405_25mM_T1	K.NPEHNDDNNKPNDNLTNDEPTYNNNDDK.A	3270.34	0.12368	4	3.3238	0.3284	1004.8
	2437, 20080405_25mM_T1	K.ENESNAITNEQQDENNNEKEDK.D	2592.09	0.10129	3	2.7035	0.3161	671.9
228	psu|PF14_0261 | organism=Plasmodium_falciparum_3D7 | product=proliferation-associated protein 2g4, putative | location=MAL14:1105142-1106456(-) | length=377					20.1656		42614.2
	3213, 20080405_50mM_T1	K.NAHILSQLFLK.S	1283.75	0.04631	2	3.0409	0.3432	771.4
	2809, 20080405_FT_T1	K.TDNSIQDETLK.N	1263.61	0.04766	2	3.0095	0.304	942.6
229	psu|PFF0430w | organism=Plasmodium_falciparum_3D7 | product=chaperone, putative | location=MAL6:358387-360199(+) | length=543					20.1581		61494.2
	3351, 20080405_FT_T1	K.YTFIEEVQNPK.S	1367.68	0.05242	2	3.1611	0.4712	1619.4
	3358, 20080405_FT_T1	K.LADDLVESIK.I	1102.6	0.04326	2	2.8971	0.2412	690.6
230	psu|PF10_0077 | organism=Plasmodium_falciparum_3D7 | product=eukaryotictranslation initiation factor 3 subunit 7, putative | location=MAL10:316649-318280(+) | length=543					20.1574		63070.9
	2437, 20080405_100mM_T1	K.NANDPDNHHILSIQSHK.T	1939.94	0.06882	3	2.8506	0.4422	913
	2536, 20080405_50mM_T1	K.KYQFEPSMK.F	1157.57	0.04033	2	2.2508	0.347	791.7
231	psu|PF08_0086 | organism=Plasmodium_falciparum_3D7 | product=RNA-binding protein, putative | location=MAL8:627189-630065(-) | length=958					20.1507		117009
	1322, 20080405_25mM_T1	K.DDNYHNFNK.K	1166.49	0.00103	2	2.7104	0.2499	458.8
	2145, 20080405_150mM_T1	K.NSHNHNFMYSK.N	1378.6	0.044	2	2.4445	0.4182	343.6
232	psu|PF14_0716 | organism=Plasmodium_falciparum_3D7 | product=Proteosome subunit alpha type 1, putative | location=MAL14:3067497-3068627(+) | length=254					20.1471		28819.3
	3251, 20080405_FT_T1	R.LYQVEYASEAIK.Q	1413.73	0.05474	2	2.9427	0.4791	896.4
	3228, 20080405_FT_T1	K.DYVVVSGLK.K	979.546	0.03478	2	2.3131	0.1775	794.8
233	psu|PFD0090c | organism=Plasmodium_falciparum_3D7 | product=hypothetical protein, conserved in P.falciparum | location=MAL4:121052-122509(-) | length=428					20.145		49712.6
	1477, 20080405_25mM_T1	K.LSQDYNDVNKK.F	1323.65	0.04473	2	2.8228	0.24	770.9
	1294, 20080405_50mM_T1	K.KLSQDYNDVNKK.F	1451.75	0.04351	2	2.3567	0.2306	502.4
234	psu|MAL13P1.61 | organism=Plasmodium_falciparum_3D7 | product=hypothetical protein, conserved in P. falciparum | location=MAL13:99651-100624(+) | length=245					20.1404		28236.9
	1607 - 1609, 20080405_100mM_T1	R.KNEITNHYSER.I	1390.67	0.04119	2	2.8087	0.2677	369.3
	2456, 20080405_25mM_T1	K.VHNDLNALK.S	1023.56	0.03697	2	2.2705	0.2881	627.8
235	psu|PFA0420w | organism=Plasmodium_falciparum_3D7 | product=hypothetical protein, conserved | location=MAL1:350323-350862(+) | length=179					20.137		19722.9
	2335, 20080405_200mM_T1	K.TNVEETQPVENVNNVNDDVRK.N	2413.16	0.08615	3	2.7403	0.2082	439.1
	2723, 20080405_150mM_T1	K.IPDLVTDENEK.T	1272.63	0.04643	2	2.1849	0.25	460.5
236	gi|825635|emb|CAA36839.1| calmodulin [Homo sapiens]					20.1293		17152
	1983, 20080405_25mM_T1	R.HVMTNLGEK.L	1028.52	0.03496	2	2.5556	0.4403	473.8
	1742, 20080405_25mM_T1	K.MKDTDSEEEIR.E	1352.6	0.04522	2	2.2987	0.2521	493.8
237	psu|PF14_0077 | organism=Plasmodium_falciparum_3D7 | product=plasmepsin 2 | location=MAL14:293471-294832(+) | length=453					18.2949		51448
	4030, 20080405_FT_T1	K.YFTVFDYDNQSVGIALAK.K	2051.01	0.08574	2	5.5228	0.6427	2330.9
	3246, 20080405_500mM_T1	K.DLSIGSVDPIVVELK.N	1583.89	0.06181	2	2.9672	0.558	1056
238	psu|PF11_0142 | organism=Plasmodium_falciparum_3D7 | product=hypothetical protein, conserved | location=MAL11:521121-522823(-) | length=388					18.2585		42679.7
	3673, 20080405_25mM_T1	R.NLGNFNFPNANMNLDFNTTNVTDNRPPEER.Y	3465.59	0.13046	3	5.1696	0.5868	467.7
	3412, 20080405_25mM_T1	K.ESLTLYGVADGNTMHLVR.S	1975.99	0.07634	2	3.6135	0.5044	366.8
239	psu|PF11_0463 | organism=Plasmodium_falciparum_3D7 | product=coat protein, gamma subunit, putative | location=MAL11:1783354-1786560(-) | length=1068					18.197		124290
	2659, 20080405_FT_T1	K.QNINNTAISSTTNK.N	1505.76	0.06487	2	3.9408	0.4444	560.8
	3313, 20080405_FT_T1	K.NNKDAIILFECIK.C	1520.81	0.00334	2	2.3132	0.3908	261.4
240	gi|2119276|pir||I38369 beta-tubulin - human (fragment)					18.1633		48848.5
	3756, 20080405_50mM_T1	R.LHFFM*PGFAPLTSR.G	1636.83	0.0988	2	3.1535	0.5676	1794.3
	1267, 20080405_25mM_T1	K.IREEYPDR.I	1077.53	0.03484	2	2.0975	0.2289	570.9
241	psu|PF14_0614 | organism=Plasmodium_falciparum_3D7 | product=hypothetical protein | location=MAL14:2619614-2624122(+) | length=1502					16.1925		177633
	3173, 20080405_150mM_T1	K.KSDWIFVVGHHPLISSGR.R	2035.09	0.07956	3	3.8509	0.5221	1469.6
	2948, 20080405_100mM_T1	R.DNKVVTKLHEGLTK.L	1581.9	-0.02131	2	2.129	0.5739	455.1
242	gi|4503507|ref|NP_001406.1| eukaryotic translation initiation factor 2, subunit 3 gamma, 52kDa [Homo sapiens]					16.1727		51077.3
	2794, 20080405_100mM_T1	R.QATINIGTIGHVAHGK.S	1616.89	0.06181	2	2.8067	0.4481	344.8
	2613, 20080405_50mM_T1	K.HILILQNK.I	978.61	0.03514	2	2.475	0.1254	663.8
243	psu|MAL13P1.222 | organism=Plasmodium_falciparum_3D7 | product=hypothetical protein, conserved | location=MAL13:1797609-1802075(+) | length=1488					12.2365		175886
	2899, 20080405_150mM_T1	K.IKEEHINISNINQNLTHNNTSPIINHPLK.L	3345.77	0.11689	5	4.7306	0.4542	1537.3
	1604, 20080405_FT_T1	K.LCNDENVK.I	934.43	0.02538	2	2.0585	0.1785	657.3
244	psu|PF13_0170 | organism=Plasmodium_falciparum_3D7 | product=glutaminyl-tRNA synthetase, putative | location=MAL13:1319287-1322043(-) | length=918					12.2149		108464
	2378, 20080405_50mM_T1	K.LNEHHENYDSSSGTCNVNNINQPNNNNNNK.E	3398.44	0.12344	4	4.2986	0.4942	1661.7
	3064, 20080405_500mM_T1	K.DKDTTNELPVFNLTVPLVDNTMLKK.K	2845.5	-0.08407	3	2.7785	0.3076	198.9
245	gi|31615344|pdb|1HL5|A Chain A, The Structure Of Holo Type Human Cu, Zn Superoxide Dismutase					10.4022		15794.9
	3164, 20080405_150mM_T1	K.GLTEGLHGFHVHEFGDNTAGCTSAGPHFNPLSR.K	3462.6	0.14004	4	7.6299	0.6502	2947.9
246	psu|PF13_0186 | organism=Plasmodium_falciparum_3D7 | product=hypothetical protein, conserved | location=MAL13:1382829-1383533(+) | length=234					10.3902		27385.8
	4057, 20080405_100mM_T1	R.NFYLHLLNEVNNISIDSSNIALHAITSDK.K	3255.66	0.1279	3	7.1356	0.5371	4990.8
247	psu|PF11_0302 | organism=Plasmodium_falciparum_3D7 | product=hypothetical protein | location=MAL11:1125950-1127308(+) | length=452					10.3685		51919
	4349, 20080405_25mM_T1	K.NQNEDNVDNHMNIEEISQEFFSGFNPFGTMK.I	3632.57	0.15195	3	7.3706	0.5266	1941.5
248	psu|MAL7P1.12					10.3641
	3651, 20080405_100mM_T1	K.NAHLGEGLGNNFLSNIAAVDGIYHVVR.A	2850.46	0.11728	3	7.2814	0.6768	2132.7
249	psu|PFF0835w | organism=Plasmodium_falciparum_3D7 | product=hypothetical protein, conserved | location=MAL6:717047-718914(+) | length=446					10.3307		52947.8
	4041 - 4046, 20080405_500mM_T1	K.KLEDIDVLPYREELALIENMLAYLK.K	2991.61	0.12742	3	6.6141	0.6725	2744.5
250	psu|PFL1685w | organism=Plasmodium_falciparum_3D7 | product=hypothetical protein, conserved | location=MAL12:1458221-1459170(+) | length=151					10.3292		16205.6
	2552, 20080405_50mM_T1	R.HVEVSHVNSNVDNQQLNQAAAINSEK.N	2845.38	0.1107	3	6.5844	0.5849	2085.3
251	psu|PF11_0272 | organism=Plasmodium_falciparum_3D7 | product=ribosomal protein S18, putative | location=MAL11:1023789-1024495(-) | length=156					10.3268		17879.8
	3661, 20080405_50mM_T1	K.RAGELTTEEIDNIVHIMSTPTQFK.I	2730.38	0.10868	3	5.9498	0.597	1668
252	psu|PF13_0102 | organism=Plasmodium_falciparum_3D7 | product=DNAJ-like Sec63 homologue | location=MAL13:774991-776946(-) | length=651					10.3167		75824
	4172, 20080405_25mM_T1	R.EIFVHPEDIELDNEPTLFQQMLGDINK.K	3184.55	0.12827	3	6.3333	0.5156	2448.6
253	psu|PF13_0287 | organism=Plasmodium_falciparum_3D7 | product=adenylosuccinate synthetase | location=MAL13:2170679-2172130(+) | length=442					10.3111		50032.8
	3816, 20080405_100mM_T1	K.AHILFDIHQIIDSIQETK.K	2121.13	0.08452	2	6.2227	0.6355	2622.2
254	psu|PFI0325c | organism=Plasmodium_falciparum_3D7 | product=hypothetical protein, conserved | location=MAL9:320808-323339(-) | length=843					10.3082		96798.1
	4295, 20080405_25mM_T1	K.FNEEQFLNDNLNVLGFLEETTSGEK.F	2887.36	0.12113	3	5.4221	0.496	1571.1
255	psu|MAL8P1.83 | organism=Plasmodium_falciparum_3D7 | product=eukaryotictranslation initiation factor, putative | location=MAL8:731038-733308(-) | length=266					10.3069		31005
	3848, 20080405_FT_T1	R.VTNLSEDVNENELSNLFGK.V	2122.03	0.08793	2	5.7694	0.5593	2656.3
256	psu|PF14_0390 | organism=Plasmodium_falciparum_3D7 | product=hypothetical protein | location=MAL14:1673329-1674012(-) | length=227					10.3047		26291.1
	3812, 20080405_FT_T1	K.NSNTVDSSENVEEVVDNLTSEK.N	2409.09	0.10039	2	6.0936	0.629	3167.5
257	gi|14278147|pdb|1D4X|A Chain A, Crystal Structure Of Caenorhabditis Elegans Mg-Atp Actin Complexed With Human Gelsolin Segment 1 At 1.75 A Resolution					10.2871		41637.7
	3305, 20080405_25mM_T1	K.YPIEHGIVTNWDDMEK.I	1946.9	0.07354	2	5.7419	0.5979	3448.8
258	psu|PF13_0315 | organism=Plasmodium_falciparum_3D7 | product=RNA binding protein, putative | location=MAL13:2355584-2357531(-) | length=509					10.2818		57078.9
	3175, 20080405_25mM_T1	K.EYYSGEGRPYYYNEQTNTTQWEMPK.E	3134.35	0.11594	3	5.637	0.5526	1530.5
259	psu|PF14_0428 | organism=Plasmodium_falciparum_3D7 | product=histidine -- tRNA ligase, putative | location=MAL14:1851599-1854997(-) | length=1132					10.2816		133583
	2396, 20080405_100mM_T1	K.NNHQNHVNVQIDENVQNK.K	2144.02	0.08407	3	5.4904	0.4024	3390.9
260	psu|PF13_0129 | organism=Plasmodium_falciparum_3D7 | product=ribosomal protein L6 homologue, putative | location=MAL13:965687-966481(-) | length=190					10.2755		21587.8
	2854, 20080405_100mM_T1	R.LVHAHFPINSNIVDNNTR.I	2061.06	0.08379	2	4.0257	0.4647	946
261	psu|PFE0335w | organism=Plasmodium_falciparum_3D7 | product=hypothetical protein, conserved | location=MAL5:284691-288023(+) | length=929					10.2746		110123
	1708 - 1713, 20080405_100mM_T1	K.HDHNISSNNQMSTNQNQSSTQK.N	2500.09	0.07347	4	5.4927	0.4087	2072.4
262	gi|157829557|pdb|12CA|A Chain A, Altering The Mouth Of A Hydrophobic Pocket. Structure And Kinetics Of Human Carbonic Anhydrase Ii Mutants At Residue Val-121					10.2743		29199.9
	3606, 20080405_25mM_T1	K.LNFNGEGEPEELMVDNWRPAQPLK.N	2783.35	0.09086	3	4.855	0.4279	1094.4
263	psu|PF07_0008 | organism=Plasmodium_falciparum_3D7 | product=hypothetical protein | location=MAL7:160323-161355(-) | length=253					10.2711		27656.3
	3087, 20080405_FT_T1	R.NYSLGNLSTGTTSQGSTSSR.H	2017.94	0.07121	2	5.423	0.609	1702.2
264	psu|PFE1370w | organism=Plasmodium_falciparum_3D7 | product=hsp70 interacting protein, putative | location=MAL5:1143612-1145353(+) | length=458					10.2702		51092.2
	3398, 20080405_25mM_T1	K.IEAAELVQDNKFEEALEK.Y	2076.05	0.08037	2	5.4048	0.5551	2231.6
265	psu|MAL7P1.171 | organism=Plasmodium_falciparum_3D7 | product=hypothetical protein | location=MAL7:1380751-1387189(+) | length=2110					10.2672		244045
	2336, 20080405_50mM_T1	R.RASVSEINENVEETKK.D	1832.93	0.06461	3	5.3431	0.3131	1359.1
266	psu|MAL7P1.171 | organism=Plasmodium_falciparum_3D7 | product=hypothetical protein | location=MAL7:1380751-1387189(+) | length=2110					10.2662		244045
	2344, 20080405_50mM_T1	R.RASVSEINENVEETKK.D	1832.93	0.0626	3	5.3248	0.3668	1333.1
267	psu|MAL7P1.202 | organism=Plasmodium_falciparum_3D7 | product=hypothetical protein, conserved | location=MAL7:348781-352470(+) | length=1229					10.2642		145416
	3682, 20080405_FT_T1	K.DNVTLDNIVTAQTQNFNK.E	2035.01	0.05889	2	5.2841	0.6265	1785.8
268	psu|MAL13P1.303 | organism=Plasmodium_falciparum_3D7 | product=polyadenylate binding protein, putative | location=MAL13:2436771-2439030(-) | length=408					10.2634		47124.3
	3477, 20080405_100mM_T1	R.VSTNDVHQSFINTQYGHFPYNFFK.N	2890.36	0.11392	3	5.2679	0.4928	1441.5
269	psu|PF13_0109 | organism=Plasmodium_falciparum_3D7 | product=N2,N2-dimethylguanosine tRNA methyltransferase, putative | location=MAL13:796140-798554(-) | length=804					10.2625		94757.2
	2603, 20080405_FT_T1	K.TDQNNLTNNENQNNDNSSVQTK.K	2492.09	0.16007	3	5.0282	0.6092	753.6
270	psu|PF13_0014 | organism=Plasmodium_falciparum_3D7 | product=40S ribosomal protein S7 homologue, putative | location=MAL13:150985-151837(-) | length=194					10.2608		22466.6
	4331, 20080405_25mM_T1	R.TLTSVYDSILEDIVSPSEIIGK.R	2379.25	0.096	2	4.7648	0.5386	978.2
271	psu|MAL13P1.303 | organism=Plasmodium_falciparum_3D7 | product=polyadenylate binding protein, putative | location=MAL13:2436771-2439030(-) | length=408					10.2603		47124.3
	3484, 20080405_100mM_T1	R.VSTNDVHQSFINTQYGHFPYNFFK.N	2890.36	0.08188	3	5.2065	0.5511	1774.7
272	psu|MAL8P1.32 | organism=Plasmodium_falciparum_3D7 | product=nucleoside transporter, putative | location=MAL8:1063376-1065133(-) | length=585					10.2603		67598.4
	3877, 20080405_FT_T1	K.SQNISYPININSIIYESK.T	2083.07	0.08549	2	5.1871	0.6405	1190.9
273	gi|114665857|ref|XP_511294.2| PREDICTED: enolase 3 [Pan troglodytes]					10.2601		46957.4
	3021, 20080405_500mM_T1	R.AAVPSGASTGIYEALELR.D	1804.94	0.06792	2	4.2837	0.6382	671.5
274	gi|27574029|pdb|1N11|A Chain A, D34 Region Of Human Ankyrin-R And Linker [MASS=4					10.2589		46366.4
	2967, 20080405_50mM_T1	K.LLLENNANPNLATTAGHTPLHIAAR.E	2622.41	0.0944	3	5.1772	0.4746	1000.4
275	psu|PF14_0350 | organism=Plasmodium_falciparum_3D7 | product=hypothetical protein | location=MAL14:1502591-1504427(+) | length=548					10.2588		64615.3
	2285, 20080405_25mM_T1	K.HNLENNEYNNETQNK.V	1860.81	0.07121	2	5.1762	0.6089	1251.4
276	gi|93279697|pdb|2FOY|A Chain A, Human Carbonic Anhydrase I Complexed With A Two-Prong Inhibitor					10.2577		28721.3
	3050, 20080405_50mM_T1	K.EIINVGHSFHVNFEDNDNR.S	2256.04	0.07403	2	4.2448	0.6147	1064.5
277	psu|PF14_0198 | organism=Plasmodium_falciparum_3D7 | product=glycine -- tRNA ligase, putative | location=MAL14:846533-849172(+) | length=879					10.257		103097
	3769 - 3773, 20080405_500mM_T1	R.ISMSHLVDIINSMLHAK.K	1909	0.07865	3	5.1408	0.5054	1947.6
278	psu|PFD0310w | organism=Plasmodium_falciparum_3D7 | product=sexual stage-specific protein precursor | location=MAL4:335693-336166(+) | length=157					10.2569		16615.6
	2975, 20080405_25mM_T1	K.GSPSTLQTPGSSSGASLHAVGPNQGGLSQGLSGK.D	3121.55	0.11985	3	5.1375	0.6214	869.1
279	psu|PF11_0282 | organism=Plasmodium_falciparum_3D7 | product=deoxyuridine 5'-triphosphate nucleotidohydrolase, putative | location=MAL11:1060260-1060781(-) | length=173					10.2568		19561
	3272, 20080405_100mM_T1	K.THHEGDSGLDLFIVKDEVLKPK.S	2477.3	0.08695	5	5.1357	0.6264	2757.4
280	psu|PFF1025c | organism=Plasmodium_falciparum_3D7 | product=pyridoxine biosynthetic enzyme pdx1 homologue, putative | location=MAL6:871294-872199(-) | length=301					10.2556		32992
	4375, 20080405_FT_T1	K.IAEEAGAIGVMVLENIPSELR.N	2211.17	0.09543	3	5.1122	0.4673	1283.5
281	psu|MAL7P1.171 | organism=Plasmodium_falciparum_3D7 | product=hypothetical protein | location=MAL7:1380751-1387189(+) | length=2110					10.2556		244045
	2331, 20080405_50mM_T1	R.RASVSEINENVEETKK.D	1832.93	0.06059	3	5.1115	0.4049	1283.3
282	psu|PF14_0545 | organism=Plasmodium_falciparum_3D7 | product=thioredoxin | location=MAL14:2343576-2344154(-) | length=104					10.2513		11708.8
	3413, 20080405_FT_T1	K.NGSSVDTLLGANDSALK.Q	1661.83	0.06816	2	5.0258	0.5864	1600.2
283	psu|PF10_0067 | organism=Plasmodium_falciparum_3D7 | product=hypothetical protein | location=MAL10:273599-275426(+) | length=349					10.2505		41754.6
	2909, 20080405_100mM_T1	K.HEDNYINVLQHVR.R	1636.82	0.05875	3	4.9058	0.5552	2922.2
284	psu|PF08_0032 | organism=Plasmodium_falciparum_3D7 | product=DnaJ protein, putative | location=MAL8:1044885-1046852(+) | length=655					10.2505		76633.7
	4048, 20080405_50mM_T1	K.IYPTIFILSPDGTYQLYSNIFNATSK.D	2966.52	0.11594	3	3.6272	0.4635	505.1
285	psu|PF11_0471 | organism=Plasmodium_falciparum_3D7 | product=hypothetical protein | location=MAL11:1821029-1822966(-) | length=645					10.2504		73082.9
	2569, 20080405_FT_T1	K.INSNEEIDQSDNANK.K	1690.75	0.04131	2	5.0081	0.4936	1376.3
286	gi|112798|sp|P16452|EPB42_HUMAN Erythrocyte membrane protein band 4.2 (Erythrocyte protein 4.2) (P4.2)					10.2504		76924.7
	3186, 20080405_FT_T1	R.VLPTPQTQATQEGALLNK.R	1909.04	0.07561	2	4.3274	0.6444	884.4
287	psu|PF10_0114 | organism=Plasmodium_falciparum_3D7 | product=DNA repair protein RAD23, putative | location=MAL10:449153-450322(+) | length=389					10.2501		44367.5
	2732, 20080405_FT_T1	K.SDDNINVTTSNTEEQK.E	1794.8	0.07268	2	5.0017	0.3734	1355.2
288	psu|PF14_0122 | organism=Plasmodium_falciparum_3D7 | product=nuclear transport factor 2, putative | location=MAL14:491478-492221(-) | length=124					10.2499		14162.2
	3626, 20080405_25mM_T1	K.EFVNHYFQLFNSGR.N	1757.84	0.06877	2	4.0078	0.5368	797.6
289	psu|PF14_0569 | organism=Plasmodium_falciparum_3D7 | product=hypothetical protein | location=MAL14:2441281-2443832(+) | length=801					10.2482		93534.7
	2437, 20080405_150mM_T1	R.RNENILKPHESQQAGLYENK.I	2368.2	0.08242	4	4.5048	0.5242	2543.4
290	psu|PF14_0354 | organism=Plasmodium_falciparum_3D7 | product=hypothetical protein | location=MAL14:1517013-1519313(+) | length=766					10.2475		90983.6
	2094, 20080405_100mM_T1	K.HNIEEQQKQEEGYK.Q	1759.82	0.05717	3	4.4507	0.4209	1894.2
291	gi|4557014|ref|NP_001743.1| catalase [Homo sapiens]					10.2463		59718.9
	2744, 20080405_100mM_T1	K.NAIHTFVQSGSHLAAR.E	1708.89	0.06377	2	4.4991	0.6517	1430.2
292	psu|PF07_0088 | organism=Plasmodium_falciparum_3D7 | product=40S ribosomal protein S5, putative | location=MAL7:986835-987540(-) | length=195					10.2452		21849.5
	4185 - 4187, 20080405_200mM_T1	R.IVAYAFEIIHLMTGENPLQVFVNAVQK.G	3044.63	0.1205	4	4.9046	0.3779	927.1
293	psu|PFF0420c | organism=Plasmodium_falciparum_3D7 | product=proteasome subunit alpha type 2, putative | location=MAL6:351776-352771(-) | length=235					10.2443		26511.7
	3850, 20080405_50mM_T1	K.DIEIEDAIHTAILTLK.E	1794.98	0.06951	2	4.8862	0.4396	1856
294	gi|190613413|pdb|2VFA|A Chain A, Crystal Structure Of A Chimera Of Plasmodium Falciparum And Human Hypoxanthine-Guanine Phosphoribosyl Transferases					10.242		25781.2
	3664 - 3669, 20080405_500mM_T1	K.ADFVGFSIPDHFVVGYSLDYNEIFR.D	2907.4	0.10129	3	4.8399	0.6295	1327.3
295	psu|PFD0305c | organism=Plasmodium_falciparum_3D7 | product=vacuolar ATP synthase subunit b | location=MAL4:329739-331698(-) | length=494					10.2412		55753.3
	4203, 20080405_25mM_T1	R.NGSITQFPILTMPNDDITHPIPDLTGYITEGQIFVDR.N	4129.06	0.17007	4	4.8245	0.5447	1362.9
296	psu|PF13_0076 | organism=Plasmodium_falciparum_3D7 | product=hypothetical protein, conserved | location=MAL13:112895-113918(-) | length=312					10.241		36509.7
	2477, 20080405_25mM_T1	K.QSHVTNSATEVAAQENNSTEEK.K	2374.08	0.08823	3	4.1918	0.4769	1634.8
297	psu|MAL7P1.67 | organism=Plasmodium_falciparum_3D7 | product=hypothetical protein, conserved | location=MAL7:676841-678572(-) | length=204					10.2409		23829.1
	4675, 20080405_25mM_T1	K.DIQGFDPNSVLNLSENVFNIFLDTK.T	2839.41	0.11558	3	4.7462	0.6401	1272.2
298	psu|PFL0075w | organism=Plasmodium_falciparum_3D7 | product=XPA binding protein 1, putative | location=MAL12:98978-100471(+) | length=497					10.2404		57607.8
	2618, 20080405_FT_T1	K.ILNNNNNNNEEEEEEEK.N	2074.88	0.08379	2	4.7624	0.4542	795.6
299	psu|PF14_0322 | organism=Plasmodium_falciparum_3D7 | product=hypothetical protein | location=MAL14:1366922-1368145(+) | length=407					10.238		47798.5
	4112, 20080405_150mM_T1	K.FIQLSNGNPIEILHAIYHGIDVIEPNFPYYLAK.N	3798.99	0.14272	4	4.1065	0.4915	985.2
300	psu|PFE0865c | organism=Plasmodium_falciparum_3D7 | product=splicing factor, putative | location=MAL5:724679-725749(-) | length=270					10.2377		31369.8
	3233, 20080405_500mM_T1	R.YVVEVTGLPISGSWQDLK.D	1991.05	0.07769	2	4.7539	0.6102	954.3
301	psu|PF11_0105 | organism=Plasmodium_falciparum_3D7 | product=hypothetical protein | location=MAL11:390062-393331(-) | length=440					10.2339		52202.3
	2570, 20080405_FT_T1	K.MENTTQEPNPSTEDK.V	1720.73	0.06817	2	4.6783	0.4783	1250.5
302	psu|PFF1480w | organism=Plasmodium_falciparum_3D7 | product=microtubule-associated protein ytm1 homologue, putative | location=MAL6:1276332-1277828(+) | length=498					10.2338		58586.1
	4110, 20080405_50mM_T1	K.INIFDNNYIINELLNDLTNEHNTNK.R	2988.47	0.11563	3	4.6751	0.4623	376.7
303	psu|PFE0185c | organism=Plasmodium_falciparum_3D7 | product=60S ribosomal subunit protein L31, putative | location=MAL5:151422-152384(-) | length=120					10.2323		14055.8
	3376, 20080405_25mM_T1	K.MYTIVEHVMVDSYK.G	1714.82	0.06035	2	4.6468	0.5133	1971.5
304	psu|PF13_0291 | organism=Plasmodium_falciparum_3D7 | product=replication licensing factor, putative | location=MAL13:2183768-2186557(+) | length=929					10.2312		105607
	2252, 20080405_25mM_T1	K.VNKLDQETENTEQNK.K	1789.86	0.11435	3	4.6249	0.3908	922.6
305	psu|PFL1425w | organism=Plasmodium_falciparum_3D7 | product=t-complex protein 1, gamma subunit, putative | location=MAL12:1211778-1213553(+) | length=542					10.231		60624
	4713, 20080405_50mM_T1	R.SQDEEVGDGTTSVVILSGELLSVAETFLR.Q	3051.54	0.12851	3	4.6202	0.4916	1446.8
306	psu|PFL1425w | organism=Plasmodium_falciparum_3D7 | product=t-complex protein 1, gamma subunit, putative | location=MAL12:1211778-1213553(+) | length=542					10.2303		60624
	4737, 20080405_50mM_T1	R.SQDEEVGDGTTSVVILSGELLSVAETFLR.Q	3051.54	0.11917	3	4.6065	0.5008	1054.6
307	gi|23510451|ref|NP_001631.3| N-acylaminoacyl-peptide hydrolase [Homo sapiens]					10.2297		81172.8
	3419, 20080405_25mM_T1	R.QYLVFHDGDSVVFAGPAGNSVETR.G	2565.24	0.09824	3	4.5945	0.3398	1395
308	psu|PFL2140c | organism=Plasmodium_falciparum_3D7 | product=ADP-ribosylation factor GTPase-activating protein | location=MAL12:1868522-1869520(-) | length=332					10.2279		37264.9
	4270, 20080405_50mM_T1	K.NQYSNEEPDFISSLNTSEIIENVSATFSNLINK.A	3717.78	0.14297	4	4.5576	0.4082	764.6
309	psu|PFE1355c | organism=Plasmodium_falciparum_3D7 | product=ubiquitin carboxyl-terminal hydrolase, putative | location=MAL5:1132932-1134849(-) | length=605					10.2262		70688.6
	3227, 20080405_500mM_T1	K.HVQEHTNQINKEELIELPTGEYELISVITHK.G	3641.88	0.14541	4	4.5242	0.5614	2084.4
310	psu|PFC0900w | organism=Plasmodium_falciparum_3D7 | product=T-complex protein 1 epsilon subunit, putative | location=MAL3:842383-843990(+) | length=535					10.2257		59138.4
	5206, 20080405_FT_T1	K.DLLSNIVVDAVLSVADMK.R	1902.03	0.08843	2	4.0355	0.685	942.6
311	psu|PF08_0071 | organism=Plasmodium_falciparum_3D7 | product=Fe-superoxide dismutase | location=MAL8:709349-709945(+) | length=198					10.2219		22719.2
	3181, 20080405_50mM_T1	K.YALNALSPHISEETLNFHYNK.H	2461.21	0.08652	3	4.437	0.3704	891.4
312	psu|PFI1085w | organism=Plasmodium_falciparum_3D7 | product=ubiquitin-like protein, putative | location=MAL9:895405-900294(+) | length=1542					10.2206		181975
	2888, 20080405_50mM_T1	R.MHNNMNTNFYSYNNDPIYR.N	2408.02	0.09067	3	3.6535	0.4567	810.6
313	psu|PF14_0083 | organism=Plasmodium_falciparum_3D7 | product=ribosomal protein S8e, putative | location=MAL14:323317-324172(+) | length=218					10.2189		25035.4
	3223, 20080405_500mM_T1	K.ADGYIIEGDELLFYK.R	1745.86	0.06902	2	4.3772	0.4994	1578.6
314	psu|PF11_0055 | organism=Plasmodium_falciparum_3D7 | product=hypothetical protein | location=MAL11:196768-198356(+) | length=424					10.2189		49234.9
	3127, 20080405_100mM_T1	K.SSNTHHFLIYPINPMPK.F	1996.01	0.07683	2	4.377	0.585	1212.7
315	psu|MAL13P1.283					10.2178
	4255, 20080405_50mM_T1	K.AFSDALELIPYTLAENAGLSPLHIVTELR.N	3153.68	0.12363	3	3.8972	0.5887	867.8
316	psu|PFF0860c | organism=Plasmodium_falciparum_3D7 | product=histone h2a | location=MAL6:748413-748811(-) | length=132					10.2171		14113.7
	3402, 20080405_500mM_T1	K.FLAGVTFASGGVLPNIHNVLLPK.K	2364.34	0.09238	3	4.1266	0.4758	1008.5
317	psu|PFE0915c | organism=Plasmodium_falciparum_3D7 | product=proteasome subunit beta type 1 | location=MAL5:759829-760996(-) | length=260					10.2167		29710.4
	3683, 20080405_FT_T1	K.NTNFNLGDDINFVK.D	1610.78	0.04973	2	4.334	0.5304	1185.5
318	psu|MAL13P1.283 | organism=Plasmodium_falciparum_3D7 | product=TCP-1/cpn60 chaperonin family, putative | location=MAL13:2288507-2290467(+) | length=528					10.2167		57935.7
	4262, 20080405_50mM_T1	K.AFSDALELIPYTLAENAGLSPLHIVTELR.N	3153.68	0.12509	3	4.3334	0.5914	624.5
319	psu|PF07_0054 | organism=Plasmodium_falciparum_3D7 | product=histone h2b, putative | location=MAL7:698478-698849(-) | length=123					10.2163		13754.5
	4508, 20080405_FT_T1	K.SMNIMNSFINDIFDR.L	1816.84	0.08172	2	4.1002	0.5779	911.7
320	psu|PF14_0520 | organism=Plasmodium_falciparum_3D7 | product=6-phosphogluconate dehydrogenase, decarboxylating, putative | location=MAL14:2241369-2242775(+) | length=468					10.2161		52960
	4206, 20080405_50mM_T1	K.KDDLTNNYLVDMILDIAGAK.G	2222.14	0.08603	3	4.3221	0.4959	2283.5
321	psu|PF13_0349 | organism=Plasmodium_falciparum_3D7 | product=nucleoside diphosphate kinase b; putative | location=MAL13:2657908-2658357(+) | length=149					10.2156		17000.9
	2198, 20080405_25mM_T1	K.NVIHGSDSVASANK.E	1398.7	0.04705	2	4.3121	0.5319	1660.8
322	psu|PF14_0417 | organism=Plasmodium_falciparum_3D7 | product=heat shock protein, putative | location=MAL14:1797231-1800014(+) | length=927					10.2139		106932
	2647, 20080405_FT_T1	K.STNGIDDNSNISENK.I	1607.71	0.06389	2	4.2785	0.5047	1390.3
323	psu|PFL1425w | organism=Plasmodium_falciparum_3D7 | product=t-complex protein 1, gamma subunit, putative | location=MAL12:1211778-1213553(+) | length=542					10.2127		60624
	4718, 20080405_50mM_T1	R.SQDEEVGDGTTSVVILSGELLSVAETFLR.Q	3051.54	0.10727	3	4.253	0.5798	866
324	psu|PF14_0589 | organism=Plasmodium_falciparum_3D7 | product=valine - tRNA ligase, putative | location=MAL14:2514608-2517880(+) | length=1090					10.2117		127989
	2849, 20080405_25mM_T1	R.EVVEQNDNNIESVNTNHINEINK.C	2666.27	0.10239	3	4.2344	0.4059	1042.2
325	psu|PF11_0352					10.2117
	2169, 20080405_100mM_T1	K.KPHTAIDYNDSR.T	1416.69	0.04748	3	4.2167	0.5088	2557
326	psu|PF11_0099 | organism=Plasmodium_falciparum_3D7 | product=heat shock protein DnaJ homologue Pfj2 | location=MAL11:373238-374860(-) | length=540					10.2084		62337.2
	3378, 20080405_150mM_T1	R.GEHAHGFHFDQDVVNEIFK.Q	2226.04	0.08115	3	4.1672	0.5544	1217.4
327	psu|PFI0630w | organism=Plasmodium_falciparum_3D7 | product=26S proteasome regulatory subunit, putative | location=MAL9:567274-568631(+) | length=338					10.2073		39111.9
	3341, 20080405_150mM_T1	K.HVVVHPIVLLSVVDHYNR.I	2096.18	0.07876	4	4.1455	0.636	1535.5
328	psu|PFC0465c | organism=Plasmodium_falciparum_3D7 | product=hypothetical protein, conserved | location=MAL3:467536-469837(-) | length=600					10.2063		71620.6
	2257, 20080405_150mM_T1	K.EHVSHQNEHNINNVNLK.K	2025.98	0.07132	3	3.2286	0.4883	808.9
329	gi|157830746|pdb|1CVC|A Chain A, Redesigning The Zinc Binding Site Of Human Carbonic Anhydrase Ii: Structure Of A His2asp-Zn2+ Metal Coordination Polyhedron					10.2052		29074.9
	2948, 20080405_100mM_T1	K.YAAELHLVHWNTK.Y	1581.82	0.0573	2	4.1045	0.4752	2157.6
330	psu|MAL13P1.81 | organism=Plasmodium_falciparum_3D7 | product=hypothetical protein, conserved | location=MAL13:652996-654040(-) | length=183					10.2023		21450.6
	2041, 20080405_25mM_T1	K.KNEEENDITQPR.I	1472.7	0.04363	2	3.1487	0.2268	911.8
331	gi|4506743|ref|NP_001003.1| ribosomal protein S8 [Homo sapiens]					10.2006		24190.2
	3042, 20080405_150mM_T1	R.IIDVVYNASNNELVR.T	1718.91	0.06315	2	4.0117	0.2885	1014.7
332	psu|PFL1425w | organism=Plasmodium_falciparum_3D7 | product=t-complex protein 1, gamma subunit, putative | location=MAL12:1211778-1213553(+) | length=542					10.1998		60624
	4733, 20080405_50mM_T1	R.SQDEEVGDGTTSVVILSGELLSVAETFLR.Q	3051.54	0.12118	3	3.9952	0.497	681.1
333	psu|MAL8P1.52 | organism=Plasmodium_falciparum_3D7 | product=hypothetical protein, conserved | location=MAL8:966895-967730(+) | length=124					10.1991		14051.3
	2183, 20080405_50mM_T1	K.KPNSKEEEEINQPVK.K	1768.91	0.0593	3	3.416	0.3061	703.8
334	psu|PFD0485w | organism=Plasmodium_falciparum_3D7 | product=hypothetical protein, conserved | location=MAL4:466607-468334(+) | length=575					10.1989		68490.3
	2219, 20080405_150mM_T1	K.NQNHHNDNHLENNNVLTK.K	2155	0.07168	4	3.7743	0.4505	2041
335	gi|28549|emb|CAA23749.1| alpha globin [Homo sapiens] [MASS=13582]					10.1987		13574.1
	3000, 20080405_50mM_T1	R.HFDLSHGSAQVK.G	1325.66	0.02765	3	3.9392	0.4204	1112.6
336	psu|PFL2055w | organism=Plasmodium_falciparum_3D7 | product=40S ribosomal protein S17, putative | location=MAL12:1803641-1804471(+) | length=137					10.1986		16056.7
	2441, 20080405_25mM_T1	K.VHNPMINTNQQK.Q	1423.71	0.05254	2	3.9712	0.5473	996.5
337	psu|MAL13P1.283 | organism=Plasmodium_falciparum_3D7 | product=TCP-1/cpn60 chaperonin family, putative | location=MAL13:2288507-2290467(+) | length=528					10.1971		57935.7
	4219, 20080405_150mM_T1	K.AFSDALELIPYTLAENAGLSPLHIVTELR.N	3153.68	0.12326	3	3.9413	0.5292	434.8
338	psu|PF13_0346 | organism=Plasmodium_falciparum_3D7 | product=ubiquitin/ribosomal fusion protein uba52 homologue, putative | location=MAL13:2628869-2629595(-) | length=128					10.1957		14607.9
	2862, 20080405_200mM_T1	K.TITLDVEPSDTIENVK.A	1773.91	0.06682	2	3.9076	0.6047	894.3
339	psu|PF08_0039 | organism=Plasmodium_falciparum_3D7 | product=ribosomal protein, putative | location=MAL8:974659-975340(+) | length=139					10.1941		16371.4
	4535, 20080405_FT_T1	K.DTILDISGLEQFFK.D	1625.84	0.07	2	3.8814	0.375	1361.6
340	psu|PF11_0245 | organism=Plasmodium_falciparum_3D7 | product=translation elongation factor EF-1, subunit alpha, putative | location=MAL11:925727-927523(+) | length=555					10.194		62841.9
	3425, 20080405_25mM_T1	K.VMNVFLEDDEVPYAKPGENVR.V	2421.18	0.0903	3	3.881	0.496	792.1
341	psu|PFL2055w | organism=Plasmodium_falciparum_3D7 | product=40S ribosomal protein S17, putative | location=MAL12:1803641-1804471(+) | length=137					10.1938		16056.7
	2434, 20080405_25mM_T1	K.VHNPMINTNQQK.Q	1423.71	0.05364	2	3.8766	0.5269	864
342	psu|PF14_0105 | organism=Plasmodium_falciparum_3D7 | product=hypothetical protein | location=MAL14:429690-430861(-) | length=334					10.1925		39806.1
	2157, 20080405_25mM_T1	K.HGDNISFNNK.I	1145.53	0.04155	2	3.8507	0.393	895.5
343	psu|PF14_0105 | organism=Plasmodium_falciparum_3D7 | product=hypothetical protein | location=MAL14:429690-430861(-) | length=334					10.1912		39806.1
	2149, 20080405_25mM_T1	K.HGDNISFNNK.I	1145.53	0.04057	2	3.8243	0.4456	698.1
344	psu|PF14_0068 | organism=Plasmodium_falciparum_3D7 | product=fibrillarin, putative | location=MAL14:258746-259988(+) | length=318					10.1899		34107.4
	2607, 20080405_50mM_T1	K.RYEVMTEDEKIEYR.V	1860.88	0.06662	3	3.7983	0.4461	1547.4
345	psu|PF14_0174 | organism=Plasmodium_falciparum_3D7 | product=small nucleolar ribonucleoprotein, snoRNP, putative | location=MAL14:726978-728378(-) | length=466					10.1897		52908.4
	4866, 20080405_25mM_T1	K.GEAVALAIAQMTSTVIATVDHGVVSLTK.R	2782.5	0.11008	3	3.7939	0.5116	841
346	psu|PFL0340w | organism=Plasmodium_falciparum_3D7 | product=hypothetical protein, conserved | location=MAL12:308211-310394(+) | length=727					10.1892		86260.4
	3717, 20080405_50mM_T1	K.NYSHDIFDFYFLR.K	1736.81	0.06266	3	3.7849	0.3718	1273.7
347	gi|31074631|emb|CAD91892.1| keratin 1b [Homo sapiens] [MASS=61801]					10.1891		61763.5
	2487, 20080405_200mM_T1	R.FLEQQNQVLQTK.W	1475.79	0.05132	2	3.7829	0.41	1443.6
348	psu|PFL2055w | organism=Plasmodium_falciparum_3D7 | product=40S ribosomal protein S17, putative | location=MAL12:1803641-1804471(+) | length=137					10.189		16056.7
	2428, 20080405_25mM_T1	K.VHNPMINTNQQK.Q	1423.71	0.05095	2	3.781	0.5263	957.2
349	psu|PFI0165c | organism=Plasmodium_falciparum_3D7 | product=DEAD/DEAH box helicase, putative | location=MAL9:151699-159540(-) | length=2536					10.189		300733
	1498, 20080405_25mM_T1	K.KGDVNNSNSIIK.S	1288.69	0.04301	2	3.7801	0.4105	1365.3
350	psu|PFI0165c | organism=Plasmodium_falciparum_3D7 | product=DEAD/DEAH box helicase, putative | location=MAL9:151699-159540(-) | length=2536					10.187		300733
	1490, 20080405_25mM_T1	K.KGDVNNSNSIIK.S	1288.69	0.04338	2	3.7395	0.4255	1046
351	psu|PFI0720w | organism=Plasmodium_falciparum_3D7 | product=transporter | location=MAL9:630648-632198(+) | length=516					10.1861		58382.8
	2865, 20080405_FT_T1	K.STMQGQDNIQINSER.A	1720.79	0.06841	2	3.5225	0.4603	921.8
352	psu|MAL13P1.336 | organism=Plasmodium_falciparum_3D7 | product=hypothetical protein, conserved | location=MAL13:2671924-2674300(+) | length=685					10.186		78524.6
	1485, 20080405_25mM_T1	K.ETENVEEEGEEKEK.K	1678.73	0.05718	2	3.5213	0.4493	610
353	psu|PF11_0067 | organism=Plasmodium_falciparum_3D7 | product=hypothetical protein | location=MAL11:241184-243460(-) | length=758					10.1859		88493.7
	1772 - 1774, 20080405_FT_T1	K.NQNNNNNNINVVK.I	1498.74	0.05669	2	3.7188	0.3614	671.6
354	psu|PFE1245w | organism=Plasmodium_falciparum_3D7 | product=hypothetical protein, conserved | location=MAL5:1036224-1038338(+) | length=704					10.1858		80230.1
	2656, 20080405_100mM_T1	K.HLAEQYVHNNMIETTK.N	1927.93	0.06729	3	3.715	0.5342	926.8
355	psu|PF14_0105 | organism=Plasmodium_falciparum_3D7 | product=hypothetical protein | location=MAL14:429690-430861(-) | length=334					10.1851		39806.1
	2137, 20080405_25mM_T1	K.HGDNISFNNK.I	1145.53	0.04143	2	3.7012	0.3582	677.7
356	psu|MAL13P1.283 | organism=Plasmodium_falciparum_3D7 | product=TCP-1/cpn60 chaperonin family, putative | location=MAL13:2288507-2290467(+) | length=528					10.1824		57935.7
	4280, 20080405_100mM_T1	K.AFSDALELIPYTLAENAGLSPLHIVTELR.N	3153.68	0.12839	3	3.6487	0.5767	377.5
357	psu|PFI1525w | organism=Plasmodium_falciparum_3D7 | product=hypothetical protein, conserved | location=MAL9:1263337-1264561(+) | length=288					10.1818		34551.1
	2229, 20080405_25mM_T1	K.DVNTKDEEKGDSFK.N	1611.75	0.05694	2	3.4029	0.5784	1084.8
358	psu|PF08_0109 | organism=Plasmodium_falciparum_3D7 | product=hypothetical protein, conserved | location=MAL8:400713-402482(-) | length=481					10.1816		55033.3
	3137, 20080405_50mM_T1	K.NLNTTNNINTGSNHHTNNITTNNNDLPTIEEIENMK.D	4049.89	0.16104	4	3.6322	0.4365	1160.2
359	psu|PFI1130c | organism=Plasmodium_falciparum_3D7 | product=DNA-directed RNA polymerase II, putative | location=MAL9:939570-940577(-) | length=335					10.1812		38321.6
	3972, 20080405_200mM_T1	R.IMLSEIPTLAIDVVNVYENTSAFHDEFIAHR.L	3544.78	0.1349	4	3.6248	0.3006	579.1
360	psu|PF13_0171 | organism=Plasmodium_falciparum_3D7 | product=60S ribosomal protein L23, putative | location=MAL13:1324210-1325000(+) | length=139					10.1799		14983
	4164, 20080405_150mM_T1	R.RHEGYYIYFEDNAGVIVNPK.G	2384.17	0.08291	4	3.0809	0.3902	902
361	psu|PF14_0401 | organism=Plasmodium_falciparum_3D7 | product=methionine -- tRNA ligase, putative | location=MAL14:1712569-1714008(-) | length=402					10.1794		46412.1
	3287, 20080405_100mM_T1	K.NPFFHIQPHLILK.D	1603.91	0.05852	2	3.5879	0.3905	1370.2
362	psu|PF11_0314 | organism=Plasmodium_falciparum_3D7 | product=26S protease subunit regulatory subunit 6a, putative | location=MAL11:1168877-1170196(+) | length=439					10.1781		49509.7
	2446, 20080405_50mM_T1	K.RFDSELSGDREVQR.T	1693.83	0.05691	3	3.3327	0.2301	1222.4
363	psu|PF14_0105 | organism=Plasmodium_falciparum_3D7 | product=hypothetical protein | location=MAL14:429690-430861(-) | length=334					10.1781		39806.1
	2165, 20080405_25mM_T1	K.HGDNISFNNK.I	1145.53	0.03813	2	3.5614	0.4304	943.1
364	gi|418175|sp|P15313|VATB1_HUMAN Vacuolar ATP synthase subunit B, kidney isoform (V-ATPase subunit B 1) (Vacuolar proton pump subunit B 1) (Endomembrane proton pump 58 kDa subunit)					10.1776		56944
	2255, 20080405_25mM_T1	R.VFNGSGKPIDK.G	1161.63	0.03997	2	3.4726	0.4662	1050.7
365	psu|PFE1445c | organism=Plasmodium_falciparum_3D7 | product=hypothetical protein, conserved | location=MAL5:1186780-1188939(-) | length=719					10.177		82852.9
	3943, 20080405_50mM_T1	K.SQSAHFPLQLPYVLFGLGR.T	2130.15	0.07816	3	3.0182	0.3045	978.3
366	psu|PF14_0013 | organism=Plasmodium_falciparum_3D7 | product=hypothetical protein | location=MAL14:41290-43151(-) | length=511					10.1767		59195.2
	2417, 20080405_200mM_T1	K.RNFHNLSLQHYPK.I	1653.86	0.05239	4	3.5137	0.4458	1193.5
367	psu|PF13_0222 | organism=Plasmodium_falciparum_3D7 | product=RNA lariat debranching enzyme, putative | location=MAL13:1618196-1619923(-) | length=575					10.1764		67513
	1335, 20080405_25mM_T1	K.MNTDIHNEEDK.N	1345.57	0.04619	2	3.528	0.4298	1446.7
368	psu|MAL13P1.283 | organism=Plasmodium_falciparum_3D7 | product=TCP-1/cpn60 chaperonin family, putative | location=MAL13:2288507-2290467(+) | length=528					10.1764		57935.7
	4287, 20080405_100mM_T1	K.AFSDALELIPYTLAENAGLSPLHIVTELR.N	3153.68	0.12546	3	3.5272	0.4924	827.4
369	psu|PFC0380w | organism=Plasmodium_falciparum_3D7 | product=dual-specificity protein phosphatase, putative | location=MAL3:381050-383554(+) | length=575					10.1757		67743.4
	2820, 20080405_50mM_T1	K.SVNSDIIGGTHQINNYYNEQNNNYHDNTYK.E	3529.56	0.13565	4	3.5137	0.4204	590
370	psu|MAL13P1.283 | organism=Plasmodium_falciparum_3D7 | product=TCP-1/cpn60 chaperonin family, putative | location=MAL13:2288507-2290467(+) | length=528					10.1756		57935.7
	4295, 20080405_100mM_T1	K.AFSDALELIPYTLAENAGLSPLHIVTELR.N	3153.68	0.13571	3	3.5116	0.4305	663.6
371	psu|PFF0820w | organism=Plasmodium_falciparum_3D7 | product=hypothetical protein, conserved | location=MAL6:699249-703214(+) | length=1321					10.1753		158566
	2118, 20080405_100mM_T1	K.HFNIDEDNKK.F	1259.6	0.04322	3	3.5058	0.3315	1243.3
372	psu|PFI0365w | organism=Plasmodium_falciparum_3D7 | product=hypothetical protein, conserved | location=MAL9:360528-363208(+) | length=818					10.1751		95222.4
	2236, 20080405_100mM_T1	K.HTSSLLHNNNSNNMEK.V	1839.84	0.06375	3	3.5024	0.3988	543.7
373	psu|PFE1245w					10.1743
	2651, 20080405_100mM_T1	K.HLAEQYVHNNMIETTK.N	1927.93	0.06985	3	3.2386	0.4682	926.3
374	psu|PF11_0413 | organism=Plasmodium_falciparum_3D7 | product=hypothetical protein | location=MAL11:1601254-1603305(-) | length=449					10.1741		52781.2
	1320, 20080405_25mM_T1	K.DLNKEDDEDYNK.K	1497.63	0.04668	2	3.4811	0.5502	1563.8
375	psu|PF13_0354 | organism=Plasmodium_falciparum_3D7 | product=alanine--tRNA ligase, putative | location=MAL13:2691989-2696215(+) | length=1408					10.1737		165030
	2502, 20080405_100mM_T1	K.NVHNINPTVDHFK.Y	1534.78	0.05657	2	3.475	0.3925	879.7
376	psu|PF08_0092 | organism=Plasmodium_falciparum_3D7 | product=hypothetical protein, conserved | location=MAL8:580603-583341(+) | length=912					10.1735		108358
	1470, 20080405_25mM_T1	K.NDNEYNHLNDK.N	1375.59	0.04753	2	3.4709	0.3811	673.8
377	gi|5729877|ref|NP_006588.1| heat shock 70kDa protein 8 isoform 1 [Homo sapiens]					10.1735		70854.4
	1164, 20080405_50mM_T1	K.NQTAEKEEFEHQQK.E	1745.81	0.05205	2	3.0365	0.516	743.9
378	psu|PFL1705w | organism=Plasmodium_falciparum_3D7 | product=hypothetical protein, conserved | location=MAL12:1470700-1475688(+) | length=1662					10.1725		194555
	3325, 20080405_200mM_T1	K.HIYHDLLYLYFK.K	1624.85	0.06492	3	3.4508	0.4638	1180.3
379	psu|MAL13P1.303 | organism=Plasmodium_falciparum_3D7 | product=polyadenylate binding protein, putative | location=MAL13:2436771-2439030(-) | length=408					10.1725		47124.3
	2837, 20080405_150mM_T1	R.HFSHYGNILGATIKR.E	1713.92	0.05081	4	3.4495	0.3652	1200.2
380	psu|PF14_0046 | organism=Plasmodium_falciparum_3D7 | product=hypothetical conserved in Plasmodium species | location=MAL14:170000-170893(+) | length=297					10.1718		34702.7
	1650, 20080405_25mM_T1	K.DTEGHNEMLEK.L	1302.56	0.04228	2	3.2778	0.4121	489.9
381	psu|PF11_0303 | organism=Plasmodium_falciparum_3D7 | product=26S proteasome regulatory complex subunit, putative | location=MAL11:1128772-1130558(+) | length=380					10.1703		45104.8
	2045, 20080405_FT_T1	K.VNGSIESNQPNER.N	1443.68	0.05632	2	2.8457	0.5185	756.5
382	psu|PF07_0112 | organism=Plasmodium_falciparum_3D7 | product=proteasome subunit alpha type 5, putative | location=MAL7:1218086-1219207(+) | length=256					10.1702		28370.3
	4360, 20080405_25mM_T1	K.DMTFEQAEILALTVLR.Q	1849.97	0.07121	2	3.4047	0.4694	1355.8
383	psu|PF14_0167 | organism=Plasmodium_falciparum_3D7 | product=hypothetical protein | location=MAL14:685436-686367(-) | length=147					10.1702		16642.5
	2775, 20080405_FT_T1	K.SNVESPNISEPK.E	1300.64	0.04875	2	3.404	0.4694	895.1
384	psu|PF13_0340 | organism=Plasmodium_falciparum_3D7 | product=exosome complex exonuclease, putative | location=MAL13:2592724-2594157(+) | length=477					10.1694		54991.9
	2307, 20080405_50mM_T1	K.RQEFVDNHYDANNNK.Y	1863.84	0.06394	3	3.2279	0.3243	1083.8
385	psu|PFD0880w | organism=Plasmodium_falciparum_3D7 | product=hypothetical protein, conserved | location=MAL4:824381-825670(+) | length=429					10.1687		50997.8
	2199, 20080405_150mM_T1	K.KYEESYEHLKK.H	1453.73	0.04985	2	3.374	0.3961	883.1
386	psu|PF08_0087 | organism=Plasmodium_falciparum_3D7 | product=importin alpha, putative | location=MAL8:622925-624562(-) | length=545					10.1684		61120.5
	2929, 20080405_FT_T1	R.SNEYVTQLNSTR.E	1411.68	0.04863	2	3.3672	0.4804	1163.2
387	psu|PFL2055w | organism=Plasmodium_falciparum_3D7 | product=40S ribosomal protein S17, putative | location=MAL12:1803641-1804471(+) | length=137					10.1683		16056.7
	2267, 20080405_50mM_T1	K.VHNPMINTNQQK.Q	1423.71	0.05119	2	3.3655	0.5171	970
388	psu|PF08_0091 | organism=Plasmodium_falciparum_3D7 | product=hypothetical protein, conserved | location=MAL8:584103-588073(-) | length=1210					10.1683		143916
	1581 - 1585, 20080405_FT_T1	K.INSSNNESFNEK.E	1382.62	0.05152	2	3.3655	0.3327	778
389	psu|PFL2055w | organism=Plasmodium_falciparum_3D7 | product=40S ribosomal protein S17, putative | location=MAL12:1803641-1804471(+) | length=137					10.1683		16056.7
	2274, 20080405_50mM_T1	K.VHNPMINTNQQK.Q	1423.71	0.05388	2	3.3653	0.5054	1058.8
390	psu|MAL13P1.83 | organism=Plasmodium_falciparum_3D7 | product=karyopherin | location=MAL13:663943-668131(+) | length=1232					10.1673		142906
	4139, 20080405_100mM_T1	K.NPNYIEYALHIFLTNGIR.S	2148.12	0.07785	3	3.3466	0.3735	510.8
391	psu|PFD0880w | organism=Plasmodium_falciparum_3D7 | product=hypothetical protein, conserved | location=MAL4:824381-825670(+) | length=429					10.1666		50997.8
	2344, 20080405_100mM_T1	K.HIYYYDNEHK.D	1381.62	0.05014	3	3.3318	0.432	1196
392	psu|PFC0270w | organism=Plasmodium_falciparum_3D7 | product=hypothetical protein, conserved | location=MAL3:289618-291223(+) | length=349					10.1662		41564.8
	1688, 20080405_FT_T1	K.SNQNINNNINDEK.K	1516.7	0.05595	2	3.3235	0.3621	683.6
393	gi|66731527|gb|AAY51976.1| hemoglobin beta chain [Homo sapiens] [MASS=11022]					10.1656		11015.6
	3505, 20080405_25mM_T1	K.VLGAFSNGLAHLDNLK.G	1668.91	-0.16292	2	3.3117	0.34	1890.1
394	gi|7245526|pdb|1DEJ|A Chain A, Crystal Structure Of A DictyosteliumTETRAHYMENA CHIMERA Actin (Mutant 646: Q228kT229AA230YA231KS232EE360H) IN Complex With Human Gelsolin Segment 1					10.1654		41719.9
	2761, 20080405_150mM_T1	K.IWHHTFYNELR.V	1515.75	0.0562	2	3.3085	0.2019	1248.6
395	psu|PFL0740c | organism=Plasmodium_falciparum_3D7 | product=10 kd chaperonin, putative | location=MAL12:629002-629409(-) | length=91					10.1654		9768.15
	3518, 20080405_FT_T1	K.SGLFLPESATEPSYTGK.V	1783.87	0.0695	2	3.3071	0.5644	528.1
396	gi|4502203|ref|NP_001650.1| ADP-ribosylation factor 3 [Homo sapiens]					10.1649		20587.7
	3833, 20080405_FT_T1	K.NISFTVWDVGGQDK.I	1565.76	0.0634	2	3.297	0.4103	1081.9
397	psu|PFF1070c | organism=Plasmodium_falciparum_3D7 | product=hypothetical protein, conserved | location=MAL6:903738-906320(-) | length=860					10.1643		99395.7
	2705, 20080405_50mM_T1	K.KILNNPNDINNSNYSNDINNSNYPNNYVHDK.K	3621.66	0.12538	4	3.2861	0.2633	508.9
398	psu|PFI0165c | organism=Plasmodium_falciparum_3D7 | product=DEAD/DEAH box helicase, putative | location=MAL9:151699-159540(-) | length=2536					10.1631		300733
	1484, 20080405_25mM_T1	K.KGDVNNSNSIIK.S	1288.69	0.04265	2	3.2628	0.454	1001.9
399	psu|PFF1430c | organism=Plasmodium_falciparum_3D7 | product=amino acid transporter | location=MAL6:1213950-1216007(-) | length=606					10.1618		68815.1
	1492, 20080405_FT_T1	K.NTETYTNVNDK.K	1298.59	0.05205	2	3.2366	0.417	422.2
400	psu|MAL13P1.206 | organism=Plasmodium_falciparum_3D7 | product=Na+ -dependent Pi transporter, sodium-dependent phosphate transporter | location=MAL13:1627342-1629511(+) | length=687					10.1613		75246.7
	2192, 20080405_150mM_T1	K.TGSVEAHHVVHIK.D	1413.76	0.04912	2	3.2257	0.5329	908.7
401	psu|PF14_0105 | organism=Plasmodium_falciparum_3D7 | product=hypothetical protein | location=MAL14:429690-430861(-) | length=334					10.1612		39806.1
	2132, 20080405_25mM_T1	K.HGDNISFNNK.I	1145.53	0.03728	2	3.2248	0.5194	553
402	psu|PF14_0706 | organism=Plasmodium_falciparum_3D7 | product=hypothetical protein | location=MAL14:2998529-3002290(-) | length=1253					10.1611		142120
	1371, 20080405_25mM_T1	R.SDQAYIAHNTSSR.K	1449.67	0.049	2	2.9511	0.451	908
403	psu|PF11_0413 | organism=Plasmodium_falciparum_3D7 | product=hypothetical protein | location=MAL11:1601254-1603305(-) | length=449					10.1608		52781.2
	1304, 20080405_25mM_T1	K.DLNKEDDEDYNK.K	1497.63	0.05181	2	3.2166	0.4979	1151.6
404	psu|PFF1110c					10.1593
	2080, 20080405_150mM_T1	K.KNETHHDNVLNVK.D	1547.79	0.04888	2	2.8422	0.4209	565.7
405	psu|MAL7P1.171 | organism=Plasmodium_falciparum_3D7 | product=hypothetical protein | location=MAL7:1380751-1387189(+) | length=2110					10.1568		244045
	1535, 20080405_50mM_T1	K.HLTDEENKVEK.E	1341.66	0.0385	2	3.136	0.4841	876.3
406	psu|PFL1425w | organism=Plasmodium_falciparum_3D7 | product=t-complex protein 1, gamma subunit, putative | location=MAL12:1211778-1213553(+) | length=542					10.1564		60624
	5034, 20080405_25mM_T1	R.SQDEEVGDGTTSVVILSGELLSVAETFLR.Q	3051.54	0.121	3	3.1274	0.2391	204.7
407	psu|PFC1050w | organism=Plasmodium_falciparum_3D7 | product=hypothetical protein, conserved | location=MAL3:982935-984280(+) | length=315					10.1563		37437.5
	2123, 20080405_50mM_T1	K.KYEKPEEENEQIK.N	1663.82	0.05302	3	2.871	0.2436	584
408	psu|PFL1110c | organism=Plasmodium_falciparum_3D7 | product=cAMP-dependent protein kinase regulatory subunit, putative | location=MAL12:927817-929983(-) | length=441					10.153		50801.1
	1164, 20080405_25mM_T1	K.NAHEGDMNNDGEDDRYK.F	1979.78	0.06187	3	3.0609	0.4095	789.9
409	psu|PF14_0180 | organism=Plasmodium_falciparum_3D7 | product=hypothetical protein | location=MAL14:775459-775833(+) | length=124					10.1529		14430.2
	2117, 20080405_150mM_T1	K.KHEEINPNISQHK.V	1573.81	0.05009	2	3.0583	0.5035	451.3
410	gi|28557150|dbj|BAC57496.1| hornerin [Homo sapiens] [MASS=48596]					10.1529		48568.5
	1748, 20080405_100mM_T1	R.GPYESGSGHSSGLGHR.E	1584.71	0.04802	2	3.0578	0.5962	656.1
411	psu|PFF1185w | organism=Plasmodium_falciparum_3D7 | product=iswi protein homologue | location=MAL6:999525-1007684(+) | length=2719					10.151		315421
	1926, 20080405_50mM_T1	R.SQLHDSKQEELEAK.K	1641.81	0.04557	3	2.7302	0.3864	404.1
412	psu|PFD0880w | organism=Plasmodium_falciparum_3D7 | product=hypothetical protein, conserved | location=MAL4:824381-825670(+) | length=429					10.1498		50997.8
	2207, 20080405_150mM_T1	K.KYEESYEHLKK.H	1453.73	0.04973	2	2.9959	0.213	660.5
413	psu|PF11_0065 | organism=Plasmodium_falciparum_3D7 | product=ribosomal protein S4, putative | location=MAL11:235598-236536(-) | length=282					10.1488		32333.7
	2659, 20080405_100mM_T1	K.RVNAPSHWMLNK.M	1452.75	0.05193	2	2.9757	0.2665	681.7
414	gi|35863|emb|CAA37178.1| unnamed protein product [Homo sapiens] [MASS=20494]					10.1446		20481.2
	4193, 20080405_FT_T1	K.ASVDELFAEIVR.Q	1348.71	0.05694	2	2.8917	0.2794	305.7
415	psu|PFE1345c | organism=Plasmodium_falciparum_3D7 | product=minichromosome maintenance protein 3, putative | location=MAL5:1125094-1128141(-) | length=962					10.1445		109729
	2851, 20080405_150mM_T1	K.TVHLRPHYDITDFDK.T	1856.93	0.07084	2	2.8891	0.3641	283.4
416	psu|MAL7P1.171 | organism=Plasmodium_falciparum_3D7 | product=hypothetical protein | location=MAL7:1380751-1387189(+) | length=2110					10.1443		244045
	1541 - 1543, 20080405_50mM_T1	K.HLTDEENKVEK.E	1341.66	0.03465	2	2.8867	0.3856	460.8
417	gi|23110925|ref|NP_002789.1| proteasome beta 6 subunit [Homo sapiens]					10.1428		25341.5
	2345, 20080405_FT_T1	R.TTTGSYIANR.V	1083.54	0.03703	2	2.6566	0.3805	463.9
418	psu|PF14_0436 | organism=Plasmodium_falciparum_3D7 | product=helicase, truncated, putative | location=MAL14:1885386-1886900(+) | length=352					10.1407		39843.6
	1737, 20080405_25mM_T1	R.GFNYNNNSNNNNR.Y	1541.65	0.04485	2	2.8132	0.5815	324.8
419	psu|PF10_0187 | organism=Plasmodium_falciparum_3D7 | product=ribosomal protein L30e, putative | location=MAL10:786502-787007(+) | length=108					10.1377		11767.1
	3008, 20080405_500mM_T1	R.SVIEYYAMLSK.C	1303.66	0.05363	2	2.7545	0.4794	957.4
420	psu|PFC0255c | organism=Plasmodium_falciparum_3D7 | product=ubiquitin-conjugating enzyme E2, putative | location=MAL3:275631-276503(-) | length=142					10.1355		16130
	2749, 20080405_25mM_T1	K.RLPQPNEGEVYSNN.-	1616.77	0.02458	2	2.7102	0.5276	364.6
421	psu|PF11_0112 | organism=Plasmodium_falciparum_3D7 | product=vacuolar sorting protein 35, putative | location=MAL11:422057-425418(+) | length=1050					10.1348		123389
	1694, 20080405_100mM_T1	R.SPNEDHHGYTHNDLSK.G	1850.81	0.05472	3	2.6952	0.3681	720
422	psu|PF08_0036 | organism=Plasmodium_falciparum_3D7 | product=Pfsec23 | location=MAL8:998127-1000601(+) | length=759					10.1321		86113.9
	2439, 20080405_150mM_T1	R.EQGFHEKPEYEHFR.Q	1832.84	0.05997	3	2.6411	0.2676	347.3
423	psu|PF14_0231 | organism=Plasmodium_falciparum_3D7 | product=ribosomal protein L7a, putative | location=MAL14:977850-979108(+) | length=282					10.1285		32559.6
	3197, 20080405_500mM_T1	K.SQTQDLLNFLK.A	1306.7	0.04973	2	2.5705	0.3517	877.3
424	gi|6755368|ref|NP_035426.1| ribosomal protein S18 [Mus musculus]					10.1224		17707.9
	6790, 20080405_FT_T1	K.IPDWFLNR.Q	1060.56	0.03825	2	2.295	0.1732	332.6
425	gi|27819608|ref|NP_776342.1| hemoglobin, beta [Bos taurus]					10.1201		15944.3
	2585, 20080405_500mM_T1	K.VVAGVANALAHRYH.-	1477.8	0.04277	2	2.4018	0.4595	1112.2
426	gi|5032051|ref|NP_005608.1| ribosomal protein S14 [Homo sapiens]					10.1149		16262.5
	2066, 20080405_200mM_T1	K.TPGPGAQSALR.A	1054.56	0.03374	2	2.2975	0.419	542.5
427	gi|119631171|gb|EAX10766.1| hCG2038531 [Homo sapiens] [MASS=6878]					10.1104		6873.77
	5228, 20080405_FT_T1	R.MPNCFSLELLK.T	1294.65	0.14861	2	2.2081	0.286	620.3
428	gi|10435296|dbj|BAB14552.1| unnamed protein product [Homo sapiens] [MASS=60530]					10.1101		60491.5
	1177, 20080405_100mM_T1	K.EHQHEEIQNVR.N	1418.68	0.04046	2	2.2029	0.3387	165.4
429	psu|PF14_0214 | organism=Plasmodium_falciparum_3D7 | product=hypothetical protein | location=MAL14:900331-905223(+) | length=1630					10.1092		195241
	1734 - 1738, 20080405_50mM_T1	K.DNIHNNNHGDLYNK.E	1667.75	0.04773	2	2.1833	0.3325	901.6
430	psu|PF14_0301 | organism=Plasmodium_falciparum_3D7 | product=hypothetical protein | location=MAL14:1260850-1262768(+) | length=289					10.1022		33245.8
	1058 - 1060, 20080405_100mM_T1	K.YIHVSSHPK.Y	1067.56	0.02977	2	2.0443	0.3194	429.6
431	psu|PF10_0164 | organism=Plasmodium_falciparum_3D7 | product=early transcribed membrane protein 10.3, etramp10.3 | location=MAL10:682181-682507(-) | length=108					10.1007		11953.5
	1921, 20080405_25mM_T1	K.VNDGSDSEELDSSKEDK.D	1853.79	0.07097	2	2.0134	0.3799	345.2
432	gi|20149594|ref|NP_031381.2| heat shock 90kDa protein 1, beta [Homo sapiens]					8.19043		83212.2
	2889, 20080405_200mM_T1	R.GVVDSEDLPLNISR.E	1513.79	0.05767	2	3.5838	0.3944	1156.9
433	gi|15529034|gb|AAK97789.1| p400 SWI2/SNF2-related protein [Homo sapiens] [MASS=3					8.16929		339936
	3243, 20080405_25mM_T1	R.IDENASSEQRQELM*RSFNR.D	2326.08	0.08194	3	2.9663	0.5913	753
434	gi|6320119|ref|NP_010199.1| Component of the TREX complex required for nuclear mRNA export; member of the DEAD-box RNA helicase superfamily and is involved in early and late steps of spliceosome assembly; homolog of the human splicing factor hUAP56; Sub2p [Saccharomyces cerevisiae]					8.16753		50277.8
	4249, 20080405_FT_T1	R.FLQNPLEIFVDDEAK.L	1777.9	0.07842	2	2.7141	0.5094	339.7
435	psu|PF07_0047 | organism=Plasmodium_falciparum_3D7 | product=cell division cycle ATPase, putative | location=MAL7:542659-546348(-) | length=1229					8.16069		141991
	4108, 20080405_FT_T1	R.VVSQLLTLMDGLK.K	1416.81	0.05657	2	3.2138	0.3925	887.9
436	gi|62421077|gb|AAX82257.1| actin-like protein [Homo sapiens] [MASS=11610]					8.13202		11602.9
	2761, 20080405_150mM_T1	K.IWHHTFYKEVR.V	1515.79	0.01983	2	2.6405	0.494	715.5
437	psu|PFE0410w					4.16187
	2963, 20080405_50mM_T1	K.LPWFISSMQLYVGWIFIFIYWISGM*KKIPK.I	3707.99	-0.03435	4	3.2373	0.4834	695.8
438	gi|20521774|dbj|BAA86449.2| KIAA1135 protein [Homo sapiens] [MASS=89055]					4.11692		88999.3
	4054, 20080405_FT_T1	K.FISEIISSSRRSLVLANK.R	2020.15	0.00249	2	2.2826	0.5344	140.3

## Sheet: trophs F1_B
	Reference					Score		MW
	Scan(s), File	Peptide	MH+	DeltaM	z	XC	DeltaCn	Primary Score
1	psu|PF07_0029 | organism=Plasmodium_falciparum_3D7 | product=heat shock protein 86 | location=MAL7:436970-439992(+) | length=745					330.337		86112.5
	6013, 20090422_T1_50mM	K.DIYYITGESINAVSNSPFLEALTK.K	2645.33	0.00266	3	6.1495	0.6555	2622.4
	4571, 20090422_T1_25mM	K.TDHPKVEDVTEELENAEK.K	2082.98	0.00095	3	5.852	0.6049	1228
	4142, 20090422_T1_25mM	R.KPEEVTNEEYASFYK.S	1833.85	0.00041	2	5.3888	0.6719	2359.3
	4713, 20090422_T1_FT	K.TNNTLTIEDSGIGM*TK.N	1710.82	0.00122	2	5.0952	0.606	1667.7
	7328, 20090422_T1_FT	R.QLMSLIINTFYSNK.E	1671.88	0.00066	2	4.4767	0.5803	1485.8
	3828, 20090422_T1_100mM	K.TNNTLTIEDSGIGMTK.N	1694.83	0.00237	2	4.3274	0.5598	878.9
	6541, 20090422_T1_25mM	K.GFEVIYMVDPIDEYAVQQLK.D	2357.17	0.00284	3	4.3111	0.6525	1101
	3332, 20090422_T1_150mM	K.IHTVEHEWEELNK.Q	1663.81	0.00224	2	4.2911	0.588	1343.7
	5836, 20090422_T1_FT	K.NNDDEQYVWESAAGGSFTVTK.D	2318.02	0.00126	3	4.1083	0.6205	1383.5
	3787, 20090422_T1_100mM	K.VEDVTEELENAEK.K	1504.7	0.00066	2	4.0287	0.6033	1240.5
	3530, 20090422_T1_25mM	K.IRYESITDTQK.L	1353.7	-0.00069	2	3.8025	0.4294	1042.8
	4111, 20090422_T1_50mM	K.RAPFDMFENRK.K	1410.69	-0.00149	3	3.6589	0.5076	1015.8
	6806, 20090422_T1_FT	K.GFEVIYM*VDPIDEYAVQQLK.D	2373.17	0.00015	3	3.6428	0.4835	437.7
	4970, 20090422_T1_25mM	K.RAPFDMFENR.K	1282.6	0.00139	2	3.6069	0.5347	733.6
	4286, 20090422_T1_50mM	K.NDLINNLGTIAR.S	1313.72	-0.00105	2	3.4965	0.4317	1480.1
	3652, 20090422_T1_FT	R.DNSM*TSYM*LSK.K	1308.54	-0.00015	2	3.3622	0.4884	449.9
	3332, 20090422_T1_50mM	K.SGDEMIGLK.E	949.466	-0.00087	2	3.3185	0.1849	1531.2
	4969, 20090422_T1_FT	R.DNSMTSYMLSK.K	1276.55	-0.00044	2	3.1789	0.571	780.1
	5840, 20090422_T1_FT	K.LSAEPEFFIR.I	1208.63	-0.00032	2	2.8846	0.398	610.3
	3692, 20090422_T1_FT	K.SGDEM*IGLK.E	965.461	-0.00051	2	2.8465	0.2144	893
	3435, 20090422_T1_50mM	K.RAPFDM*FENRK.K	1426.69	-0.00148	3	2.8464	0.2751	194.3
	5745, 20090422_T1_FT	R.APFDMFENR.K	1126.5	-0.0002	2	2.8442	0.5807	688.3
	1849, 20090422_T1_FT	K.KEDNEEDDNK.T	1235.5	0.00119	3	2.8299	0.464	547.5
	3998, 20090422_T1_50mM	K.HSEFISFPIK.L	1204.64	-0.00117	2	2.8048	0.3345	448.6
	3158, 20090422_T1_100mM	K.EGLDIDDSEEAK.K	1320.58	-0.00068	2	2.8028	0.6307	632.1
	4106, 20090422_T1_50mM	K.HFSVEGQLEFK.A	1320.66	-0.00093	2	2.7464	0.4721	640.4
	3362, 20090422_T1_FT	R.YESITDTQK.L	1084.52	-0.00057	2	2.746	0.5416	608.6
	2801, 20090422_T1_150mM	K.EGLDIDDSEEAKK.D	1448.68	-0.00276	2	2.6586	0.4932	241.5
	3386, 20090422_T1_200mM	K.EDQLEYLEEK.R	1295.6	-0.0013	2	2.5561	0.5017	501.6
	4159, 20090422_T1_FT	R.DNSM*TSYMLSK.K	1292.55	0.00026	2	2.4199	0.2125	321.4
	4423, 20090422_T1_50mM	K.ALLFIPK.R	801.523	-0.00057	2	2.0988	0.4611	437.3
	4008, 20090422_T1_FT	K.IMEINAR.H	846.45	-2e-05	2	2.0259	0.1771	650.4
	3704, 20090422_T1_25mM	R.HPIISALK.Q	878.546	0.00053	2	2.0115	0.4161	413.9
2	psu|MAL13P1.56 | organism=Plasmodium_falciparum_3D7 | product=m1-family aminopeptidase | location=MAL13:501992-505249(+) | length=1085					310.351		125982
	5505, 20090422_T1_25mM	K.RQELMLNEMNTMLQEPNISNNLK.E	2760.35	0.00369	3	6.8698	0.5993	1658.1
	6334, 20090422_T1_FT	R.LNLVAVSDFNVGAMENK.G	1820.92	-0.00019	2	6.1434	0.618	2474.5
	7142, 20090422_T1_FT	R.YIINFVSNLDTDVLADTK.E	2041.05	0.00261	2	6.0656	0.6378	2069
	5184, 20090422_T1_100mM	K.KADNSANLNQYLLWFSQSGTPHVSFK.Y	2952.46	0.00705	3	5.5589	0.5708	785.5
	6819, 20090422_T1_FT	K.LESFNLTPVNAQFIDAIK.Y	2020.07	0.0009	2	5.5535	0.5415	666.3
	7360, 20090422_T1_FT	K.SPYPSNWLTSLSVSAYFDK.Y	2162.04	-0.00093	2	5.3956	0.6833	1638.5
	5830, 20090422_T1_25mM	K.KPLFIPISVGLINPENGK.E	1936.13	0.00151	2	5.3853	0.516	1044.5
	5201, 20090422_T1_25mM	K.HNVGEDLVFDGVGLK.I	1598.82	-0.00093	2	5.3809	0.6073	2752.1
	7129, 20090422_T1_FT	K.LVEGEEYTYDNEFLTIFSK.F	2297.09	-0.0002	2	5.1697	0.7141	2097
	5897, 20090422_T1_25mM	R.SVQFLEDSSPLSHPIRPESYVSMENFYTTTVYDK.G	3966.87	0.00502	4	5.0773	0.5889	1353
	5728, 20090422_T1_25mM	K.FAFSSEVIIHPETNYALTGLYK.S	2500.28	-0.00277	3	4.7258	0.5886	680.1
	4763, 20090422_T1_25mM	K.KVELYVFSEEK.Y	1370.72	-0.00056	2	4.2225	0.5543	1678.6
	6446, 20090422_T1_FT	R.MYLTILGEEYYK.K	1522.75	0.00114	2	4.1001	0.591	1465.1
	6235, 20090422_T1_25mM	K.ADNSANLNQYLLWFSQSGTPHVSFK.Y	2824.37	-0.0015	3	4.0095	0.5902	605.3
	3603, 20090422_T1_25mM	K.PFEEGHGITQVDK.M	1456.71	-0.00189	3	3.8221	0.4405	1100.4
	5967, 20090422_T1_FT	R.GFSAPVYIEDNLTDEER.I	1954.9	0.00054	2	3.7643	0.647	2020.6
	6130, 20090422_T1_25mM	K.ESDTFVFNNIAVKPIPSLFR.G	2294.22	0.00321	3	3.506	0.5448	391.6
	3141, 20090422_T1_50mM	K.QYSIHVNQYTKPDENQK.E	2092.01	-0.00173	3	3.4994	0.4594	528.7
	4909, 20090422_T1_FT	K.VNEFEIPGGR.H	1117.56	-0.0013	2	3.3603	0.5062	896
	4053, 20090422_T1_500mM	K.ADDLTYFNDESHVDFDQMNMR.T	2563.05	-0.00015	3	3.2415	0.7534	430.9
	5018, 20090422_T1_FT	K.SYIVSLPQDR.Y	1177.62	-0.00069	2	3.2126	0.5893	933.6
	6096, 20090422_T1_FT	K.QILMNYNEFLK.A	1412.72	0.00066	2	3.0716	0.5669	619.6
	3200, 20090422_T1_25mM	K.KLENEVLK.D	972.572	-0.00124	2	2.8946	0.1567	406.3
	4755, 20090422_T1_FT	K.YPVLLSNGDK.V	1105.59	-0.00203	2	2.7355	0.2315	1501.7
	5108, 20090422_T1_FT	K.YFELYDK.T	977.461	-0.00069	2	2.7201	0.3635	569.2
	4185, 20090422_T1_FT	K.YDSDAFVR.Y	972.442	-0.00063	2	2.718	0.5648	401.2
	5193, 20090422_T1_FT	R.ENLFSEEMTK.T	1227.56	-0.00032	2	2.4323	0.5979	578
	4682, 20090422_T1_FT	K.NSIDFSYAR.I	1072.51	-8e-05	2	2.3789	0.5539	926.6
	6538, 20090422_T1_FT	R.DWFQLTLK.E	1050.56	-0.00105	2	2.2117	0.3451	553.4
	4226, 20090422_T1_500mM	R.ITFFIDRPDMMAK.Y	1584.79	-0.0013	2	2.1735	0.4158	191.2
	6316, 20090422_T1_FT	R.NTLLSLLSK.A	988.604	-0.00056	2	2.1513	0.2433	672.8
3	psu|PF08_0054 | organism=Plasmodium_falciparum_3D7 | product=heat shock 70 kDa protein | location=MAL8:861481-863514(+) | length=677					260.298		73868.6
	6390, 20090422_T1_FT	K.SQIFTTYADNQPGVLIQVYEGER.A	2628.29	0.00688	2	5.8884	0.7037	1255.9
	5367, 20090422_T1_FT	R.IINEPTAAAIAYGLHK.K	1681.93	0.0031	2	5.6915	0.5748	1333.3
	3189, 20090422_T1_50mM	R.NENVDIIANDQGNR.T	1571.74	-0.00068	2	4.5145	0.5909	1670.3
	3316 - 3318, 20090422_T1_FT	K.FTESSVQSDM*K.H	1274.56	-0.00028	2	4.1607	0.4306	1725.7
	2970, 20090422_T1_100mM	K.FTESSVQSDMK.H	1258.56	-0.00435	2	4.02	0.5868	1352
	3553, 20090422_T1_100mM	K.PMIEVTYQGEK.K	1294.63	-0.0013	2	4.0127	0.5051	1165.3
	5266, 20090422_T1_25mM	K.LFHPEEISSMVLQK.M	1657.86	0.00065	2	3.9471	0.5745	936.4
	4984 - 4986, 20090422_T1_500mM	R.KVPQIEVTFDIDANGILNVTAVEK.S	2613.41	0.01319	3	3.9464	0.417	745.1
	3188, 20090422_T1_100mM	K.SVHEVVLVGGSTR.I	1339.73	0.00175	2	3.8998	0.659	1515.5
	6494, 20090422_T1_FT	R.FEELCIDYFR.D	1334.61	-0.00032	2	3.7957	0.5659	1481.8
	5672, 20090422_T1_25mM	R.ARFEELCIDYFR.D	1561.75	-0.00142	2	3.6364	0.4506	857.6
	5523, 20090422_T1_150mM	K.RTLSSSTQATIEIDSLFEGIDYSVTVSR.A	3075.55	0.00558	3	3.5605	0.4629	503.9
	2553, 20090422_T1_25mM	K.NQLAGKDEYEAK.Q	1365.66	-0.00105	2	3.5592	0.418	1011
	2949, 20090422_T1_25mM	K.GRLSQDEIDR.M	1188.6	-0.00215	2	3.2997	0.3959	899
	4650, 20090422_T1_FT	K.EAESVCAPIMSK.I	1264.59	0.002	2	3.2442	0.4842	680.7
	6113, 20090422_T1_50mM	R.TLSSSTQATIEIDSLFEGIDYSVTVSR.A	2919.45	0.00321	3	3.2426	0.5006	382.9
	4962, 20090422_T1_FT	R.NSLENYCYGVK.S	1289.58	-0.00032	2	3.238	0.5585	848.4
	4309, 20090422_T1_FT	K.PM*IEVTYQGEK.K	1310.63	0.00062	2	3.0965	0.4926	1241.8
	4728, 20090422_T1_25mM	K.LFHPEEISSM*VLQK.M	1673.86	-0.00096	2	2.9673	0.253	863.7
	5605, 20090422_T1_200mM	K.TITTILEWLEK.N	1346.76	0.0009	2	2.51	0.4626	809.5
	4478, 20090422_T1_25mM	K.FHLDGIPPAPR.K	1219.66	-0.0008	2	2.4054	0.506	776.7
	1613, 20090422_T1_FT	K.AEDEENRK.R	990.449	-0.00178	2	2.362	0.318	462.5
	2872, 20090422_T1_25mM	R.LSQDEIDR.M	975.474	-0.00196	2	2.169	0.1531	387.5
	4506, 20090422_T1_FT	K.ENAEAFLGK.S	978.489	-0.00257	2	2.1348	0.5131	823.5
	4995, 20090422_T1_FT	K.LQPAEIETCMK.T	1262.61	0.00041	2	2.0679	0.4347	334.5
	4578, 20090422_T1_FT	R.DTLIPVEK.V	914.519	-0.00105	2	2.0319	0.4113	525.4
4	psu|PF14_0486 | organism=Plasmodium_falciparum_3D7 | product=elongation factor 2 | location=MAL14:2090839-2093337(+) | length=832					248.371		93462.4
	4773, 20090422_T1_25mM	K.YRVENLYEGPMDDEAANAIR.N	2326.08	-0.0021	3	7.4165	0.7116	2346.3
	7713, 20090422_T1_FT	K.GTVSFGSGLQGWAFTLETFSR.I	2248.1	0.00103	2	6.1946	0.6523	1931.4
	4425, 20090422_T1_25mM	K.YRVENLYEGPM*DDEAANAIR.N	2342.07	0.00116	3	5.7825	0.7296	1429.5
	7508, 20090422_T1_FT	K.IWAFGPETIGPNLLTDNTSGIQYMNEIK.V	3122.55	0.00107	3	5.47	0.6399	1001.5
	5575, 20090422_T1_50mM	K.KPFLINLIDSPGHVDFSSEVTAALR.V	2726.45	-0.00143	3	5.4182	0.6965	1068.3
	6141, 20090422_T1_FT	R.TIESVNVIISTYTDK.L	1682.88	0.00017	2	4.79	0.6119	1807.4
	6897, 20090422_T1_FT	K.VEMPQLDQYLDKL.-	1591.8	-0.00113	3	4.7114	0.4977	1758.7
	6448 - 6450, 20090422_T1_50mM	R.ALLELQMEVEDIYQTFAR.T	2169.09	0.00412	3	4.5109	0.5135	963
	5226, 20090422_T1_25mM	K.IQSHLPVSESFGFTSALR.A	1976.02	0.00017	2	4.4555	0.6828	703.2
	4500, 20090422_T1_25mM	R.ANYLHSNFQWDK.N	1522.71	0.00297	2	4.4534	0.5916	1359.5
	4548, 20090422_T1_500mM	K.DEYAQIDFIVSDPVVSYR.E	2116.02	0.00127	2	4.3847	0.6277	1286.2
	6596, 20090422_T1_50mM	K.AM*QLWLPAGDTLLEMIVTHLPSPADAQK.Y	3062.57	0.00884	4	4.1605	0.1497	637.6
	7421, 20090422_T1_25mM	K.AMQLWLPAGDTLLEMIVTHLPSPADAQK.Y	3046.57	0.00234	4	3.9129	0.6187	1021.2
	3672, 20090422_T1_FT	R.VFSGTVATGQK.V	1094.58	-0.00191	2	3.2952	0.4598	730.4
	5677, 20090422_T1_FT	K.AYPLAEGLPEAIDK.N	1486.78	0.00066	2	3.2723	0.5355	860.5
	3962, 20090422_T1_500mM	K.STGISMYFEHDLEDGEGK.K	2014.87	-0.0019	2	3.231	0.6171	772
	3460, 20090422_T1_25mM	R.IQGPHYVPGEK.T	1224.64	-0.00203	2	3.1133	0.3874	1091.9
	5857, 20090422_T1_FT	K.VEMPQLDQYLDK.L	1478.72	-0.00031	2	2.6999	0.3938	439.9
	7230, 20090422_T1_25mM	K.AMQLWLPAGDTLLEM*IVTHLPSPADAQK.Y	3062.57	0.00183	3	2.6184	0.4481	139.6
	4538, 20090422_T1_FT	K.STLTDSLVSK.A	1050.57	-0.00081	2	2.5536	0.498	657.6
	3901, 20090422_T1_FT	R.GIVISEEQK.L	1002.55	-0.00136	2	2.4399	0.4469	995.2
	3665, 20090422_T1_150mM	K.LMGDIQVYPEK.G	1292.66	-0.00777	2	2.315	0.292	308.6
	3842, 20090422_T1_200mM	R.LWGNSFYDAK.T	1200.57	-0.00227	2	2.1972	0.2639	322.8
	2600, 20090422_T1_50mM	R.IKPVLHVNK.V	1047.67	-0.0013	2	2.1354	0.4046	318.2
	2602, 20090422_T1_50mM	K.PVLHVNK.V	806.488	0.00133	2	2.0372	0.3547	456.4
5	psu|PFL1070c | organism=Plasmodium_falciparum_3D7 | product=endoplasmin homolog precursor, putative | location=MAL12:883559-886024(-) | length=821					248.305		94958.6
	5227, 20090422_T1_FT	K.NNDDEQYIWESTADAK.F	1898.8	0.00103	2	6.107	0.6199	1363.4
	6103 - 6105, 20090422_T1_150mM	K.YSQFIQFPIYLLHENVYTEEVLADIAK.D	3243.66	0.00407	3	5.5289	0.6775	961.3
	7501, 20090422_T1_FT	K.LASGFDLEDTADLAQIVYDHINQK.L	2676.32	9e-05	3	4.6856	0.5446	966.5
	4448, 20090422_T1_25mM	R.DRDTLEEIEEGEKPTESMESHQYQTEVTR.L	3466.56	-0.00171	5	4.4742	0.6035	1195.4
	5824, 20090422_T1_FT	R.FLSLSDESVLGEEK.K	1552.77	0.00151	2	4.3674	0.4148	2035.7
	7304, 20090422_T1_FT	R.VLVADEFVEFLPR.Y	1533.83	-0.00128	3	4.0664	0.4454	1519.8
	4070, 20090422_T1_50mM	K.KIEDENDSSKFEEEINIDDEIQK.K	2767.28	0.00087	4	3.9983	0.519	532.8
	5742, 20090422_T1_FT	K.VDLINNLGTIAK.S	1270.74	-0.00032	2	3.994	0.4738	899.6
	5642, 20090422_T1_FT	K.FIYYASGDSYEYLAK.I	1789.83	0.00212	2	3.9766	0.2982	1763.7
	3076, 20090422_T1_FT	R.SELENETDEEK.K	1322.56	-0.00093	2	3.5104	0.4632	841.8
	5074, 20090422_T1_FT	R.ELISNAADALEK.I	1273.66	-0.00068	2	3.4567	0.3335	1439
	5385, 20090422_T1_FT	K.GEISFELTEEEK.K	1410.66	0.00054	2	3.4217	0.3541	2013.8
	5968, 20090422_T1_25mM	K.ILEINPNHPIMIDLLK.R	1873.06	-0.00723	3	3.2481	0.5376	286.5
	6822, 20090422_T1_FT	K.ALIDVISDTLK.N	1187.69	-0.00032	2	3.0853	0.4742	1276
	5016, 20090422_T1_25mM	K.SISLDTYIEHMKPDQK.F	1904.94	-0.00253	3	3.0667	0.5715	232.4
	3356, 20090422_T1_FT	K.APSM*NDQLYSK.Q	1269.58	0.0008	2	3.034	0.5011	401.3
	5772, 20090422_T1_FT	K.IDDLDPSIFETK.K	1392.69	0.00078	2	3.0228	0.4042	1296
	4119, 20090422_T1_FT	K.APSMNDQLYSK.Q	1253.58	-0.00154	2	2.7464	0.6517	1264.9
	4192, 20090422_T1_FT	K.DMVNDPNYDSVK.V	1396.6	0.0009	2	2.6861	0.4205	1012.4
	5834, 20090422_T1_FT	K.IPQLQIFK.K	986.603	-0.00093	2	2.6122	0.4474	344.1
	4448, 20090422_T1_FT	K.EDATNLLNDK.K	1132.55	0.00017	2	2.6005	0.4302	714.7
	5929, 20090422_T1_FT	K.NILSITDTGIGMTK.V	1463.78	-8e-05	2	2.4876	0.4247	713.4
	4844, 20090422_T1_FT	K.DLELTNSIK.I	1032.56	-0.00056	2	2.407	0.1783	916.2
	3771, 20090422_T1_FT	K.LGVDNNLK.I	872.484	-0.00062	2	2.3473	0.3541	897.8
	1367, 20090422_T1_FT	K.KIEDENDSSK.F	1164.54	-0.00056	2	2.3019	0.5368	600.3
6	psu|PF10_0115 | organism=Plasmodium_falciparum_3D7 | product=QF122 antigen | location=MAL10:455397-458816(+) | length=1139					238.291		131545
	3598, 20090422_T1_FT	K.NNNNNNNIISNNNNNNNNNSDVK.K	2586.13	-0.00107	3	5.8183	0.7057	1016.5
	7580, 20090422_T1_FT	K.DDIEQFISYLQNVNFNSENK.N	2417.13	0.00127	2	5.0635	0.634	1598.3
	5339, 20090422_T1_50mM	K.KIEIENFISTINSTISR.F	1965.07	-0.00058	3	4.1906	0.5731	758.3
	5634, 20090422_T1_FT	K.DVLENLVQSEGK.E	1330.68	-0.00044	2	4.0401	0.5515	2239
	4397, 20090422_T1_50mM	K.KLTEEEAFLFNSNYR.G	1860.91	-0.00351	3	4.0347	0.4214	1290.9
	5847, 20090422_T1_FT	K.NLDSEFVPFEEK.E	1453.68	-0.00032	2	3.9209	0.6104	995.7
	3410, 20090422_T1_25mM	R.FNGQTTRPINMK.L	1406.72	0.00102	2	3.8738	0.4736	386.4
	3225, 20090422_T1_FT	K.NEVHAETDVTK.N	1242.6	-0.00093	2	3.7217	0.5217	1223.6
	5782, 20090422_T1_FT	K.IMLNMYDGSFK.K	1318.62	0.00078	2	3.4467	0.5603	754.9
	3173, 20090422_T1_100mM	K.TSHVAQIYGHEDNIHLAK.D	2033.02	9e-05	3	3.4336	0.6711	807.2
	5224 - 5226, 20090422_T1_FT	K.QNVDITEADIIR.K	1386.72	-0.00014	2	3.0758	0.4679	327.3
	2825, 20090422_T1_25mM	R.FNGQTTRPINM*K.L	1422.72	-0.00055	2	2.9549	0.4238	87.7
	5428, 20090422_T1_FT	K.ALEILEYSK.N	1065.58	-0.00117	2	2.8929	0.5287	766
	1952, 20090422_T1_FT	K.DKQEENQELNQTEK.E	1732.8	-0.00167	3	2.8087	0.4734	878.5
	7084 - 7086, 20090422_T1_FT	K.ALEMIEELLK.K	1188.65	-0.00056	2	2.7796	0.3544	566
	4882, 20090422_T1_FT	K.QNVDITEADIIRK.D	1514.82	-0.00231	3	2.768	0.4326	715.7
	3691, 20090422_T1_FT	K.GVYINTNDEK.A	1152.55	-0.00044	2	2.672	0.4712	854.6
	6422, 20090422_T1_FT	K.NLNLFIIR.Q	1002.61	-0.00081	2	2.6452	0.2444	877.9
	4888, 20090422_T1_FT	K.PYNFLNR.I	923.473	-0.00014	2	2.5445	0.3479	612.7
	4126, 20090422_T1_FT	K.TFDASATIK.G	953.494	-0.00197	2	2.4589	0.4277	504
	3637, 20090422_T1_FT	K.IQEDTFAK.K	951.478	5e-05	2	2.3326	0.3982	564
	4050, 20090422_T1_FT	K.ATTSSILEEK.P	1078.56	-0.00154	2	2.2752	0.5652	303
	4458, 20090422_T1_FT	K.EIETNTNTLIR.M	1303.69	-0.00081	2	2.1852	0.3393	414.1
	6243, 20090422_T1_FT	K.DYAIPTDTYNILMK.P	1657.81	0.00151	2	2.0018	0.1309	154.2
7	psu|PFI0875w | organism=Plasmodium_falciparum_3D7 | product=Heat shock protein | location=MAL9:737975-740266(+) | length=652					230.457		72343.1
	4906, 20090422_T1_100mM	K.RNLSVVHSTQIEIEDIVEGHNFSETLTR.A	3223.63	0.00046	3	8.5612	0.6729	2347.2
	6059, 20090422_T1_25mM	R.NLSVVHSTQIEIEDIVEGHNFSETLTR.A	3067.53	-0.00118	3	7.6859	0.6608	1442.5
	6921, 20090422_T1_FT	K.SQTFSTYQDNQPAVLIQVFEGER.A	2657.28	0.00298	2	4.8851	0.6292	1089.8
	5271, 20090422_T1_FT	K.DAEDWLNNNSNADSEALK.Q	2005.87	0.00152	2	4.8343	0.6213	1922.7
	4977, 20090422_T1_25mM	R.AKFEELNDDLFR.E	1496.74	-0.00174	3	4.5587	0.5542	1454
	5300, 20090422_T1_FT	K.LEATLHPTQTVFDVK.R	1698.91	0.00041	2	4.3451	0.5179	612.4
	5012, 20090422_T1_FT	K.LYGQPGGPSPQPSGDEDVDSDEL.-	2359.02	0.00127	2	4.2438	0.6776	1129.6
	5697, 20090422_T1_FT	R.SLLPYEIVNNQGK.P	1474.79	-0.00168	3	4.0871	0.5186	1107.3
	5312, 20090422_T1_FT	K.NNLDNYIQSMK.A	1339.63	0.00078	2	3.5182	0.5204	1308
	5815, 20090422_T1_FT	K.FEELNDDLFR.E	1297.61	-0.00044	2	3.333	0.4541	1374.7
	5511, 20090422_T1_FT	R.ITPSYVSFVDGER.K	1469.73	0.00188	2	3.2233	0.6789	478
	6349, 20090422_T1_FT	K.FEELNDDLFRETLEPVK.K	2094.04	-0.001	3	3.1405	0.4874	404
	5443, 20090422_T1_FT	K.NAVVTVPAYFNDAQR.Q	1664.84	0.00103	2	3.0898	0.6225	678
	4872, 20090422_T1_FT	R.VEILNNELGNR.I	1270.68	-0.00093	2	3.0767	0.5258	1312.3
	2698, 20090422_T1_50mM	R.KFDDQEVVK.D	1107.57	-0.0024	2	3.076	0.4402	649.7
	6457, 20090422_T1_FT	K.DTTFAPEQISAMVLEK.M	1779.88	0.00164	2	2.9125	0.4422	529
	4484, 20090422_T1_FT	K.NNLDNYIQSM*K.A	1355.63	-0.00021	2	2.8274	0.4469	255.2
	5479, 20090422_T1_FT	K.DAGTIAGLNIVR.I	1199.67	-0.00032	2	2.7976	0.2141	1007.1
	5152, 20090422_T1_FT	K.FELSGIPPAQR.G	1214.65	0.00054	2	2.5514	0.4483	602.5
	5140, 20090422_T1_FT	K.IEVTFTVDK.N	1051.57	-0.00044	2	2.315	0.545	568.9
	5340, 20090422_T1_FT	R.VMDYFIK.M	915.464	-8e-05	2	2.1664	0.4507	426.9
	4878, 20090422_T1_FT	K.EIAQSFLGK.P	992.541	-0.0013	2	2.0956	0.4442	399.3
	2546, 20090422_T1_FT	R.GITITNDK.G	861.468	0.00017	2	2.0524	0.2855	372.4
8	psu|PF10_0155 | organism=Plasmodium_falciparum_3D7 | product=enolase | location=MAL10:637137-639010(+) | length=446					220.404		48647.3
	8200, 20090422_T1_FT	K.YGIDATNVGDEGGFAPNILNANEALDLLVTAIK.S	3388.73	0.01059	3	7.0321	0.7434	2602.7
	7218 - 7221, 20090422_T1_25mM	K.KYGIDATNVGDEGGFAPNILNANEALDLLVTAIK.S	3516.82	0.00358	3	6.8395	0.6633	1414.3
	5840, 20090422_T1_25mM	K.KYPIVSIEDPFDQDDWENYAK.L	2572.19	0.00333	3	6.6591	0.6876	2630.6
	6649, 20090422_T1_FT	R.GNPTVEVDLETNLGIFR.A	1873.97	0.00188	2	5.817	0.5983	2876.2
	6871, 20090422_T1_FT	K.YPIVSIEDPFDQDDWENYAK.L	2444.09	0.00078	2	5.3701	0.6658	1276.4
	4834, 20090422_T1_25mM	K.KIDNLMVEELDGSK.N	1590.8	0.00066	2	5.3341	0.5424	1927.7
	7412, 20090422_T1_FT	K.LSFQEFMIVPVGAPSFK.E	1896.99	-0.00105	2	4.9878	0.4072	942.4
	7945, 20090422_T1_FT	R.SGETEDVFIADLVVALR.T	1833.96	-0.00105	2	4.9493	0.5142	2135.6
	5691, 20090422_T1_FT	K.IDNLMVEELDGSK.N	1462.71	0.00225	2	4.9286	0.5257	1709.3
	3734, 20090422_T1_50mM	R.IEESLGNNAVFAGEK.F	1577.78	-0.00093	2	4.7808	0.5618	1363.8
	7866, 20090422_T1_FT	K.VNQIGSITEAIEACLLSQK.N	2017.06	0.00065	2	4.7031	0.6741	1747.1
	6397, 20090422_T1_25mM	K.TGAQLVDLYIDLVK.K	1547.87	-0.00044	2	4.5614	0.5888	1645.8
	5556, 20090422_T1_FT	K.IAMDVAASEFYNSENK.T	1788.81	0.00176	2	4.3876	0.6364	1806.3
	6910, 20090422_T1_FT	K.LSFQEFM*IVPVGAPSFK.E	1912.99	-0.00221	2	3.9207	0.6534	1255.1
	5856, 20090422_T1_FT	K.DVQIVGDDLLVTNPTR.I	1754.93	0.00066	2	3.6816	0.6397	2139.9
	4016, 20090422_T1_25mM	K.NNWGVMVSHR.S	1199.57	-0.00117	2	3.1946	0.5277	902.2
	4371, 20090422_T1_FT	K.LIGMNCTEQK.K	1136.54	-0.00068	2	3.1647	0.4362	421
	2837, 20090422_T1_200mM	R.YGAEVYHTLK.S	1180.6	-0.00166	2	3.0665	0.5241	867.3
	4656, 20090422_T1_FT	K.NINEIIAPK.L	1011.58	-0.00093	2	2.8537	0.3194	877
	3556, 20090422_T1_25mM	K.NNWGVM*VSHR.S	1215.57	-0.00352	2	2.797	0.514	686.2
	4902, 20090422_T1_FT	K.TYDLDFK.T	901.43	-0.00038	2	2.6371	0.4654	530.3
	4177, 20090422_T1_FT	K.YLAQLAGK.K	863.499	0.00023	2	2.2837	0.3032	835.2
9	psu|PFF1300w | organism=Plasmodium_falciparum_3D7 | product=pyruvate kinase, putative | location=MAL6:1078996-1081321(+) | length=511					220.349		55625.1
	5465, 20090422_T1_25mM	K.VLETHEDHVITEVLNSAVIGER.K	2460.27	0.00102	2	6.8609	0.707	2149.1
	7536, 20090422_T1_FT	K.LLYQSLVNAIETPISVQEAVAR.S	2414.33	0.0015	3	6.3512	0.6982	2054
	4216, 20090422_T1_FT	K.NSAAGASM*QSAANITLR.Q	1678.82	-0.00016	2	5.107	0.5999	1918.3
	7041, 20090422_T1_FT	R.AEVTDVANAVLDGTDCVMLSGETAGGK.F	2623.22	-0.00101	3	4.9568	0.569	623.4
	6594, 20090422_T1_FT	K.PIITATQMLESMTK.N	1563.81	0.00176	2	4.8194	0.5774	2455.2
	5901, 20090422_T1_FT	K.IENIEGIIHFDK.I	1427.75	-0.00056	2	4.4304	0.4904	2033.5
	4833, 20090422_T1_FT	K.ILAESDGIM*IAR.G	1304.69	-0.00031	2	4.4236	0.5493	1840.3
	7818, 20090422_T1_FT	R.SAVETAESIQASLIIALTETGYTAR.L	2595.35	-0.00033	3	4.4053	0.4617	448.3
	5202, 20090422_T1_FT	K.ILAESDGIMIAR.G	1288.69	-0.00056	2	4.0366	0.588	1699.5
	3342, 20090422_T1_200mM	K.NSAAGASMQSAANITLR.Q	1662.82	-0.00019	2	3.6122	0.531	856.1
	5002, 20090422_T1_FT	K.FPVEAVTIM*SK.I	1237.65	-0.00084	2	3.5809	0.5226	1466.2
	5679, 20090422_T1_FT	K.FPVEAVTIMSK.I	1221.65	4e-05	2	3.5692	0.4749	1395.7
	2061, 20090422_T1_100mM	R.FNFSHGSHEDHK.E	1441.62	-7e-05	2	3.3319	0.5647	920.7
	5172, 20090422_T1_FT	K.VGSFQGTDIVIR.N	1291.7	-0.00166	2	3.22	0.3388	923.6
	4645, 20090422_T1_FT	R.GDLGMEISPEK.V	1175.56	-8e-05	2	2.9506	0.452	1050.6
	4718, 20090422_T1_FT	R.QILEPNNVNLR.S	1309.72	-0.0002	2	2.7129	0.4126	461.5
	4807, 20090422_T1_FT	K.VGDSVIAIHGIK.E	1208.7	0.00107	3	2.6292	0.6573	619.2
	3640, 20090422_T1_FT	K.NM*NLPNVK.V	945.482	0.00018	2	2.6274	0.2381	706.4
	5454, 20090422_T1_FT	K.VDLPIISEK.D	1013.59	-0.00166	2	2.5158	0.6106	810.6
	3979, 20090422_T1_FT	K.EEVSGGTNLMK.V	1164.56	-0.00117	2	2.4147	0.5437	606.1
	2171, 20090422_T1_FT	K.EEVSGGTNLM*K.V	1180.55	-0.00121	2	2.3891	0.4926	442.4
	4364, 20090422_T1_FT	K.NMNLPNVK.V	929.487	-0.00013	2	2.1153	0.1626	1017.1
10	psu|PF11_0351 | organism=Plasmodium_falciparum_3D7 | product=heat shock protein hsp70 homologue | location=MAL11:1320112-1322103(+) | length=663					210.361		73252.4
	6284, 20090422_T1_FT	K.GVNPDEAVALGAAIQGGVLK.G	1879.03	0.00139	2	7.2182	0.6536	2312.1
	6220, 20090422_T1_FT	K.TQTEINLPFITANQTGPK.H	1973.03	-0.00239	2	5.9881	0.6158	941
	4791, 20090422_T1_25mM	K.VHQAVITVPAYFNDSQR.Q	1944.99	-0.00106	2	4.8031	0.6285	739.9
	6320, 20090422_T1_FT	R.IINEPTAAALAFGLEK.S	1657.92	0.00188	2	4.6159	0.636	1437.7
	3576, 20090422_T1_25mM	K.RQAITNPENTVYATK.R	1705.89	-0.00215	2	4.5917	0.5415	1602
	4387, 20090422_T1_FT	R.ASNGDAWIEAQGK.K	1346.63	-0.00129	2	4.482	0.5557	1861.5
	6848, 20090422_T1_FT	R.ILEYFISEFK.K	1288.68	0.00029	2	4.1599	0.5206	1170.1
	8490, 20090422_T1_FT	K.DLLLLDVIPLSLGIETLGGVFTK.L	2426.42	-0.00095	3	3.6502	0.6652	919
	3320, 20090422_T1_FT	K.ISDSDKDELR.Q	1177.57	-0.00081	2	3.4587	0.4144	837.9
	4714, 20090422_T1_FT	R.TTPSVVAFTNDNQR.L	1549.76	5e-05	2	3.4179	0.5103	911.2
	4785, 20090422_T1_FT	K.NEAETLIYSSEK.Q	1383.66	0.00053	2	3.3773	0.5246	1250
	3762, 20090422_T1_FT	K.MVQEAELNR.E	1089.54	-0.00044	2	3.1403	0.4438	1405.2
	6602, 20090422_T1_FT	K.LLGSFDLVGIPPAPR.G	1551.89	0.00213	2	3.0467	0.5148	236.4
	4198, 20090422_T1_FT	K.QQITIQSSGGLSK.E	1346.73	0.00151	2	2.9379	0.5419	354.2
	4281, 20090422_T1_FT	R.QAITNPENTVYATK.R	1549.79	0.00506	2	2.836	0.3914	118.8
	5383, 20090422_T1_FT	K.IAGLDVLR.I	856.525	0.0001	2	2.6052	0.4298	636.1
	2232, 20090422_T1_FT	R.KYDEDATK.K	969.452	-0.00105	2	2.2687	0.262	301.4
	3424, 20090422_T1_200mM	K.SQIFSTAADNQTQVSIK.V	1837.93	0.00432	2	2.2647	0.5021	409
	5272, 20090422_T1_FT	K.SWAISQEMYK.N	1242.58	0.00041	2	2.2475	0.5268	476.8
	3439, 20090422_T1_FT	K.QIFQNNPSK.G	1075.55	-0.00239	2	2.2449	0.1995	251.1
	4000, 20090422_T1_500mM	K.KEEINEIILVGGMTR.M	1701.92	-0.00337	2	2.0063	0.2493	208.7
11	psu|PFL1170w | organism=Plasmodium_falciparum_3D7 | product=polyadenylate-binding protein, putative | location=MAL12:988620-991247(+) | length=875					208.38		97169.2
	3342, 20090422_T1_100mM	R.HQQAAQQQAVHQQAVHQQAAQQQLNFNTNLR.G	3563.77	-0.00051	3	7.2824	0.7334	1351.2
	4642, 20090422_T1_25mM	K.SLGYAYVNYHNLADAER.A	1955.92	0.00102	2	5.5035	0.4877	1358.1
	4132, 20090422_T1_FT	K.NPQQMQQVPQGNNFK.F	1757.84	-0.0013	2	5.4908	0.6698	1043.7
	4374, 20090422_T1_100mM	R.HHMNNPLNTPMQYASPQSPQLQFSQNTLSYGR.P	3686.72	0.006	4	5.1771	0.5901	1596.1
	3019, 20090422_T1_FT	K.EEATASTSGAANQTTGTDADK.T	2025.88	-0.0002	2	4.8413	0.7779	1614.8
	3170, 20090422_T1_FT	K.KEEATASTSGAANQTTGTDADK.T	2153.98	3e-05	3	4.8071	0.639	687.8
	3767, 20090422_T1_100mM	K.PNAQLHHNQQYVPNALAQNGQQQPNLNAAGQHNAQQLQQQGNNQLLNNNMR.N	5707.75	0.02582	5	4.4014	0.6275	866.9
	4901, 20090422_T1_150mM	R.HHMNNPLNTPM*QYASPQSPQLQFSQNTLSYGRPVITAFNQNNLISWR.H	5456.64	0.0062	5	4.241	0.1285	212
	7093, 20090422_T1_FT	R.QLFNPYGEITSMIVK.M	1739.9	0.00065	2	4.2357	0.5057	972.9
	5003, 20090422_T1_150mM	R.HHMNNPLNTPMQYASPQSPQLQFSQNTLSYGRPVITAFNQNNLISWR.H	5440.65	0.04213	4	4.0935	0.5298	433.3
	2942, 20090422_T1_25mM	K.QQNAASQANQMNHQAQPQGAQAQQK.N	2705.26	0.00021	3	3.9148	0.5944	498
	4901, 20090422_T1_150mM	R.HHM*NNPLNTPMQYASPQSPQLQFSQNTLSYGRPVITAFNQNNLISWR.H	5456.64	0.0062	5	3.6961	0.4657	212.9
	3939, 20090422_T1_FT	R.NMGNLGNMNNQK.Q	1334.59	0.00054	2	3.6424	0.5871	1441.9
	6010, 20090422_T1_25mM	K.QVLGENLFPLVANYHPTLAGK.I	2281.23	-0.00088	3	3.4161	0.5704	346.2
	6300, 20090422_T1_FT	R.ELFEPFGTITSAK.V	1439.74	0.00115	2	3.2471	0.4168	770
	3776, 20090422_T1_100mM	R.LYTQNNMMNNNLNQNKPNAQLHHNQQYVPNALAQNGQQQPNLNAAGQHNAQQLQQQGNNQLLNNNM*R.N	7658.62	-0.02506	6	3.2178	0.1312	242.3
	3009, 20090422_T1_25mM	R.NRMELPNK.N	1001.52	-0.00239	2	3.1918	0.3658	704.9
	3307, 20090422_T1_FT	K.NAMDNLNGK.K	976.452	-0.00099	2	2.4514	0.1603	1185
	3814, 20090422_T1_25mM	K.HQGVNLYIK.N	1071.59	-0.00019	2	2.0981	0.2598	609.3
	4468, 20090422_T1_FT	K.FTNLYVK.N	884.488	-0.00044	2	2.0926	0.2387	622.9
	3265, 20090422_T1_200mM	K.SYGFVHYEDEESAK.E	1660.71	0.00139	2	2.0399	0.5627	518.1
12	psu|PFF0435w | organism=Plasmodium_falciparum_3D7 | product=ornithine aminotransferase | location=MAL6:362631-363875(+) | length=414					206.34		46025.5
	5386, 20090422_T1_25mM	K.KYNVLFVADEVQTGLGR.T	1909.02	0.00127	2	6.7968	0.6095	2507.9
	6208 - 6210, 20090422_T1_FT	K.SSQDYMNNELTYGAHNYDPIPVVLK.R	2868.35	0.00098	3	5.4207	0.5425	913
	5044, 20090422_T1_50mM	K.YNVLFVADEVQTGLGR.T	1780.92	-0.00227	2	5.008	0.6695	1461
	4462, 20090422_T1_FT	K.VLMM*NTGAEASETAYK.L	1731.79	0.00022	2	4.6866	0.5903	2334.4
	3879, 20090422_T1_FT	K.VLM*M*NTGAEASETAYK.L	1747.79	0.00042	2	4.6095	0.6501	1935.3
	5669, 20090422_T1_25mM	K.PGEHGSTYGGNPLAAAICVEALK.V	2255.11	-0.00027	3	4.6055	0.5976	1011.9
	4252, 20090422_T1_FT	K.VLM*MNTGAEASETAYK.L	1731.79	0.00266	2	4.3317	0.6453	1629.4
	5639, 20090422_T1_50mM	K.ALSGGHYPISAILANDDVMLVLK.P	2397.28	0.00241	3	4.3009	0.5911	808.7
	5325, 20090422_T1_50mM	R.YYDFLSAYSSVNQGHCHPDILNAMINQAK.K	3299.52	0.00942	4	4.2491	0.6554	800.3
	3359, 20090422_T1_200mM	K.VLMMNTGAEASETAYK.L	1715.8	0.00017	2	3.9806	0.557	1219.3
	4091, 20090422_T1_500mM	K.SSQDYM*NNELTYGAHNYDPIPVVLK.R	2884.35	-0.00128	3	3.8963	0.5727	446.1
	5842, 20090422_T1_FT	R.AFFSDSLGVCER.Y	1330.61	-0.00056	2	3.2924	0.6195	1556.8
	7140, 20090422_T1_FT	K.NDLVNVWDICLK.F	1431.73	-7e-05	2	3.1837	0.6027	1076.4
	5814, 20090422_T1_FT	K.LGAPFLQNLK.E	1100.65	-0.00129	2	3.0599	0.3786	591.8
	6786, 20090422_T1_FT	K.NNFGPFVPNFLK.V	1393.73	0.00188	2	3.0438	0.5277	797.6
	3991, 20090422_T1_100mM	K.VPYDDLEALEK.E	1291.64	-0.00203	2	2.8474	0.5682	676.2
	5970, 20090422_T1_FT	R.YLTNLFGYDK.V	1233.61	-0.00105	2	2.8234	0.5471	758.6
	3621, 20090422_T1_FT	R.TLGCVSASTDK.K	1081.52	-0.0013	2	2.7202	0.5023	682.1
	5262, 20090422_T1_FT	K.GVFVYDIEDRR.Y	1368.69	-0.00031	2	2.4841	0.1073	487.4
	5563, 20090422_T1_FT	K.GVFVYDIEDR.R	1212.59	-0.00142	2	2.2487	0.4316	830.6
	4569, 20090422_T1_FT	K.IIVCNNNFSGR.T	1236.62	-0.00215	2	2.1839	0.2515	229.6
13	psu|PFI1105w | organism=Plasmodium_falciparum_3D7 | product=Phosphoglycerate kinase | location=MAL9:913220-914470(+) | length=416					200.326		45398.1
	5247, 20090422_T1_FT	K.GAITIVGGGDTASLVEQQNK.K	1958.02	-0.0002	2	6.3659	0.5552	3018
	6908, 20090422_T1_FT	K.TVIWNGPQGVFEMPNFAK.G	2035.01	-0.00081	2	5.8555	0.6183	1800.2
	4527, 20090422_T1_25mM	K.KNEISHVSTGGGASLELLEGK.E	2126.11	-0.00137	3	5.4632	0.6447	1846.8
	7342, 20090422_T1_FT	K.GLLGEEVLFLNDCVGK.E	1705.88	-0.00063	3	4.7236	0.5151	1785.1
	6056, 20090422_T1_FT	R.VDFNVPIENGIIK.D	1457.8	-0.00207	3	3.9858	0.4691	997
	3679, 20090422_T1_FT	K.IADNFDNNANTK.F	1336.61	-7e-05	2	3.8671	0.6377	1031.8
	5415, 20090422_T1_FT	K.NEISHVSTGGGASLELLEGK.E	1998.01	0.00156	3	3.7676	0.2613	771.6
	6372, 20090422_T1_FT	K.FVTDEEGIPDNWMGLDAGPK.S	2191	-0.00044	2	3.692	0.7047	483.4
	5983, 20090422_T1_FT	K.LADVFINDAFGTAHR.A	1646.83	-0.00283	3	3.4989	0.6757	687.2
	5064, 20090422_T1_FT	K.IGTSLFDEAGSK.I	1224.61	-0.00044	2	3.4629	0.537	488
	6714, 20090422_T1_FT	K.NVQIFLPVDFK.I	1319.74	0.00127	2	3.4514	0.5354	1308.8
	4430, 20090422_T1_25mM	R.ITATLPTINHLK.K	1321.78	-0.00032	2	3.204	0.5639	250.2
	4068, 20090422_T1_25mM	K.YTLKPVAETLK.G	1262.74	-0.00215	2	3.0754	0.4643	724.6
	5576, 20090422_T1_25mM	K.ALENPQRPLLAILGGAK.V	1761.04	-3e-05	3	2.8634	0.5189	1123.6
	5930, 20090422_T1_FT	K.ENSVILLENLR.F	1299.73	0.00078	2	2.6823	0.412	868
	3982, 20090422_T1_500mM	R.MIIGGGMAYTFK.K	1288.64	-0.00032	2	2.6196	0.4616	550.8
	4188, 20090422_T1_FT	K.IVGEIMEK.A	918.496	-0.00032	2	2.4814	0.2212	423.2
	3136, 20090422_T1_25mM	R.FHIEEEGK.G	988.473	-0.00252	2	2.3705	0.3822	760.7
	5520, 20090422_T1_FT	K.ELPGVLALSNK.-	1140.66	-0.00056	2	2.33	0.5324	535.8
	3360, 20090422_T1_FT	K.FQNDLTK.L	865.441	0.00017	2	2.3192	0.3094	655.9
14	psu|PF14_0598 | organism=Plasmodium_falciparum_3D7 | product=glyceraldehyde-3-phosphate dehydrogenase | location=MAL14:2559033-2560282(+) | length=337					190.375		36611.9
	5341, 20090422_T1_50mM	R.FGIVEGLMTTVHASTANQLVVDGPSK.G	2671.38	-0.00143	3	7.1424	0.6532	2467.3
	5565, 20090422_T1_25mM	K.YDSVHGQFPCEVTHADGFLLIGEK.K	2662.26	0.00327	3	6.4679	0.6048	1395.7
	5918, 20090422_T1_FT	K.GILGYTEDEVVSQDFVHDNR.S	2293.07	-0.00019	2	5.7756	0.6793	1355.3
	4550, 20090422_T1_25mM	K.DDTPIYVMGINHHQYDTK.Q	2146.99	0.00102	2	5.4751	0.6904	792.2
	4050, 20090422_T1_25mM	K.DDTPIYVM*GINHHQYDTK.Q	2162.98	0.00035	2	4.5888	0.7012	387.1
	5478, 20090422_T1_FT	R.VLDLAVHITNN.-	1208.66	-0.00056	2	4.0417	0.6642	1408.2
	6182, 20090422_T1_FT	R.FGIVEGLM*TTVHASTANQLVVDGPSK.G	2687.37	0.00195	3	3.7506	0.3168	257.3
	4732 - 4734, 20090422_T1_FT	K.DPSQIPWGK.C	1027.52	-0.00074	2	3.3296	0.4218	784.8
	6553, 20090422_T1_FT	R.VPIGTVSVVDLVCR.L	1456.82	-7e-05	2	3.3085	0.633	1656.4
	4139, 20090422_T1_50mM	K.VIMSAPPKDDTPIYVMGINHHQYDTK.Q	2970.45	-0.00747	3	3.2384	0.5718	597.1
	4536, 20090422_T1_FT	K.YEEVALEIKK.A	1221.67	0.00131	3	3.2288	0.4713	923.2
	4033, 20090422_T1_500mM	K.LVSWYDNEWGYSNR.V	1788.8	-0.00044	2	3.1539	0.689	1134.9
	4312, 20090422_T1_200mM	K.AGLALNDNFFK.L	1209.63	-0.00178	2	3.1388	0.4307	1036.1
	6388, 20090422_T1_50mM	K.DIEVVAINDPFMDLNHLCYLLK.Y	2575.29	0.00858	3	2.7765	0.4381	330.7
	4836, 20090422_T1_FT	K.LGINGFGR.I	833.463	0.0006	2	2.7548	0.3763	693.8
	3495, 20090422_T1_200mM	K.YEEVALEIK.K	1093.58	-0.00166	2	2.7455	0.4611	643.9
	2775, 20090422_T1_25mM	K.KVIMSAPPK.D	970.575	-0.00203	2	2.4969	0.1326	706.5
	5154, 20090422_T1_FT	R.SSIFDMK.A	827.397	0.00072	2	2.0321	0.3047	680.9
	3642, 20090422_T1_FT	K.VIMSAPPK.D	842.48	0.00084	2	2.0111	0.3812	590.8
15	psu|PF13_0305 | organism=Plasmodium_falciparum_3D7 | product=elongation factor 1 alpha | location=MAL13:2265234-2266565(+) | length=443					180.345		48927.9
	7572, 20090422_T1_FT	K.NMITGTSQADVALLVVPAEVGGFEGAFSK.E	2908.48	-0.00137	3	6.4546	0.6569	2177.2
	7298, 20090422_T1_FT	K.NM*ITGTSQADVALLVVPAEVGGFEGAFSK.E	2924.47	0.00071	3	6.0358	0.6776	1365.1
	5136, 20090422_T1_FT	K.EVLEEARPGDNIGFNVK.N	1886.96	0.00078	2	5.6523	0.6146	764.4
	4809, 20090422_T1_25mM	K.FTAQVIILNHPGEIK.N	1679.95	0.00053	2	5.3967	0.5236	1437.2
	5122, 20090422_T1_25mM	K.KPMVVETFTEYPPLGR.F	1863.97	0.00053	2	5.1492	0.6549	1716.4
	4799, 20090422_T1_25mM	K.KPM*VVETFTEYPPLGR.F	1879.96	-0.00163	2	4.7347	0.5887	618.4
	5909, 20090422_T1_25mM	K.VDFIPISGFEGDNLIEK.S	1892.96	-0.00264	2	4.4482	0.5836	932.3
	6108, 20090422_T1_FT	R.TLIEALDTMEPPK.R	1457.76	0.00053	2	3.8708	0.6699	1292.5
	4992, 20090422_T1_FT	K.SGDSALVSLEPK.K	1202.63	0.00054	2	3.5607	0.4202	1769.9
	5349, 20090422_T1_FT	R.TLIEALDTM*EPPK.R	1473.75	-0.00035	2	3.5175	0.5275	1024
	3076, 20090422_T1_25mM	K.YSEDRYEEIKK.E	1459.71	-0.00093	2	3.1723	0.3156	574.6
	5138, 20090422_T1_25mM	R.TLIEALDTMEPPKRPYDK.P	2117.09	-0.00058	3	2.98	0.4708	234.4
	5126, 20090422_T1_25mM	R.YFFTVIDAPGHK.D	1394.71	-0.00159	3	2.9283	0.3594	708.8
	6651, 20090422_T1_FT	R.GITIDIALWK.F	1129.66	5e-05	2	2.7059	0.5702	888.4
	4566, 20090422_T1_FT	K.FLNIDSK.I	836.451	0.00011	2	2.6764	0.1646	605.6
	3299, 20090422_T1_25mM	K.YSEDRYEEIK.K	1331.61	5e-05	2	2.6421	0.3281	607.1
	4911, 20090422_T1_50mM	K.EHALLAFTLGVK.Q	1298.75	-0.00079	3	2.5198	0.4281	527.9
	3751, 20090422_T1_50mM	R.QTIAVGIIK.S	942.598	-0.00063	2	2.1096	0.33	220.9
16	psu|PFI0755c | organism=Plasmodium_falciparum_3D7 | product=6-phosphofructokinase, putative | location=MAL9:650576-654832(-) | length=1418					180.298		159351
	7394, 20090422_T1_FT	K.ILLSEISDILNEASEK.G	1773.95	0.00163	2	5.069	0.5652	2497.3
	4469, 20090422_T1_25mM	K.EHGHSASLNDDLSPLQYER.T	2168	0.00071	3	4.9789	0.6264	1390.1
	7275, 20090422_T1_FT	K.VYASLIGNVLTDAVSMPK.Y	1878	5e-05	2	4.7575	0.5533	2131.2
	7868, 20090422_T1_FT	K.NYGVILLPEGLIEFVPEMK.I	2161.16	-0.00044	2	4.6282	0.5848	930.2
	7784, 20090422_T1_FT	R.NLEDSYTNWIPAAIPFLR.I	2120.08	-0.00092	2	4.343	0.5905	933.8
	5177, 20090422_T1_50mM	K.RYNEQSQVIGFLGGIDGLYSK.N	2344.19	0.00033	3	3.7755	0.4611	630.7
	6483, 20090422_T1_FT	R.NLGGFNMLWSGR.G	1351.66	0.00078	2	3.7234	0.6182	1466.7
	5584, 20090422_T1_FT	K.YVNQGGLELTGNSPEHSLFDK.E	2305.11	-0.00076	3	3.5686	0.6103	575.4
	5226, 20090422_T1_50mM	K.YSGSFMGLTHFFGYQGR.S	1954.89	-0.00106	3	3.2611	0.6572	478.6
	4691, 20090422_T1_25mM	K.NLHNLPMLNVK.D	1292.71	-0.00081	2	3.13	0.1934	401.4
	6308, 20090422_T1_FT	K.IGIILSGGPAPGGHNVISGIYDYAK.R	2469.31	0.00101	3	2.9836	0.4933	397.6
	1731 - 1733, 20090422_T1_100mM	K.TGHNVYHVVR.V	1181.62	-0.00044	2	2.974	0.4656	861.6
	4221, 20090422_T1_25mM	K.QILSNYPHMSYENK.F	1723.81	-0.00137	3	2.9005	0.3115	318.3
	5794, 20090422_T1_FT	K.GDLPVIPSAPVDLNGK.A	1591.87	0.00041	2	2.8629	0.5603	284.5
	4944, 20090422_T1_25mM	R.NDLVNLSGVDHGHLTSEWVSK.L	2307.14	-0.00246	3	2.8578	0.5421	514
	3992, 20090422_T1_FT	K.QYISNDPYTQK.Q	1356.64	0.00175	2	2.6526	0.5277	366.6
	4915, 20090422_T1_50mM	K.NLNIQFMSHYLGYEGR.C	1941.93	0.00199	3	2.5689	0.4887	290.1
	2524, 20090422_T1_FT	K.DGPFDASK.L	836.378	0.00078	2	2.1363	0.1317	205.2
17	gi|14277739|pdb|1HYN|P Chain P, Crystal Structure Of The Cytoplasmic Domain Of Human Erythrocyte Band-3 Protein					170.319		42509.3
	7609, 20090422_T1_FT	K.GTVLLDLQETSLAGVANQLLDR.F	2326.26	-0.00166	2	5.9847	0.625	1824.4
	3822, 20090422_T1_100mM	K.HSHAGELEALGGVKPAVLTR.S	2042.11	0.00187	2	5.765	0.7062	1485.5
	4586, 20090422_T1_50mM	R.SGDPSQPLLPQHSSLETQLFCEQGDGGTEGHSPSGILEK.I	4062.9	0.00429	4	4.6852	0.7002	343
	5286, 20090422_T1_500mM	R.PHLSHLTFWSLLELR.R	1849.01	0.01176	3	4.3258	0.611	1332.4
	5604, 20090422_T1_FT	K.IPPDSEATLVLVGR.A	1466.82	0.00188	2	4.2425	0.656	787.8
	6318, 20090422_T1_FT	K.VYVELQELVMDEK.N	1594.8	0.00201	2	4.1794	0.4814	2261.3
	6381, 20090422_T1_FT	R.LQEAAELEAVELPVPIR.F	1877.04	0.00212	2	4.1058	0.5545	1428.5
	3230, 20090422_T1_50mM	K.HSHAGELEALGGVK.P	1404.72	-7e-05	2	3.9689	0.6792	1075.4
	3500, 20090422_T1_25mM	R.YQSSPAKPDSSFYK.G	1604.76	-0.00069	2	3.8498	0.6088	1093.6
	6655, 20090422_T1_FT	R.ADFLEQPVLGFVR.L	1490.8	0.002	2	3.5824	0.4746	1162.3
	2845, 20090422_T1_50mM	R.RYQSSPAKPDSSFYK.G	1760.86	-0.00216	3	3.5726	0.5308	501.8
	3846, 20090422_T1_FT	R.IDAYMAQSR.G	1054.5	-0.00093	2	3.3327	0.4502	1470.4
	3720, 20090422_T1_FT	R.AAATLMSER.V	949.477	-0.00068	2	3.2885	0.5422	782.8
	6683, 20090422_T1_25mM	R.FLFVLLGPEAPHIDYTQLGR.A	2286.23	0.00064	3	2.8592	0.6304	750.8
	2121, 20090422_T1_FT	R.IDAYM*AQSR.G	1070.49	-0.00116	2	2.6284	0.5044	805.5
	5112, 20090422_T1_25mM	R.FIFEDQIRPQDREELLR.A	2204.15	0.00078	2	2.3866	0.4966	82.2
	3384, 20090422_T1_FT	K.PDSSFYK.G	843.388	0.00071	2	2.3192	0.2548	673.4
18	psu|PF13_0141 | organism=Plasmodium_falciparum_3D7 | product=L-lactate dehydrogenase | location=MAL13:1041358-1042308(+) | length=316					160.433		34086
	6652, 20090422_T1_50mM	R.TVNTALEIVNLHASPYVAPAAAIIEMAESYLK.D	3399.79	0.00485	3	7.5792	0.7311	2034.2
	6682, 20090422_T1_FT	K.VSGSNTYDDLAGADVVIVTAGFTK.A	2400.19	0.00103	2	7.4185	0.6899	1865.9
	5574, 20090422_T1_25mM	K.RYITVGGIPLQEFINNK.L	1962.08	0.00114	2	6.4578	0.5896	1606.9
	6135, 20090422_T1_150mM	R.TVNTALEIVNLHASPYVAPAAAIIEM*AESYLK.D	3415.78	-0.00384	3	6.0951	0.6812	852.6
	6077, 20090422_T1_50mM	K.IVLVGSGMIGGVMATLIVQK.N	1986.15	-0.00094	3	5.5682	0.7138	1805.5
	6696, 20090422_T1_FT	R.YITVGGIPLQEFINNK.L	1805.98	-0.00088	3	5.4844	0.5802	2000.9
	2774, 20090422_T1_25mM	R.DVNAHIVGAHGNK.M	1331.68	-0.00044	2	4.3581	0.613	1052.1
	3623, 20090422_T1_25mM	K.AKFDEAIAETK.R	1222.63	-0.0013	2	3.872	0.4886	1101.7
	6332, 20090422_T1_25mM	K.NLGDVVLFDIVK.N	1331.76	0.00175	2	3.3723	0.5518	1143
	3996, 20090422_T1_FT	K.FDEAIAETK.R	1023.5	-0.00111	2	3.302	0.5142	1446.5
	4226, 20090422_T1_150mM	K.IIGLGGVLDTSR.L	1200.69	-0.00032	2	3.2646	0.4633	861.3
	5890, 20090422_T1_25mM	K.LISDAELEAIFDR.T	1491.77	0.00115	2	3.2439	0.433	1129.5
	3415 - 3417, 20090422_T1_500mM	K.IMIEIGGHIK.K	1110.63	-0.00202	2	2.6459	0.3691	958.6
	4951, 20090422_T1_FT	R.DDLLPLNNK.I	1041.56	-0.00057	2	2.5772	0.1945	358.3
	3884, 20090422_T1_200mM	K.EWNRDDLLPLNNK.I	1626.82	0.00053	2	2.3833	0.4163	406.9
	2390, 20090422_T1_FT	K.YYISQK.L	801.414	0.00054	2	2.2219	0.2838	403
19	psu|PF11_0098 | organism=Plasmodium_falciparum_3D7 | product=endoplasmic reticulum-resident calcium binding protein | location=MAL11:369675-370706(-) | length=343					160.354		39349.7
	4148, 20090422_T1_FT	R.AFEDDDMDADNTEDDKDEADDASQQK.S	2933.1	0.00126	3	7.0703	0.908	2097.5
	7072, 20090422_T1_FT	K.DGFISLNELNDAFAQNLDAK.E	2195.06	0.002	2	6.0923	0.7075	1750.6
	5038, 20090422_T1_25mM	K.ELEINEILEHHDVNK.D	1831.92	0.00078	2	5.3532	0.5643	463.9
	6883, 20090422_T1_FT	K.EITEEELNTWSSFLK.N	1825.89	-0.0002	2	5.0861	0.6316	1272.5
	6716, 20090422_T1_FT	K.KDDEMALDDFNFFDANK.D	2034.88	0.00095	3	5.0507	0.5302	2002.1
	6939, 20090422_T1_FT	K.DDEMALDDFNFFDANK.D	1906.78	-8e-05	2	3.9245	0.6646	2232.4
	3912, 20090422_T1_150mM	K.VYFDPAHESGAINVNEIK.E	2002.99	-0.00155	3	3.8586	0.5703	678.9
	4023, 20090422_T1_FT	K.QVQAEMGQIDSDK.D	1448.67	-0.0002	2	3.8374	0.5898	853
	5823, 20090422_T1_FT	K.IAVTSLTDYGDVIR.Y	1522.81	0.00151	2	3.8061	0.4899	1520.4
	6071, 20090422_T1_25mM	K.LSINEVGLLIDPMKDEELK.E	2156.15	-0.00168	3	3.4786	0.6453	342.5
	3122, 20090422_T1_FT	K.QVQAEM*GQIDSDK.D	1464.66	0.00037	2	3.4421	0.6234	757.6
	7034, 20090422_T1_FT	K.LSINEVGLLIDPMK.D	1541.86	0.00017	2	3.2741	0.4932	1136.9
	4596, 20090422_T1_25mM	K.KITYDLWNEK.A	1309.68	0.0019	3	3.2706	0.3572	974.4
	5487, 20090422_T1_FT	K.ITYDLWNEK.A	1181.58	-7e-05	2	3.0608	0.4506	625.1
	4398, 20090422_T1_500mM	K.IAVTSLTDYGDVIRYPEDFK.L	2302.16	-0.00333	3	2.9648	0.4768	346.8
	3434, 20090422_T1_25mM	K.RFQIVDK.D	905.52	-0.0005	2	2.4964	0.1714	603.5
20	psu|PF11_0208 | organism=Plasmodium_falciparum_3D7 | product=phosphoglycerate mutase, putative | location=MAL11:761694-762817(+) | length=250					160.319		28752.1
	6809, 20090422_T1_25mM	K.HLDNLSEADVLELNIPTGVPLVYELDENLK.P	3362.74	-0.00027	3	6.3781	0.543	1574.2
	5951, 20090422_T1_100mM	K.HLDNLSEADVLELNIPTGVPLVYELDENLKPIK.H	3700.97	0.01047	3	5.6187	0.6773	1001
	6665, 20090422_T1_25mM	R.VLPFWFDHIAPDILANK.K	1996.07	-0.00044	2	4.8186	0.5986	857.6
	3792, 20090422_T1_100mM	K.HYYLLDSEELKK.K	1537.79	-0.00259	3	4.5222	0.4157	1202.9
	5338, 20090422_T1_FT	K.TADLLHVPVVK.T	1191.71	-0.00044	2	4.0729	0.6183	1122.4
	4718, 20090422_T1_25mM	K.HYYLLDSEELK.K	1409.69	0.00042	2	3.9494	0.5469	1325.8
	5610, 20090422_T1_FT	K.FTGWTDVPLSEK.G	1379.68	-7e-05	2	3.6849	0.5303	1446.6
	3085, 20090422_T1_FT	K.KMDEVANQGK.A	1119.55	-0.0008	2	3.6079	0.3538	1247.2
	3108 - 3110, 20090422_T1_25mM	K.VMVAAHGNSLR.G	1154.61	-0.00129	2	3.2024	0.5264	1450.1
	3278, 20090422_T1_50mM	K.EDNRWPGHNVVYK.N	1613.78	-0.00227	2	2.9897	0.3418	368.1
	3386, 20090422_T1_25mM	R.HYGSLQGLNK.S	1116.58	-0.00178	2	2.9626	0.5373	693.3
	2045, 20090422_T1_FT	K.GEEEAIAAGK.Y	974.479	-0.00135	2	2.5417	0.284	648.6
	2645, 20090422_T1_25mM	K.VM*VAAHGNSLR.G	1170.6	0.0012	2	2.3757	0.4184	288.6
	3931, 20090422_T1_FT	R.SYDIPPPK.L	916.477	-0.00118	2	2.2545	0.4433	696.9
	3841, 20090422_T1_500mM	K.FDVVYTSVLK.R	1170.64	-0.00105	2	2.1682	0.4143	377.2
	2136, 20090422_T1_FT	K.KM*DEVANQGK.A	1135.54	-0.00258	2	2.0002	0.4362	231.1
21	psu|MAL8P1.17 | organism=Plasmodium_falciparum_3D7 | product=disulfide isomerase precursor, putative | location=MAL8:1207860-1209466(-) | length=483					160.31		55479.4
	7744, 20090422_T1_FT	K.TPLEEFVTSESFPLFGEINTENYR.F	2819.34	-0.00027	3	6.2008	0.6907	1535
	6554, 20090422_T1_FT	K.ASLGLTEFPGLAFQSNEGR.Y	1994	0.00054	2	6.0082	0.7013	977
	7426, 20090422_T1_FT	K.LVSIDATSENALAQEYGITGYPTLILFNK.K	3141.64	0.00278	3	5.086	0.6115	919.4
	5892 - 5894, 20090422_T1_25mM	K.ESLLNHNAIINFFK.D	1659.89	0.0023	2	4.8103	0.5487	812.3
	7914, 20090422_T1_FT	K.DFEWSGFPTIFFVK.A	1719.84	0.0014	2	4.7188	0.6375	2126.1
	4227, 20090422_T1_25mM	K.KLEPVYEDLGR.K	1318.7	0.00055	3	4.2722	0.54	1363.4
	6391, 20090422_T1_FT	K.IVVGNSFVDVVLK.S	1388.81	0.00054	2	4.1037	0.5249	1553.2
	6134, 20090422_T1_FT	K.HATNTPISIDGVPEFEDGTSEEL.-	2458.13	0.00176	2	3.992	0.7132	734.7
	3980, 20090422_T1_25mM	K.KLEPVYEDLGRK.L	1446.8	-0.00345	3	3.7471	0.488	669.3
	5640, 20090422_T1_FT	R.LIPEYNEAANMLNEK.K	1748.85	4e-05	2	3.5745	0.6589	432.1
	5325, 20090422_T1_25mM	K.THFVLLNIPEYAEHAK.A	1881.99	-0.00119	3	3.4395	0.5859	822.9
	3634, 20090422_T1_25mM	K.KYDSIIVAK.M	1036.6	-0.0041	2	2.9915	0.4136	451.3
	5972, 20090422_T1_FT	K.GFVDFLNK.H	939.493	-0.00062	2	2.9042	0.4076	705.2
	3283, 20090422_T1_FT	R.LAAQELR.K	800.462	0.00042	2	2.1348	0.1853	625.4
	4770, 20090422_T1_FT	K.IPLPYEGER.S	1073.56	-0.00129	2	2.1065	0.4271	383.4
	2240, 20090422_T1_FT	K.SEPIPEDDK.N	1029.47	-0.00117	2	2.0249	0.4882	232.8
22	psu|PF14_0517 | organism=Plasmodium_falciparum_3D7 | product=peptidase, putative | location=MAL14:2234118-2236412(+) | length=764					160.248		88447.2
	6746, 20090422_T1_FT	K.LLDFSLLTNQEIK.E	1533.85	0.00017	2	4.954	0.4496	1898
	5364, 20090422_T1_50mM	K.KYDISLSPYINLMIYK.L	1961.05	-3e-05	3	3.9607	0.4612	881.3
	4677, 20090422_T1_FT	R.IENMQYVISK.E	1224.63	0.00017	2	3.2406	0.3971	491.4
	6208, 20090422_T1_100mM	R.GYDYQYSPLFYSYLLFQFDREEQDFSK.I	3448.57	0.01401	3	3.2368	0.6646	195.5
	4737, 20090422_T1_FT	K.NVLLQNSPVVK.M	1210.72	0.00042	2	3.1432	0.5665	930.8
	3956, 20090422_T1_FT	K.NDVEIDNMK.Q	1077.49	-0.00056	2	2.9747	0.2327	934.9
	4594, 20090422_T1_FT	K.IIYNNNFDDVNK.K	1468.71	0.00016	2	2.9183	0.1901	839.2
	3776, 20090422_T1_FT	K.QSPQEYGESVEK.Y	1380.63	0.00224	2	2.8639	0.3059	142.9
	4334, 20090422_T1_25mM	K.RIYTLVLK.G	1005.65	-0.00209	2	2.6919	0.267	651.9
	3459, 20090422_T1_25mM	K.ELNEYHTTIR.N	1275.63	-0.00129	2	2.6868	0.4095	461
	3070, 20090422_T1_25mM	R.TTHFGEPTAEEK.R	1346.62	-0.0019	2	2.5861	0.4616	316.7
	3129, 20090422_T1_FT	K.HNDDNPDFK.K	1101.46	-0.0019	2	2.484	0.5931	844.2
	3021, 20090422_T1_25mM	K.TLYIHDR.K	917.484	0.00017	2	2.2783	0.2972	605.3
	4508, 20090422_T1_FT	K.NTSVVFYEK.L	1086.55	-0.00215	2	2.2612	0.4777	552.2
	5624, 20090422_T1_FT	R.NTLLPLVK.Q	897.577	-0.00038	2	2.0845	0.2098	544.8
	4827, 20090422_T1_FT	K.QSLMYDIK.N	997.502	-0.00148	2	2.0446	0.2885	240.5
23	psu|PFI1090w | organism=Plasmodium_falciparum_3D7 | product=s-adenosylmethionine synthetase, putative | location=MAL9:903352-904560(+) | length=402					158.383		44815.8
	4364, 20090422_T1_25mM	K.RGNFLFTSESVNEGHPDK.I	2033.97	-0.00125	3	6.0665	0.673	952.8
	6092, 20090422_T1_25mM	R.SPELIGAGDQGIMFGYATDETENYMPLTHHYATLLGK.R	4040.9	0.00478	4	5.9987	0.7366	1184.8
	3762 - 3764, 20090422_T1_25mM	R.VHTVLISTQHAEDIK.Y	1690.91	0.00011	2	5.4824	0.6502	2010.1
	5854, 20090422_T1_25mM	R.SPELIGAGDQGIMFGYATDETENYM*PLTHHYATLLGK.R	4056.9	-9e-05	4	5.0184	0.1634	558.1
	5911, 20090422_T1_FT	K.LLDNETLYYLNPSGK.F	1739.89	0.00212	2	4.5109	0.5983	1482.9
	5854, 20090422_T1_25mM	R.SPELIGAGDQGIM*FGYATDETENYMPLTHHYATLLGK.R	4056.9	-9e-05	4	4.1981	0.6187	456.6
	5412, 20090422_T1_FT	K.FVLGGPAADAGLTGR.K	1401.75	0.00053	2	4.1215	0.6789	1657.2
	7038, 20090422_T1_FT	K.NYIFIFGEITTK.A	1445.77	0.00187	2	3.9447	0.5516	2143.9
	5878, 20090422_T1_25mM	R.NFDLRPGFIIQELK.L	1689.93	0.0009	2	3.9426	0.2898	708.2
	4886, 20090422_T1_FT	K.VSIDEQSPDIAQCVHENR.S	2039.95	-0.00149	3	3.4078	0.5384	538.1
	3506, 20090422_T1_FT	K.HIGYDDESK.G	1063.47	-0.00228	2	3.1087	0.6322	773.4
	5188, 20090422_T1_FT	K.TDLMENVIK.Y	1062.55	-0.00069	2	2.9975	0.409	985.1
	6312, 20090422_T1_FT	K.LGILPYLGPDGK.T	1242.71	0.00017	2	2.8802	0.5119	762.5
	4422, 20090422_T1_FT	K.LTEPVFSK.T	920.509	5e-05	2	2.3962	0.2785	562.2
	4110, 20090422_T1_FT	R.SAAYYLR.F	843.436	0.00029	2	2.2038	0.1174	632.5
	2640, 20090422_T1_100mM	K.TSAYGHFGR.E	995.469	-0.00191	2	2.1171	0.4546	358.5
24	psu|PFE0585c | organism=Plasmodium_falciparum_3D7 | product=myo-inositol 1-phosphate synthase, putative | location=MAL5:520718-522691(-) | length=604					158.274		69068.6
	7308, 20090422_T1_FT	K.LIDIYNPENIVYGGWDINNMNLK.D	2708.34	-0.00101	3	5.4731	0.4337	1944
	4145, 20090422_T1_50mM	R.KEDENFIYSNYEHVETQVEK.D	2501.15	0.00565	3	5.3736	0.6167	1067.8
	6090, 20090422_T1_150mM	R.HSFFSQLESLWNFVR.I	1896.94	0.00078	2	4.6732	0.6605	1648.3
	5320, 20090422_T1_FT	K.TNEDEHLLNENIQIEDYK.L	2217.03	0.0004	3	4.1841	0.5007	662.4
	3927, 20090422_T1_FT	R.ANENLYVDDEK.D	1309.59	-0.00105	2	3.5891	0.4529	1274.7
	5356, 20090422_T1_FT	K.NLSSDLQFYSK.K	1301.64	-0.00093	2	3.3303	0.5071	922.4
	4399, 20090422_T1_FT	K.VFDNEVIEK.I	1092.56	-0.00105	2	3.1088	0.443	636.2
	3481, 20090422_T1_FT	K.GNFIAGNQQR.R	1104.55	-0.00239	2	3.0865	0.3256	1184
	7022, 20090422_T1_FT	K.QNNLNELIVLWSGNTEK.N	1972.01	0.0004	3	2.9675	0.5335	890.8
	7600, 20090422_T1_FT	R.IISGLPIDAHIDLPYMI.-	1881.02	0.00127	2	2.8545	0.6519	577.8
	4075, 20090422_T1_FT	K.VNSEIVIK.Y	901.535	-0.00044	2	2.6622	0.3236	443.3
	4431, 20090422_T1_25mM	K.NKLEILEQVR.E	1241.72	0.00138	3	2.6429	0.325	662.3
	6092, 20090422_T1_FT	K.GIFIIGNDLK.T	1089.63	0.00078	2	2.374	0.2033	546.3
	3504, 20090422_T1_25mM	R.VFFKPNQEK.K	1136.61	-0.00141	2	2.3379	0.306	244.7
	3437, 20090422_T1_25mM	K.EHAYAPIYK.L	1091.55	-0.00117	2	2.2887	0.5083	251.3
	3890, 20090422_T1_FT	K.DLSYMNK.C	870.403	0.00017	2	2.146	0.1294	401.3
25	psu|PF14_0655 | organism=Plasmodium_falciparum_3D7 | product=RNA helicase-1, putative | location=MAL14:2825306-2826854(+) | length=398					150.299		45281.4
	4989, 20090422_T1_FT	K.PILNGYDTIGQAQSGTGK.T	1819.92	0.00212	2	5.9545	0.7195	1564.7
	7395, 20090422_T1_FT	K.EETFNNENDIEGNTEEIVDTFDALGLNEK.L	3299.47	0.00314	3	5.7706	0.6857	771.3
	7320, 20090422_T1_FT	K.LFILDEADEMLSR.G	1551.77	0.00115	2	4.7591	0.4638	2585.6
	6328 - 6331, 20090422_T1_50mM	K.KLVPDIQVALFSATMPQEILELTTR.F	2813.55	0.005	3	4.4072	0.5621	469.6
	5076, 20090422_T1_50mM	R.GIDVQQVSLVINYDLPASPDTYIHR.I	2813.45	0.00351	3	4.1682	0.5871	966.8
	3407, 20090422_T1_50mM	K.KVDILTQEMHNR.L	1483.77	5e-05	2	4.1437	0.5293	1865.9
	5088, 20090422_T1_FT	K.GVAINFVTNDDK.E	1292.65	0.0009	2	3.987	0.4983	1438.8
	4855, 20090422_T1_FT	K.KDELTLEGIR.Q	1173.65	-0.00081	2	3.5582	0.2646	720.9
	4115, 20090422_T1_50mM	K.LLRGIYSYGFEKPSAIQQR.G	2226.2	-0.00327	4	3.4155	0.3581	466.3
	3470, 20090422_T1_25mM	K.KVDILTQEM*HNR.L	1499.76	-0.0032	3	3.4047	0.4224	569.6
	5277, 20090422_T1_500mM	K.KIESYYSTQIEEMPLEVADYL.-	2521.21	0.01909	2	3.1659	0.6266	1010.1
	5508, 20090422_T1_FT	R.VLVTTDLLAR.G	1100.67	-0.00081	2	3.079	0.435	1198
	4885, 20090422_T1_FT	R.GIYSYGFEK.P	1063.51	-0.00142	2	2.2847	0.4005	665.6
	2917, 20090422_T1_FT	R.VYDM*IDK.R	899.418	-0.00062	2	2.098	0.2519	633.9
	5234, 20090422_T1_FT	K.AQIYEVFK.K	997.535	-0.00099	2	2.0652	0.4545	521.5
26	gi|7245757|pdb|1DGH|B Chain B, Human Erythrocyte Catalase 3-Amino-1,2,4-Triazole Complex					150.278		56579.3
	5807 - 5810, 20090422_T1_500mM	K.FYTEDGNWDLVGNNTPIFFIRDPILFPSFIHSQK.R	4028	0.03286	4	4.9203	0.6407	653.1
	7543, 20090422_T1_FT	R.NPVNYFAEVEQIAFDPSNMPPGIEASPDK.M	3176.49	-0.00113	3	4.8343	0.6077	479.4
	4966, 20090422_T1_25mM	K.NFTEVHPDYGSHIQALLDK.Y	2184.07	0.00174	3	4.7523	0.554	913.3
	3358, 20090422_T1_25mM	R.RFNTANDDNVTQVR.A	1649.8	-0.00216	3	4.6608	0.5105	1403.7
	5588, 20090422_T1_FT	R.AFYVNVLNEEQR.K	1481.74	0.00127	2	4.2049	0.4706	1507
	3986, 20090422_T1_FT	R.FNTANDDNVTQVR.A	1493.7	0.00053	2	4.0766	0.5929	1396.7
	4320, 20090422_T1_FT	K.ADVLTTGAGNPVGDK.L	1414.72	0.00078	2	3.6978	0.5248	1069.1
	6874, 20090422_T1_FT	R.GPLLVQDVVFTDEMAHFDR.E	2189.07	0.00315	3	3.5004	0.6406	345.3
	6038, 20090422_T1_150mM	K.DPDMVWDFWSLRPESLHQVSFLFSDR.G	3209.51	0.00088	4	3.224	0.5322	484.7
	5120, 20090422_T1_50mM	R.GPLLVQDVVFTDEMAHFDRER.I	2474.21	-0.00059	4	3.109	0.5351	613.8
	4474, 20090422_T1_FT	K.DAQIFIQK.K	962.531	-0.00154	2	2.6412	0.3355	1054.2
	5722, 20090422_T1_FT	R.DLFNAIATGK.Y	1049.56	-0.00044	2	2.6352	0.4697	1345
	2492, 20090422_T1_100mM	R.HMNGYGSHTFK.L	1278.57	-0.0002	2	2.4585	0.623	539.9
	3889, 20090422_T1_FT	K.NLSVEDAAR.L	974.49	-0.00086	2	2.2009	0.2617	623.1
	3218, 20090422_T1_25mM	K.VFEHIGK.K	829.457	-2e-05	2	2.0742	0.5186	478
27	psu|PFE1195w | organism=Plasmodium_falciparum_3D7 | product=karyopherin beta | location=MAL5:998748-1002119(+) | length=1123					150.27		127272
	4899, 20090422_T1_25mM	R.VQSHATAAFVNYAEELDK.M	1992.97	-0.00125	3	5.3988	0.559	1909.3
	7528, 20090422_T1_25mM	R.EQAVTAIAVIAGVIEEDFLK.Y	2116.15	0.00474	3	5.013	0.5348	1744.7
	6679, 20090422_T1_25mM	K.AFSELEEAEFIHILFNK.V	2037.03	0.00103	2	4.6123	0.458	1127.7
	6310, 20090422_T1_FT	K.YANIAVEYLLK.L	1296.72	-8e-05	2	4.184	0.4577	1248.2
	8280, 20090422_T1_FT	R.TNLLDILGVLIK.Y	1311.82	0.00017	2	3.7425	0.6298	2218.1
	4573, 20090422_T1_50mM	K.KNNDDVDEDELLIIDREEELEQNYR.T	3106.44	0.00015	4	3.5184	0.5282	611.2
	6104, 20090422_T1_FT	K.ALTAVSELIESAR.I	1359.75	0.00152	2	3.4078	0.4923	1234.7
	3624, 20090422_T1_25mM	K.LNNILNPNRK.-	1195.69	-0.00129	2	3.0545	0.5243	642
	6619, 20090422_T1_50mM	K.SVNLWDFFMNPLLLNINHADDK.V	2616.29	-0.00094	3	3.0105	0.4331	402.9
	5363, 20090422_T1_25mM	K.KNDLNNTVLSILK.L	1471.85	-0.0014	3	3.0009	0.3031	442
	2972, 20090422_T1_50mM	K.KLNNILNPNRK.-	1323.79	-2e-05	3	2.8555	0.3425	748.7
	4730, 20090422_T1_FT	K.FNNAEDLIK.V	1063.54	-0.00093	2	2.8072	0.2222	1177.1
	7299, 20090422_T1_25mM	K.EYISAIDNAIAALGDVVLMHTSK.F	2431.25	0.0037	3	2.7966	0.5059	318
	6430, 20090422_T1_50mM	K.LFFNQIFALLQYSTDRR.V	2132.13	-0.00064	3	2.6144	0.6201	166.1
	7428, 20090422_T1_FT	K.SMLLAILTAAAEK.V	1331.76	-7e-05	2	2.08	0.1529	842.2
28	psu|PF10_0361 | organism=Plasmodium_falciparum_3D7 | product=hypothetical protein | location=MAL10:1452598-1458005(-) | length=1681					140.379		192514
	3628, 20090422_T1_50mM	K.HTGQHQQNLLNNNNSLGQYTQNQIQPNTSQNTASSTSSSVTGK.A	4627.18	-0.00181	4	7.0913	0.693	770.1
	3804, 20090422_T1_25mM	K.IGASSASNSLSHQQLQTSINNTK.H	2386.2	0.00333	3	5.7707	0.5321	1287
	4260, 20090422_T1_25mM	K.HLLNTSTNTAFLNK.S	1573.83	-0.00105	2	5.3521	0.6615	1800.8
	3411, 20090422_T1_25mM	K.HNNMLNEVDNNK.I	1441.65	0.00103	2	4.5272	0.4701	1028.8
	3044, 20090422_T1_FT	K.NNSMSTNQQTIQNK.H	1607.74	-0.00068	2	4.3291	0.5763	1046.6
	4041, 20090422_T1_FT	K.SAVINTGVTTTADQK.M	1505.78	0.00346	2	4.0854	0.4166	1182.3
	4001, 20090422_T1_25mM	K.NLNHYNLNYNYNR.S	1711.79	-0.00338	3	3.6347	0.3805	527.7
	3790, 20090422_T1_FT	K.NSTNENANNDLLK.Y	1446.68	0.00152	2	3.4938	0.4468	703.4
	3607, 20090422_T1_FT	K.SEQILDEK.K	961.484	-0.00117	2	3.3525	0.3033	1034.3
	3481, 20090422_T1_50mM	K.REDYHNNNNINSIHNNDLFNESK.N	2801.26	0.00087	4	3.2509	0.4495	779.2
	2723, 20090422_T1_100mM	K.FSHASNLASGHAHFNR.Y	1752.83	-0.00277	3	2.6774	0.5462	418.4
	4325, 20090422_T1_25mM	K.NSYFNYLHK.K	1185.57	-0.00167	2	2.6524	0.4124	208
	3114, 20090422_T1_25mM	R.YNNFNYHDK.Y	1214.52	-0.00048	3	2.636	0.4263	566
	3884, 20090422_T1_FT	K.MVIINNK.V	831.476	-0.00081	2	2.1295	0.1294	491.9
29	psu|PF14_0324 | organism=Plasmodium_falciparum_3D7 | product=hypothetical protein, conserved | location=MAL14:1372846-1374540(+) | length=564					140.353		66015.6
	6828, 20090422_T1_25mM	K.YFSDAITNDPLDHVLYSNLSGAFASLGR.F	3043.48	0.00071	3	6.2254	0.6535	1469.8
	7036, 20090422_T1_FT	K.SMADPEIQQIISDPQFQIILQK.L	2542.32	0.00137	3	5.4905	0.4355	2607
	5123, 20090422_T1_50mM	K.VRNENMLENAQLIAHLNNIIENDPQLK.S	3143.63	0.00185	4	4.8019	0.4586	1385.8
	5133, 20090422_T1_FT	K.LNENPNSISEYIK.D	1520.76	-8e-05	2	3.9396	0.5771	721.9
	6236, 20090422_T1_FT	K.LIEYPSALEDVMK.A	1507.77	0.00176	2	3.9149	0.4725	1128.9
	3499, 20090422_T1_50mM	K.KYDLAIEAYRK.S	1369.75	-0.00046	3	3.6394	0.385	756.9
	4353, 20090422_T1_25mM	K.KYDLAIEAYR.K	1241.65	-0.00106	2	3.6073	0.5825	1494.7
	5877, 20090422_T1_FT	K.EYEEAIQINPNDIMYHYNK.A	2384.09	0.00278	3	3.4871	0.5079	271.5
	2060, 20090422_T1_FT	R.TPEQIQGDEHK.L	1281.61	0.00095	3	3.4128	0.4633	1134.8
	4465, 20090422_T1_FT	R.FYEALESANK.C	1171.56	-0.00069	2	3.3257	0.411	1431.7
	4408, 20090422_T1_FT	K.SINSNPMNIR.I	1145.57	-7e-05	2	3.2177	0.2176	887.4
	4124, 20090422_T1_FT	K.GLELDPNNK.E	999.511	-0.00203	2	2.7364	0.3523	1123.6
	5499, 20090422_T1_FT	K.AIELDPTFVK.A	1132.62	-0.00081	2	2.4722	0.345	302.2
	3068, 20090422_T1_FT	K.VDEEQFK.K	894.42	-0.00038	2	2.2223	0.1115	561.2
30	psu|PF11_0111 | organism=Plasmodium_falciparum_3D7 | product=asparagine-rich antigen | location=MAL11:414797-419556(+) | length=1483					140.326		173818
	4151, 20090422_T1_25mM	K.REDNNTAPYNSGVNLSSSSNFR.N	2429.11	0.00259	3	6.5284	0.6818	2284.7
	3849, 20090422_T1_25mM	K.NLANLNHSGNTNSNNMVNDMNNK.K	2530.12	-0.00063	3	6.2691	0.5748	1623.9
	3579, 20090422_T1_25mM	K.LSHLNNNTTNNNNINEFNK.D	2215.05	-0.00124	3	5.5038	0.6137	1009.3
	3814, 20090422_T1_FT	K.NMNNLESNNMSGNK.N	1566.66	-7e-05	2	4.3563	0.659	1155.5
	4374, 20090422_T1_25mM	K.DHIQENDKDETNVVNEVDLKDDEVTYENNK.N	3561.61	-0.00329	5	4.0149	0.5155	657.6
	3083, 20090422_T1_25mM	K.NQNYLNNNHMNK.Q	1503.68	-0.0019	2	3.8275	0.5323	494.9
	3553, 20090422_T1_50mM	K.NINVSVIHNHIYENNNK.L	2022.02	-0.00034	3	3.4029	0.5454	395
	3252, 20090422_T1_25mM	K.KYDDENGDEENKDDNNSNNIVNGETGNEK.H	3270.35	-0.00157	4	3.3774	0.7039	672.4
	3785, 20090422_T1_25mM	K.KGENIWEAR.T	1102.56	0.00078	2	3.3386	0.3373	833.4
	3735, 20090422_T1_FT	R.NNNNNFSNIR.Q	1206.56	0.00041	2	3.3305	0.4953	745.9
	6302, 20090422_T1_FT	K.EEIYNLFDGYR.I	1418.66	0.00115	2	3.0104	0.5567	749.6
	3077, 20090422_T1_25mM	K.KNENIEDMEK.K	1249.57	-0.00276	2	2.8391	0.3948	454.4
	2984, 20090422_T1_25mM	R.THLLVEQK.E	967.557	-0.00172	2	2.7636	0.357	883.6
	4982, 20090422_T1_25mM	K.MIYSGNNSFEHGTISVIINK.D	2224.11	-0.00039	3	2.623	0.3902	241.7
31	psu|PF14_0439 | organism=Plasmodium_falciparum_3D7 | product=leucine aminopeptidase, putative | location=MAL14:1893143-1894960(-) | length=605					140.289		67777.8
	4185, 20090422_T1_25mM	K.HLGVYINNADTYKEEVEK.A	2122.05	-3e-05	3	5.7779	0.5775	818.6
	4028, 20090422_T1_25mM	K.HLGVYINNADTYK.E	1507.75	0.00017	2	4.5267	0.5924	1722.1
	7627, 20090422_T1_FT	K.TSNEPVWWLPIINEYR.A	2017.02	-0.00276	2	4.5191	0.613	763.6
	4540, 20090422_T1_50mM	K.RVVLSLVTMLHDNK.L	1624.92	-0.00174	3	4.0825	0.6386	870.5
	5208 - 5212, 20090422_T1_150mM	K.EFVQNTAWAHIDIAGVSWNFK.A	2433.2	0.00354	3	3.7841	0.5539	451.6
	3868, 20090422_T1_25mM	K.NSYRPGDIITASNGK.T	1592.8	-0.00344	3	3.5682	0.4492	746.1
	3708, 20090422_T1_FT	K.TIEVGNTDAEGR.L	1261.6	0.00066	2	3.4279	0.6912	1602.2
	4543, 20090422_T1_FT	K.YADINNISSSVK.A	1310.66	5e-05	2	3.3385	0.4863	1377.6
	3822, 20090422_T1_25mM	K.HFYM*FNDNK.N	1231.52	-0.00061	2	2.9432	0.5265	788.8
	4406, 20090422_T1_25mM	K.HFYMFNDNK.N	1215.53	-0.00093	2	2.9239	0.4921	964.9
	6572, 20090422_T1_FT	K.ASSIVASLFLK.E	1135.67	-0.00166	2	2.8187	0.5092	969.1
	4510, 20090422_T1_FT	K.MGAYLSVGK.G	925.481	-0.00203	2	2.4813	0.3983	1054.9
	4120, 20090422_T1_25mM	K.FIHLTYK.S	921.519	0.00017	2	2.2302	0.3188	551.5
	7075, 20090422_T1_FT	R.LLTEFVLNDAL.-	1247.69	-0.00056	2	2.2006	0.3417	462.4
32	psu|PFF0940c | organism=Plasmodium_falciparum_3D7 | product=cell division cycle protein 48 homologue, putative | location=MAL6:815619-818244(-) | length=828					140.265		92329.1
	7764, 20090422_T1_FT	K.NSPAIIFIDEIDSIAPK.R	1842.98	0.00078	2	5.2976	0.5631	2133
	6673, 20090422_T1_FT	K.MDVIDLEDEIIDK.E	1547.75	0.00163	2	4.9155	0.4859	1976.1
	4203, 20090422_T1_FT	R.GQVVVIAATNR.Q	1127.65	0.00041	2	3.7684	0.5394	1977.1
	3667, 20090422_T1_FT	K.MAGEAEANLR.R	1061.5	-0.00019	2	3.5899	0.3727	1537.8
	5368, 20090422_T1_FT	K.WDDIGGLDEVK.S	1246.59	0.0009	2	3.5603	0.3711	1153.1
	5027, 20090422_T1_25mM	K.RMEELNFFR.G	1241.61	0.00082	3	3.4625	0.5436	667.4
	6142, 20090422_T1_25mM	K.NLFFIGATNRPELLDEALLRPGR.L	2612.43	-0.00326	3	3.3265	0.3856	419.3
	6817, 20090422_T1_FT	R.ISILTAILR.K	999.656	-0.00081	2	3.2459	0.5542	1307.5
	6453, 20090422_T1_FT	K.IQVLPIDDTIEGLAK.D	1624.92	5e-05	2	2.9445	0.4279	669.3
	4927, 20090422_T1_FT	R.GVLLYGPPGSGK.T	1144.64	-0.00166	2	2.9071	0.3677	733.9
	7200, 20090422_T1_FT	R.LDQLIYIPLPDLGAR.I	1696.96	0.00078	2	2.8965	0.5964	502
	7616, 20090422_T1_FT	K.DTLFEIFLK.P	1125.62	-0.00044	2	2.8055	0.4698	866
	4597, 20090422_T1_FT	R.ETVVEVPNVK.W	1113.61	-0.00093	2	2.3658	0.3524	466.5
	3429, 20090422_T1_500mM	R.LIVEEATNDDNSVVALNTK.R	2045.04	-0.00215	2	2.2062	0.6011	545.7
33	psu|PF14_0341 | organism=Plasmodium_falciparum_3D7 | product=glucose-6-phosphate isomerase | location=MAL14:1458074-1459813(+) | length=579					140.252		67325.2
	4206, 20090422_T1_25mM	K.FSAHIQQLSMESNGK.S	1676.81	0.00151	2	5.0463	0.594	1465.3
	3233, 20090422_T1_25mM	K.KSDNTYNFNESTK.I	1547.7	-0.00144	3	4.0731	0.6327	998.2
	7206, 20090422_T1_FT	K.EVVSNHDELMTNFFAQADALAIGK.T	2620.27	0.00022	3	4.0203	0.5575	456.9
	7770, 20090422_T1_FT	R.DNVFEFWDWVGGR.F	1626.73	0.00212	2	3.9373	0.5514	2471
	3964, 20090422_T1_FT	K.SDNTYNFNESTK.I	1419.6	-0.00019	2	3.7108	0.6682	852
	5132, 20090422_T1_FT	K.TFTTAETMLNAR.S	1355.66	0.00017	2	3.655	0.5644	1358.3
	6514, 20090422_T1_50mM	K.ENIPVLLALTSFYNSHFFDYK.N	2518.27	0.00884	2	3.6518	0.6601	822.8
	4749, 20090422_T1_FT	K.LTDEFGISR.D	1037.53	-0.00167	2	3.4163	0.5613	1059.4
	3486 - 3488, 20090422_T1_25mM	K.HMVAVSTNLK.L	1099.59	-0.0024	2	2.9426	0.4965	822.5
	5158, 20090422_T1_FT	K.YYYYNMELNK.N	1400.62	0.00078	2	2.8828	0.3471	638.6
	3102, 20090422_T1_25mM	K.HM*VAVSTNLK.L	1115.59	-0.00165	2	2.4611	0.4079	381.6
	7461, 20090422_T1_FT	K.NVAILPYFQNLLK.F	1532.88	0.0014	2	2.4519	0.6078	259.1
	4705, 20090422_T1_FT	R.FLANVDPNDVNR.A	1373.68	-0.00032	2	2.4284	0.4385	813.3
	3324, 20090422_T1_25mM	R.SVLHTALR.I	896.531	-0.00081	2	2.1514	0.4414	704.4
34	psu|MAL13P1.214 | organism=Plasmodium_falciparum_3D7 | product=phosphoethanolamine N-methyltransferase, putative | location=MAL13:1696925-1698144(+) | length=266					130.32		31023.5
	6856, 20090422_T1_FT	K.VYEFIFGENYISSGGLEATK.K	2224.08	0.002	2	6.3126	0.7165	2770.3
	6950, 20090422_T1_FT	K.DLSDYWNQLLEVEHK.Y	1888.91	-0.00068	2	5.1539	0.5742	1866.9
	5769, 20090422_T1_FT	K.PTGTLLITDYCATEK.E	1625.81	0.00151	2	4.8351	0.5828	1434
	4531, 20090422_T1_50mM	K.YGAHTHGIDICSNIVNMANER.V	2315.07	0.00175	3	4.5512	0.5758	822.9
	4812, 20090422_T1_FT	K.ILSDIELNENSK.V	1374.71	0.00151	2	4.4508	0.5395	1772
	3635, 20090422_T1_50mM	K.TFLENNQYTDEGVK.V	1657.77	-0.0013	2	4.3624	0.6405	1418
	3099, 20090422_T1_50mM	K.YLHENKEEFLK.L	1449.74	-0.00044	2	3.956	0.4336	738.1
	3697, 20090422_T1_500mM	R.DAILHLSLENK.N	1252.69	-0.00142	2	3.5758	0.5583	1383.1
	4823, 20090422_T1_25mM	K.KFISLDDGWSR.K	1323.67	-0.00056	2	3.1704	0.409	1398.6
	4053, 20090422_T1_50mM	K.YGAHTHGIDICSNIVNM*ANER.V	2331.06	-2e-05	4	3.113	0.2931	345.6
	3981, 20090422_T1_500mM	K.IIFEANDILTK.E	1276.71	5e-05	2	2.9292	0.3803	1040
	6072, 20090422_T1_FT	K.EFPENNFDLIYSR.D	1643.77	0.00163	2	2.7908	0.5926	330.9
	5713, 20090422_T1_FT	K.FISLDDGWSR.K	1195.57	-0.00044	2	2.6802	0.4757	882.7
35	psu|PF14_0425 | organism=Plasmodium_falciparum_3D7 | product=fructose-bisphosphate aldolase | location=MAL14:1843984-1845560(-) | length=369					130.309		40079.9
	4631, 20090422_T1_25mM	K.GKPTDLSIHETAWGLAR.Y	1851.97	-0.00056	2	5.5468	0.7076	1207.3
	7591, 20090422_T1_FT	K.FISGAILFEETLFQK.N	1742.94	0.00042	2	5.0838	0.6255	2392.5
	5474, 20090422_T1_FT	K.KLPADVAEELATTAQK.L	1684.91	0.00127	2	5.0302	0.7083	2159.3
	3871, 20090422_T1_FT	K.GGAGGENAGASLYEK.K	1380.64	0.00029	2	4.8427	0.6115	1770
	5330, 20090422_T1_FT	R.ALQASVLNTWQGK.K	1415.76	-0.00105	2	4.3853	0.4923	1960.8
	6115, 20090422_T1_FT	K.ALQENGVLLEGALLK.P	1567.91	0.00187	2	3.9861	0.5119	1347.9
	6833, 20090422_T1_25mM	R.TVPPALPGVVFLSGGQSEEEASVNLNSINALGPHPWALTFSYGR.A	4579.33	-0.01304	4	3.8984	0.6278	328.7
	3780, 20090422_T1_FT	R.AEANSLATYGK.Y	1124.56	-0.00105	2	3.8905	0.5556	1368.3
	4471, 20090422_T1_FT	K.GILAADESTQTIK.K	1346.72	-0.00105	2	3.5107	0.5879	1595.8
	3203, 20090422_T1_50mM	K.STQGLDGLAER.C	1146.57	-0.00056	2	2.8867	0.3923	954.6
	5787, 20090422_T1_25mM	K.NEAGVPMVNLLHNENIIPGIK.V	2272.21	0.0037	3	2.8513	0.5478	214
	5352, 20090422_T1_25mM	K.NEAGVPM*VNLLHNENIIPGIK.V	2288.21	0.00186	3	2.7995	0.3907	119.2
	3872, 20090422_T1_150mM	K.TTTQDVGFLTVR.T	1337.71	0.00054	2	2.4928	0.2411	468.2
36	gi|157830694|pdb|1CRM|A Chain A, Structure And Function Of Carbonic Anhydrases					120.323		28735.4
	4182, 20090422_T1_200mM	R.LFQFHFHWGSTNEHGSEHTVDGVK.Y	2796.29	0.00241	3	6.4693	0.6477	1396.5
	3397, 20090422_T1_50mM	K.YSAELHVAHWNSAK.Y	1612.79	5e-05	2	5.1318	0.6141	925.6
	3501, 20090422_T1_50mM	K.HDTSLKPISVSYNPATAK.E	1929.01	-0.00192	3	4.4441	0.6448	878.2
	5034, 20090422_T1_FT	K.LYPIANGNNQSPVDIK.T	1742.91	0.00078	2	4.3399	0.5686	749.2
	4662, 20090422_T1_500mM	K.ADGLAVIGVLMK.V	1186.69	0.00066	2	4.0673	0.7165	1468.6
	4293, 20090422_T1_25mM	R.SLLSNVEGDNAVPM*QHNNRPTQPLK.G	2775.38	-0.00122	3	3.2753	0.5671	335.9
	5313, 20090422_T1_FT	K.ESISVSSEQLAQFR.S	1580.79	0.00213	2	3.1618	0.516	972.5
	3876, 20090422_T1_100mM	R.SLLSNVEGDNAVPMQHNNRPTQPLK.G	2759.39	-0.00613	3	3.1136	0.5175	249.3
	5346, 20090422_T1_FT	K.VLDALQAIK.T	970.593	-0.00081	2	2.7746	0.308	861
	3618, 20090422_T1_FT	K.YSSLAEAASK.A	1026.51	-0.00166	2	2.7452	0.428	865.7
	4190, 20090422_T1_FT	K.GGPFSDSYR.L	985.437	-0.00087	2	2.3115	0.5403	495.1
	2300, 20090422_T1_FT	K.NGPEQWSK.L	945.442	-0.00099	2	2.188	0.4927	326.3
37	psu|PF11_0065 | organism=Plasmodium_falciparum_3D7 | product=ribosomal protein S4, putative | location=MAL11:235598-236536(-) | length=282					120.207		32333.7
	7844, 20090422_T1_FT	K.LLESIPLVILLR.N	1378.9	-0.00131	3	4.119	0.4603	1595.2
	5430, 20090422_T1_FT	R.LSNVFVIGDNTK.P	1306.7	-8e-05	2	3.7721	0.5364	1128.8
	3362, 20090422_T1_100mM	K.RVNAPSHWMLNK.M	1452.75	-0.0013	2	3.523	0.435	717.1
	4058, 20090422_T1_FT	R.LSIAVTHDGR.S	1068.58	-0.00142	2	3.3652	0.4876	1582.3
	5158, 20090422_T1_25mM	K.FQVGSLVMVTAGHSVGR.V	1744.92	-0.00247	3	3.3594	0.4713	523.2
	4187, 20090422_T1_25mM	R.VNAPSHWMLNK.M	1296.65	-7e-05	2	3.2607	0.411	1033.9
	3041, 20090422_T1_100mM	K.RVNAPSHWM*LNK.M	1468.75	-0.00364	3	3.049	0.3301	489.3
	4482, 20090422_T1_25mM	K.NMGTYDIIHVK.D	1290.65	-0.00044	2	3.0267	0.5393	1066.2
	5317, 20090422_T1_FT	K.YALTFDEVK.M	1085.55	-0.00068	2	2.9061	0.4955	851.6
	4288 - 4290, 20090422_T1_FT	R.VGVISSIDK.N	917.53	0.00026	2	2.4343	0.2579	490
	4946, 20090422_T1_FT	K.PYISLPR.E	845.488	-0.0002	2	2.3043	0.1658	607
	3525, 20090422_T1_FT	K.SNEYFR.L	815.368	0.00041	2	2.0125	0.2632	415.7
38	psu|PF07_0033 | organism=Plasmodium_falciparum_3D7 | product=Cg4 protein | location=MAL7:451089-453710(+) | length=873					112.389		99901.3
	6850, 20090422_T1_25mM	K.NKPLYEPPVYTLNDIEAEFNEVTQLAQK.F	3263.65	0.00437	3	7.7799	0.6459	1254.5
	3565, 20090422_T1_FT	K.NEETNLDANEEQNNEAK.N	1961.83	-0.00149	3	6.562	0.6575	2190.8
	5286, 20090422_T1_25mM	K.HLNELETIIYESR.S	1616.83	0.00164	2	4.9853	0.5842	1774.7
	7748, 20090422_T1_FT	R.VPFIQNFLQQYFQK.P	1799.95	-0.00069	2	4.9283	0.4718	2367.4
	5453, 20090422_T1_500mM	R.ILLSLDDYENWLYDNIEENK.N	2499.19	0.01787	2	3.6833	0.6701	946.4
	4223, 20090422_T1_25mM	K.VTHPINVEWHNINDASK.S	1973.98	0.00015	3	3.6069	0.5855	361.4
	5683, 20090422_T1_FT	K.VNIQDIHSIEVLGGSTR.V	1837.98	-0.00045	3	3.5487	0.4037	598.6
	6751, 20090422_T1_25mM	R.VPFIQNFLQQYFQKPLSK.T	2225.21	0.00058	3	3.4834	0.5808	372.2
	6541, 20090422_T1_FT	K.DIFNFSEQEINMQHSDILEGER.L	2651.2	0.00211	3	3.4614	0.4546	763.5
	4482, 20090422_T1_FT	K.IINANVLR.I	912.562	-7e-05	2	2.7783	0.3176	566.4
	4165, 20090422_T1_FT	R.LIGDSALSK.L	903.515	0.00066	2	2.1368	0.2783	461.9
	3575, 20090422_T1_25mM	K.LYTRDSLK.K	995.552	-0.00221	2	2.0321	0.2359	235.7
39	psu|PF11_0313 | organism=Plasmodium_falciparum_3D7 | product=ribosomal phosphoprotein P0 | location=MAL11:1165219-1166169(+) | length=316					110.333		34945.3
	5401, 20090422_T1_FT	K.MVENPEAFAAVAAPASAAK.A	1844.92	0.00017	2	6.6567	0.6149	1442.5
	3677, 20090422_T1_50mM	K.GQIEIQEHVHLIK.Q	1543.86	-0.00129	2	4.3826	0.4529	784.2
	6959, 20090422_T1_25mM	R.LGVIAPIDVFIPPGPTGMDPSHTSFFQSLGISTK.I	3526.83	-0.00064	3	4.0872	0.6734	590.8
	3810, 20090422_T1_150mM	K.ILIVHVDNVGSNQMASVR.K	1952.04	-0.00046	3	3.9303	0.5385	550.7
	4170, 20090422_T1_FT	K.VTASSATLLQK.F	1118.64	-0.00056	2	3.6102	0.5173	1091.6
	5714, 20090422_T1_FT	K.VLDITDEDILEK.F	1402.73	0.00041	2	3.6001	0.4293	1679.9
	5404, 20090422_T1_25mM	R.ATGVITEASYPHVFVEAFK.N	2066.06	-0.00015	3	3.4688	0.6628	686.7
	4810, 20090422_T1_FT	K.LSSLIQQYSK.I	1166.64	-0.00117	2	3.4438	0.473	1263.2
	3998, 20090422_T1_FT	K.GVSNVAALSR.A	973.543	-0.00117	2	3.3029	0.4195	1260.4
	4759, 20090422_T1_FT	K.PFSYGVDVR.T	1039.52	-0.00178	2	2.7356	0.2168	776
	4452, 20090422_T1_FT	K.NLQAVPQIEK.L	1139.64	-0.00154	2	2.6681	0.5147	834
40	psu|PFL2275c | organism=Plasmodium_falciparum_3D7 | product=FK506-binding protein (FKBP)-type peptidyl-propyl isomerase | location=MAL12:1955111-1956025(-) | length=304					110.251		34804.6
	5809, 20090422_T1_50mM	K.EALDFFIHTEEWDDQILLDK.K	2477.19	0.00034	3	5.0283	0.5104	1016
	2611, 20090422_T1_50mM	K.KGNEVTVHYVGK.L	1330.71	-0.00052	3	4.1559	0.5306	1239.9
	7294, 20090422_T1_FT	K.LGVANMYFGFLEEAK.E	1688.84	0.0009	2	3.7613	0.5809	1167
	3400, 20090422_T1_25mM	K.KNEINEAIVK.Y	1157.65	-0.00106	2	3.7398	0.4775	980.2
	4857, 20090422_T1_FT	K.AASLNPNNLDIR.N	1297.69	-0.00068	2	3.6718	0.5372	748.5
	3328, 20090422_T1_FT	K.KGDEGEENIPK.K	1215.59	-0.00057	2	3.6389	0.4827	817.3
	4606, 20090422_T1_FT	K.VELTADGGVIK.T	1101.61	-0.00142	2	2.8024	0.3825	995.8
	4420, 20090422_T1_FT	K.VFDSSFDR.N	972.442	-0.00117	2	2.7734	0.5749	576.6
	4056, 20090422_T1_25mM	K.FHLEQGEVIK.G	1199.64	-0.00093	2	2.759	0.1527	949.9
	4431, 20090422_T1_FT	K.SIYDYTDEEK.V	1262.54	-0.00105	2	2.1217	0.4162	275.4
	2889, 20090422_T1_FT	K.GPLYEEK.K	835.42	0.00072	2	2.0548	0.328	572.8
41	psu|PF14_0078 | organism=Plasmodium_falciparum_3D7 | product=HAP protein | location=MAL14:297468-298823(+) | length=451					110.247		51660.6
	5317, 20090422_T1_50mM	K.FNFLFHTASSNVWVPSIK.C	2094.08	-0.00027	3	4.5997	0.569	832
	6342, 20090422_T1_FT	K.DLANVLSFGEAK.L	1263.66	0.00029	2	4.2073	0.5064	1209.6
	6842, 20090422_T1_FT	K.DLSIGSIDPYIVELK.T	1661.9	0.00139	2	3.9464	0.4962	1384.3
	5331, 20090422_T1_FT	K.GYLTIGGIEER.F	1207.63	-0.0008	2	3.5444	0.3678	1011.6
	5655, 20090422_T1_FT	K.IEQAVYSIYLPPENK.N	1763.92	-0.00057	2	3.4096	0.5756	792
	6421, 20090422_T1_FT	K.NTFVLGDPFMR.K	1296.64	0.00103	2	3.4025	0.5319	1172.3
	8407 - 8410, 20090422_T1_FT	K.ANVILDSATSVITVPTEFFNQFVESASVFK.V	3260.67	0.00673	4	3.1664	0.4689	164.7
	4783, 20090422_T1_150mM	K.LNHDLMWQVDLDVHFGNVSSK.K	2454.19	0.00541	3	2.9953	0.5151	510.5
	5392, 20090422_T1_25mM	K.YFTVYDYDNHTVGFALAK.N	2124.01	0.00071	3	2.526	0.4356	291.2
	5078, 20090422_T1_FT	K.AGTISGIFSK.D	980.541	-2e-05	2	2.3176	0.3687	224.4
	9163, 20090422_T1_FT	K.NHYDSSK.S	850.369	0.00029	2	2.0343	0.3718	539
42	gi|124803934|ref|XP_001347854.1| GTP-binding nuclear protein ran/tc4 [Plasmodium falciparum 3D7]					110.243		24859.8
	3675, 20090422_T1_50mM	R.RLSNQPNLVFVGEHAK.A	1808.98	-0.00068	2	4.7466	0.6777	1235.8
	5244, 20090422_T1_FT	K.TQFNVWDTAGQEK.F	1523.71	0.00042	2	4.043	0.6182	1478.3
	4004, 20090422_T1_25mM	K.RNLQYYDLSAR.S	1398.71	-0.00032	2	3.9071	0.5623	867.9
	3982, 20090422_T1_50mM	K.KYIPTLGVEVHPLK.F	1593.94	0.00054	2	3.8465	0.6341	783.8
	4346, 20090422_T1_500mM	K.APEFQIDLNIVR.E	1414.77	0.00115	2	3.7085	0.4547	1269.9
	4409, 20090422_T1_25mM	R.LSNQPNLVFVGEHAK.A	1652.88	-0.00223	3	3.3155	0.4263	1021.5
	4908, 20090422_T1_25mM	K.YIPTLGVEVHPLK.F	1465.84	-0.00032	2	3.101	0.4927	359.1
	2756, 20090422_T1_25mM	R.HLTGEFEK.K	960.479	-0.00124	2	3.0254	0.3533	669.2
	4987, 20090422_T1_FT	K.LILVGDGGVGK.T	1027.61	-0.00092	2	2.8192	0.3978	1037.1
	2179, 20090422_T1_100mM	K.RHLTGEFEK.K	1116.58	-0.00142	2	2.5349	0.3096	630.1
	4032, 20090422_T1_FT	K.FQTNFGK.T	841.42	0.00127	2	2.1473	0.2624	292.4
43	psu|PF11_0188 | organism=Plasmodium_falciparum_3D7 | product=heat shock protein 90, putative | location=MAL11:688765-691557(-) | length=930					110.237		108397
	4359, 20090422_T1_FT	K.INNNNNMDVPIEGNEK.S	1814.83	0.00273	2	4.7437	0.643	533.1
	6337, 20090422_T1_25mM	K.NSDFNDNTNNSNNMNMFQNLPATLELNPSHTIVTSIYHLK.N	4563.13	-0.00132	4	4.3467	0.6292	346.9
	5512, 20090422_T1_FT	K.EEIIDNLGTIAK.S	1315.71	0.00053	2	3.2806	0.4939	719.3
	4959, 20090422_T1_FT	K.NIYYFSANDK.N	1234.57	-0.00251	2	3.0405	0.3399	776.9
	7333, 20090422_T1_FT	K.FSSFINFPVYVLK.K	1560.85	0.00041	2	2.9242	0.4437	514.5
	4410, 20090422_T1_50mM	K.GYHWVSYGNGTFTLK.E	1729.83	-0.00277	3	2.6538	0.4717	404.7
	4966, 20090422_T1_FT	R.FLLQSGNIK.A	1019.59	-0.00087	2	2.5792	0.2496	1356.5
	4213, 20090422_T1_FT	R.ELISNSSDAIEK.L	1305.65	-8e-05	2	2.2002	0.2861	405.6
	3901, 20090422_T1_150mM	R.HFFHFLNK.N	1089.56	-0.00118	2	2.1443	0.206	515.2
	2210 - 2212, 20090422_T1_25mM	R.YAYHYEK.K	973.441	-0.00255	2	2.1269	0.2639	484.7
	4052, 20090422_T1_FT	R.ENMQDSSLINK.L	1278.6	-0.00179	2	2.0291	0.3091	200.3
44	psu|PFE0060w | organism=Plasmodium_falciparum_3D7 | product=hypothetical protein | location=MAL5:64065-65489(+) | length=408					110.229		48690.3
	2423 - 2425, 20090422_T1_100mM	K.HEENHKPQMVGQAPPEK.E	1955.94	-0.00177	3	4.569	0.6022	676.2
	2573, 20090422_T1_150mM	K.HEEVHKPEEFHKPEEFHK.H	2313.1	-0.00021	3	4.213	0.5452	946.8
	2708, 20090422_T1_50mM	K.NEQDTNNTHTPNHDEYSHNLPK.N	2605.13	-0.00033	3	4.0962	0.6978	377.7
	3910, 20090422_T1_25mM	K.HLLQQINTYK.H	1257.69	0.00041	2	3.6326	0.5047	921.7
	3574, 20090422_T1_FT	K.PQMVGQAPPEK.E	1181.6	-0.00081	2	3.5313	0.4972	849.1
	7017, 20090422_T1_FT	K.LLGSIFGYFK.K	1144.64	-0.00118	2	3.2409	0.4612	620.9
	4433, 20090422_T1_100mM	K.GYYNVFFENYANDTESNVHNKPEEVHK.H	3244.46	0.00416	5	3.0021	0.5139	432.6
	7039, 20090422_T1_25mM	K.EAFDQFLQTLLNNYEIMHK.E	2354.15	0.00247	3	2.97	0.5219	306.8
	6871, 20090422_T1_25mM	K.EAFDQFLQTLLNNYEIM*HK.E	2370.14	0.0041	3	2.6526	0.2675	246.2
	2700, 20090422_T1_25mM	K.NHEESNANMNNHNSFNDK.S	2115.85	0.00322	2	2.5415	0.6119	181.2
	3238, 20090422_T1_FT	K.LNQPVVR.T	825.494	0.00084	2	2.0293	0.3284	462.6
45	psu|PF13_0214 | organism=Plasmodium_falciparum_3D7 | product=elongation factor 1-gamma, putative | location=MAL13:1549043-1550591(+) | length=434					110.229		50428.3
	6098, 20090422_T1_FT	K.YSFAVVTVLGENK.S	1426.76	-0.0002	2	4.5712	0.5588	2405.2
	6949, 20090422_T1_FT	K.SYDIEGVWLFR.G	1384.69	-0.00057	2	3.6029	0.572	1560
	3766, 20090422_T1_FT	R.LYDTISNQK.Q	1081.55	-0.00032	2	3.1403	0.4571	1118.9
	4476, 20090422_T1_500mM	K.DLLNNAMPHFWK.T	1485.73	0.00103	2	3.1394	0.4709	398
	7285, 20090422_T1_FT	K.TNPLDLLPPSNFSLDEWK.Y	2086.05	0.00029	2	3.1273	0.549	409.4
	5743, 20090422_T1_FT	K.LNMPNFELGK.D	1162.59	-0.0002	2	2.9397	0.5108	652.4
	4028, 20090422_T1_50mM	K.DHPSFEYHIFK.K	1419.67	-0.00216	3	2.8636	0.533	790.1
	6045, 20090422_T1_25mM	K.KTNPLDLLPPSNFSLDEWK.Y	2214.14	0.00223	3	2.8191	0.288	501.3
	2874, 20090422_T1_FT	K.LDINNTQDK.K	1060.53	-0.00118	2	2.8114	0.3137	497.6
	3526, 20090422_T1_FT	K.KLDINNTQDK.K	1188.62	-0.00105	2	2.7612	0.3552	597.1
	5197, 20090422_T1_FT	R.GTDIPFEMK.D	1037.5	-0.00117	2	2.1846	0.3835	438.8
46	psu|PF14_0228 | organism=Plasmodium_falciparum_3D7 | product=hypothetical protein | location=MAL14:959019-963695(-) | length=1558					108.302		183463
	3013, 20090422_T1_50mM	K.NSNVHYNNYQSYYNNHNVQK.Y	2500.1	0.00046	3	5.8078	0.5077	1049.7
	3037, 20090422_T1_50mM	K.NSYNNRPSTSIHSATVVSSGGNNNTSSSFK.N	3114.45	0.00088	4	4.6664	0.7046	730.6
	4458, 20090422_T1_25mM	K.HNTNEDYFNFGK.D	1485.64	0.00042	2	4.244	0.6057	1394.4
	2418, 20090422_T1_150mM	K.VNDHNVNDHNVNDHNVNNHNMNDHNMNNVTQGGHHEK.G	4278.81	0.0021	4	3.9452	0.7042	365.4
	2603, 20090422_T1_50mM	K.VHNNSAHIMNNENYNTDK.Q	2114.93	-0.00088	3	3.7848	0.7627	706.1
	2407, 20090422_T1_150mM	K.YHDPNNNNNNNNNSSSSNIHHSVSHVSNYNQHNQGYNK.N	4363.86	-0.00035	4	3.3689	0.5511	238.2
	4496, 20090422_T1_150mM	K.HTNVYYYFIQNIHLHK.Y	2090.06	0.00687	3	3.2267	0.3441	247.5
	3424, 20090422_T1_FT	K.ENEEINVNDK.K	1203.55	-0.00093	2	2.6866	0.5217	817.2
	3400, 20090422_T1_FT	K.EQNNSNDILSK.K	1261.6	-0.00032	2	2.2105	0.5245	197.3
	1835, 20090422_T1_25mM	K.DDHHVISNEVNK.T	1406.67	0.00091	2	2.0993	0.6004	739.2
	4486, 20090422_T1_FT	K.EELSPEVIK.G	1043.56	-0.00166	2	2.0332	0.195	171.8
47	psu|PF11_0174 | organism=Plasmodium_falciparum_3D7 | product=cathepsin C, homolog | location=MAL11:630778-632880(-) | length=700					100.372		80361.2
	5666, 20090422_T1_50mM	R.NGPIVSSFEASPDFYDYADGVYFVEDFPHAR.R	3511.58	-0.00222	3	7.0129	0.7765	878.6
	4886, 20090422_T1_50mM	R.VNHAIVLLGWGEEEINGK.L	1978.04	-0.00241	3	4.9828	0.4706	1719.6
	5469, 20090422_T1_FT	K.NDGVYNITGWDR.V	1409.64	-0.00069	2	4.2018	0.5917	1268.2
	6430, 20090422_T1_FT	R.GQNFSGIESQSLFIEPDFSR.G	2258.07	0.00205	3	4.11	0.5765	360.1
	4714, 20090422_T1_25mM	K.IGNETYAALMHYEPNGK.C	1907.9	-0.00039	3	3.9276	0.5939	1045.7
	3509, 20090422_T1_150mM	K.RNNTNVQFNSELNWHR.M	2028.97	-0.00375	3	3.454	0.4064	626.6
	4072, 20090422_T1_25mM	K.RELEINELPK.N	1240.69	0.00183	3	2.836	0.1325	785.5
	3740, 20090422_T1_25mM	K.NTYNVGITDYKK.Y	1415.72	-0.00469	3	2.7671	0.4836	521.3
	4590, 20090422_T1_FT	K.NTYNVGITDYK.K	1287.62	-0.00032	2	2.5906	0.5883	678.8
	6016, 20090422_T1_FT	K.NFTWGDPWNK.N	1264.57	-0.00227	2	2.5835	0.2979	1188.9
48	psu|MAL13P1.237 | organism=Plasmodium_falciparum_3D7 | product=hypothetical protein, conserved | location=MAL13:1894314-1895693(-) | length=372					100.291		42133.2
	6130, 20090422_T1_FT	K.DAWVETTGLQVFNHNEQ.-	1987.91	0.00188	2	5.8288	0.5483	1255.9
	5702, 20090422_T1_FT	K.IETSYSYFNSNYSYTPGLK.I	2234.03	0.00127	2	4.5424	0.6926	1392.6
	3259, 20090422_T1_FT	K.AVNENGEKPDEEVK.S	1557.74	-0.00179	2	4.5261	0.4707	1203.3
	3829, 20090422_T1_FT	K.QNNVDENEFPNSK.V	1534.68	0.0009	2	3.7824	0.4976	674.5
	5821, 20090422_T1_FT	R.LNFAYDENVFK.D	1359.66	0.00041	2	3.7393	0.554	1349.5
	3977, 20090422_T1_500mM	K.GSDHSTGSVFIVTFK.K	1581.79	0.00115	2	3.2595	0.5291	313.5
	4279, 20090422_T1_50mM	K.KGSDHSTGSVFIVTFK.K	1709.89	-0.00277	3	3.1924	0.5307	743
	5174, 20090422_T1_FT	K.NMGMVYVVGPK.G	1194.6	0.00017	2	2.8797	0.5498	1410.2
	3899, 20090422_T1_25mM	R.ISPGYVSFHEK.T	1263.64	-0.00056	2	2.4052	0.4872	256.6
	2983, 20090422_T1_FT	R.ELLAGGTR.Y	816.457	0.00047	2	2.0339	0.2745	572.6
49	psu|PF10_0289 | organism=Plasmodium_falciparum_3D7 | product=adenosine deaminase, putative | location=MAL10:1206300-1207403(+) | length=367					100.278		42438.5
	6956, 20090422_T1_FT	R.LTDIYIDYTVVEDLAK.H	1870.97	-7e-05	2	5.5505	0.6116	2283.2
	7161, 20090422_T1_FT	K.YNIQPNMSDEEIIDYYLFSK.P	2482.15	-0.00019	2	5.3561	0.6353	1138.7
	4108, 20090422_T1_25mM	K.DFVGYDHAGHEVDLK.P	1701.79	0.00078	2	4.8365	0.6072	1853.1
	5899, 20090422_T1_FT	R.VSESQELIDLVK.E	1359.74	-0.00056	2	3.9566	0.4284	1783.8
	4019, 20090422_T1_50mM	K.DFVGYDHAGHEVDLKPFK.D	2074	-0.00247	3	3.1256	0.4113	275.9
	5287, 20090422_T1_FT	K.MNLWAVQK.S	989.524	-0.00135	2	3.0535	0.327	1127.4
	5036, 20090422_T1_FT	K.DLIHEAIVK.G	1037.6	-0.00117	2	2.9839	0.462	937.3
	5787, 20090422_T1_FT	K.EGVVLMEFR.Y	1079.56	-0.00142	2	2.5158	0.5523	946.6
	4558, 20090422_T1_FT	K.SFVDPDIK.N	920.472	-0.00044	2	2.1379	0.4379	504.1
	4302, 20090422_T1_500mM	K.GLNEAVALLEYK.I	1319.72	0.00103	2	2.0239	0.315	463.2
50	psu|PF14_0359 | organism=Plasmodium_falciparum_3D7 | product=hypothetical protein, conserved | location=MAL14:1533272-1534890(+) | length=424					100.253		48438.4
	3838, 20090422_T1_FT	K.QQQQQQQEAYDDEDHQPEMEGGR.V	2774.13	0.00308	3	5.0698	0.7091	630.3
	7354, 20090422_T1_25mM	K.ISLYESLTGFVAEVTHLDER.K	2279.16	0.00107	3	3.6399	0.5954	502.4
	2765, 20090422_T1_50mM	K.KRGEDIVSEVK.V	1259.7	-0.0008	2	3.4038	0.3994	615.6
	3011, 20090422_T1_25mM	K.LAIIHHPDK.G	1043.6	-0.00252	2	3.0962	0.4384	764.2
	4065, 20090422_T1_FT	K.IVFNGEADEK.P	1121.55	-0.00117	2	2.8479	0.4319	727.6
	4236, 20090422_T1_FT	R.AYEVLSDEEK.R	1182.55	-0.00044	2	2.8102	0.4327	886.3
	4748, 20090422_T1_FT	R.EVLDEGMPTYK.D	1281.6	0.00066	2	2.8035	0.4694	519.6
	6249, 20090422_T1_FT	R.EGIDLFMNYK.I	1229.59	0.00053	2	2.7679	0.5243	521.7
	3508, 20090422_T1_25mM	K.RGEDIVSEVK.V	1131.6	-0.00263	2	2.4997	0.1708	381.8
	5647, 20090422_T1_FT	K.FYEVLNLK.K	1025.57	-0.00093	2	2.47	0.5407	717.6
51	gi|42716291|ref|NP_976217.1| erythrocyte membrane protein band 4.1 (elliptocytosis 1, RH-linked) isoform 2 [Homo sapiens]					100.252		71911.1
	3355, 20090422_T1_200mM	R.SPRPTSAPAITQGQVAEGGVLDASAK.K	2508.31	0.00168	3	4.2357	0.657	916.6
	4498, 20090422_T1_25mM	R.HSNLMLEDLDK.S	1314.64	0.002	2	4.1798	0.6243	872.1
	4215, 20090422_T1_25mM	K.IRPGEQEQYESTIGFK.L	1881.93	-0.00027	3	4.1746	0.5489	1277.3
	4406, 20090422_T1_FT	K.KEDEPPEQAEPEPTEAWK.V	2109.96	-0.00064	3	3.6963	0.426	768.1
	4688, 20090422_T1_FT	R.LDGENIYIR.H	1092.57	-0.00105	2	3.2986	0.3591	952.5
	6225, 20090422_T1_FT	R.SMTPAQADLEFLENAK.K	1764.85	-0.00325	2	3.2299	0.6431	363.3
	2746, 20090422_T1_100mM	K.RLSTHSPFR.T	1100.6	-0.00142	2	3.1326	0.3993	300.7
	3924, 20090422_T1_25mM	R.QASALIDRPAPHFER.T	1707.89	-0.00326	3	2.6192	0.3611	483.3
	3709, 20090422_T1_FT	R.LTSTDTIPK.S	975.536	-0.00057	2	2.5491	0.3765	410.4
	1657 - 1659, 20090422_T1_100mM	K.HHASISELK.K	1021.54	-0.00105	2	2.4146	0.3048	474.9
52	psu|PF11_0055 | organism=Plasmodium_falciparum_3D7 | product=hypothetical protein | location=MAL11:196768-198356(+) | length=424					100.194		49234.9
	4091, 20090422_T1_100mM	K.KKPNYVLNALSNSFNK.K	1837	-0.00288	2	3.8891	0.6775	1209.7
	4339, 20090422_T1_50mM	K.SSNTHHFLIYPINPMPK.F	1996.01	-0.00339	3	3.3593	0.5382	1176.1
	4722, 20090422_T1_25mM	K.KYPSVVVFNPYK.R	1440.79	-0.00188	3	3.2305	0.4156	654.2
	4079, 20090422_T1_50mM	K.SSNTHHFLIYPINPM*PK.F	2012.01	-0.00251	3	3.2106	0.4457	1394.3
	3724, 20090422_T1_FT	K.LNEDLTATK.E	1004.53	-0.00075	2	3.1858	0.3924	1035.9
	6969, 20090422_T1_FT	K.VFAVLFFK.K	970.576	-1e-05	2	2.9978	0.3263	645.5
	3661, 20090422_T1_FT	K.DEITESNIK.K	1048.52	-0.00081	2	2.641	0.3049	794.2
	5057, 20090422_T1_25mM	K.KPNYVLNALSNSFNK.K	1708.9	-0.00295	3	2.6404	0.1855	215.3
	6585, 20090422_T1_FT	K.SEIDMLLSLK.E	1148.62	-0.00215	2	2.4447	0.3856	735.8
	3994, 20090422_T1_25mM	K.KYTYLIPSK.I	1112.64	-0.00117	2	2.0354	0.3413	504.8
53	psu|PFL2215w | organism=Plasmodium_falciparum_3D7 | product=actin | location=MAL12:1920771-1921901(+) | length=376					90.3883		41844
	5488, 20090422_T1_25mM	R.TTGIVLDSGDGVSHTVPIYEGYALPHAIMR.L	3169.6	0.00535	3	6.9454	0.6242	875.9
	3880, 20090422_T1_25mM	K.EAAGIHTTTFNSIK.K	1489.76	4e-05	2	3.9637	0.5813	633.6
	5265, 20090422_T1_FT	R.AAPEEHPVLLTEAPLNPK.G	1926.03	0.0015	3	3.4498	0.5296	339.5
	4747, 20090422_T1_FT	K.NPGIMVGMEEK.D	1204.57	-0.00044	2	3.225	0.5903	755.7
	5277, 20090422_T1_25mM	R.TTGIVLDSGDGVSHTVPIYEGYALPHAIM*R.L	3185.59	-0.00188	4	3.2001	0.5064	345.2
	3739, 20090422_T1_FT	K.DAFVGDEAQTK.R	1180.55	0.00017	2	2.752	0.6058	882.1
	4020, 20090422_T1_FT	R.GYGFSTSAEK.E	1046.48	-0.00203	2	2.4081	0.4408	668.5
	4433, 20090422_T1_25mM	R.SVFPSIVGRPK.N	1186.69	0.00017	2	2.3597	0.1185	655.3
	5805, 20090422_T1_FT	R.DLTEYLMK.I	1012.5	-0.00135	2	2.1126	0.3575	373.1
54	psu|PFI0645w | organism=Plasmodium_falciparum_3D7 | product=EF-1B | location=MAL9:575670-576500(+) | length=276					90.3721		32007.2
	5530, 20090422_T1_25mM	K.GEEDYHNLNSFFESHSYVDNYSVGFK.D	3084.33	-0.00368	3	7.4425	0.6302	1294.7
	4771, 20090422_T1_200mM	R.WFHHISSLPEFILNQYDEEHNK.K	2783.32	0.00669	3	6.2353	0.6207	1037.5
	4757, 20090422_T1_150mM	R.WFHHISSLPEFILNQYDEEHNKK.K	2911.42	0.00681	3	4.3988	0.6464	783.4
	4426, 20090422_T1_FT	K.IENIDLDNEEDK.K	1446.66	0.00115	2	3.6813	0.6044	1557.3
	4779, 20090422_T1_FT	K.DSASNLLLEK.K	1089.58	-0.00105	2	3.2765	0.4191	1510.8
	3865, 20090422_T1_500mM	R.SILIIEIKPK.S	1153.76	-0.00129	2	3.0545	0.5377	517.3
	4239, 20090422_T1_FT	K.IENIDLDNEEDKK.K	1574.75	-0.00088	3	2.5148	0.4084	345.5
	5047, 20090422_T1_FT	K.DTYPHLFR.W	1048.52	-0.00142	2	2.2322	0.2792	459.2
	4876, 20090422_T1_25mM	K.KLPVAFGLYK.L	1135.69	-0.00191	2	2.0623	0.1587	218.2
55	psu|PFL1745c | organism=Plasmodium_falciparum_3D7 | product=clustered-asparagine-rich protein | location=MAL12:1506920-1508549(-) | length=459					90.3251		53204.7
	6016, 20090422_T1_25mM	R.QNNSHLAQMYQANDNSLEDVENVDGLSLWEMYK.D	3855.72	0.00815	3	6.5011	0.7178	904.3
	6608, 20090422_T1_25mM	R.NSGFGFVSYDNVISAQHAIQFMNGYFVNNK.Y	3368.58	0.00058	3	4.8133	0.5719	856.9
	5397, 20090422_T1_FT	K.NNNIFYYNNLTK.H	1517.74	0.00017	2	3.5378	0.3247	379.1
	5764, 20090422_T1_FT	K.FAVPNVSINNNNNNNNSNTFFQK.N	2611.23	-0.00156	3	3.1757	0.3772	240.6
	4095, 20090422_T1_FT	K.LFQYNNNEK.T	1169.56	-0.00117	2	2.9187	0.1863	898.7
	6015, 20090422_T1_FT	R.SLLGNVGFIK.D	1047.62	-0.00093	2	2.6585	0.5257	748.7
	3966, 20090422_T1_100mM	K.LHIQNIPPHITDVHLR.S	1903.07	-0.00259	3	2.6467	0.5302	684
	4074, 20090422_T1_FT	K.NLIDTSGEER.N	1133.54	-0.00105	2	2.5676	0.4311	853.5
	3405, 20090422_T1_FT	K.NVNDMYR.D	911.404	-0.00062	2	2.0581	0.494	334.7
56	psu|PF13_0322 | organism=Plasmodium_falciparum_3D7 | product=falcilysin | location=MAL13:2431676-2435257(+) | length=1193					90.3234		138775
	3736, 20090422_T1_25mM	K.HNTNNNNNNNNNMDYSFTETK.Y	2500.02	-0.00381	3	6.4672	0.8482	1249.9
	6083, 20090422_T1_25mM	K.VHYEVEDVIMNALK.K	1659.84	0.00285	3	3.9215	0.3766	1156
	3973, 20090422_T1_150mM	K.HYAHNIIYGYENYLK.L	1897.92	-0.0021	3	3.8731	0.6231	1356.8
	5302, 20090422_T1_50mM	K.LNYNRDPLLIFEFEK.Y	1911	-0.00186	3	3.7256	0.388	870.1
	3472, 20090422_T1_50mM	K.GTLHTHLNAYTFNDR.T	1759.85	0.00042	2	3.5743	0.5834	480.4
	3819, 20090422_T1_25mM	K.HLFVNSNESLK.N	1287.67	0.00017	2	3.2909	0.5038	931.3
	2945, 20090422_T1_25mM	K.RIENFNEQEK.E	1306.64	-0.00069	2	3.1999	0.1569	808
	3662, 20090422_T1_25mM	K.HNSYDIIEK.R	1118.55	-0.00179	2	3.0498	0.4128	839.1
	5026, 20090422_T1_50mM	K.YNAQALFNLEMHVLSHK.C	2015.02	-0.00217	4	3.0149	0.4141	463.6
57	psu|PF14_0378 | organism=Plasmodium_falciparum_3D7 | product=triose-phosphate isomerase | location=MAL14:1622519-1623555(+) | length=248					90.3074		27917.3
	8354, 20090422_T1_FT	K.AFVDLIDNFDNVILAYEPLWAIGTGK.T	2894.5	0.00858	3	5.6917	0.7132	1846.9
	6242, 20090422_T1_25mM	K.DLNIEYVIIGHFER.R	1717.89	-0.00191	2	4.8684	0.5779	1572.3
	4852, 20090422_T1_FT	K.FGNGSYTGEVSAEIAK.D	1629.78	0.00188	2	4.3341	0.5253	1230.8
	4577, 20090422_T1_50mM	K.LDVVVFPVSVHYDHTR.K	1882.98	0.00383	2	4.2036	0.4528	652.6
	3185, 20090422_T1_25mM	K.YFHETDEDVREK.L	1567.7	-0.00032	2	3.5794	0.5813	1115
	4083, 20090422_T1_200mM	K.SLTNSFNNLDFDPSK.L	1698.8	0.00053	2	2.9768	0.6429	739.3
	3703, 20090422_T1_FT	K.TATPEQAQLVHK.E	1322.71	0.00041	2	2.8659	0.4243	264.1
	4369, 20090422_T1_50mM	K.LDVVVFPVSVHYDHTRK.L	2011.08	0.00107	3	2.5748	0.3722	273.8
	5142, 20090422_T1_FT	K.YFVAANWK.C	998.509	-0.00142	2	2.4271	0.4025	690.1
58	psu|PFE1050w | organism=Plasmodium_falciparum_3D7 | product=adenosylhomocysteinase(S-adenosyl-L-homocystein e hydrolase) | location=MAL5:857035-858474(+) | length=479					90.303		53804.3
	5784, 20090422_T1_25mM	K.NNAVVGNIGHFDDEIQVNELFNYK.G	2749.32	0.00266	3	5.3582	0.4565	1796.8
	6355, 20090422_T1_FT	K.QNELLFTAINVNDAVTK.Q	1890	0.0003	2	5.173	0.5953	1436.7
	5094, 20090422_T1_FT	K.IIGVSEETTTGVLR.L	1474.81	0.00017	2	3.996	0.5714	1381.1
	5870, 20090422_T1_FT	K.MQMEISENEMPGLMR.I	1795.78	-0.00044	2	3.69	0.5107	707.1
	3717, 20090422_T1_25mM	K.GIHIENVKPQVDR.I	1504.82	0.00125	3	3.0298	0.5098	920.8
	4869, 20090422_T1_FT	R.ATDFLISGK.I	951.515	-0.00154	2	2.7655	0.5635	923.8
	5577, 20090422_T1_FT	K.DISLAPFGK.M	947.52	5e-05	2	2.4085	0.3668	556.8
	3412, 20090422_T1_25mM	R.HSLPDGLM*R.A	1041.51	-0.00075	2	2.1287	0.5093	148.5
	2516, 20090422_T1_25mM	K.KWTNIAK.K	860.499	0.00023	2	2.0013	0.2723	309
59	psu|PFE0350c | organism=Plasmodium_falciparum_3D7 | product=60S ribosomal subunit protein L4/L1, putative | location=MAL5:294668-295903(-) | length=411					90.2639		46182.7
	4756 - 4758, 20090422_T1_FT	K.LGAGYETSAESWGTGR.A	1641.75	0.0001	2	4.9092	0.6109	1691.4
	5134, 20090422_T1_FT	R.NGPLIIYENDNGVK.K	1545.79	-7e-05	2	3.9209	0.4045	538.4
	5889, 20090422_T1_FT	K.EVPLVVSNDIESLSK.T	1628.87	0.00139	2	3.6124	0.6064	721.4
	4890 - 4892, 20090422_T1_500mM	K.EAVNFLVSLGLK.D	1289.75	0.00792	2	3.368	0.4894	627.5
	3666, 20090422_T1_25mM	K.KLDVIYGK.I	935.556	-0.00105	2	2.9876	0.6076	560.2
	4794, 20090422_T1_FT	K.NSLTNFAVR.C	1021.54	-0.00032	2	2.9255	0.4679	1042.3
	6632, 20090422_T1_25mM	K.NVVGEVEIPVVFQTPIRNDLIQSVYTNMSK.N	3389.78	-0.00185	3	2.7528	0.4949	816.8
	4005, 20090422_T1_FT	R.GGGMFNPTK.I	908.429	-0.00044	2	2.4116	0.2903	397.4
	2920, 20090422_T1_150mM	K.SIVHNPDIYR.I	1213.63	-0.00545	2	2.0862	0.3593	473.3
60	psu|PFE1370w | organism=Plasmodium_falciparum_3D7 | product=hsp70 interacting protein, putative | location=MAL5:1143612-1145353(+) | length=458					90.2346		51092.2
	7783, 20090422_T1_FT	K.ELFNNPQFFQMMQNMMSNPQLISK.Y	2917.35	-0.00143	3	4.6508	0.5721	813.2
	4413, 20090422_T1_FT	K.IEAAELVQDNK.F	1229.64	0.00029	2	3.6178	0.4369	1092.7
	5758 - 5760, 20090422_T1_FT	K.IDYDEDLWEMQK.L	1584.69	0.00047	2	3.1912	0.5253	947.9
	3841, 20090422_T1_FT	K.PSAMIYTK.R	910.47	-0.00063	2	3.0199	0.4825	927.5
	6505, 20090422_T1_25mM	K.QFVTLCQENPSILLKPELGFFK.K	2551.36	-0.00015	3	2.9628	0.3987	190.9
	4286, 20090422_T1_25mM	K.RASVLLSLK.R	986.636	-0.00117	2	2.6921	0.3003	740.4
	4515, 20090422_T1_FT	K.NSDFGNMMGK.E	1100.45	-0.00203	2	2.6331	0.6652	1036.2
	5806, 20090422_T1_FT	K.IEAAELVQDNKFEEALEK.Y	2076.05	0.00077	3	2.5776	0.3853	286.2
	3798, 20090422_T1_FT	K.FEEALEK.Y	865.43	4e-05	2	2.1391	0.1178	944.7
61	gi|4507021|ref|NP_000333.1| solute carrier family 4, anion exchanger, member 1 [Homo sapiens]					90.2202		101728
	3147, 20090422_T1_25mM	R.SVTHANALTVM*GK.A	1344.69	-0.00121	2	4.4044	0.6264	902.1
	4003, 20090422_T1_FT	K.ASTPGAAAQIQEVK.E	1370.73	-0.0002	2	3.5989	0.4665	714.1
	5049, 20090422_T1_FT	R.NVELQCLDADDAK.A	1433.66	5e-05	2	3.5826	0.5036	1677.1
	3047, 20090422_T1_150mM	R.SVTHANALTVMGK.A	1328.7	-0.00081	2	3.4448	0.5794	972.4
	5622, 20090422_T1_FT	K.ATFDEEEGRDEYDEVAMPV.-	2201.92	0.00029	2	3.0355	0.7157	305.3
	3417, 20090422_T1_25mM	K.IFQDHPLQK.T	1125.61	-0.00093	2	2.9519	0.2821	1016.9
	4112, 20090422_T1_500mM	R.GWVIHPLGLR.S	1147.67	-0.00019	2	2.1475	0.3398	559.9
	7164, 20090422_T1_FT	R.VLLPLIFR.N	970.645	-0.00026	2	2.1438	0.5929	635.8
	4903, 20090422_T1_FT	K.LSVPDGFK.V	862.467	0.00041	2	2.011	0.296	411.4
62	psu|PF14_0075 | organism=Plasmodium_falciparum_3D7 | product=plasmepsin, putative | location=MAL14:283086-284435(+) | length=449					88.3438		51014
	6026, 20090422_T1_25mM	K.HVGYLTIGGIESDFYEGPLTYEK.L	2588.26	0.00516	3	6.8766	0.6739	2242
	5656, 20090422_T1_FT	K.ANAVVDSGTSTITAPTSFLNK.F	2094.07	-0.00069	2	5.4153	0.502	668.7
	6862, 20090422_T1_FT	K.IDNALFTFYLPVHDK.H	1792.93	-0.001	3	3.6019	0.3702	868.8
	6534, 20090422_T1_FT	K.DVISLGDLSLPYK.F	1419.77	0.00078	2	3.3549	0.5107	1237.9
	4244, 20090422_T1_FT	K.VEISYGSGTVR.G	1167.6	-0.00019	2	3.0925	0.5196	1626.7
	6546, 20090422_T1_FT	K.DLSIGSIDPVVVELK.K	1583.89	0.00102	2	2.4881	0.5297	444.7
	5952, 20090422_T1_FT	K.YFTVFDYEK.E	1211.56	-0.00154	2	2.2836	0.3286	437.6
	9034, 20090422_T1_FT	K.HLYDASASK.S	991.484	-0.0016	2	2.2323	0.3988	491.2
	4297, 20090422_T1_FT	K.ESVGFAVAK.N	907.488	0.00029	2	2.1852	0.3632	741
63	psu|PF14_0077 | organism=Plasmodium_falciparum_3D7 | product=plasmepsin 2 | location=MAL14:293471-294832(+) | length=453					88.2636		51448
	6028, 20090422_T1_25mM	K.IENALFTFYLPVHDK.H	1806.94	-0.00484	3	5.2715	0.5573	594.5
	6357, 20090422_T1_FT	K.VEMNYVSGTVSGFFSK.D	1751.83	-0.00044	2	4.293	0.5753	1154.2
	4846, 20090422_T1_25mM	K.HTGFLTIGGIEER.F	1429.74	-0.00203	2	4.0806	0.6308	844.4
	6074, 20090422_T1_FT	K.DLVTVGNLSLPYK.F	1418.79	0.00115	2	3.5488	0.5054	1298.5
	5541, 20090422_T1_FT	K.LPTFEFTSENGK.Y	1369.66	-0.00068	2	3.3023	0.4346	1051.9
	4951, 20090422_T1_150mM	K.LNHDLYWQITLDAHVGNIMLEK.A	2623.33	0.0082	4	3.253	0.4204	558.2
	5238, 20090422_T1_FT	K.MLQNLDVIK.V	1073.6	-0.00202	2	3.2512	0.3642	949.4
	6542, 20090422_T1_FT	K.DLSIGSVDPIVVELK.N	1583.89	0.00078	2	2.7428	0.4428	639.6
	5073, 20090422_T1_FT	R.FYEGPLTYEK.L	1246.6	-0.00081	2	2.3332	0.2746	316.4
64	psu|PFF0530w | organism=Plasmodium_falciparum_3D7 | product=transketolase, putative | location=MAL6:453666-455684(+) | length=672					88.2457		75767.2
	3612, 20090422_T1_100mM	K.KQPEDYQYSVMMHNHPNLPR.F	2484.15	-0.00157	4	4.9139	0.6172	585.6
	5607, 20090422_T1_FT	R.NLSGIVLNSINK.I	1271.73	-0.00129	2	3.9013	0.5482	1975.2
	5264, 20090422_T1_25mM	K.IWEHLGFTPENIVQK.V	1810.95	-0.00094	3	3.4608	0.4885	560.6
	3315, 20090422_T1_100mM	K.KQPEDYQYSVM*MHNHPNLPR.F	2500.15	-0.00739	4	3.3371	0.1038	247
	2939, 20090422_T1_50mM	K.KFHISDEVK.E	1102.59	-0.00154	2	2.9402	0.3895	618.7
	4824, 20090422_T1_25mM	K.KFEALNWEVR.R	1291.68	0.00184	3	2.8721	0.3269	1046.4
	3906, 20090422_T1_25mM	K.SHGLALNDEDLK.N	1311.65	-0.00018	3	2.8179	0.188	620.2
	3719, 20090422_T1_25mM	K.FHISDEVK.E	974.494	0.0009	2	2.7581	0.1279	679
	2854, 20090422_T1_25mM	K.ILHEIEQGKK.N	1194.68	-0.00093	2	2.5216	0.326	314.4
65	psu|PF10_0325 | organism=Plasmodium_falciparum_3D7 | product=haloacid dehalogenase-like hydrolase, putative | location=MAL10:1339760-1340626(+) | length=288					86.3312		32820.6
	5423, 20090422_T1_100mM	K.YYNISLNNALAMGDGENDIEMLSGLTHSVGVHNASEK.V	3963.85	0.0016	4	5.5729	0.5784	903.6
	6388, 20090422_T1_FT	K.IIFTDLDGTLLNSENK.V	1792.93	-0.003	2	5.3844	0.429	2539.2
	5903, 20090422_T1_25mM	K.YYNISLNNALAMGDGENDIEM*LSGLTHSVGVHNASEK.V	3979.84	-0.00295	4	4.622	0.6902	646.3
	5318, 20090422_T1_25mM	R.SIFSVENVIGEHVK.K	1557.83	0.00176	2	3.9117	0.5507	907.6
	4950, 20090422_T1_150mM	R.INVANTFQSYVELFHQHTNK.F	2390.19	0.00527	4	3.8227	0.5115	512.6
	7615, 20090422_T1_FT	K.VLFSLPENILENTLK.L	1729.97	0.00066	2	3.6984	0.5221	687.8
	3106, 20090422_T1_150mM	K.NSAAYVGPSNNEHAISHVLK.T	2108.05	-0.00327	4	3.1408	0.424	454.4
	5505, 20090422_T1_FT	K.VSEQNLESLIR.A	1287.69	5e-05	2	2.8972	0.2805	991
	3523, 20090422_T1_FT	K.NNLNDEIK.I	959.479	-0.00142	2	2.5938	0.1597	632
66	psu|PF10_0084 | organism=Plasmodium_falciparum_3D7 | product=tubulin beta chain, putative | location=MAL10:360625-362480(-) | length=445					80.3897		49718.9
	6147, 20090422_T1_25mM	R.AGPFGQLFRPDNFVFGQTGAGNNWAK.G	2796.36	-0.00369	3	7.4014	0.6937	1913.5
	6793, 20090422_T1_25mM	K.GHYTEGAELIDAVLDVVR.K	1957	0.00176	2	6.7421	0.6367	3105.1
	5236, 20090422_T1_25mM	K.NSSYFVEWIPHNTK.S	1721.83	-0.00093	2	4.8921	0.6626	858.5
	4824, 20090422_T1_FT	R.VDVFYNEATGGR.Y	1327.63	0.00053	2	3.7135	0.5078	1780
	5734, 20090422_T1_50mM	R.LHFFMIGFAPLTSR.G	1636.87	0.00286	2	3.6073	0.6592	1422.1
	4974, 20090422_T1_25mM	K.RVSDQFTAMFR.R	1357.67	0.00225	2	3.2558	0.494	627.2
	6536, 20090422_T1_25mM	K.GHYTEGAELIDAVLDVVRK.E	2085.1	-0.00021	3	3.1328	0.4454	601.1
	6417, 20090422_T1_FT	K.LAVNLIPFPR.L	1139.69	-7e-05	2	2.5549	0.6929	773.4
67	gi|7669492|ref|NP_002037.2| glyceraldehyde-3-phosphate dehydrogenase [Homo sapiens]					80.337		36030.4
	6598, 20090422_T1_FT	K.WGDAGAEYVVESTGVFTTMEK.A	2277.04	-0.00167	2	6.5842	0.7108	2213.5
	5109, 20090422_T1_25mM	K.RVIISAPSADAPMFVMGVNHEK.Y	2369.21	-3e-05	3	6.0769	0.6357	1782.7
	6123, 20090422_T1_50mM	K.VIHDNFGIVEGLMTTVHAITATQK.T	2595.36	-0.00155	3	4.8756	0.6228	623.7
	6617, 20090422_T1_50mM	K.VDIVAINDPFIDLNYMVYMFQYDSTHGK.F	3308.56	-0.00515	3	4.3712	0.6517	280.7
	6068, 20090422_T1_FT	K.LISWYDNEFGYSNR.V	1763.8	-0.00032	2	3.9986	0.5754	1725.3
	6452, 20090422_T1_FT	K.LVINGNPITIFQER.D	1613.9	0.00041	2	3.8402	0.608	1191.9
	5162, 20090422_T1_FT	R.GALQNIIPASTGAAK.A	1411.79	0.00053	2	3.3424	0.3824	388.3
	6051, 20090422_T1_FT	R.VIISAPSADAPMFVMGVNHEK.Y	2213.11	-0.00095	3	3.0514	0.4783	318.6
68	psu|PFL0185c | organism=Plasmodium_falciparum_3D7 | product=nucleosome assembly protein 1, putative | location=MAL12:187143-188839(-) | length=359					80.3164		41970.6
	5129, 20090422_T1_50mM	R.NNNTVSHVIEDHDEEILVYLNDIR.C	2851.39	0.00016	3	4.6394	0.5985	1609.4
	4968, 20090422_T1_500mM	K.FEYELFLLR.Q	1229.66	0.00188	2	3.1228	0.5356	863.5
	4451 - 4453, 20090422_T1_500mM	R.DSFFHFFTSHK.V	1399.64	0.00146	2	3.0169	0.5549	537.2
	3343, 20090422_T1_FT	K.MTDLTEEQK.E	1094.5	-0.00032	2	3.0036	0.4873	952.4
	6721, 20090422_T1_FT	K.IGTPNLPEFWLR.A	1442.78	0.00237	2	2.7769	0.4783	432.4
	5932 - 5934, 20090422_T1_FT	K.EISSLLESIK.I	1118.63	-0.00105	2	2.4439	0.4415	639.9
	3036, 20090422_T1_FT	K.VPNSNVIK.Q	870.504	-1e-05	2	2.3877	0.4503	213.1
	3258, 20090422_T1_500mM	K.YHDLYGPIYDK.R	1383.66	-0.00032	2	2.207	0.5166	469.9
69	psu|MAL7P1.81 | organism=Plasmodium_falciparum_3D7 | product=eukaryotictranslation initiation factor 3 37.28 kDa subunit, putative | location=MAL7:787446-788872(-) | length=327					80.3139		37260.8
	6534, 20090422_T1_25mM	K.FQTLLYDIIHSNELGSIK.G	2091.11	-0.00166	2	5.9803	0.6225	1480.9
	4953, 20090422_T1_25mM	R.IYHFDNDYFIGK.Y	1531.72	-0.00213	3	4.7537	0.6586	1042.2
	4051, 20090422_T1_100mM	K.YLSGHNRPLTHVNTNYDGDLLFTTGR.D	2961.46	0.00156	3	4.652	0.6079	1292
	3885, 20090422_T1_25mM	K.NHIILAGGQAAEHVTTTASGEGK.F	2262.15	0.00015	3	4.5696	0.5019	935.7
	6424, 20090422_T1_FT	K.VYLFDVYTGEPLK.I	1543.8	0.00164	2	4.5512	0.6494	2168.8
	4634, 20090422_T1_25mM	K.FLPHGDGFVSGGEDGFAR.I	1864.86	-9e-05	3	3.2664	0.5434	237
	2749, 20090422_T1_100mM	K.GHFGPVHSIK.F	1078.58	-0.00141	2	2.8188	0.6002	452.5
	4526, 20090422_T1_FT	K.EVTNLSFDK.D	1052.53	-0.00105	2	2.0634	0.2327	221.7
70	psu|PF13_0213 | organism=Plasmodium_falciparum_3D7 | product=60S ribosomal subunit protein L6e, putative | location=MAL13:1545265-1545930(-) | length=221					80.3115		25516.4
	6961, 20090422_T1_FT	R.YLVVTSTNIFNFENIAK.L	1973.04	-0.00239	2	6.2294	0.6354	2053.7
	6697, 20090422_T1_FT	K.DDFLNYAQDIDDDSFIK.T	2033.9	0.00103	2	5.229	0.5232	2166.9
	5704, 20090422_T1_25mM	K.LKDDFLNYAQDIDDDSFIK.T	2275.08	-0.00089	3	5.161	0.493	1024.9
	6967, 20090422_T1_FT	K.ILNSGLLAVVGPYEINGVPLK.R	2166.25	-0.00068	2	4.7923	0.6791	881.2
	5608, 20090422_T1_FT	K.NEALFMNNVIDK.I	1407.69	-0.00057	2	3.9985	0.4147	1018.6
	6176, 20090422_T1_FT	K.DIGSLLKPEILK.N	1325.8	-0.00215	2	3.3166	0.4015	1405.8
	3627, 20090422_T1_25mM	K.VFAHYLK.S	877.493	-0.00013	2	2.4916	0.3375	593.9
	3398, 20090422_T1_FT	R.NDMVLHK.M	856.435	0.00023	2	2.3487	0.1987	491.9
71	psu|PF14_0678 | organism=Plasmodium_falciparum_3D7 | product=exported protein 2 | location=MAL14:2905101-2906503(-) | length=287					80.2987		33390.8
	3938, 20090422_T1_50mM	R.SHTLYTHITPDAVPQLPK.E	2018.07	-0.00093	2	5.9746	0.7046	1593.6
	4612, 20090422_T1_FT	K.YEFDVDSSETDSTK.D	1622.67	0.00102	2	4.7587	0.7314	1847.7
	3714, 20090422_T1_25mM	K.LRQDPSLIVAK.I	1239.74	0.00042	2	3	0.199	822
	7618, 20090422_T1_FT	R.MWWVLLVR.E	1102.62	-0.00118	2	2.9029	0.4135	910.9
	2687, 20090422_T1_50mM	K.HLSSYMEEK.L	1123.51	-0.00239	2	2.5438	0.6016	415
	5028, 20090422_T1_FT	K.DPISLTIK.D	886.524	0.00048	2	2.4888	0.5065	675.8
	3902, 20090422_T1_FT	R.EIVGDNTIEK.K	1117.57	-0.00105	2	2.3352	0.3927	445.8
	5827, 20090422_T1_FT	R.FWVSEPYLK.I	1168.6	0.00029	2	2.1286	0.3825	474
72	psu|PF14_0627 | organism=Plasmodium_falciparum_3D7 | product=ribosomal protein S3, putative | location=MAL14:2684077-2685470(+) | length=221					80.296		24652.4
	7520, 20090422_T1_FT	K.FINDGVFQAELNEFLAR.I	1983	-0.0002	2	5.9191	0.6013	1575.7
	4140, 20090422_T1_25mM	K.FRDGYLISTGEPSK.R	1569.79	0.00078	2	5.5284	0.5312	1078.5
	4725, 20090422_T1_FT	R.ILAEDGYSGVEVR.V	1407.71	-0.00154	2	3.9978	0.6265	2296.5
	6777, 20090422_T1_FT	R.TGLTSILPDNISVLEPK.T	1797	0.00151	2	3.1429	0.5792	749.6
	4563, 20090422_T1_FT	R.DGYLISTGEPSK.R	1266.62	4e-05	2	3.0386	0.4691	807.7
	5370, 20090422_T1_FT	K.IMLPTAIDTR.T	1130.62	-0.00239	2	2.5945	0.5652	876.5
	4102, 20090422_T1_25mM	R.IRELTSLVQK.R	1186.72	-0.0008	2	2.5927	0.4284	814.8
	5029, 20090422_T1_FT	K.STNSVELFAER.V	1252.62	0.00054	2	2.545	0.2665	860.3
73	gi|1374792|gb|AAB02395.1| selenium-binding protein [Homo sapiens] [MASS=52313]					80.271		52279.7
	5626, 20090422_T1_25mM	K.GTWERPGGAAPLGYDFWYQPR.H	2424.15	0.00278	3	4.4781	0.6468	1311.4
	5990, 20090422_T1_FT	R.LTGQLFLGGSIVK.G	1332.79	0.0003	2	4.1238	0.5968	1261.8
	6506, 20090422_T1_FT	K.GGFVLLDGETFEVK.G	1510.78	0.00163	2	3.9101	0.381	1131.8
	5390, 20090422_T1_FT	R.NTGTEAPDYLATVDVDPK.S	1905.91	0.00164	2	3.7346	0.6031	1130.6
	4501, 20090422_T1_50mM	R.HNVMISTEWAAPNVLR.D	1837.94	-0.00289	3	3.6693	0.4371	519.5
	6373, 20090422_T1_25mM	R.DGFNPADVEAGLYGSHLYVWDWQR.H	2795.28	-0.0007	3	3.5248	0.5852	346.8
	4126, 20090422_T1_25mM	R.HEIVQTLSLK.D	1167.67	-0.00093	2	2.9596	0.5043	1144.5
	5995, 20090422_T1_FT	K.LVLPSLISSR.I	1084.67	-0.00106	2	2.5154	0.2746	663.9
74	psu|PF14_0257 | organism=Plasmodium_falciparum_3D7 | product=hypothetical protein, conserved | location=MAL14:1092878-1093723(+) | length=281					80.2686		32985.9
	6076, 20090422_T1_FT	R.LGVQFNPFADNPNYR.K	1751.85	0.00163	2	5.3729	0.6443	1049.1
	4283, 20090422_T1_500mM	K.DATNEHAYESLNELILDGK.K	2132.01	0.00054	2	4.0176	0.6531	1464.1
	4498, 20090422_T1_FT	K.QDALDNTNDMDLK.K	1492.66	-0.00118	2	3.4421	0.484	879.8
	3058, 20090422_T1_50mM	K.RKQDALDNTNDMDLK.K	1776.85	-0.00344	3	2.9594	0.5469	263.5
	5382, 20090422_T1_FT	K.YIVQNFPNIK.T	1235.68	-0.00129	2	2.7023	0.2698	725
	4898, 20090422_T1_FT	K.NINDFETLK.E	1093.55	0.00029	2	2.4199	0.1572	547.1
	4635, 20090422_T1_500mM	K.ELFEFLPNVK.I	1235.67	-0.00361	2	2.0133	0.342	344.2
	1772, 20090422_T1_FT	K.EHTIDGK.D	799.394	0.00084	2	2.0103	0.5064	108.3
75	psu|PF14_0083 | organism=Plasmodium_falciparum_3D7 | product=ribosomal protein S8e, putative | location=MAL14:323317-324172(+) | length=218					80.2654		25035.4
	6618, 20090422_T1_FT	K.LDSGSFSWPTFGISK.N	1628.8	-0.00068	2	4.6598	0.6612	1034.4
	6528, 20090422_T1_FT	K.ADGYIIEGDELLFYK.R	1745.86	0.00042	2	4.0843	0.5153	1717.3
	3036, 20090422_T1_25mM	K.EENKQEVENNEEAAKDETTK.T	2335.05	-0.00039	3	3.7456	0.5622	322.9
	3288, 20090422_T1_25mM	K.YELGRPPSNTK.L	1261.65	-0.00056	2	3.1941	0.5127	535.5
	2637, 20090422_T1_50mM	R.KYELGRPPSNTK.L	1389.75	-0.00069	2	3.0312	0.5969	698.2
	6361, 20090422_T1_FT	K.NIDPLLLEQFK.Q	1329.74	0.00042	2	2.9597	0.337	799
	2971, 20090422_T1_FT	K.EENKQEVENNEEAAK.D	1760.79	-0.00246	3	2.8005	0.4735	168.3
	3273, 20090422_T1_FT	K.QEVENNEEAAKDETTK.T	1834.83	-0.00271	3	2.6119	0.4944	554.2
76	psu|PF11_0302 | organism=Plasmodium_falciparum_3D7 | product=hypothetical protein | location=MAL11:1125950-1127308(+) | length=452					80.2618		51919
	7111, 20090422_T1_25mM	K.NQNEDNVDNHMNIEEISQEFFSGFNPFGTMK.I	3632.57	0.00473	3	5.2368	0.6876	904.8
	7857, 20090422_T1_FT	K.GVFGIIQNPFENGQPTFPFFK.N	2384.21	-0.00217	3	4.8482	0.5005	481.7
	4278, 20090422_T1_50mM	K.GNKPFEHFNSPNFENMMK.G	2167.97	-0.00328	4	3.5885	0.5095	443.3
	5143, 20090422_T1_FT	K.LDVIFDNK.V	963.515	-0.00093	2	3.3156	0.4213	998.5
	4771, 20090422_T1_FT	K.VFSDENVQYIK.E	1341.67	0.00017	2	3.2453	0.616	1140
	2776, 20090422_T1_25mM	K.SAEAVHTLTAK.L	1127.61	-0.00142	2	3.0055	0.5836	804.1
	4850, 20090422_T1_FT	K.GVMPSENDFSNVR.K	1451.66	0.00114	2	2.4645	0.4831	261.6
	5308, 20090422_T1_FT	K.VFSTFLK.N	841.482	0.00042	2	2.121	0.4916	326.9
77	psu|PFF1025c | organism=Plasmodium_falciparum_3D7 | product=pyridoxine biosynthetic enzyme pdx1 homologue, putative | location=MAL6:871294-872199(-) | length=301					80.234		32992
	6698, 20090422_T1_25mM	K.IAEEAGAIGVMVLENIPSELR.N	2211.17	0.00094	3	4.681	0.4795	763.5
	5429, 20090422_T1_25mM	R.IGHFVEAQILEELK.I	1625.89	0.00139	2	4.6414	0.4388	1821.4
	5146, 20090422_T1_50mM	K.IDMIDESEVLTIADEMHHIDK.H	2454.15	0.00014	4	4.1771	0.581	805.2
	5727, 20090422_T1_FT	K.MAASIVSAVSNFNNPK.I	1649.83	0.00164	2	3.935	0.4903	926.1
	6028, 20090422_T1_FT	K.ILLDVSMNLGK.A	1202.68	0.0003	2	2.9424	0.3231	1033.1
	3942, 20090422_T1_FT	R.ISEGASMIR.T	963.493	-0.00081	2	2.871	0.2509	1099.6
	2683, 20090422_T1_FT	R.ISEGASM*IR.T	979.488	-0.00121	2	2.6984	0.2691	532.3
	6720, 20090422_T1_FT	K.INAPIDLVLLTK.K	1309.81	0.00127	2	2.6979	0.4783	371.1
78	psu|PFF0835w | organism=Plasmodium_falciparum_3D7 | product=hypothetical protein, conserved | location=MAL6:717047-718914(+) | length=446					80.2264		52947.8
	5665, 20090422_T1_FT	K.LLINQIQALNK.N	1267.77	0.0003	2	4.0784	0.4177	1516.4
	6115, 20090422_T1_500mM	K.KLEDIDVLPYREELALIENMLAYLK.K	2991.61	0.02866	3	3.8216	0.4999	1472.1
	4280, 20090422_T1_FT	K.LNELNNLR.D	985.543	-0.00038	2	3.1221	0.2011	732.6
	2564, 20090422_T1_25mM	K.KLQEEFK.L	921.504	-0.00111	2	2.6918	0.1054	531.7
	3861, 20090422_T1_25mM	K.MNHYFMER.R	1127.48	-0.00178	2	2.3957	0.498	583.4
	3388, 20090422_T1_25mM	K.NKPLLSSYSK.I	1136.63	-0.00227	2	2.3191	0.1948	290.4
	4726, 20090422_T1_FT	K.QIGFENEEDIEK.K	1450.67	-0.00118	2	2.1399	0.24	158.5
	4676, 20090422_T1_FT	K.LMTSTISIK.E	993.565	-0.0005	2	2.095	0.2013	328.4
79	psu|PF11_0086 | organism=Plasmodium_falciparum_3D7 | product=hypothetical protein | location=MAL11:301283-311287(-) | length=3334					80.2242		381637
	3027, 20090422_T1_25mM	K.SISMNHNNTDNNNNNNNNNNNNINNNNNNVK.Q	3525.49	-0.00156	4	4.4846	0.5487	150.9
	3318, 20090422_T1_25mM	K.MSEIHTNNENNYVGNK.N	1863.83	-0.00064	3	4.4477	0.5885	777
	3217, 20090422_T1_FT	K.VQNADEIEENK.E	1288.6	-0.00105	2	4.1669	0.3838	1091.2
	2934, 20090422_T1_100mM	R.HSVMMDDHHNIMK.N	1594.69	5e-05	2	3.0763	0.6851	390.7
	2487, 20090422_T1_50mM	K.RNNSQDVHSSSILK.N	1584.81	-0.00412	3	2.5963	0.3997	605.7
	3575, 20090422_T1_25mM	K.RESYISIK.N	995.552	-0.00221	2	2.5074	0.1072	330.7
	2994, 20090422_T1_100mM	K.LNVHFHNMK.L	1139.58	-0.00557	2	2.5012	0.4515	595.4
	2358, 20090422_T1_FT	R.LSGNVNNENMK.K	1219.57	-0.00203	2	2.0229	0.384	259.6
80	psu|PFL1425w | organism=Plasmodium_falciparum_3D7 | product=t-complex protein 1, gamma subunit, putative | location=MAL12:1211778-1213553(+) | length=542					80.2044		60624
	5326, 20090422_T1_FT	K.IPGGDITDSYVLK.G	1377.73	-0.00239	2	4.087	0.6141	601
	4101, 20090422_T1_FT	R.IDDVVSGVGK.D	988.531	-0.00111	2	2.8478	0.3398	879.7
	4533, 20090422_T1_FT	K.AESQTNVEILDEK.T	1475.72	0.00029	2	2.722	0.397	523.9
	7192, 20090422_T1_FT	K.NIWDLLSVK.K	1087.61	-0.00178	2	2.6692	0.4008	471
	4160, 20090422_T1_FT	K.ILAQNSGVNVVK.T	1241.72	-0.00068	2	2.4194	0.3719	393.6
	4293, 20090422_T1_FT	R.VGQYLIK.E	820.493	0.00108	2	2.4153	0.2573	779.7
	7396, 20090422_T1_FT	K.SITEAVASALEIIPK.I	1541.88	0.00115	2	2.2318	0.2874	244.9
	2800, 20090422_T1_25mM	R.NLHDGMNVAK.N	1098.54	-0.0019	2	2.095	0.4401	287.4
81	psu|PF14_0230 | organism=Plasmodium_falciparum_3D7 | product=Ribosomal protein family L5, putative | location=MAL14:973795-975485(-) | length=294					80.1982		33977.2
	5929, 20090422_T1_FT	K.SLNLDTQFLGVEK.V	1463.77	0.00334	2	3.9307	0.3671	2032.3
	5045, 20090422_T1_25mM	K.NILGIHVAEYMK.T	1387.74	-0.00044	2	3.7809	0.4865	1298.4
	3707, 20090422_T1_25mM	K.NEFNPEQLRK.N	1274.65	0.00042	2	2.9707	0.3271	614.4
	5539, 20090422_T1_FT	K.AFLDVGITR.T	991.557	-0.0013	2	2.9105	0.3701	1343.2
	2717, 20090422_T1_25mM	K.VTGEIENNEDKEDEEGRK.P	2090.95	0.00253	3	2.8712	0.5884	265.2
	4894, 20090422_T1_25mM	K.NNIGADDIEQMYLNAHEK.I	2074.95	0.00193	3	2.714	0.4425	139.4
	3908, 20090422_T1_25mM	K.THFNDYLK.N	1037.51	-0.00154	2	2.3793	0.5339	488.9
	5025, 20090422_T1_FT	R.YGIPVGLK.N	846.508	0.00023	2	2.2062	0.397	549.2
82	psu|PF10_0159 | organism=Plasmodium_falciparum_3D7 | product=glycophorin-binding protein 130 precursor | location=MAL10:650897-653566(-) | length=824					80.1834		95786
	4861, 20090422_T1_FT	K.EDLTSADPEGQIMR.E	1561.72	0.00078	2	3.6504	0.485	1655.1
	4039, 20090422_T1_FT	K.ILTNTDPNDEVER.R	1515.73	0.00273	2	3.3961	0.5614	760.4
	4301, 20090422_T1_25mM	K.HLEIFYK.I	949.514	-0.00142	2	3.0862	0.3327	1146.1
	3135, 20090422_T1_50mM	K.HLEIFHK.I	923.51	-0.00032	2	2.5439	0.1452	336.7
	3808, 20090422_T1_FT	K.QINIGDTENQK.E	1259.62	0.00261	2	2.4546	0.4702	384.3
	2686, 20090422_T1_50mM	K.HLEVFHK.I	909.494	-0.0005	2	2.362	0.3464	355.2
	3500, 20090422_T1_FT	R.EYASDPEYR.K	1129.48	-0.00178	2	2.0358	0.3398	397.8
	3729, 20090422_T1_FT	R.EYAADPEYR.K	1113.48	0.00029	2	2.002	0.2777	507.1
83	psu|PF11_0272 | organism=Plasmodium_falciparum_3D7 | product=ribosomal protein S18, putative | location=MAL11:1023789-1024495(-) | length=156					70.3378		17879.8
	6154, 20090422_T1_25mM	K.RAGELTTEEIDNIVHIMSTPTQFK.I	2730.38	-0.00613	3	6.3556	0.64	1125.1
	7291, 20090422_T1_FT	R.AGELTTEEIDNIVHIMSTPTQFK.I	2574.28	0.00047	3	5.5694	0.5592	1539.6
	4794, 20090422_T1_50mM	K.NIHVIANQLDSYLREDLER.M	2298.18	-0.00215	2	5.5232	0.5898	785.4
	5092, 20090422_T1_25mM	K.NIHVIANQLDSYLR.E	1655.89	-0.00056	2	4.5681	0.5827	2003.1
	5671, 20090422_T1_FT	K.VIIALTAIK.G	941.639	-0.00092	2	3.1205	0.6094	739.4
	3624, 20090422_T1_FT	R.ILNTNVDGK.E	973.531	-0.00068	2	3.1202	0.3892	711.5
	2620, 20090422_T1_100mM	R.HHWGLR.V	805.422	0.00011	2	2.0839	0.3259	395.9
84	psu|PF10_0264 | organism=Plasmodium_falciparum_3D7 | product=40S ribosomal protein, putative | location=MAL10:1122960-1124035(+) | length=263					70.316		29837.3
	5822, 20090422_T1_FT	K.NLANEENTPTAPHLIENQYAAEAPYDEWTK.K	3429.59	0.0023	3	6.3193	0.6947	739
	3754, 20090422_T1_25mM	K.KEEWNDNTNEDWK.N	1707.72	-0.00203	2	4.9138	0.5946	1538.8
	4395, 20090422_T1_FT	K.FAQYTGAQAIAGR.W	1353.69	-0.00044	2	4.3525	0.5801	2374.8
	5804, 20090422_T1_FT	R.WTPGMLTNQIIQK.F	1529.81	5e-05	2	3.622	0.4296	382.2
	4567, 20090422_T1_FT	R.DPEQFELK.N	1005.49	-0.00166	2	3.2695	0.3729	992.8
	4860, 20090422_T1_FT	R.LLIVTDPR.T	926.567	-0.00051	2	2.754	0.2805	958.6
	4926, 20090422_T1_FT	K.DGVHIINLAK.T	1079.62	-0.00215	2	2.4302	0.4087	527.9
85	psu|MAL8P1.69 | organism=Plasmodium_falciparum_3D7 | product=14-3-3 protein homologue, putative | location=MAL8:831139-832346(+) | length=256					70.2976		29457.3
	6181, 20090422_T1_FT	R.AFDDAITEFDNVSEDSYK.D	2065.89	0.00078	2	5.9526	0.6908	1966.3
	5979, 20090422_T1_FT	K.RAFDDAITEFDNVSEDSYK.D	2221.99	0.00315	3	5.8715	0.7224	1851.5
	3062, 20090422_T1_25mM	K.KLIPNTSESESK.V	1332.7	-0.00251	2	3.5675	0.4517	348.1
	4172, 20090422_T1_FT	R.YDEMADAMR.T	1101.43	-0.00068	2	3.4372	0.71	1429.6
	3417, 20090422_T1_FT	R.YDEMADAM*R.T	1117.43	-0.00145	2	3.43	0.3584	1369.7
	3334, 20090422_T1_FT	R.YDEM*ADAMR.T	1117.43	-0.00036	2	3.3325	0.4234	1020
	4548, 20090422_T1_FT	K.ATDIAENELPSTHPIR.L	1763.89	-0.00173	3	3.2287	0.5059	800.6
86	psu|PF13_0224 | organism=Plasmodium_falciparum_3D7 | product=60S ribosomal subunit protein L18, putative | location=MAL13:1633891-1634561(-) | length=184					70.2921		21732.7
	3504, 20090422_T1_100mM	K.KIDNSLNTNIHQYHIVGR.A	2122.12	4e-05	3	4.8181	0.5524	1325.8
	4671, 20090422_T1_100mM	R.LRFPALHLPTLQK.E	1533.93	0.00103	2	3.8768	0.3929	778.3
	6232, 20090422_T1_FT	K.EGAIAQLYSEMAGR.H	1495.72	0.00053	2	3.7869	0.5898	1612.5
	4240, 20090422_T1_25mM	K.IDNSLNTNIHQYHIVGR.A	1994.02	-0.00137	3	3.3693	0.543	731.6
	4602, 20090422_T1_FT	R.ISEISSSLVR.R	1090.61	-0.00154	2	3.3526	0.4116	1404.2
	5237, 20090422_T1_25mM	R.FPALHLPTLQK.E	1264.74	-0.00032	2	3.2051	0.4744	1003.8
	6332, 20090422_T1_FT	R.FWYFMK.K	921.433	-0.00062	2	2.0306	0.3089	504.1
87	psu|PFF1155w | organism=Plasmodium_falciparum_3D7 | product=hexokinase | location=MAL6:981067-982548(+) | length=493					70.2856		55225.8
	3992, 20090422_T1_100mM	K.HATASQLFDHFAER.I	1629.78	0.00029	2	4.7573	0.5901	1106.1
	5292, 20090422_T1_FT	R.SAALAAGTIAAIAK.R	1228.73	-0.00093	2	4.184	0.5085	2420.3
	5457, 20090422_T1_FT	K.YIMGEFNDLDNK.E	1458.66	-0.00056	2	3.7226	0.5471	968.2
	6058, 20090422_T1_FT	K.IINIEFGNFDK.D	1309.68	-0.0002	2	3.5792	0.4693	789.8
	4160, 20090422_T1_100mM	K.HPNLWIPHECSFK.M	1607.78	-0.00229	3	2.9539	0.3068	489.2
	3601, 20090422_T1_FT	R.DQETYSLK.F	983.468	-0.00203	2	2.7583	0.2794	589
	2320, 20090422_T1_25mM	K.RDQETYSLK.F	1139.57	-0.00166	2	2.065	0.2341	520.3
88	psu|PF13_0179 | organism=Plasmodium_falciparum_3D7 | product=isoleucine--tRNA ligase, putative | location=MAL13:1350240-1354058(-) | length=1272					70.2843		151214
	3068, 20090422_T1_25mM	K.YTNNQNMEHNENNETTNIK.E	2307.99	0.00016	3	5.3668	0.6889	669.2
	3728, 20090422_T1_25mM	K.HADEDIYSDHINVNK.N	1769.81	-0.00161	3	4.7592	0.6933	1292.4
	6011, 20090422_T1_25mM	K.YEFIELIEHMK.D	1451.72	0.00079	3	3.2998	0.5295	663.3
	3786, 20090422_T1_25mM	K.NHMLNENEYIK.K	1404.66	0.00103	2	3.2052	0.5772	683.2
	4107, 20090422_T1_25mM	R.HYIDNIEIK.N	1144.6	-0.00142	2	3.1404	0.502	1062.9
	5855, 20090422_T1_25mM	K.NLSLNQNSPVLMHIYIYDQTFK.N	2638.33	0.00204	3	2.9023	0.4056	345.7
	2700, 20090422_T1_FT	K.NMNAEDIK.L	934.43	-0.00038	2	2.6131	0.4068	732.6
89	psu|PF13_0228 | organism=Plasmodium_falciparum_3D7 | product=40S ribosomal subunit protein S6, putative | location=MAL13:1653242-1654162(-) | length=306					70.2726		35362.9
	5582, 20090422_T1_25mM	K.RIGNAVPGDSIGEEFTGYVFR.I	2284.14	4e-05	3	5.2036	0.6429	1477.6
	6582, 20090422_T1_FT	R.IGNAVPGDSIGEEFTGYVFR.I	2128.03	-0.00093	2	5.0666	0.7146	735.7
	3387, 20090422_T1_FT	R.SELNQQHDVETTK.K	1528.72	0.00078	2	4.5551	0.6043	1323.1
	3045, 20090422_T1_25mM	K.YRSELNQQHDVETTK.K	1847.89	-0.00312	2	3.6861	0.5307	714.2
	6200, 20090422_T1_FT	K.QGFPMIQGVLTNNR.V	1574.81	0.00041	2	3.5516	0.4467	518
	2426, 20090422_T1_100mM	K.YRSELNQQHDVETTKK.K	1975.98	-0.00161	3	3.2053	0.5549	709.4
	4837, 20090422_T1_FT	K.GVNEIPGLTDK.A	1142.61	-0.00153	2	2.4998	0.3752	689.7
90	gi|4504351|ref|NP_000510.1| delta globin [Homo sapiens]					70.267		16045.3
	6162, 20090422_T1_FT	K.VLGAFSDGLAHLDNLK.G	1669.89	0.00102	2	5.2882	0.4957	1831
	6350, 20090422_T1_FT	R.FFESFGDLSSPDAVMGNPK.V	2044.93	0.00041	2	5.0787	0.6551	1238.5
	4582, 20090422_T1_FT	K.VNVDAVGGEALGR.L	1256.66	-0.00166	2	3.7674	0.6157	1756.1
	4936, 20090422_T1_FT	K.TAVNALWGK.V	959.531	-7e-05	2	2.8914	0.3201	978.9
	3016, 20090422_T1_150mM	K.VVAGVANALAHK.Y	1149.67	-0.00191	2	2.873	0.619	724.7
	6228, 20090422_T1_FT	R.LLVVYPWTQR.F	1274.73	-8e-05	2	2.598	0.5458	1175.8
	3124, 20090422_T1_200mM	K.LHVDPENFR.L	1126.56	-0.00117	2	2.0248	0.5477	308.4
91	psu|PF14_0201 | organism=Plasmodium_falciparum_3D7 | product=surface protein, putative, Pf113 | location=MAL14:859957-863026(+) | length=969					70.2657		112504
	3873, 20090422_T1_FT	K.GEEHLQGSEQSIEASESSQK.D	2159.97	0.00046	3	5.2484	0.6531	941.4
	3394, 20090422_T1_FT	K.SDQEPSQNIQEDNSDEK.H	1962.82	0.00017	2	5.1168	0.7397	1511.9
	4304, 20090422_T1_FT	K.SSETTNETVTDIEENK.N	1796.8	0.00078	2	4.7043	0.6033	2294.4
	6477, 20090422_T1_25mM	K.RDANPDVYYIYLMDTLDIEK.I	2447.18	-0.00064	3	2.958	0.3381	455.2
	3821, 20090422_T1_25mM	K.KYDSFEIK.D	1029.53	-0.00093	2	2.6307	0.2403	606.2
	6224, 20090422_T1_25mM	K.DYDVVSSIIQHLDNVDANKK.K	2273.14	0.0018	3	2.5202	0.5491	440.1
	3632, 20090422_T1_FT	K.FGEENSLK.C	923.447	-8e-05	2	2.3679	0.2832	829.4
92	psu|PF11_0270 | organism=Plasmodium_falciparum_3D7 | product=threonine -- tRNA ligase, putative | location=MAL11:1014333-1017374(-) | length=1013					70.2652		119471
	3749, 20090422_T1_25mM	K.NNNYNNYNNYNNYNNNSHIMK.S	2636.1	-0.00637	3	4.6662	0.6744	337.5
	3425, 20090422_T1_100mM	K.EHNNIHDNHSLKPNINEEGLLK.K	2565.28	-0.00058	3	4.1257	0.5466	148.3
	2754, 20090422_T1_100mM	K.NHDNDDNVHNNNNYPINHDDLHNNEK.K	3125.31	0.00136	4	3.8295	0.6664	315.8
	7216, 20090422_T1_FT	K.EEALELFDYNPFK.L	1614.77	0.0009	2	3.7805	0.4626	1167.3
	3389, 20090422_T1_50mM	K.GFERPIIIHR.A	1237.72	-0.00048	3	2.7209	0.6176	480.4
	3372, 20090422_T1_25mM	K.RIEDEFNK.L	1050.52	-0.0008	2	2.4909	0.1248	338.4
	4205, 20090422_T1_25mM	K.KSELVEYLK.F	1108.62	-0.0024	2	2.007	0.1836	399.5
93	psu|PFI1020c | organism=Plasmodium_falciparum_3D7 | product=Inosine-5'-monophosphate dehydrogenase | location=MAL9:852515-854047(-) | length=510					70.2638		56114.7
	5712, 20090422_T1_50mM	K.RFENGFIFDPYTFSPEHTVADVLETK.N	3059.48	-0.00328	4	4.8668	0.583	891.6
	5403, 20090422_T1_FT	K.SAHPDIPIIGGNVVTSQQAK.N	2032.08	-0.00131	3	3.0964	0.4122	435.8
	3686, 20090422_T1_25mM	K.HGFQSMGIR.N	1032.5	-0.00215	2	2.9358	0.6018	867.3
	4491, 20090422_T1_FT	K.NEYTDENIDEIK.V	1482.66	0.00054	2	2.6667	0.5264	762.4
	6318, 20090422_T1_25mM	K.GSVLNLIPHLFK.A	1337.79	-0.00079	3	2.5539	0.2304	652.2
	4090, 20090422_T1_FT	K.VSQGVSASLVDK.G	1189.64	-0.00056	2	2.3731	0.3745	417.2
	2634, 20090422_T1_25mM	K.HGFQSM*GIR.N	1048.5	0.00102	2	2.1963	0.3361	248.9
94	psu|PFF1335c | organism=Plasmodium_falciparum_3D7 | product=4-methyl-5(B-hydroxyethyl)-thiazol monophosphate biosynthesis enzyme | location=MAL6:1101735-1102853(-) | length=189					70.2584		20279.6
	6023, 20090422_T1_25mM	R.HSLIDDVEAVAYPSFER.N	1947.94	0.00249	2	5.168	0.5583	1736
	7641, 20090422_T1_FT	R.QVALSLASGFLLHPAVTF.-	1871.04	0.00029	2	4.9452	0.6703	1371.2
	6487, 20090422_T1_FT	R.NNIYDVLVIPGGMK.G	1532.81	0.00151	2	3.3516	0.4924	1250.9
	2392, 20090422_T1_50mM	R.RAGVHVTTASVEK.S	1354.74	-0.00182	3	3.2528	0.2988	681.4
	4500, 20090422_T1_FT	K.NVVLADTTISK.V	1160.65	-0.00264	2	2.7635	0.5968	1094.7
	3143, 20090422_T1_25mM	R.AGVHVTTASVEK.S	1198.64	-0.00166	2	2.7148	0.4252	830.9
	2859, 20090422_T1_FT	K.SEQVCLQSK.N	1021.5	-0.00154	2	2.6983	0.3305	824.9
95	psu|PFF1050w | organism=Plasmodium_falciparum_3D7 | product=nascent polypeptide associated complex alpha chain, putative | location=MAL6:891995-892775(+) | length=184					70.2401		20610.3
	6433, 20090422_T1_FT	K.TDDITNSINNFIPENLPK.D	2045.02	0.00164	2	4.8022	0.5476	709.2
	5426, 20090422_T1_FT	K.VEGTDSYVIFGDAK.T	1500.72	0.00102	2	4.0272	0.5405	1677.5
	3864, 20090422_T1_500mM	K.MVFAVSNVEVYK.V	1385.71	-0.00044	2	3.2718	0.4475	1213.9
	5793, 20090422_T1_FT	K.DVDVPVEPEINFEAADK.E	1886.9	-0.00081	2	2.6557	0.5792	326.2
	6990, 20090422_T1_FT	K.NNNDLVQSIMELSG.-	1533.72	0.00152	2	2.6262	0.3937	520.2
	4383, 20090422_T1_FT	R.DMAISALRK.N	1004.56	-0.00179	2	2.3497	0.1864	747.9
	4774, 20090422_T1_FT	R.DMAISALR.K	876.461	0.00066	2	2.1588	0.1821	890.6
96	psu|PF08_0074 | organism=Plasmodium_falciparum_3D7 | product=DNA/RNA-binding protein Alba, putative | location=MAL8:688461-689207(+) | length=248					70.2377		27241.8
	3950, 20090422_T1_FT	K.DREPIDEDEMR.I	1404.61	0.00053	2	3.5777	0.53	823.5
	4135, 20090422_T1_FT	K.DAGYQPPLDEK.Y	1232.58	-0.00093	2	2.9757	0.4842	542
	4114, 20090422_T1_FT	R.MTNYVNYGAK.I	1160.54	-0.00227	2	2.8841	0.6142	1117.8
	3319, 20090422_T1_FT	K.DREPIDEDEM*R.I	1420.6	-0.00132	3	2.7192	0.5529	771.9
	6124, 20090422_T1_50mM	K.TVSFIEILLSR.E	1277.75	0.0009	2	2.5855	0.4072	1381.4
	5728, 20090422_T1_FT	K.AVTLAEIIK.R	957.598	-0.00044	2	2.2251	0.4637	486.6
	1528, 20090422_T1_FT	K.ILGDEDKK.S	917.494	-0.00106	2	2.1086	0.2407	589.7
97	psu|PF11_0331 | organism=Plasmodium_falciparum_3D7 | product=t-complex protein 1, alpha subunit, putative | location=MAL11:1248308-1250230(-) | length=544					70.2329		60222.8
	6596, 20090422_T1_FT	R.TANVTAVQAISNILK.S	1542.89	0.00078	2	4.198	0.4858	2036.4
	3940, 20090422_T1_FT	K.SQVMNIEDSK.D	1150.54	0.00066	2	3.1346	0.5142	1123.1
	4754, 20090422_T1_FT	R.LTLSSIDGTEK.F	1163.62	-0.00118	2	2.929	0.4358	807.1
	2896, 20090422_T1_FT	K.SQVM*NIEDSK.D	1166.54	-0.00045	2	2.8354	0.4854	747.5
	6928, 20090422_T1_FT	K.IAFLDFPLK.Q	1063.62	-0.00166	2	2.6945	0.5018	865.2
	4251, 20090422_T1_FT	R.ASQAMPTVIK.N	1045.57	-0.00056	2	2.3907	0.2488	528.5
	4106, 20090422_T1_FT	K.MVANAIQSVK.I	1060.58	-8e-05	2	2.2005	0.2882	707.3
98	psu|PF10_0153 | organism=Plasmodium_falciparum_3D7 | product=hsp60 | location=MAL10:627043-629039(-) | length=580					70.225		62511.7
	5117, 20090422_T1_25mM	K.TLQHELEIVEGIK.F	1508.83	0.00102	2	4.154	0.5144	1230
	4012, 20090422_T1_FT	K.ELDSVQTDNYDQR.V	1582.7	0.00188	2	3.6361	0.635	1198.1
	4942, 20090422_T1_FT	R.NVIIEQSFGSPK.I	1318.7	-8e-05	2	3.6358	0.5983	1777.8
	3928, 20090422_T1_FT	K.NSNIGFNAQEGK.Y	1278.61	-0.00117	2	3.475	0.5208	713.9
	5223, 20090422_T1_FT	K.LDDPQVVSYLGK.A	1333.7	0.00041	2	3.4364	0.4144	959.6
	4552, 20090422_T1_FT	K.LANLGAQMVK.Q	1044.59	-0.0013	2	3.1619	0.5552	1099
	5374, 20090422_T1_FT	K.VLEYLNSIK.K	1078.61	-0.00179	2	2.0658	0.3146	504
99	psu|PFL0670c | organism=Plasmodium_falciparum_3D7 | product=Bi-functional aminoacyl-tRNA synthetase, putative | location=MAL12:590187-592427(-) | length=746					70.2215		86592.1
	5033, 20090422_T1_25mM	K.NHIEGFSPEVAWVTK.Y	1713.86	-3e-05	3	4.385	0.6363	1215.1
	6814, 20090422_T1_FT	K.LNVENSYFPLFVTK.N	1670.88	-7e-05	2	4.2185	0.4533	1154
	3655, 20090422_T1_FT	K.LLSNNEVEDNK.S	1274.62	-0.00068	2	3.8854	0.5197	806.6
	3737, 20090422_T1_50mM	R.EFLWQEGHTAHK.N	1482.71	-0.00178	2	3.5097	0.5539	336.1
	4186, 20090422_T1_50mM	K.NM*QEVIIHPLHNYSSLYIK.T	2315.19	-0.00445	4	3.4115	0.3704	619.9
	4509, 20090422_T1_50mM	K.NMQEVIIHPLHNYSSLYIK.T	2299.19	-0.00027	3	3.1268	0.4332	499.7
	4224, 20090422_T1_25mM	R.AIQAATSHYLGTNFAK.M	1692.87	-0.00027	3	2.6777	0.3676	533.2
100	psu|PF14_0261 | organism=Plasmodium_falciparum_3D7 | product=proliferation-associated protein 2g4, putative | location=MAL14:1105142-1106456(-) | length=377					70.217		42614.2
	3279, 20090422_T1_25mM	K.YTHSGSIANTTLK.K	1392.71	-0.00044	2	4.0284	0.5557	1200.4
	4296, 20090422_T1_FT	K.VGINASDITK.N	1017.56	-0.00081	2	3.5999	0.484	1147.2
	3909, 20090422_T1_FT	K.TDNSIQDETLK.N	1263.61	-0.00068	2	3.4198	0.4104	1172
	3787, 20090422_T1_FT	K.PYSVYTEK.K	986.483	-0.00032	2	2.7659	0.372	469.1
	4838, 20090422_T1_FT	R.SFINELNK.K	964.51	-0.00142	2	2.6064	0.2319	635.2
	4273, 20090422_T1_50mM	K.KFPVLPFHVK.H	1211.73	-0.00093	2	2.4599	0.4969	356.6
	5224, 20090422_T1_25mM	K.NAHILSQLFLK.S	1283.75	-0.00081	2	2.4371	0.5426	650.2
101	gi|61679604|pdb|1Y85|B Chain B, T-To-T(High) Quaternary Transitions In Human Hemoglobin: Deshis146beta Deoxy Low-Salt					68.2619		15720.2
	6367, 20090422_T1_FT	R.FFESFGDLSTPDAVMGNPK.V	2058.95	0.0003	2	4.9844	0.6961	1029.9
	3664, 20090422_T1_25mM	K.VNVDEVGGEALGR.L	1314.66	-0.00129	2	3.8882	0.5336	1677.3
	5192, 20090422_T1_FT	K.GTFATLSELHCDK.L	1421.67	0.0003	2	3.8187	0.5339	1086.9
	4302, 20090422_T1_200mM	R.FFESFGDLSTPDAVM*GNPK.V	2074.94	-0.00069	2	3.6824	0.4941	544.8
	5394, 20090422_T1_FT	K.SAVTALWGK.V	932.52	-0.00038	2	2.5793	0.4845	1185.8
	3672, 20090422_T1_25mM	K.EFTPPVQAAYQK.V	1378.7	0.00016	2	2.4436	0.5486	716.9
	2735, 20090422_T1_25mM	-.VHLTPEEK.S	952.51	-0.00118	2	2.2389	0.2732	339.2
102	psu|PF13_0065 | organism=Plasmodium_falciparum_3D7 | product=vacuolar ATP synthase, catalytic subunit a | location=MAL13:508102-509937(+) | length=611					60.3016		68532.5
	6812, 20090422_T1_FT	K.LNDIVTGGDIFGFVDENK.L	1952.96	5e-05	2	6.0319	0.6755	2854.7
	7212, 20090422_T1_FT	R.GNEMAEILSDFPELTTK.V	1894.91	0.00114	2	4.9757	0.5508	1104.4
	5448, 20090422_T1_25mM	K.IGWGSIYNTLRPTINK.I	1833	-0.00142	2	4.7195	0.4926	496
	6463, 20090422_T1_25mM	K.TGNALSVELGPGILDNIYDGIQRPLER.I	2910.53	-0.00192	3	3.1488	0.4483	231.9
	2910, 20090422_T1_FT	R.TLQEYDSR.E	1011.47	-0.00123	2	2.6496	0.3921	570.5
	3548, 20090422_T1_FT	K.EEPGVVYK.V	920.472	-0.00026	2	2.0662	0.2332	214
103	psu|PFI1735c | organism=Plasmodium_falciparum_3D7 | product=ring exported protein, REX | location=MAL9:1420472-1422796(-) | length=713					60.2968		82991.2
	2683, 20090422_T1_50mM	K.SEEEHAEQQNYYGEHHGDYEDK.N	2694.06	-0.00101	3	5.9366	0.7884	1058.9
	4191, 20090422_T1_FT	K.TENQNGELLPQAEK.D	1570.77	0.00139	2	3.9297	0.4895	800.1
	2811, 20090422_T1_FT	K.NESQTETNNTWK.K	1451.64	0.00115	2	3.839	0.4811	846
	3880, 20090422_T1_FT	K.GNDNEVNFEDK.K	1280.54	-0.00044	2	3.3583	0.5522	922.8
	2610, 20090422_T1_FT	K.LQEQLQR.L	914.505	-0.00032	2	2.5774	0.1273	551.2
	2444, 20090422_T1_FT	K.LTTTYDQTK.E	1070.54	-0.00154	2	2.3206	0.4072	338.1
104	psu|PF14_0448 | organism=Plasmodium_falciparum_3D7 | product=ribosomal protein S2, putative | location=MAL14:1929874-1931322(+) | length=272					60.2968		29938.8
	7316, 20090422_T1_FT	K.SPYEEWSDFLETYQNLK.G	2148.98	5e-05	2	5.936	0.6265	2966.2
	5985, 20090422_T1_25mM	K.IVSIEEIYLHSLPIK.E	1754.01	5e-05	2	4.6379	0.5571	1331.3
	6146, 20090422_T1_FT	K.TYGYLTPDLWK.V	1356.68	0.00029	2	3.5954	0.5843	1023.6
	3630, 20090422_T1_FT	R.GTQIVGAPTTK.K	1072.6	-0.00142	2	3.3748	0.5041	1036
	6172, 20090422_T1_25mM	K.EYQIIDYFFQPNECSHPLK.D	2371.11	0.00241	3	2.7419	0.6111	195.2
	5438, 20090422_T1_FT	K.MLNFAGIK.D	893.491	-0.00068	2	2.6226	0.3421	572.6
105	psu|PF10_0272 | organism=Plasmodium_falciparum_3D7 | product=ribosomal protein L3, putative | location=MAL10:1153269-1154429(-) | length=386					60.2865		44192.8
	7327, 20090422_T1_FT	K.NLPVSTVFNPNEMIDVISVTK.G	2317.21	0.00309	3	5.4411	0.6445	1291.6
	5085, 20090422_T1_25mM	R.ILSTVWANHVSDEFR.R	1773.89	-0.00272	3	2.97	0.4016	174.5
	4320, 20090422_T1_50mM	R.ILSTVWANHVSDEFRR.R	1929.99	0.00273	2	2.9301	0.3626	114.3
	4623, 20090422_T1_FT	R.DALAQVSLK.F	944.541	-0.00032	2	2.8447	0.3637	984.5
	3190, 20090422_T1_500mM	K.AHIMEVQINGGSMK.E	1514.75	0.00103	2	2.6602	0.4903	706
	3974, 20090422_T1_50mM	K.EKPPHFTAFMGYK.A	1552.76	-8e-05	2	2.1656	0.4621	201.4
106	psu|PF14_0510 | organism=Plasmodium_falciparum_3D7 | product=hypothetical protein | location=MAL14:2206963-2208256(+) | length=275					60.2799		30471.9
	6548, 20090422_T1_FT	K.LGNMGGDMPNFAGLGGMDQFK.N	2156.96	-0.0002	2	5.5986	0.6832	1134.4
	5209, 20090422_T1_50mM	K.DKNEYEFTLNFLKPINVEESK.Y	2557.28	-0.00156	4	3.6646	0.3485	743.4
	6686, 20090422_T1_FT	K.NEYEFTLNFLK.P	1417.7	0.00066	2	3.4425	0.4802	1658.5
	4515, 20090422_T1_500mM	K.DKNEYEFTLNFLK.P	1660.82	0.00334	2	3.179	0.4958	787.5
	4952, 20090422_T1_FT	K.IPDAAVEVQEPVA.-	1337.69	0.00078	2	2.7131	0.5676	701.6
	2055, 20090422_T1_FT	K.LKDEENK.I	875.447	0.00102	2	2.1893	0.1373	404.8
107	psu|PFI0930c | organism=Plasmodium_falciparum_3D7 | product=Nucleosome assembly protein | location=MAL9:781358-782665(-) | length=269					60.2725		31806.9
	6419, 20090422_T1_25mM	K.HPALSDIVPEDIDILNHLVK.L	2238.21	0.00223	3	5.418	0.6673	1412.1
	7515, 20090422_T1_FT	K.IENDDPLMPFMQDFEDIQK.D	2325.04	-0.00288	2	4.0315	0.471	768.1
	3209, 20090422_T1_25mM	K.NPIAAVTHNR.S	1092.59	-7e-05	2	3.5314	0.5653	1229.6
	7163, 20090422_T1_25mM	K.WSIFEWFTTDELQDKPDVGELIR.R	2824.38	-0.00186	3	3.4371	0.5785	522.6
	6031, 20090422_T1_FT	K.IPGFWANTLR.K	1174.64	5e-05	2	3.3403	0.4742	647.5
	4268, 20090422_T1_FT	R.SDLDNEIPK.W	1030.51	4e-05	2	2.1176	0.2651	443.7
108	psu|PF10_0063 | organism=Plasmodium_falciparum_3D7 | product=DNA/RNA-binding protein, putative | location=MAL10:262150-262997(-) | length=107					60.2685		11969.2
	6612, 20090422_T1_FT	K.NPFDEVIITGLGNATK.I	1688.89	0.00236	2	5.37	0.5514	3148
	2822, 20090422_T1_FT	R.SENSIQVSM*TK.K	1239.59	-0.0006	2	3.9422	0.575	1489.7
	5113, 20090422_T1_FT	K.IAIGAASIMEK.E	1103.61	-0.00093	2	3.1446	0.428	1412.9
	4189, 20090422_T1_FT	K.VQTAYFSSDR.I	1173.55	-0.0013	2	2.7593	0.5673	684.9
	4370, 20090422_T1_FT	K.EDIGQIVK.V	901.499	-0.0002	2	2.1064	0.2085	755.5
	2422, 20090422_T1_25mM	K.KPTFYAR.I	882.483	-8e-05	2	2.0574	0.3472	258.8
109	psu|MAL7P1.122 | organism=Plasmodium_falciparum_3D7 | product=conserved GTP-binding protein, putative | location=MAL7:1010160-1011719(+) | length=393					60.2669		45135.3
	6716, 20090422_T1_25mM	K.SNVHAYLSIFDIAGLVK.N	1847.01	-0.00112	3	4.48	0.4166	1134.9
	5242, 20090422_T1_FT	R.AFENEDIIHTEGNINPVR.D	2068.01	-9e-05	3	3.8118	0.6697	1078.6
	5436, 20090422_T1_50mM	K.NAHLGEGLGNNFLSNIAAVDGIYHVVR.A	2850.46	0.00039	4	3.7994	0.5044	652
	6280, 20090422_T1_25mM	K.QNEHDVLTSVLNYLK.E	1772.92	-0.00289	3	3.242	0.4651	538.1
	4483, 20090422_T1_FT	K.YTDLVEYK.S	1030.51	-0.00142	2	2.1542	0.4309	703.8
	4150, 20090422_T1_FT	K.ILSMDEEEK.K	1093.51	-0.00117	2	2.1435	0.348	379.8
110	psu|PFD1055w | organism=Plasmodium_falciparum_3D7 | product=ribosomal protein S19s, putative | location=MAL4:1031088-1031839(+) | length=170					60.2593		19709.6
	5552, 20090422_T1_25mM	R.LYLHPDIGVGFLR.R	1499.84	-0.00191	3	4.1309	0.7014	1009.8
	6722, 20090422_T1_FT	R.SILQQLENLGYVEQNPK.K	1973.03	0.00042	2	3.4498	0.4807	761.3
	5690, 20090422_T1_FT	K.DVDADLFIR.S	1063.54	-0.00081	2	3.0901	0.4125	893.1
	6662, 20090422_T1_FT	K.LAPLNEDWYFIR.A	1536.78	0.00078	2	3.0232	0.545	226.7
	4820, 20090422_T1_25mM	K.RLLEPVPFVK.T	1197.74	0.00017	2	2.6265	0.4397	796.3
	5768, 20090422_T1_FT	R.LLEPVPFVK.T	1041.63	-0.00069	2	2.353	0.2255	365.3
111	gi|3387905|gb|AAC28635.1| glucose transporter glycoprotein [Homo sapiens] [MASS=					60.2501		37855.1
	5887, 20090422_T1_FT	K.TPEELFHPLGADSQV.-	1639.8	0.00078	2	5.0018	0.5695	1049
	4624, 20090422_T1_FT	R.GTADVTHDLQEMK.E	1444.67	0.00065	2	3.9308	0.4349	1337.2
	5424, 20090422_T1_FT	R.TFDEIASGFR.Q	1142.55	-0.00069	2	3.6971	0.5943	1302.3
	7028, 20090422_T1_FT	K.VTILELFR.S	990.598	-0.00063	2	2.9188	0.6386	1026.3
	3982, 20090422_T1_FT	R.GTADVTHDLQEM*K.E	1460.67	-0.00369	3	2.5844	0.4088	303.7
	4920, 20090422_T1_50mM	K.KVTILELFR.S	1118.69	-0.00069	2	2.3478	0.3045	298
112	psu|PFC0285c | organism=Plasmodium_falciparum_3D7 | product=T-complex protein beta subunit, putative | location=MAL3:302782-304380(-) | length=532					60.2498		59030.4
	2791, 20090422_T1_50mM	R.SHQHTVTNDGATILK.S	1621.83	-0.00031	2	4.6837	0.4989	1410.2
	7226, 20090422_T1_FT	K.LSQITSATEAVEMILR.V	1761.94	-0.00093	2	3.9274	0.5799	2443.7
	4818, 20090422_T1_50mM	K.EHFAELAVNAILR.I	1482.81	-0.00104	3	3.5394	0.389	1012.3
	6889, 20090422_T1_FT	K.DNLNLDLIQIIK.K	1411.82	-0.00056	2	3.3767	0.4741	1661.2
	3988, 20090422_T1_FT	R.NAEILVENK.I	1029.56	-0.00057	2	2.9731	0.2476	1000.7
	5547, 20090422_T1_FT	K.ILTPLNIEGTR.S	1226.71	-0.00154	2	2.0235	0.5154	366.9
113	psu|PF13_0044 | organism=Plasmodium_falciparum_3D7 | product=carbamoyl phosphate synthetase, putative | location=MAL13:361369-368698(-) | length=2375					60.2486		273264
	5502, 20090422_T1_25mM	R.FYSVQFHPEGNNGPEDTSFLFK.N	2560.18	-0.0021	3	4.9718	0.6416	444.2
	4299, 20090422_T1_100mM	K.RIDAIHQAFHLNMPMDK.I	2037.02	-0.00413	4	3.6002	0.4809	1333.4
	2937, 20090422_T1_FT	R.NNEYNSNNIESK.F	1425.62	-0.00019	2	3.3883	0.4798	1034
	4607, 20090422_T1_100mM	K.IHELTHIDYWFLHK.F	1851.95	-0.00071	4	3.0969	0.543	1473.7
	5452, 20090422_T1_25mM	K.FPVLVRPSYVLSGAAMR.V	1863.03	-0.00344	3	3.0761	0.4308	450.8
	3463, 20090422_T1_FT	K.DNPVVISK.F	871.488	5e-05	2	2.2796	0.326	642.3
114	psu|PFE1005w | organism=Plasmodium_falciparum_3D7 | product=40S ribosomal subunit protein S9, putative | location=MAL5:828950-829880(+) | length=189					60.2352		22109.3
	4650, 20090422_T1_25mM	K.HIDFATTSPFGGAR.P	1476.72	0.0009	2	4.5366	0.7209	1201.2
	6420, 20090422_T1_FT	K.LDYVLGLTLPK.L	1231.73	0.00078	2	4.0717	0.5271	2009.4
	5269, 20090422_T1_FT	R.IFQGEALLR.R	1046.6	-0.00093	2	3.3394	0.3525	1020.1
	4388, 20090422_T1_25mM	K.RIFQGEALLR.R	1202.7	-0.00142	2	3.2173	0.2588	641.1
	4510, 20090422_T1_25mM	K.HIDFATTSPFGGARPGR.V	1786.9	-0.00192	3	3.1101	0.6407	468.1
	4472, 20090422_T1_FT	R.VQYLLAK.I	834.508	-7e-05	2	2.1753	0.3724	456.4
115	gi|4502419|ref|NP_000704.1| biliverdin reductase B (flavin reductase (NADPH)) [Homo sapiens]					60.2334		22105.4
	4905, 20090422_T1_25mM	R.LPSEGPRPAHVVVGDVLQAADVDK.T	2469.31	-0.00143	3	4.5595	0.5729	2067.8
	6346, 20090422_T1_FT	K.TVAGQDAVIVLLGTR.N	1512.87	0.00224	2	3.8412	0.5633	2589.8
	6159, 20090422_T1_FT	K.YVAVMPPHIGDQPLTGAYTVTLDGR.G	2671.35	0.00259	3	3.7046	0.4869	988.6
	4796, 20090422_T1_FT	R.NDLSPTTVMSEGAR.N	1477.7	0.00188	2	3.0755	0.6431	459.9
	3431, 20090422_T1_50mM	K.HDLGHFM*LR.C	1141.56	-0.00055	2	2.7741	0.5168	458.7
	3776, 20090422_T1_50mM	K.HDLGHFMLR.C	1125.56	-0.00154	2	2.4478	0.3492	708.1
116	psu|MAL13P1.303 | organism=Plasmodium_falciparum_3D7 | product=polyadenylate binding protein, putative | location=MAL13:2436771-2439030(-) | length=408					60.2301		47124.3
	5005, 20090422_T1_50mM	R.VSTNDVHQSFINTQYGHFPYNFFK.N	2890.36	0.00736	3	4.6015	0.5937	437.9
	3791, 20090422_T1_100mM	R.HFSHYGNILGATIK.R	1557.82	-7e-05	2	3.9498	0.5978	1384.5
	6131, 20090422_T1_25mM	K.NFQTNSIFVYNFPNEWMENDIKK.V	2878.35	0.00345	3	3.7257	0.5959	373
	3315, 20090422_T1_FT	K.NNEQGPYMQR.S	1236.54	-0.00166	2	3.4291	0.3496	755.8
	4762, 20090422_T1_25mM	K.KGEEQYLAPQYLNIDR.M	1936.98	-0.00137	3	3.186	0.4132	1165.9
	6039, 20090422_T1_50mM	K.TTLFVFYLPPHWNDQDLFDK.F	2496.22	0.02249	3	2.6467	0.4673	159.1
117	psu|PFL0625c | organism=Plasmodium_falciparum_3D7 | product=eukaryotictranslation initiation factor 3 subunit 10, putative | location=MAL12:558040-562173(-) | length=1377					60.2286		165959
	4950, 20090422_T1_100mM	K.RAEELQFIGQNEDALQILHSAIGHR.T	2845.47	0.00161	4	4.5723	0.6591	599.8
	7010, 20090422_T1_FT	K.SNIMMEPELVSVIDTVK.S	1904.97	-0.00056	2	4.1119	0.5252	777.1
	3114, 20090422_T1_100mM	K.HKPEYQSLLK.I	1242.68	-0.00057	3	3.6511	0.2709	802.8
	3084, 20090422_T1_25mM	K.KTEAAEQMLK.E	1148.6	-0.00227	2	2.9623	0.3397	407.8
	3393, 20090422_T1_FT	K.VIDNEIEK.A	959.504	-0.0005	2	2.5909	0.3105	399
	4104, 20090422_T1_25mM	R.NHYNLILR.G	1042.58	-0.00117	2	2.3108	0.3176	402.6
118	psu|PFC0300c | organism=Plasmodium_falciparum_3D7 | product=60S ribosomal protein L7, putative | location=MAL3:311650-312910(-) | length=257					60.2182		30503.9
	5902, 20090422_T1_FT	K.IVEPYVTYGYPTLSTVR.K	1958.03	-0.00076	3	3.9366	0.5088	1258.8
	2948, 20090422_T1_150mM	K.RHAFNEPRPGDWGNR.E	1808.87	-0.00242	4	3.1153	0.5537	741.3
	3392, 20090422_T1_FT	R.YEEEYESER.K	1233.49	-0.00032	2	3.0034	0.6016	703.8
	4263, 20090422_T1_25mM	R.LLQVHNGVFVK.V	1253.74	0.00031	3	2.6169	0.3716	482.4
	4608, 20090422_T1_500mM	K.VNNFLWAFK.L	1138.6	0.00054	2	2.5245	0.5611	586
	3948, 20090422_T1_25mM	R.EAHINELINR.M	1208.64	-0.00068	2	2.2897	0.3671	338.3
119	psu|PFL2055w | organism=Plasmodium_falciparum_3D7 | product=40S ribosomal protein S17, putative | location=MAL12:1803641-1804471(+) | length=137					60.2006		16056.7
	3111, 20090422_T1_25mM	K.VHNPMINTNQQK.Q	1423.71	5e-05	2	4.0127	0.6165	952.3
	4862, 20090422_T1_FT	K.ITEEVAIIPSK.R	1199.69	-0.00032	2	3.7358	0.469	1641
	6027, 20090422_T1_FT	K.SQIDVSVIYVEPDTLR.M	1833.96	0.00078	2	3.4731	0.5087	1014.2
	5145, 20090422_T1_FT	K.SLGINISNMK.V	1076.58	-0.00068	2	3.3708	0.2536	928.5
	5721, 20090422_T1_FT	K.LTLDFQINK.K	1091.61	-8e-05	2	2.9219	0.3699	713.3
	3970, 20090422_T1_25mM	R.RLDFVPEK.S	1003.56	-0.00154	2	2.8104	0.3177	880.5
120	psu|PFC1020c | organism=Plasmodium_falciparum_3D7 | product=40S ribosomal protein S3A, putative | location=MAL3:962225-963174(-) | length=262					60.1872		30028.3
	5386, 20090422_T1_FT	K.EATNILTAELK.H	1202.66	-0.00081	2	3.0514	0.3312	738.5
	3115, 20090422_T1_200mM	K.GYTLIEGHTDVK.T	1332.68	-7e-05	2	2.6569	0.464	693.4
	3548, 20090422_T1_25mM	K.TLDNYHLR.M	1031.53	-0.00472	2	2.6325	0.2497	741.1
	4867, 20090422_T1_FT	K.MVDIMTAEASK.V	1195.57	-0.00068	2	2.4614	0.3782	548.6
	3228, 20090422_T1_FT	K.NVNALPESK.E	971.516	-0.00123	2	2.4232	0.5657	597.1
	6117, 20090422_T1_FT	K.IYPLQNVLIR.K	1228.74	-0.00056	2	2.1767	0.3775	313.6
121	psu|PFB0525w | organism=Plasmodium_falciparum_3D7 | product=asparagine -- tRNA ligase, putative | location=MAL2:475242-477074(+) | length=610					60.1822		70453.6
	5843, 20090422_T1_25mM	K.LKPITEGLLKPEVDLLQISER.G	2391.39	0.00461	3	3.6435	0.7161	316.5
	3750, 20090422_T1_FT	K.IGEVIGGSQR.E	1015.55	-0.00093	2	3.4313	0.3708	825.2
	3758 - 3760, 20090422_T1_100mM	R.QYGSHPHAGFGLGFER.L	1759.83	-0.0015	3	3.2389	0.5325	476.9
	3816, 20090422_T1_25mM	K.KPVIVYNYPK.D	1220.7	4e-05	2	3.0165	0.4653	696.1
	3823, 20090422_T1_FT	K.AQEFQVENEK.D	1221.57	-0.00068	2	2.6932	0.3987	779.2
	2790, 20090422_T1_25mM	K.REDILNEK.N	1016.54	-0.00246	2	2.122	0.1666	273.4
122	psu|PF08_0096 | organism=Plasmodium_falciparum_3D7 | product=RNA helicase, putative | location=MAL8:543092-545917(+) | length=941					56.2931		108568
	5483, 20090422_T1_25mM	K.HVINFDLPSNIDDYIHR.I	2068.02	0.0007	3	5.8612	0.6149	1580
	2838, 20090422_T1_25mM	K.RNNNYMNNNNNNNINNNNGR.M	2392.03	-0.00106	3	5.1339	0.7077	525
	3414, 20090422_T1_100mM	R.NFHMNNNMHMNNNNNNNNNPFNNNK.G	3030.23	0.00331	4	4.403	0.6768	654.2
	3127, 20090422_T1_100mM	R.NFHM*NNNMHMNNNNNNNNNPFNNNK.G	3046.22	0.00132	4	3.4377	0.4687	512.1
	3379, 20090422_T1_100mM	K.GPFSNYNQQHHNPFNNK.N	2042.92	-0.00149	3	2.549	0.211	253.9
	3874, 20090422_T1_FT	K.EEEIYSNVK.S	1110.53	-0.00056	2	2.445	0.2104	554.7
123	gi|183805|gb|AAA52632.1| pseudo-a-thal					50.4348		9072.84
	5420, 20090422_T1_25mM	K.VADALTNAVAHVDDM*PNALSALSDLHAHK.L	3012.48	0.00615	3	8.1267	0.68	1366.6
	5925, 20090422_T1_25mM	K.VADALTNAVAHVDDMPNALSALSDLHAHK.L	2996.49	0.00217	3	7.3587	0.6201	1544.3
	5212, 20090422_T1_50mM	K.KVADALTNAVAHVDDMPNALSALSDLHAHK.L	3124.58	0.00332	4	5.1603	0.5768	1030.4
	4285, 20090422_T1_50mM	K.FLASVSTVLTSK.Y	1252.71	-0.00142	2	3.3721	0.5223	975.2
	3153, 20090422_T1_500mM	K.LRVDPVNFK.L	1087.63	-0.00105	2	2.6924	0.4222	478
124	psu|PFE0660c | organism=Plasmodium_falciparum_3D7 | product=purine nucleotide phosphorylase, putative | location=MAL5:569180-569917(-) | length=245					50.3587		26840.6
	4705, 20090422_T1_500mM	R.VSHLLIHGDFPAVGDFDVYDTLNK.C	2672.34	0.00772	3	7.1736	0.6605	1924.5
	7396 - 7398, 20090422_T1_25mM	K.ANAAVVEMELATLMVIGTLR.K	2102.13	0.00076	3	4.9332	0.5607	894.6
	6637, 20090422_T1_FT	K.WDEGDFDNNLVPHQLENMIK.I	2414.11	0.00175	3	3.5287	0.4977	967.2
	5907, 20090422_T1_FT	K.EQITPVVLVVGDPGR.V	1578.89	0.00041	2	3.4581	0.4697	640.6
	7917, 20090422_T1_FT	K.ANAAVVEM*ELATLMVIGTLR.K	2118.13	-0.00066	3	3.0667	0.2957	334.3
125	psu|PFB0445c | organism=Plasmodium_falciparum_3D7 | product=helicase, putative | location=MAL2:404281-406355(-) | length=457					50.3547		52190.7
	7746, 20090422_T1_FT	K.TAVFVLSILQQLDTNENQDMQDTK.E	2751.35	-0.00143	3	7.0943	0.6662	2709
	7302, 20090422_T1_FT	K.FLQNPVEIFIDDEAK.L	1777.9	0.00017	2	4.8166	0.3268	1472.2
	4334, 20090422_T1_FT	K.GNLGNNILNNNNK.G	1398.71	0.00091	2	3.9879	0.2489	829.3
	3320, 20090422_T1_100mM	K.LHGLLQHYVK.L	1207.69	-0.00227	2	3.01	0.6222	579.3
	3861, 20090422_T1_500mM	R.VNIVINYDMPENSDSYLHR.V	2279.08	-0.0007	3	2.983	0.5301	444.4
126	psu|PFL0210c | organism=Plasmodium_falciparum_3D7 | product=eukaryotic initiation factor 5a, putative | location=MAL12:205488-205973(-) | length=161					50.3305		17619.8
	6096 - 6098, 20090422_T1_50mM	K.RTELQLIDITEDGFVSLLYDNGDTK.D	2855.43	0.00382	3	6.6102	0.6431	982.5
	4373, 20090422_T1_25mM	R.KYEDICPTSHNMDVPVVK.R	2074.99	-0.00131	3	4.7003	0.5988	1402.1
	3930, 20090422_T1_FT	K.DTEGNLDEVAK.Q	1190.55	-0.0013	2	3.5021	0.5154	1489.1
	5343, 20090422_T1_25mM	K.AHIVGIDIFTGR.K	1298.72	-0.00044	2	3.1822	0.604	1578.2
	4361, 20090422_T1_50mM	K.AHIVGIDIFTGRK.Y	1426.82	-0.00166	2	2.9236	0.5193	1035.2
127	psu|MAL8P1.40 | organism=Plasmodium_falciparum_3D7 | product=RNA-binding protein, putative | location=MAL8:1023701-1024918(-) | length=286					50.3108		32420.8
	6476, 20090422_T1_FT	K.GYGFVSFNNPESALNAIK.G	1927.95	0.00066	2	5.0569	0.6493	1920.7
	4347, 20090422_T1_100mM	K.KGEEHYVQMNTPAQPQLTPAQPYSVQQPIIGNHHQPYMTHLMYGGMDSPNQMR.Y	6075.82	-0.00196	6	4.7591	0.6157	386.6
	3347, 20090422_T1_100mM	K.HVTTDGHPYYYNSVTGHSQWEK.P	2606.17	-0.00205	4	3.4346	0.616	759.5
	5978, 20090422_T1_FT	R.GWAFITYEQR.S	1270.62	5e-05	2	3.4293	0.5191	1261.3
	3768, 20090422_T1_25mM	K.GMHGFYVSGK.H	1082.51	-0.0002	2	2.9067	0.5168	470.4
128	psu|PF13_0011 | organism=Plasmodium_falciparum_3D7 | product=plasmodium falciparum gamete antigen 27/25 | location=MAL13:121840-122493(-) | length=217					50.2882		25988.3
	7838, 20090422_T1_FT	R.ISQFLIDVVDSYIIK.P	1752.98	-0.00032	2	5.7648	0.5545	2344.4
	6265, 20090422_T1_50mM	R.ISQFLIDVVDSYIIKPIPALPVTPDEPHHNNI.-	3594.92	0.00479	4	4.0693	0.6853	762.6
	5853, 20090422_T1_FT	R.YNYFLIEER.V	1246.61	5e-05	2	3.0585	0.5112	1358.8
	3726, 20090422_T1_100mM	K.FGNIYDYHYEHETHAPLSPR.I	2446.12	-0.00254	4	3.0087	0.6384	726.7
	2348, 20090422_T1_FT	R.VQDNIVNR.I	957.511	-0.00093	2	2.919	0.3423	712.1
129	psu|PF11_0043 | organism=Plasmodium_falciparum_3D7 | product=60S acidic ribosomal protein p1, putative | location=MAL11:140049-140802(-) | length=118					50.286		13005.6
	6870, 20090422_T1_FT	K.DIQSLLSNLSVGSAPAAAAQVTTEK.P	2471.3	0.00351	3	5.72	0.6088	1644.8
	7047, 20090422_T1_FT	K.NSNNTVLPYLPM*LFER.A	1923.96	-1e-05	2	4.6994	0.5875	592.4
	7446, 20090422_T1_FT	K.NSNNTVLPYLPMLFER.A	1907.97	-0.00105	2	4.5123	0.516	729.6
	5774, 20090422_T1_25mM	K.DIQSLLSNLSVGSAPAAAAQVTTEKPSEDKK.E	3155.64	0.00429	4	4.2003	0.5868	579.8
	5058, 20090422_T1_FT	K.MSITSDNILK.L	1121.59	-0.00081	2	2.9522	0.4923	739.9
130	psu|PF07_0080 | organism=Plasmodium_falciparum_3D7 | product=40S ribosomal protein S10, putative | location=MAL7:916959-917863(+) | length=137					50.2852		16467.7
	4647, 20090422_T1_50mM	K.HQYFILNNEGIEYLR.E	1908.96	-8e-05	2	5.3635	0.6447	1468.6
	4508, 20090422_T1_100mM	R.HPHLNVPNLHIMMTLK.S	1895.01	-0.00425	4	3.6941	0.3846	1012.2
	3800, 20090422_T1_100mM	R.HPHLNVPNLHIM*M*TLK.S	1927	-0.00307	4	3.0763	0.4556	336.8
	4871, 20090422_T1_50mM	K.KLIYEYLFK.E	1216.7	0.00129	3	2.9373	0.1537	770.6
	6434, 20090422_T1_FT	K.LIYEYLFK.E	1088.6	-0.00093	2	2.2295	0.3928	417.2
131	psu|PFI0895c | organism=Plasmodium_falciparum_3D7 | product=Mov34 domain-containing protein | location=MAL9:751348-752412(-) | length=320					50.2824		36796.8
	5214, 20090422_T1_25mM	K.HSLNEGGFLQIIK.D	1455.8	-0.00149	3	5.6476	0.4765	1527.7
	3736, 20090422_T1_50mM	K.DNHTNNLEHNHNNNQIDMNELSLK.K	2858.29	-0.00161	3	5.2175	0.5069	416.1
	3513, 20090422_T1_25mM	K.DHHETMYELK.Q	1302.58	-0.00024	3	3.383	0.5008	1415.9
	6085, 20090422_T1_100mM	K.FYPHTPLNEPIHLLVDASLESGFLNIK.A	3064.61	0.0082	4	3.1639	0.4365	391.6
	2880, 20090422_T1_25mM	K.DHHETM*YELK.Q	1318.57	-1e-05	3	2.6992	0.3538	593
132	psu|PFE0810c | organism=Plasmodium_falciparum_3D7 | product=40S ribosomal subunit protein S14, putative | location=MAL5:675807-676612(-) | length=151					50.2809		16066.7
	6117, 20090422_T1_500mM	K.EGELVFGVAHIFASFNDTFIHVTDLSGR.E	3078.53	0.01877	3	5.5651	0.6396	694.8
	4286, 20090422_T1_FT	K.TPQPETAIVSGPQPK.E	1549.82	0.00127	2	3.8522	0.5442	692.7
	4518, 20090422_T1_FT	R.IEDVTPIPTDSTR.K	1443.73	0.00115	2	3.5108	0.5248	861.3
	4354, 20090422_T1_25mM	K.ELGVTAIHIK.L	1080.64	-0.00178	2	2.8139	0.3584	257
	3895, 20090422_T1_200mM	K.ADRDESSPYAAMMAAQDVAAR.L	2225.99	-9e-05	3	2.6242	0.5865	429.2
133	psu|PFB0260w | organism=Plasmodium_falciparum_3D7 | product=proteasome 26S regulatory subunit, putative | location=MAL2:235237-238816(+) | length=969					50.2801		108636
	3602, 20090422_T1_50mM	K.HDLINYGHEYIK.N	1501.74	-0.00082	3	5.152	0.5469	1471.1
	4534, 20090422_T1_25mM	R.IIDHFLQYSNVNQK.K	1718.89	-0.0032	3	4.8368	0.3326	1057
	2948, 20090422_T1_FT	K.EEENNQNGLTTTSTTSNK.L	1967.88	-0.0024	2	3.6034	0.5981	610.4
	3999, 20090422_T1_50mM	K.KKEELELLITR.L	1371.82	-0.00174	3	3.5206	0.4455	673.5
	3276, 20090422_T1_25mM	K.RNTTVWDSAK.Q	1177.6	-0.00154	2	3.0321	0.324	796.6
134	psu|PFF0220w | organism=Plasmodium_falciparum_3D7 | product=hypothetical protein, expressed | location=MAL6:189009-198075(+) | length=2874					50.2792		334203
	4030, 20090422_T1_25mM	K.NNQNNHIINNNQVLSNNLEEK.K	2463.2	0.00107	3	5.4954	0.5293	671.7
	3450, 20090422_T1_25mM	K.NQTTNFTGSHYYNK.N	1674.75	-0.00044	2	3.628	0.5943	601
	3963, 20090422_T1_50mM	K.HMNNFGNNQLPYIQHMNNNESGAGGAGGPNDIVADHSK.R	4019.79	-0.0064	5	3.6249	0.6516	233.3
	3267, 20090422_T1_50mM	K.REDYYTNESHYNDGLNNTNNINHMNNNNNINNNNNNNNNK.H	4766	0.00116	5	3.259	0.5915	618.4
	3249, 20090422_T1_25mM	K.LNNTNMMMSHNNNK.M	1662.71	-0.00241	3	2.8814	0.7282	390.9
135	gi|32189392|ref|NP_005800.3| peroxiredoxin 2 isoform a [Homo sapiens]					50.2786		21878.2
	6195, 20090422_T1_25mM	R.KEGGLGPLNIPLLADVTR.R	1863.07	-0.00356	3	3.4425	0.3562	554.8
	6560, 20090422_T1_25mM	K.EGGLGPLNIPLLADVTR.R	1734.97	0.00078	2	3.3007	0.5019	552.3
	3848, 20090422_T1_25mM	R.RLSEDYGVLK.T	1179.64	-0.00154	2	3.2311	0.3621	1167.7
	4539, 20090422_T1_FT	R.LSEDYGVLK.T	1023.54	-0.00173	2	2.6621	0.4392	842.6
	3508, 20090422_T1_FT	K.TDEGIAYR.G	924.442	-0.0016	2	2.5304	0.2712	616.3
136	gi|1360744|pir||B35049 ankyrin 1, erythrocyte splice form 3 - human [MASS=203445					50.2761		203320
	6549, 20090422_T1_25mM	K.FLLENGANQNVATEDGFTPLAVALQQGHENVVAHLINYGTK.G	4393.22	-0.01792	4	5.5224	0.6923	398.8
	3294, 20090422_T1_25mM	R.ITHSPTVSQVTER.S	1454.76	-0.00287	3	3.8116	0.4181	832.7
	5640, 20090422_T1_50mM	R.IIALGPTGAQFLSPVIVEIPHFASHGR.G	2827.56	-0.00352	4	3.8093	0.5501	596.3
	6314, 20090422_T1_25mM	K.TGASIDAVTESGLTPLHVASFMGHLPIVK.N	2948.55	0.00234	4	3.5965	0.4843	848.4
	5271, 20090422_T1_100mM	K.TGFTPLHIAAHYENLNVAQLLLNR.G	2705.45	0.00209	4	3.349	0.5089	1010.6
137	psu|MAL13P1.284 | organism=Plasmodium_falciparum_3D7 | product=pyrroline carboxylate reductase | location=MAL13:2291970-2293489(+) | length=262					50.2758		28360.5
	4864, 20090422_T1_FT	K.NTTLNYMSSNEELAR.H	1742.8	0.0009	2	4.9436	0.6601	1569.5
	6642, 20090422_T1_25mM	K.LGFMGLGQMGSALAHGIANANIIK.K	2384.26	0.00095	3	4.6254	0.5305	475.4
	6213, 20090422_T1_25mM	K.LGFM*GLGQMGSALAHGIANANIIK.K	2400.25	0.00223	3	3.9737	0.2098	634.7
	5730, 20090422_T1_25mM	K.LGFMGLGQM*GSALAHGIANANIIK.K	2400.25	-0.00583	3	3.2775	0.2394	454.1
	2838, 20090422_T1_FT	K.SDQPVQQLK.D	1042.55	-0.00141	2	2.4471	0.3258	425.2
138	psu|PFL1245w | organism=Plasmodium_falciparum_3D7 | product=ubiquitin-activating enzyme e1, putative | location=MAL12:1045986-1049822(+) | length=1140					50.2753		131694
	5146, 20090422_T1_25mM	K.VGAENEHIFNEEFWTK.Q	1949.9	-0.0021	3	5.2357	0.6828	1005.8
	6701, 20090422_T1_25mM	K.SHIAPVASFFGGLLAQEVIK.F	2084.15	-0.00143	3	4.4053	0.5576	882.8
	5039, 20090422_T1_50mM	K.HFPYDIVHTIEYAR.D	1760.88	-0.00387	3	3.0635	0.2691	391
	4684, 20090422_T1_25mM	K.HDVLSYFK.N	1008.51	-0.00209	2	3.0158	0.5526	1184.7
	2876, 20090422_T1_50mM	R.LNKPIHELYK.Q	1254.72	-0.00105	2	2.0643	0.1717	335
139	psu|PFD0830w | organism=Plasmodium_falciparum_3D7 | product=bifunctional dihydrofolate reductase-thymidylate synthase | location=MAL4:755069-756895(+) | length=608					50.2664		71690.9
	4323, 20090422_T1_25mM	R.HFGAEYTNMYDNYENK.G	1995.82	-0.00131	3	4.249	0.5953	1056.9
	4715, 20090422_T1_25mM	K.NSIHPNDFQIYNSLK.Y	1789.89	-0.00094	3	3.9305	0.4208	588.8
	3807, 20090422_T1_FT	K.ETVDNVNDMPNSK.K	1462.65	0.00041	2	3.6465	0.4876	1054.2
	6189, 20090422_T1_50mM	K.YHPEYQYLNIIYDIMMNGNK.Q	2519.17	-0.00375	3	3.484	0.6282	988.3
	4284, 20090422_T1_25mM	K.KNEVFNNYTFR.G	1431.7	-0.0011	3	2.6942	0.3683	649.9
140	psu|PF14_0076 | organism=Plasmodium_falciparum_3D7 | product=plasmepsin 1 precursor | location=MAL14:288297-289655(+) | length=452					50.257		51428.3
	7371, 20090422_T1_FT	K.IEQAVFTFYLPFDDK.H	1832.91	-0.00044	2	5.1402	0.5933	1222.8
	6619, 20090422_T1_FT	K.DIVTIANLSFPYK.F	1480.8	0.00053	2	3.2346	0.5301	934.7
	6643, 20090422_T1_FT	K.NTFILGDPFMR.K	1310.66	0.00175	2	3.0976	0.4738	1021.5
	5859, 20090422_T1_FT	K.FFEGLDVVK.I	1053.56	-0.00141	2	2.6772	0.5277	696.2
	4604, 20090422_T1_FT	R.FYEGQLTYEK.L	1277.6	-0.00069	2	2.6508	0.2752	634.7
141	psu|PF14_0104 | organism=Plasmodium_falciparum_3D7 | product=eukaryotictranslation initiation factor 2 gamma subunit, putative | location=MAL14:427191-428588(+) | length=465					50.2536		51212.1
	3316, 20090422_T1_50mM	K.STLVHAISGVHTVR.F	1476.83	-0.00153	2	4.287	0.6759	1840.4
	5540, 20090422_T1_25mM	R.SFDVNKPGEDIETLQGGVAGGSILHGVLK.V	2937.53	-0.0001	4	3.9161	0.6624	700.8
	5005, 20090422_T1_FT	K.LAEQNLETLDVTK.L	1473.78	-0.00056	2	3.8239	0.587	1475.7
	4095, 20090422_T1_50mM	K.RDFISSPHMIVIR.S	1570.85	0.00054	2	3.2752	0.4591	668.9
	5048, 20090422_T1_FT	K.LTPLSEDVISR.Q	1229.67	-0.00056	2	2.4091	0.5098	449.1
142	psu|PF13_0316 | organism=Plasmodium_falciparum_3D7 | product=40S ribosomal protein S13 | location=MAL13:2327407-2327862(+) | length=151					50.2477		17239.6
	7554, 20090422_T1_FT	R.AQGIATTIPEDLYFLIK.K	1893.04	-0.00015	3	4.2937	0.6059	1552
	3471, 20090422_T1_25mM	K.KGQTPSQIGATLR.D	1356.76	-0.00142	2	3.5759	0.6041	787.4
	4219, 20090422_T1_FT	K.GQTPSQIGATLR.D	1228.66	-0.00105	2	2.9008	0.5279	1241.9
	4579, 20090422_T1_FT	R.DNYGIPQVK.S	1033.53	-0.00252	2	2.2952	0.252	557.3
	4167, 20090422_T1_25mM	K.QKPSEIEDAIIK.L	1370.75	0.00054	2	2.1832	0.5226	122
143	psu|MAL7P1.204 | organism=Plasmodium_falciparum_3D7 | product=hypothetical protein, conserved | location=MAL7:365281-370401(-) | length=1706					50.2449		196449
	7010, 20090422_T1_25mM	K.HPYISPLINNNTNILVNVLNDLK.C	2618.43	0.00253	3	3.7246	0.4864	579.9
	2736, 20090422_T1_25mM	K.NKPDENVNNNTQTLK.K	1728.85	-0.00021	3	3.6406	0.3834	574.7
	2890, 20090422_T1_25mM	R.GGANNEHFNNLK.Y	1314.62	-0.00032	2	3.4303	0.4678	503.4
	2706, 20090422_T1_100mM	K.GGFMYHHMK.N	1107.49	-0.00118	2	2.3258	0.1623	188.1
	2856, 20090422_T1_25mM	R.NEHIIDEANRK.Y	1338.68	-0.00032	2	2.2654	0.4851	379.3
144	psu|PF10_0340 | organism=Plasmodium_falciparum_3D7 | product=methionine -- tRNA ligase, putative | location=MAL10:1383447-1386116(+) | length=889					50.2405		104102
	7864, 20090422_T1_FT	K.NIIESLDELELYLK.E	1691.91	0.00053	2	3.4757	0.4917	1294.9
	6272, 20090422_T1_100mM	K.IPAFYPEYEIHLPIDILHFINR.V	2710.44	-0.00132	4	3.1377	0.4744	403.4
	4456, 20090422_T1_25mM	K.KPLLIYENNYVSSTK.A	1768.95	0.0004	3	3.0877	0.4043	684
	2842, 20090422_T1_25mM	K.HIEVLNK.K	852.494	-0.0005	2	2.4302	0.1371	947.4
	3741, 20090422_T1_FT	R.EETYVPENEAK.L	1308.6	0.00102	2	2.4264	0.5538	375.7
145	psu|PFE0845c | organism=Plasmodium_falciparum_3D7 | product=60S ribosomal subunit protein L8, putative | location=MAL5:712760-713770(-) | length=260					50.2393		27982.2
	2441, 20090422_T1_150mM	R.GVAMNPVEHPHGGGNHQHIGHPSTVSR.S	2809.34	-0.00095	3	4.6176	0.6378	600.6
	4084, 20090422_T1_FT	R.AMVGVVGAGGR.I	973.525	-0.00117	2	3.4415	0.3851	2106.8
	3302, 20090422_T1_FT	R.AM*VGVVGAGGR.I	989.52	-0.00047	2	3.3967	0.2848	1198.4
	2379, 20090422_T1_150mM	R.GVAM*NPVEHPHGGGNHQHIGHPSTVSR.S	2825.34	-0.00479	5	3.1388	0.5122	349.4
	4675, 20090422_T1_100mM	K.APLSVGNILPIGK.M	1278.78	0.00469	2	2.1663	0.5737	169.4
146	psu|PFD0305c | organism=Plasmodium_falciparum_3D7 | product=vacuolar ATP synthase subunit b | location=MAL4:329739-331698(-) | length=494					50.2365		55753.3
	5995 - 5997, 20090422_T1_50mM	K.EMHVFVILTDMSSYADALR.E	2198.06	0.00074	3	4.17	0.5478	661.4
	6822, 20090422_T1_25mM	R.NGSITQFPILTMPNDDITHPIPDLTGYITEGQIFVDR.N	4129.06	0.00503	4	3.7096	0.5399	504.2
	5259, 20090422_T1_FT	K.NSYVEVSGDILK.M	1323.68	-0.00044	2	3.4814	0.5993	1867.4
	5596, 20090422_T1_FT	R.IDHPYVSDQLYSNYAIAQDVK.A	2439.18	0.00211	3	3.2435	0.3269	441.6
	6590, 20090422_T1_FT	K.TISGVQGPLVIIEDVK.F	1667.96	0.00213	2	3.0424	0.5712	890
147	psu|PFE0850c | organism=Plasmodium_falciparum_3D7 | product=60S ribosomal protein L12, putative | location=MAL5:715763-716673(-) | length=165					50.2357		18100.8
	6638, 20090422_T1_FT	K.KPTTIQEMIDSGEIDVPLE.-	2115.05	0.00029	2	4.715	0.5442	538.7
	4489, 20090422_T1_FT	R.QVGGEVGASSVLSPK.L	1414.75	0.00066	2	3.384	0.5413	569.8
	4495, 20090422_T1_FT	K.LEQVYSIAR.V	1078.59	-0.0019	2	3.2526	0.275	1300.1
	3148, 20090422_T1_FT	K.KPDPNEIK.Y	940.51	-0.00032	2	2.7647	0.2656	406.1
	5848 - 5850, 20090422_T1_FT	K.VEVVPTSAALILK.E	1339.82	-0.00044	2	2.734	0.5286	556.8
148	psu|PFL1420w | organism=Plasmodium_falciparum_3D7 | product=macrophage migration inhibitory factor homolog, putative | location=MAL12:1208902-1209532(+) | length=116					50.2324		12836.3
	5445, 20090422_T1_FT	K.PLGYIMSNYDYQK.N	1591.75	0.00139	2	4.6482	0.6108	1825.2
	4096, 20090422_T1_FT	R.SNNSALADQITK.L	1261.64	-0.00093	2	3.5286	0.5198	585.5
	4920, 20090422_T1_FT	K.LLVSNLNVK.S	999.62	-0.00178	2	3.0833	0.4926	710.3
	4068, 20090422_T1_FT	R.ITSIGGINR.S	930.537	0.00035	2	2.3542	0.4471	785.3
	4809, 20090422_T1_FT	R.IYVEFR.D	826.446	0.00017	2	2.1983	0.1194	377.1
149	psu|PF11_0224 | organism=Plasmodium_falciparum_3D7 | product=circumsporozoite-related antigen | location=MAL11:815385-816321(-) | length=162					50.23		17285
	5468, 20090422_T1_500mM	K.GSGEPLIDVHDLISDMIK.K	1938.98	0.01274	2	4.5249	0.6193	680.1
	6474, 20090422_T1_25mM	K.KGSGEPLIDVHDLISDMIK.K	2067.08	-0.00204	3	3.899	0.5382	1139.8
	3853, 20090422_T1_FT	K.KEEELVEVNK.R	1216.64	-0.00105	2	3.8122	0.3501	1474.2
	3161, 20090422_T1_25mM	K.KEEELVEVNKR.K	1372.74	-0.00105	2	3.6756	0.3767	1868.7
	4036 - 4038, 20090422_T1_FT	K.EEELVEVNK.R	1088.55	0.00011	2	2.2973	0.2461	470.2
150	psu|PFC0975c | organism=Plasmodium_falciparum_3D7 | product=PFCYP19, cyclophilin, peptidyl-prolyl cis-trans isomerase | location=MAL3:925315-925830(-) | length=171					50.2278		18940.3
	6090, 20090422_T1_FT	K.VFFDISIDNSNAGR.I	1554.75	0.00053	2	4.5567	0.5819	1824.9
	5756, 20090422_T1_50mM	R.IIFELFSDITPR.T	1450.79	-8e-05	2	2.9551	0.4135	987.1
	4446, 20090422_T1_FT	K.VIEGMNVVR.E	1016.56	-0.00057	2	2.7281	0.2862	724.8
	4275, 20090422_T1_FT	R.SFTDENFNM*K.H	1248.52	0.00018	2	2.7031	0.5612	690.9
	3632, 20090422_T1_100mM	R.SFTDENFNMK.H	1232.53	-0.00032	2	2.2554	0.5993	277.8
151	psu|MAL8P1.128 | organism=Plasmodium_falciparum_3D7 | product=proteasome subunit alpha, putative | location=MAL8:388339-389484(+) | length=284					50.2225		32406.2
	5088, 20090422_T1_50mM	R.HLTIFSPDGNLYQIEYAIK.A	2222.15	0.00174	3	4.4494	0.5918	699.5
	4321, 20090422_T1_FT	K.IQQETIDEDIR.N	1359.68	-8e-05	2	3.4686	0.5091	756.6
	6184, 20090422_T1_FT	K.EIDNYLTYIAERD.-	1614.76	0.00139	2	2.9368	0.4255	445.5
	3842, 20090422_T1_FT	K.MATQYISQDK.L	1184.56	-0.00118	2	2.5648	0.455	466.2
	4615, 20090422_T1_FT	K.EQESISVLER.L	1189.61	-0.00093	2	2.4956	0.3803	604.6
152	psu|PF14_0053 | organism=Plasmodium_falciparum_3D7 | product=ribonucleotide reductase small subunit | location=MAL14:193216-194265(-) | length=349					50.2221		40573.6
	4862, 20090422_T1_25mM	K.LHGLTFSNELISR.D	1486.8	-0.00329	3	3.846	0.4312	1214.6
	6154, 20090422_T1_50mM	K.ESDRFTLYPILYPDVWDFYK.K	2567.25	0.00455	3	3.5727	0.4071	410.8
	5656, 20090422_T1_25mM	R.LNLFHAIENIPAVK.N	1578.9	-0.0029	3	3.3489	0.5079	497.4
	7552, 20090422_T1_FT	K.NPFNWMDLISLQGK.T	1662.83	0.00139	2	3.3128	0.4918	1562.2
	5505, 20090422_T1_50mM	K.HVLAFFAASDGIVLENLASK.F	2102.13	-0.00381	3	2.6523	0.3801	537.8
153	psu|PFF0420c | organism=Plasmodium_falciparum_3D7 | product=proteasome subunit alpha type 2, putative | location=MAL6:351776-352771(-) | length=235					50.2115		26511.7
	4930, 20090422_T1_25mM	K.KSPNELIEENSIFK.I	1647.86	-0.00162	3	4.0354	0.498	1120
	5295, 20090422_T1_25mM	K.IQQISEHIGIVYAGMPGDFR.V	2231.13	0.00455	3	3.4651	0.4388	417.1
	3796, 20090422_T1_FT	K.NGVIIATEK.K	944.541	-0.00014	2	2.7849	0.4033	657.5
	4161, 20090422_T1_FT	R.VSSSSPALGIR.A	1073.59	-0.00056	2	2.6417	0.3052	568.4
	4377, 20090422_T1_FT	K.ESYEGVLNEK.N	1167.55	-0.00118	2	2.5699	0.5098	774.3
154	psu|PF14_0068 | organism=Plasmodium_falciparum_3D7 | product=fibrillarin, putative | location=MAL14:258746-259988(+) | length=318					50.2105		34107.4
	7759, 20090422_T1_FT	R.MLVDMVDVVFADVAQPDQAR.I	2219.08	0.00186	3	4.2106	0.5839	1406.1
	3201, 20090422_T1_25mM	K.RYEVMTEDEK.I	1299.59	5e-05	2	3.5057	0.3079	891.5
	4122, 20090422_T1_25mM	K.RSNIVPIVEDAR.Q	1368.76	0.00083	3	3.3734	0.3923	854.3
	3450, 20090422_T1_100mM	R.HHAIVLGMYR.-	1196.64	-0.00142	2	2.3723	0.4559	400.8
	3038, 20090422_T1_100mM	R.HHAIVLGM*YR.-	1212.63	-0.00252	2	2.2883	0.4204	468.4
155	psu|MAL13P1.540 | organism=Plasmodium_falciparum_3D7 | product=putative hsp protein | location=MAL13:1769159-1771954(+) | length=932					50.2085		108118
	7796, 20090422_T1_FT	K.YPQLTLLNSNNILGYNLFDSLK.N	2540.34	0.00119	3	3.5258	0.3249	955
	7308, 20090422_T1_25mM	K.IAGLELLGIINGVTAAAIHNVHDIPLNTTK.L	3078.73	0.00087	4	3.5077	0.6297	851.1
	4139, 20090422_T1_25mM	K.HNIPIEFQTR.N	1254.66	0.00131	3	2.9792	0.389	1022.7
	3527, 20090422_T1_25mM	K.KPWAAETIK.M	1043.59	-0.00117	2	2.3842	0.4009	164.3
	3795, 20090422_T1_FT	K.DEPLENVSNK.I	1144.55	-0.00057	2	2.2408	0.5527	383.3
156	psu|MAL8P1.95 | organism=Plasmodium_falciparum_3D7 | product=hypothetical protein, conserved | location=MAL8:657400-658751(+) | length=325					50.2024		37477.1
	4376, 20090422_T1_FT	K.VVKPDETVVPEVK.D	1438.82	0.00029	2	3.9619	0.5488	884.9
	3645, 20090422_T1_FT	K.NLENNEDDETNVGR.N	1618.69	0.00041	2	3.9573	0.7047	1851.6
	3759, 20090422_T1_FT	K.SKIDDEGQFEK.D	1295.61	0.00041	2	3.7433	0.5485	1305.2
	5090, 20090422_T1_FT	K.FDTEGQIVSLK.-	1236.65	-0.00044	2	3.2751	0.2965	1265.4
	3435, 20090422_T1_150mM	K.DGYSVIHLSR.A	1146.59	-0.00154	2	2.7519	0.3175	490.4
157	psu|PF08_0076 | organism=Plasmodium_falciparum_3D7 | product=40S ribosomal protein S16, putative | location=MAL8:679110-679846(-) | length=144					50.1983		16275.1
	3864, 20090422_T1_FT	K.TAVAVATVTNGK.G	1131.64	-0.00142	2	3.9667	0.6869	1978.5
	6566, 20090422_T1_FT	K.VYEPLWLIGSGK.L	1361.75	0.00017	2	3.79	0.6241	977
	4351, 20090422_T1_FT	K.GGGQTSQIYAIR.Q	1250.65	0.00054	2	3.1563	0.4194	1190.3
	6296, 20090422_T1_FT	K.NLDLVEPYILK.T	1316.75	-0.00044	2	2.9409	0.4742	827.2
	4524, 20090422_T1_FT	K.GIISYYQK.Y	971.52	-0.00044	2	2.6403	0.4133	756.4
158	psu|PF10_0047 | organism=Plasmodium_falciparum_3D7 | product=RNA binding protein, putative | location=MAL10:207001-209643(-) | length=880					50.1828		106233
	3119, 20090422_T1_25mM	R.ENHSTNNNNYNNNYINK.D	2066.89	-0.001	3	3.6565	0.5059	719.7
	4444, 20090422_T1_100mM	R.RFEQYGDIMHMQWK.K	1868.86	-0.00247	3	3.1311	0.3714	652.8
	5195, 20090422_T1_25mM	K.FGIIEFYNHENAK.D	1581.77	-0.001	3	3.0889	0.3058	439.8
	2675, 20090422_T1_50mM	K.EFHHNENPYYK.K	1477.65	-0.0013	2	2.5044	0.5078	383.8
	3034, 20090422_T1_25mM	K.ASHALNALEK.E	1053.57	-0.00252	2	2.1796	0.4533	453
159	psu|PF11_0165 | organism=Plasmodium_falciparum_3D7 | product=falcipain 2 precursor | location=MAL11:592129-593583(-) | length=484					50.1732		55891.7
	4254 - 4256, 20090422_T1_25mM	K.GNENFDHAAYDWR.L	1594.67	-0.0005	2	3.4633	0.5834	701.1
	4710, 20090422_T1_FT	K.NSWGQQWGER.G	1247.56	-8e-05	2	2.7617	0.5876	1058.6
	3329, 20090422_T1_150mM	K.HYYYIIK.N	999.53	-0.00038	2	2.7135	0.2438	803.3
	4338, 20090422_T1_FT	K.NYLSVPDNK.L	1049.53	-0.00081	2	2.5624	0.4475	794.6
	4065, 20090422_T1_500mM	R.GFINIETDESGLMR.K	1581.76	0.00078	2	2.3861	0.3283	366.2
160	psu|PF07_0087 | organism=Plasmodium_falciparum_3D7 | product=hypothetical protein, conserved | location=MAL7:971810-972544(+) | length=244					50.1646		29231.4
	5744, 20090422_T1_FT	K.LDDIYFNITK.D	1241.64	4e-05	2	3.292	0.362	766.6
	4721, 20090422_T1_25mM	R.EISLLEEPLNENSDSHNMSNKK.N	2528.19	-0.00088	3	3.059	0.3584	303.6
	5559, 20090422_T1_FT	R.EISLLEEPLNENSDSHNMSNK.K	2400.1	0.00229	3	3.015	0.4819	223.6
	5612, 20090422_T1_FT	K.QVFYVPTNDVNMYK.E	1717.83	0.00066	2	2.9818	0.459	459.8
	4380, 20090422_T1_FT	K.NVSNFEEIK.K	1079.54	-0.00117	2	2.1468	0.4408	431.6
161	psu|PFD0950w | organism=Plasmodium_falciparum_3D7 | product=ran binding protein 1 | location=MAL4:877717-878853(+) | length=280					50.1637		33175.7
	3876, 20090422_T1_FT	K.LLDSQGNLK.E	987.547	-0.00154	2	3.2746	0.321	689.6
	4257, 20090422_T1_FT	K.FDEAGQVNLK.L	1120.56	0.0003	2	3.0507	0.3879	805.3
	4599, 20090422_T1_FT	K.IEQFALK.F	848.488	0.00041	2	2.8632	0.125	629.1
	1652, 20090422_T1_FT	K.TKEDEEEK.K	1007.45	-0.00136	2	2.2625	0.2076	734.5
	3216, 20090422_T1_FT	K.DFAEEPK.I	835.383	0.00054	2	2.078	0.3676	562
162	psu|PFF0430w | organism=Plasmodium_falciparum_3D7 | product=chaperone, putative | location=MAL6:358387-360199(+) | length=543					48.2412		61494.2
	5523, 20090422_T1_25mM	K.YNEDRSEPLGLDLDTGEPIIAHLK.G	2695.36	-0.00547	4	4.8245	0.5982	602.1
	5178, 20090422_T1_FT	K.IPVNIEENFDK.E	1317.67	-0.00227	2	3.0727	0.1	412.7
	6529, 20090422_T1_FT	K.GIDPISLDLLAK.E	1254.73	-0.00044	2	2.9227	0.5175	1128.2
	4331, 20090422_T1_25mM	K.YILYENIHPR.I	1317.69	-0.00081	2	2.8168	0.3692	872.8
	7376, 20090422_T1_FT	K.CVLSGAGSFEIM*AYCKLK.D	1935.94	-0.01027	2	2.1539	0.7048	150.7
163	psu|PF14_0141 | organism=Plasmodium_falciparum_3D7 | product=ribosomal protein L10, putative | location=MAL14:570802-571461(+) | length=219					40.4128		25200.2
	6079, 20090422_T1_150mM	K.KADVNEFSGVVHLVSYEYEQISSEALEAAR.I	3340.63	0.0062	3	5.6408	0.6508	1047.2
	7247, 20090422_T1_25mM	K.ADVNEFSGVVHLVSYEYEQISSEALEAAR.I	3212.54	0.00278	3	5.4875	0.6856	1007.9
	4846, 20090422_T1_500mM	R.VDIGQVLLSIR.T	1212.73	0.002	2	3.2654	0.3286	812.4
	3346, 20090422_T1_25mM	R.GAFGKPNGVVAR.V	1172.65	-0.00129	2	2.3107	0.1972	308.5
164	gi|190613413|pdb|2VFA|A Chain A, Crystal Structure Of A Chimera Of Plasmodium Falciparum And Human Hypoxanthine-Guanine Phosphoribosyl Transferases					40.3639		25781.2
	5728 - 5732, 20090422_T1_200mM	K.ADFVGFSIPDHFVVGYSLDYNEIFR.D	2907.4	0.00195	3	7.2776	0.7362	1769.6
	4361, 20090422_T1_500mM	K.DDDGYDLDSFMIPAHYK.K	2001.85	-0.00032	2	3.0104	0.7352	423
	4487, 20090422_T1_25mM	K.RTPLWNGFK.A	1118.61	-0.00044	2	2.9705	0.5043	366.4
	5346, 20090422_T1_25mM	K.DDDGYDLDSFMIPAHYKK.Y	2129.95	0.00058	3	2.6056	0.5909	434.4
165	psu|PF08_0019 | organism=Plasmodium_falciparum_3D7 | product=receptor for activated C kinase homolog, PfRACK | location=MAL8:1161236-1162780(-) | length=323					40.3568		35663.9
	5057, 20090422_T1_50mM	K.SLTGHSQAINDVSISSDGLFALSGSWDHSVR.L	3243.57	-0.00797	3	6.7315	0.7613	1508.2
	6004, 20090422_T1_FT	K.LIVWNINTDDDSGEIGTAK.K	2061.01	0.00053	2	4.6679	0.6495	1999.9
	4688, 20090422_T1_50mM	R.SFIGHTSDVFSVSFSPDNR.Q	2098.98	-0.001	3	4.2704	0.5383	700.7
	4427, 20090422_T1_500mM	R.LWDLSLGETIR.S	1302.71	0.00066	2	3.6995	0.4692	1303
166	psu|PFC0400w | organism=Plasmodium_falciparum_3D7 | product=60S Acidic ribosomal protein P2 | location=MAL3:404654-404992(+) | length=112					40.3416		11940.9
	4953, 20090422_T1_FT	K.LQNIGGGVAAAPAGAAAVETAEAK.K	2137.12	0.00102	2	6.621	0.6377	1041.2
	7876, 20090422_T1_FT	K.NVLGAVNADVEDEVLNNFIDSLK.G	2488.26	0.00029	2	6.4943	0.6432	2223.1
	4186, 20090422_T1_25mM	K.KLQNIGGGVAAAPAGAAAVETAEAK.K	2265.22	0.0018	3	5.044	0.5743	1191.7
	6742, 20090422_T1_FT	K.KEEEEEEEDDLGFSLFG.-	2001.84	0.00065	2	4.1461	0.685	1532.8
167	psu|PF13_0315 | organism=Plasmodium_falciparum_3D7 | product=RNA binding protein, putative | location=MAL13:2355584-2357531(-) | length=509					40.3388		57078.9
	4666, 20090422_T1_25mM	K.EYYSGEGRPYYYNEQTNTTQWEMPK.E	3134.35	-0.00455	3	6.7753	0.7332	1319
	4948, 20090422_T1_25mM	K.AIPAQPASMQPNLAYHQNPQAQNFFYSNSNSYR.C	3754.75	0.00722	4	5.6249	0.6954	901.3
	2865, 20090422_T1_FT	K.NENTSEVNDYSK.E	1399.6	0.00066	2	2.9251	0.7025	703.4
	3793, 20090422_T1_FT	K.EDIEGDENLK.S	1161.53	-8e-05	2	2.5426	0.3943	667.5
168	psu|PF13_0328 | organism=Plasmodium_falciparum_3D7 | product=proliferating cell nuclear antigen | location=MAL13:2478805-2479629(-) | length=274					40.3245		30567.5
	4971, 20090422_T1_100mM	K.LQALDGNHVSLVSLHLLDSGFSHYR.C	2778.43	0.00473	3	6.4898	0.6985	1670.2
	4900, 20090422_T1_FT	K.DLVNDANVDADESGLK.L	1674.78	0.00273	2	4.0967	0.5653	1739.3
	6767, 20090422_T1_25mM	K.SNILADVVVLGLSDSRPIEFK.Y	2272.25	0.00235	3	3.378	0.5479	415.8
	4557, 20090422_T1_FT	R.DSTSEDDIGVTIK.S	1379.65	0.00041	2	2.461	0.3586	381
169	psu|PFL1845c | organism=Plasmodium_falciparum_3D7 | product=calcyclin binding protein, putative | location=MAL12:1583612-1584584(-) | length=256					40.3162		30204.4
	7951, 20090422_T1_FT	K.INNLNDDLEELNTLLLSVK.R	2170.16	-0.00069	2	6.324	0.6133	2845.1
	3440, 20090422_T1_100mM	K.HWENLHFK.E	1110.55	-0.00154	2	2.6742	0.4561	899.5
	3819, 20090422_T1_FT	K.QLYQEGDSDMK.R	1313.57	0.00053	2	2.1823	0.5032	241.5
	1898, 20090422_T1_FT	K.MNDVDKK.H	849.413	0.00066	2	2.0345	0.1472	567.7
170	psu|PF08_0081 | organism=Plasmodium_falciparum_3D7 | product=hypothetical protein, conserved | location=MAL8:661275-663093(-) | length=577					40.3114		67034.2
	2973, 20090422_T1_FT	K.RQQQDDEDQAQAQQEQQEK.E	2330.02	-0.00229	3	5.162	0.5488	1811.7
	4764, 20090422_T1_25mM	K.NVVIHYGINPVQLK.S	1593.91	0.00017	2	4.5019	0.5709	1425.1
	3363, 20090422_T1_FT	K.NDFQQQYK.N	1070.49	-7e-05	2	2.9565	0.5487	987.7
	6333, 20090422_T1_FT	K.SSLPFLPIEPK.K	1227.7	-0.0008	2	2.2877	0.3617	373.1
171	psu|PFC0360w | organism=Plasmodium_falciparum_3D7 | product=hypothetical protein, conserved | location=MAL3:366600-367464(+) | length=140					40.3068		16146.2
	7852 - 7854, 20090422_T1_FT	K.FSLFSGSILGEFTEITK.P	1875.97	-0.00044	2	6.1355	0.7144	1455.9
	6247, 20090422_T1_150mM	K.NGWTQNFLHNIEVILGYPK.K	2243.16	0.00217	3	3.5804	0.4522	711.1
	4497, 20090422_T1_FT	R.GSLAEVDLK.V	931.509	-0.00203	2	2.5463	0.1949	624.6
	3910, 20090422_T1_FT	K.YNEGGVLER.C	1036.51	-0.00105	2	2.524	0.3765	755.7
172	psu|PFI1270w | organism=Plasmodium_falciparum_3D7 | product=hypothetical protein, conserved | location=MAL9:1040703-1041506(+) | length=217					40.3032		24682.6
	5994, 20090422_T1_FT	K.NLQGTFYEIATNASDK.I	1771.85	-0.00032	2	6.0648	0.6426	2241.4
	4580, 20090422_T1_FT	R.TVLLDTYNK.L	1066.58	-0.00215	2	2.4103	0.4427	701.7
	5532, 20090422_T1_FT	K.SIEPMIIMSK.Y	1148.61	-0.00069	2	2.3948	0.5002	617.9
	4934, 20090422_T1_FT	K.SIEPMIIM*SK.Y	1164.6	-0.00076	2	2.3823	0.2105	442.3
173	psu|PFL0280c | organism=Plasmodium_falciparum_3D7 | product=hypothetical protein, conserved | location=MAL12:249333-251396(-) | length=333					40.2848		38993.9
	6887, 20090422_T1_25mM	R.LGDINLLNHFFFEALK.E	1891.01	-0.00056	2	5.6952	0.528	1618.6
	5586, 20090422_T1_25mM	K.RDILNYTYVFIR.L	1572.85	-0.00204	3	4.6495	0.5392	1409
	3301, 20090422_T1_FT	K.NYDVAAER.F	937.437	-0.00069	2	2.5917	0.243	793
	6663, 20090422_T1_FT	K.NDLFEFLK.K	1025.53	-0.00141	2	2.3939	0.34	932.9
174	psu|PF14_0391 | organism=Plasmodium_falciparum_3D7 | product=ribosomal protein L1, putative | location=MAL14:1678605-1679429(+) | length=217					40.2791		24789.8
	5628, 20090422_T1_25mM	K.KYDAFLASQVILPQIPK.L	1931.1	0.00114	2	5.5813	0.6659	1762
	6265, 20090422_T1_FT	K.LELDYMDIEAMK.K	1470.69	-0.00092	2	4.7707	0.5972	1644
	6476, 20090422_T1_50mM	R.SNIVHAINFLVSLLK.K	1667.98	-0.00178	2	4.0428	0.6843	1068.2
	4984, 20090422_T1_FT	K.AISDVFEGTK.Q	1066.54	-0.00117	2	2.8366	0.5701	639.7
175	psu|PF14_0545 | organism=Plasmodium_falciparum_3D7 | product=thioredoxin | location=MAL14:2343576-2344154(-) | length=104					40.2774		11708.8
	5350, 20090422_T1_FT	K.NGSSVDTLLGANDSALK.Q	1661.83	0.00029	2	5.5479	0.5338	1441.3
	3179, 20090422_T1_150mM	K.VDVDEVSEVTEK.E	1348.65	-0.00154	2	4.2392	0.6704	1273.8
	4173, 20090422_T1_25mM	K.RIAPFYEECSK.T	1342.65	0.00163	2	3.7108	0.3707	888.1
	5035, 20090422_T1_FT	K.ENITSMPTFK.V	1167.57	-0.00056	2	2.6609	0.3259	799.6
176	psu|PFF0700c | organism=Plasmodium_falciparum_3D7 | product=60S ribosomal protein L19, putative | location=MAL6:606137-607165(-) | length=196					40.2728		23394.4
	6344, 20090422_T1_FT	K.IWMDPNEISEISLANSR.F	1974.96	-7e-05	2	5.4559	0.5823	1809
	4216, 20090422_T1_25mM	K.RTLIEAIQR.E	1099.66	-0.00093	2	3.505	0.3359	643.1
	4112, 20090422_T1_FT	K.AIADQLEAK.R	958.52	-0.00136	2	2.8632	0.429	632.7
	3467, 20090422_T1_100mM	R.HLYHSFYLK.C	1207.63	-0.00166	2	2.7252	0.5491	857.8
177	gi|11935049|gb|AAG41947.1|AF304164_1 keratin 1 [Homo sapiens]					40.2609		66026.9
	5337, 20090422_T1_100mM	R.THNLEPYFESFINNLR.R	1993.98	0.00028	3	3.7903	0.3716	1217
	6796, 20090422_T1_FT	R.SLDLDSIIAEVK.A	1302.72	0.0009	2	3.595	0.466	1871.6
	3627, 20090422_T1_FT	K.AQYEDIAQK.S	1065.52	-0.0013	2	2.5343	0.2584	586.2
	3004, 20090422_T1_25mM	R.LRSEIDNVK.K	1073.59	-0.00264	2	2.3536	0.3004	871.6
178	psu|PFI1475w | organism=Plasmodium_falciparum_3D7 | product=merozoite surface protein 1, precursor | location=MAL9:1201802-1206964(+) | length=1720					40.256		195604
	6441, 20090422_T1_25mM	K.KLEALEDAVLTGYSLFQK.E	2025.09	-0.0021	3	3.9725	0.5352	1177.8
	4712, 20090422_T1_50mM	K.DSIHVPNIYKPQNKPEPYYLIVLK.K	2868.57	-0.0053	5	3.9226	0.4364	749.4
	4662, 20090422_T1_25mM	K.HISSNEYIIEDSFK.L	1681.81	-0.00173	3	3.7018	0.5855	1125.7
	4330, 20090422_T1_FT	K.NPPPANSGNTPNTLLDK.N	1749.88	0.00249	2	2.9853	0.4199	141.1
179	psu|MAL7P1.228 | organism=Plasmodium_falciparum_3D7 | product=Heat Shock 70 KDa Protein, (HSP70) | location=MAL7:106224-108526(+) | length=661					40.2528		73186.3
	5067, 20090422_T1_25mM	K.TFHPEEISSMVLK.K	1517.77	-0.00253	3	5.0565	0.5906	1193.1
	3109, 20090422_T1_100mM	R.NPENTVFDAK.R	1134.54	-0.0019	2	3.027	0.3321	627.3
	3616, 20090422_T1_FT	K.QNQITITNDK.G	1174.61	-0.00129	2	2.4918	0.3127	329.3
	4688, 20090422_T1_25mM	K.HWPFTVK.G	914.488	-0.00056	2	2.3953	0.4566	487.4
180	psu|PFD0880w | organism=Plasmodium_falciparum_3D7 | product=hypothetical protein, conserved | location=MAL4:824381-825670(+) | length=429					40.2491		50997.8
	2707, 20090422_T1_50mM	K.HIYYYDNEHK.D	1381.62	-0.00204	3	4.983	0.5892	1935.7
	2696, 20090422_T1_50mM	K.KYEESYEHLK.K	1325.64	-0.00118	2	3.8142	0.4156	1094.4
	4080, 20090422_T1_100mM	K.RHIYLIISQELK.K	1512.89	-0.00226	3	3.6804	0.1396	1025.5
	3428, 20090422_T1_25mM	K.HGSDFFNK.Y	951.432	-0.00099	2	2.9095	0.4987	683.7
181	psu|PFC0295c | organism=Plasmodium_falciparum_3D7 | product=40S ribosomal protein S12, putative | location=MAL3:309367-310016(-) | length=141					40.2449		15386.8
	5701, 20090422_T1_FT	K.IIGASSVAVVDFGEDSAEK.D	1893.94	0.00054	2	4.8984	0.6275	1438.8
	5524, 20090422_T1_FT	K.DFLLSQNQTVTA.-	1336.67	0.00065	2	3.34	0.4591	866.2
	5938, 20090422_T1_FT	K.NIPLFMVQNDSK.D	1405.71	0.0009	2	3.0571	0.4494	650.4
	4350, 20090422_T1_500mM	K.DLGHWAGLFK.L	1143.59	-0.0019	2	2.3162	0.3526	392.5
182	psu|PFD0090c | organism=Plasmodium_falciparum_3D7 | product=hypothetical protein, conserved in P.falciparum | location=MAL4:121052-122509(-) | length=428					40.2448		49712.6
	5768, 20090422_T1_50mM	K.VHENDYTVFFYELLDK.D	2031.97	0.00186	3	4.6434	0.5293	1188.4
	4881, 20090422_T1_25mM	R.FGSYEQVLISQPHEFNER.L	2180.04	-0.00265	3	4.1151	0.5397	1247
	5808, 20090422_T1_50mM	K.VHENDYTVFFYELLDKDPTLDEIK.N	2943.43	0.00552	4	4.044	0.626	716.7
	3361, 20090422_T1_FT	K.LSQDYNDVNK.K	1195.56	-0.0002	2	3.3859	0.5483	1286.7
183	psu|PFI1570c | organism=Plasmodium_falciparum_3D7 | product=aminopeptidase, putative | location=MAL9:1289305-1291017(-) | length=570					40.2417		65593.8
	3312, 20090422_T1_25mM	K.NTIEHLTNQQNEEK.N	1697.81	-0.00032	2	4.8332	0.5615	1110.1
	3144, 20090422_T1_25mM	R.NNVHHDTILTTDTK.F	1608.8	-0.00314	3	4.6326	0.5845	1877.9
	2525, 20090422_T1_100mM	K.RNNVHHDTILTTDTK.F	1764.9	-0.00167	3	3.5332	0.437	556.2
	2997, 20090422_T1_25mM	K.INYENHIK.P	1030.53	-0.00167	2	2.2484	0.1973	277.9
184	psu|PFA0480w | organism=Plasmodium_falciparum_3D7 | product=phenylalanyl-tRNA synthetase beta chain, putative | location=MAL1:381851-383578(+) | length=575					40.236		67677.7
	3737, 20090422_T1_100mM	R.VHTHGDYGSFGWNYK.W	1767.79	-0.00131	3	4.7194	0.6164	1179.2
	6585, 20090422_T1_25mM	K.NIGLSHLIGTLAAFYK.H	1717.96	-0.00039	3	3.8747	0.4982	397.1
	6032, 20090422_T1_50mM	K.KLETLYYIINLIK.S	1623.97	-0.0051	3	3.7026	0.4779	1034.3
	4359, 20090422_T1_50mM	K.FKPTFNPYTEPSMEIYGYHEQSK.K	2793.29	-0.00303	4	3.4642	0.5214	252.1
185	psu|PF10_0121 | organism=Plasmodium_falciparum_3D7 | product=hypoxanthine phosphoribosyltransferase | location=MAL10:475326-476562(-) | length=231					40.2323		26345.6
	5428, 20090422_T1_25mM	K.HVLIVEDIIDTGK.T	1451.81	0.00127	2	3.8429	0.707	1311.1
	3668, 20090422_T1_100mM	R.IHNYSAVETSKPLFGEHYVR.V	2347.18	-0.00259	3	3.3936	0.646	223.3
	1893, 20090422_T1_25mM	R.IHNYSAVETSK.P	1248.62	-0.0013	2	2.7362	0.5314	996.2
	3365, 20090422_T1_150mM	K.PLFGEHYVR.V	1117.58	5e-05	2	2.2099	0.237	551
186	psu|PF13_0014 | organism=Plasmodium_falciparum_3D7 | product=40S ribosomal protein S7 homologue, putative | location=MAL13:150985-151837(-) | length=194					40.2308		22466.6
	7971, 20090422_T1_FT	R.TLTSVYDSILEDIVSPSEIIGK.R	2379.25	-0.00068	2	3.8498	0.6782	763.7
	5661, 20090422_T1_FT	K.LISFAAVYK.K	1011.59	-0.00129	2	2.463	0.2046	501.8
	3605, 20090422_T1_25mM	K.KYVVLVAK.R	919.598	0.00017	2	2.4503	0.468	301.8
	6152, 20090422_T1_FT	K.TILIYIPYK.I	1123.68	-0.00264	2	2.1592	0.4527	609.9
187	psu|PFE0040c | organism=Plasmodium_falciparum_3D7 | product=Mature parasite-infected erythrocyte surface antigen (MESA) or PfEMP2 | location=MAL5:43327-47761(-) | length=1434					40.2287		168185
	3602, 20090422_T1_FT	K.LGENVNDGASENSEDPK.K	1774.77	-7e-05	2	4.5735	0.7407	920.3
	5644, 20090422_T1_25mM	K.FSEMNVVHQILNYEER.I	2007.96	-0.00271	3	3.9649	0.612	700.2
	4722, 20090422_T1_50mM	K.KFSEMNVVHQILNYEER.I	2136.05	0.00039	4	3.7621	0.4076	611.1
	5757, 20090422_T1_25mM	R.ILYNLFLEYNPHMNNK.Q	2023.01	-0.00064	3	3.4902	0.485	197.1
188	psu|PF13_0354 | organism=Plasmodium_falciparum_3D7 | product=alanine--tRNA ligase, putative | location=MAL13:2691989-2696215(+) | length=1408					40.2275		165030
	5200, 20090422_T1_25mM	K.YHILQELEQIEK.T	1542.82	-0.00277	3	4.5508	0.2848	1021
	3077, 20090422_T1_50mM	K.NVHNINPTVDHFK.Y	1534.78	-0.00117	2	3.3774	0.546	541.3
	3426, 20090422_T1_25mM	K.HQLVSDTNNFK.I	1302.64	0.00065	2	3.3211	0.3914	1388.5
	2573, 20090422_T1_FT	K.TMDLDESK.K	938.414	-0.00117	2	2.0458	0.4529	518.5
189	psu|MAL7P1.12 | organism=Plasmodium_falciparum_3D7 | product=erythrocyte membrane-associated antigen | location=MAL7:190978-197882(+) | length=2283					40.2264		263013
	3314, 20090422_T1_FT	K.NNEGPNSSFNETK.L	1437.62	0.0003	2	3.7965	0.6205	832.9
	3764, 20090422_T1_100mM	K.HNSFHNNNNNDLNQINNFGIK.K	2468.15	3e-05	3	3.6411	0.3403	316.6
	2920, 20090422_T1_25mM	K.QFSQNNNYSSTHNNNSVSK.G	2169.95	-0.00021	3	2.9471	0.4887	183.1
	2430, 20090422_T1_FT	K.FENAYGTSK.F	1016.47	-0.00172	2	2.0785	0.4125	696.8
190	gi|38016911|ref|NP_004090.4| stomatin isoform a [Homo sapiens]					40.225		31710.7
	8231 - 8233, 20090422_T1_FT	K.NSTIVFPLPIDMLQGIIGAK.H	2127.19	-7e-05	2	4.5009	0.6265	712.2
	5210, 20090422_T1_FT	R.YLQTLTTIAAEK.N	1351.75	0.00066	2	3.4516	0.5192	1731
	5529, 20090422_T1_50mM	K.NLSQILSDREEIAHNMQSTLDDATDAWGIK.V	3371.62	0.00283	4	3.2791	0.4713	574.5
	3867, 20090422_T1_FT	K.VIAAEGEMNASR.A	1247.6	-0.0013	2	3.2351	0.5409	1640
191	psu|MAL13P1.270 | organism=Plasmodium_falciparum_3D7 | product=proteasome subunit, putative | location=MAL13:2150495-2151550(+) | length=241					40.2132		27211.1
	5519, 20090422_T1_50mM	R.GGVRPFGIATLIAGFK.N	1603.93	-0.00179	3	3.1962	0.5384	787.1
	5180, 20090422_T1_FT	K.SSNFAVLAVEK.K	1164.63	-0.00044	2	3.1086	0.374	766.1
	5948, 20090422_T1_FT	K.AIFEVVELSSK.N	1221.67	-0.0002	2	2.8451	0.1949	612.4
	5229, 20090422_T1_FT	K.NVEVALLTEK.D	1115.63	-0.00069	2	2.6787	0.448	1006.8
192	psu|PF07_0112 | organism=Plasmodium_falciparum_3D7 | product=proteasome subunit alpha type 5, putative | location=MAL7:1218086-1219207(+) | length=256					40.213		28370.3
	6375, 20090422_T1_FT	R.LFQVEYALGAIK.L	1351.76	-0.00032	2	4.2598	0.395	2414
	7921, 20090422_T1_FT	K.DMTFEQAEILALTVLR.Q	1849.97	-0.00191	2	4.2027	0.6416	2526.8
	3399, 20090422_T1_25mM	R.RISSTLIEK.D	1046.62	-0.0008	2	2.5043	0.2081	534.3
	3427, 20090422_T1_FT	K.YNTDDISR.I	983.443	-0.00221	2	2.2634	0.165	270.6
193	psu|PF11_0096 | organism=Plasmodium_falciparum_3D7 | product=casein kinase II, alpha subunit, putative | location=MAL11:365093-366100(+) | length=335					40.2124		39864.8
	4090, 20090422_T1_100mM	R.KPWSHFLTQSNIDIAK.D	1885	-0.0043	3	3.9941	0.6381	1313.6
	2643, 20090422_T1_50mM	K.PHNIMIDHENR.Q	1375.65	-0.0008	2	3.954	0.5193	1463.7
	4231, 20090422_T1_100mM	K.LKPHYLNILGEYER.K	1744.94	-0.00253	3	3.5699	0.478	910.4
	2950, 20090422_T1_50mM	R.DVKPHNIMIDHENR.Q	1717.84	-0.00039	3	3.104	0.4312	250
194	psu|PFL1880w | organism=Plasmodium_falciparum_3D7 | product=acetyl-CoA synthetase, PfACS11 | location=MAL12:1610352-1612730(+) | length=792					40.2123		92034
	4547, 20090422_T1_50mM	K.IHLFHLTSTPFSVENK.Q	1869.99	0.00064	3	3.872	0.5607	911.1
	5196, 20090422_T1_100mM	K.KYDVVFSYLPLAHVYER.F	2099.1	0.00112	4	3.3349	0.4713	595.4
	3192, 20090422_T1_FT	R.TQVMGSSSMDK.N	1170.51	-0.00166	2	2.6068	0.6014	924.9
	2451, 20090422_T1_FT	K.INSEFEK.T	866.425	0.00041	2	2.4294	0.1015	274.3
195	psu|PFD0810w | organism=Plasmodium_falciparum_3D7 | product=small GTP-binding protein sar1 | location=MAL4:736944-738205(+) | length=192					40.2106		22006.4
	3922, 20090422_T1_FT	K.IDKPDAASEDELR.Q	1458.71	-0.00155	3	4.2117	0.5006	1097.8
	4578, 20090422_T1_100mM	K.IDKPDAASEDELRQHLNLFSNITVHNNMK.G	3349.66	-0.0078	5	3.3512	0.4657	592.4
	4155, 20090422_T1_50mM	R.QHLNLFSNITVHNNMK.G	1909.97	-0.00291	4	3.0854	0.4315	299.9
	3290, 20090422_T1_100mM	R.VAQHVPTLHPHSEELVVGK.I	2077.12	-0.0002	2	2.8118	0.6164	291.4
196	psu|PF11_0164 | organism=Plasmodium_falciparum_3D7 | product=peptidyl-prolyl cis-trans isomerase | location=MAL11:589706-590628(-) | length=195					40.2059		21717.3
	3647, 20090422_T1_100mM	K.MLHYTNSIFHR.I	1418.7	-0.0014	3	4.1179	0.5202	768.9
	3969, 20090422_T1_25mM	K.RGLLSMANAGK.N	1117.61	-0.00019	2	3.684	0.4682	1045.2
	3155, 20090422_T1_25mM	K.RGLLSM*ANAGK.N	1133.61	-0.00245	2	2.8981	0.3716	173.4
	3239, 20090422_T1_25mM	K.KFEDENFK.V	1056.5	-0.00105	2	2.8323	0.2779	614.6
197	psu|PFE1345c | organism=Plasmodium_falciparum_3D7 | product=minichromosome maintenance protein 3, putative | location=MAL5:1125094-1128141(-) | length=962					40.2009		109729
	3750, 20090422_T1_100mM	K.TVHLRPHYDITDFDK.T	1856.93	0.00224	2	4.0181	0.5894	698.1
	3477, 20090422_T1_25mM	K.AQHISIYNER.D	1230.62	0.00015	3	3.4155	0.4852	648
	5694, 20090422_T1_25mM	K.NGVEHEILTVPFFK.K	1629.86	-0.00333	3	3.0985	0.4747	385.7
	3658, 20090422_T1_FT	R.TEAIDEYNR.M	1110.51	-0.00179	2	2.544	0.2261	645.6
198	psu|MAL13P1.233 | organism=Plasmodium_falciparum_3D7 | product=hypothetical protein, conserved | location=MAL13:1845859-1846848(+) | length=211					40.2002		24968.6
	6753, 20090422_T1_25mM	K.AIVLFETYDEIILSGVGK.A	1967.07	-0.00349	2	3.8243	0.6421	1412.4
	5716, 20090422_T1_FT	K.AISSVVNVAEMVK.R	1346.73	0.00078	2	3.3049	0.4422	698.4
	4965, 20090422_T1_FT	R.NYYETSMWNNR.R	1477.62	0.00126	2	3.1005	0.6673	1251.6
	4930, 20090422_T1_FT	K.SDALDYVYK.A	1073.52	-0.00239	2	2.8741	0.4971	1003.1
199	psu|PF13_0272 | organism=Plasmodium_falciparum_3D7 | product=thioredoxin-related protein, putative | location=MAL13:2089696-2090668(-) | length=208					40.1971		23972.4
	6213, 20090422_T1_FT	K.DFLNETFQNIDR.I	1511.71	0.00066	2	3.9418	0.5828	1439.7
	5071, 20090422_T1_FT	K.NFVLETYK.N	1013.53	-0.00129	2	2.2539	0.3308	608.3
	4155, 20090422_T1_FT	K.IDVTLNSK.T	889.499	5e-05	2	2.2478	0.2569	759.3
	7039, 20090422_T1_FT	K.IEGFPTLLYFK.N	1327.73	0.00054	2	2.1058	0.392	474.1
200	psu|PF08_0132 | organism=Plasmodium_falciparum_3D7 | product=glutamate dehydrogenase, putative | location=MAL8:147210-151403(+) | length=1397					40.1945		160324
	3130, 20090422_T1_25mM	K.RGSINNLEEDEK.K	1403.68	-0.00215	2	3.458	0.3807	791
	2886, 20090422_T1_25mM	K.RGSINNLEEDEKK.D	1531.77	-0.00299	3	3.0309	0.3108	675.3
	3646, 20090422_T1_25mM	K.NVEHALNLR.N	1065.58	-0.00215	2	2.7092	0.3762	659.8
	6113, 20090422_T1_25mM	K.YFPTFEETHDNVIFIITR.V	2242.12	0.00028	3	2.6802	0.4808	211.6
201	psu|MAL8P1.156 | organism=Plasmodium_falciparum_3D7 | product=mannose-6-phosphate isomerase, putative | location=MAL8:120155-123190(-) | length=1011					40.1884		117588
	4535, 20090422_T1_25mM	K.YAELWIGNHDK.S	1345.65	-0.00097	3	3.7673	0.5292	605
	3595, 20090422_T1_FT	K.GSTLGGENDLK.R	1090.54	-0.00179	2	2.9817	0.3251	560.9
	3364, 20090422_T1_25mM	K.KGPNEIVLK.D	997.604	-0.00166	2	2.9432	0.322	410.1
	6895, 20090422_T1_FT	K.NTLFPYLFK.M	1142.62	-0.00056	2	2.0831	0.3532	366.8
202	psu|PF13_0156 | organism=Plasmodium_falciparum_3D7 | product=proteasome subunit beta type 7 precursor, putative | location=MAL13:1184409-1185221(+) | length=270					40.187		29942.2
	3245, 20090422_T1_25mM	K.DSYQHIRPYK.E	1306.65	-0.00081	2	3.0726	0.4432	433.7
	3753, 20090422_T1_50mM	R.LYHLPHPTIYPK.G	1478.82	-0.00093	2	3.031	0.6113	543.3
	3267, 20090422_T1_25mM	K.YRDNMTIEEGK.N	1355.63	-0.00027	3	2.844	0.3798	615.6
	3084, 20090422_T1_FT	R.ATEGPIVADK.N	1000.53	-0.00172	2	2.6156	0.5528	963.4
203	psu|PF14_0231 | organism=Plasmodium_falciparum_3D7 | product=ribosomal protein L7a, putative | location=MAL14:977850-979108(+) | length=282					40.1818		32559.6
	2942, 20090422_T1_100mM	K.RSNIIGVGVRPK.K	1295.79	-0.00143	3	3.6354	0.4188	1447.2
	3248, 20090422_T1_25mM	K.YGINHITK.L	945.515	-0.00117	2	3.0789	0.4501	794.5
	6492, 20090422_T1_FT	K.SQTQDLLNFLK.A	1306.7	0.00126	2	2.8955	0.502	1346
	4410, 20090422_T1_FT	K.ENFNDNVDLR.R	1235.57	0.00042	2	2.5861	0.2046	268.1
204	psu|PF14_0541 | organism=Plasmodium_falciparum_3D7 | product=V-type H(+)-translocating pyrophosphatase, putative | location=MAL14:2329869-2332022(-) | length=717					40.1776		76367.3
	3229, 20090422_T1_FT	K.LEDGDNPVEK.M	1115.52	-0.00153	2	3.5522	0.6304	721.6
	3638, 20090422_T1_FT	K.AADVGADLSGK.N	1003.51	-0.0005	2	3.5277	0.6159	980.3
	5095, 20090422_T1_FT	K.NSVIGDTVGDPLK.D	1314.69	-0.00154	2	3.3543	0.3259	1010.2
	3844, 20090422_T1_FT	K.YIESGALGK.E	937.499	-0.00123	2	2.3919	0.2958	595.2
205	psu|PF14_0046 | organism=Plasmodium_falciparum_3D7 | product=hypothetical conserved in Plasmodium species | location=MAL14:170000-170893(+) | length=297					40.1629		34702.7
	3385, 20090422_T1_FT	K.VQVNISNSK.A	988.542	-0.00099	2	3.172	0.5078	684.7
	6166, 20090422_T1_FT	K.LNQILIGMLK.F	1142.7	-0.00093	2	2.7412	0.3028	1050.7
	3184, 20090422_T1_FT	K.DTEGHNEMLEK.L	1302.56	-0.00068	2	2.5321	0.2245	312.5
	3610, 20090422_T1_25mM	K.AHLDMLQK.A	955.503	-0.00129	2	2.263	0.3545	380.5
206	psu|PFE0990w | organism=Plasmodium_falciparum_3D7 | product=hypothetical protein, conserved | location=MAL5:818628-819136(+) | length=127					40.1626		14930.6
	4078, 20090422_T1_FT	K.SFGNSNGNTTFTR.K	1402.63	0.00042	2	3.2516	0.4807	516.4
	3751, 20090422_T1_500mM	K.TRLDNDLDSYFK.N	1486.72	-0.00154	2	2.4786	0.4048	656.5
	3863, 20090422_T1_25mM	K.RNVFFR.K	838.468	0.00023	2	2.2287	0.1847	401.2
	4231, 20090422_T1_FT	K.DLDDELDK.Y	962.431	-0.00019	2	2.1715	0.3217	571.8
207	psu|PF11_0099 | organism=Plasmodium_falciparum_3D7 | product=heat shock protein DnaJ homologue Pfj2 | location=MAL11:373238-374860(-) | length=540					38.2067		62337.2
	4614 - 4616, 20090422_T1_150mM	R.GEHAHGFHFDQDVVNEIFK.Q	2226.04	0.00333	3	4.135	0.6021	709.3
	7797, 20090422_T1_FT	K.TPSLLLVDDIDSLSGDLTQLK.N	2243.2	-0.00076	3	3.9244	0.4336	803.8
	4192, 20090422_T1_25mM	K.NNLYGHVTSYQELTK.K	1766.87	-0.0029	3	3.0148	0.5532	640.8
	6109, 20090422_T1_FT	K.DSQICFFILKLLK.K	1567.89	0.01445	2	2.8345	0.5877	312.7
208	psu|PF13_0021 | organism=Plasmodium_falciparum_3D7 | product=small heat shock protein, putative | location=MAL13:236002-236637(-) | length=211					34.4044		25179.3
	5813, 20090422_T1_100mM	K.RNEALENAGMLDTFFESMYDHMNR.L	2891.25	0.00028	3	7.7433	0.6943	1208.5
	5548, 20090422_T1_50mM	K.RNEALENAGMLDTFFESM*YDHMNR.L	2907.25	-0.00519	4	3.7188	0.1878	650.7
	5548, 20090422_T1_50mM	K.RNEALENAGM*LDTFFESMYDHMNR.L	2907.25	-0.00519	4	3.0953	0.569	269.5
	3550, 20090422_T1_25mM	R.NHDLLLSK.P	939.526	-0.00508	2	2.5969	0.2415	433.6
209	psu|PFL0310c | organism=Plasmodium_falciparum_3D7 | product=eukaryotictranslation initiation factor 3 subunit 8, putative | location=MAL12:275741-279333(-) | length=984					30.3572		115941
	5861, 20090422_T1_25mM	R.LHFYETTGNSLNENMYNNDFNLLLK.D	3004.41	0.00138	3	7.1432	0.7128	2368.3
	4575, 20090422_T1_50mM	R.ILEHMYYKPEMLFK.Q	1841.93	-0.00119	3	3.5213	0.5013	354.8
	2925, 20090422_T1_50mM	K.HEHINILSK.L	1090.6	-0.00178	2	2.8309	0.5243	757.5
210	psu|MAL13P1.209 | organism=Plasmodium_falciparum_3D7 | product=60S ribosomal subunit porotein L18, putative | location=MAL13:1636877-1637864(+) | length=188					30.3563		21603.2
	5152, 20090422_T1_25mM	K.LQYHMANHPNDIAVVVGSITDDK.R	2537.25	-0.0018	3	6.4423	0.6942	1744.1
	5542 - 5544, 20090422_T1_FT	K.LYNFLAR.R	896.499	8e-05	2	2.2379	0.4099	575.7
	3179, 20090422_T1_100mM	K.RYRPPLSLSK.L	1216.72	-0.00056	2	2.1309	0.422	65.2
211	psu|PFI1565w | organism=Plasmodium_falciparum_3D7 | product=conserved protein | location=MAL9:1286998-1288362(+) | length=171					30.3007		19005.2
	6735, 20090422_T1_FT	K.VPGGNILVVLYDEEK.E	1644.88	0.002	2	4.7418	0.6088	1960.9
	7251, 20090422_T1_FT	K.TINEGQTILVVFNEGYAPDGVWLGGTK.Y	2878.46	0.00083	3	4.3252	0.5338	812.8
	4396, 20090422_T1_FT	K.EDYDIEVEDENGTK.T	1655.69	0.00054	2	3.8987	0.5815	1205.5
212	gi|4504345|ref|NP_000508.1| alpha 2 globin [Homo sapiens]					30.2967		15247.9
	3990, 20090422_T1_25mM	K.VGAHAGEYGAEALER.M	1529.73	-0.00117	2	4.4413	0.2614	1281.6
	4190, 20090422_T1_50mM	K.TYFPHFDLSHGSAQVK.G	1833.89	-0.00382	3	3.0555	0.5111	759.3
	6012, 20090422_T1_FT	R.MFLSFPTTK.T	1071.55	-0.00081	2	2.6139	0.5524	811.4
213	psu|PFC0745c | organism=Plasmodium_falciparum_3D7 | product=proteasome component C8, putative | location=MAL3:679468-680358(-) | length=252					30.2826		29270.4
	5133, 20090422_T1_25mM	R.IYHVNNNIIITYSGFDGDAR.N	2282.12	-0.00088	3	5.651	0.6349	1484.4
	4813 - 4815, 20090422_T1_50mM	R.SEANTYYYNFHTNIPLHILVNR.I	2679.33	-0.00071	4	3.4544	0.5469	285.5
	4384, 20090422_T1_FT	K.YSGIVIGK.N	836.488	0.00035	2	2.1256	0.1847	446.4
214	gi|27574029|pdb|1N11|A Chain A, D34 Region Of Human Ankyrin-R And Linker [MASS=4					30.2791		46366.4
	3976, 20090422_T1_50mM	R.GGSPHSPAWNGYTPLHIAAK.Q	2061.03	-0.00479	3	5.3062	0.5637	540
	4737, 20090422_T1_25mM	K.LLLENNANPNLATTAGHTPLHIAAR.E	2622.41	-0.00083	4	3.7825	0.5882	924.8
	2964, 20090422_T1_25mM	K.HGVMVDATTR.M	1086.54	0.0009	2	3.2303	0.5809	1046.1
215	psu|PF08_0087 | organism=Plasmodium_falciparum_3D7 | product=importin alpha, putative | location=MAL8:622925-624562(-) | length=545					30.2745		61120.5
	7738, 20090422_T1_FT	K.YFPFVINNELNNAQIPLNNVFANTEDAVLNK.D	3535.79	-0.00332	3	5.4906	0.505	987.4
	4233, 20090422_T1_FT	R.SNEYVTQLNSTR.E	1411.68	0.00066	2	3.5423	0.4525	781.3
	3224, 20090422_T1_50mM	R.KREDLVVQIR.K	1255.75	-0.00179	2	3.1416	0.3291	650.6
216	psu|PF13_0171 | organism=Plasmodium_falciparum_3D7 | product=60S ribosomal protein L23, putative | location=MAL13:1324210-1325000(+) | length=139					30.2704		14983
	6698, 20090422_T1_FT	R.LPAASLGDMVLATVK.K	1485.83	0.00237	2	5.3014	0.6906	1600.2
	4158, 20090422_T1_200mM	R.RHEGYYIYFEDNAGVIVNPK.G	2384.17	-0.00132	4	4.6364	0.6124	1019.2
	3530, 20090422_T1_FT	K.GSAITGPVAR.E	928.521	-0.00111	2	2.3078	0.2365	470.9
217	psu|PFI1435w | organism=Plasmodium_falciparum_3D7 | product=RNA binding function, putative | location=MAL9:1167832-1169567(+) | length=289					30.2695		33576.8
	3532, 20090422_T1_25mM	K.NINQNNVVMNNNNNMHNNMNNNK.I	2713.17	-0.00155	3	5.3897	0.7364	289.2
	4563, 20090422_T1_25mM	K.FLHSIIISNVNSK.N	1471.83	-0.00134	3	4.1397	0.5132	1071.2
	6262, 20090422_T1_FT	K.IDMSLDELIEK.E	1305.66	-7e-05	2	3.5504	0.333	1448
218	psu|MAL13P1.413 | organism=Plasmodium_falciparum_3D7 | product=membrane associated histidine-rich protein, MAHRP-1 | location=MAL13:2784306-2785247(+) | length=249					30.2664		28930.5
	5921, 20090422_T1_25mM	R.NWFTNFMHAQTEDDDQTDGEGK.H	2586.05	-0.00033	3	3.6941	0.6578	555.4
	6916, 20090422_T1_FT	K.LMFIFMR.D	957.505	-0.0008	2	2.6294	0.6342	512.8
	4842, 20090422_T1_25mM	K.RTWFEQFK.A	1141.58	-0.00142	2	2.1956	0.2806	520.1
219	gi|12408656|ref|NP_005177.2| calpain 1, large subunit [Homo sapiens]					30.2484		81838.3
	6141, 20090422_T1_25mM	K.LVFVHSAEGNEFWSALLEK.A	2176.11	-0.00186	3	4.8832	0.4826	1354.3
	5351, 20090422_T1_25mM	R.FRLPPGEYVVVPSTFEPNK.E	2176.14	0.00315	3	4.0859	0.6466	654
	4305, 20090422_T1_25mM	K.RDFFLANASR.A	1196.62	-0.00106	2	3.5729	0.4101	515.1
220	psu|PFE0165w | organism=Plasmodium_falciparum_3D7 | product=actin depolymerizing factor, putative | location=MAL5:140710-141471(+) | length=122					30.2483		13732
	7837, 20090422_T1_FT	K.IEGVNVLTSVIESAQDVADLK.-	2200.17	-0.001	3	4.9665	0.4956	1547.6
	6686, 20090422_T1_25mM	K.KIEGVNVLTSVIESAQDVADLK.-	2328.27	-0.00271	3	4.7121	0.5095	628.9
	6517, 20090422_T1_FT	K.GASTTLTELVQSIDK.N	1562.83	0.00053	2	4.0356	0.5234	1860.4
221	psu|PF14_0589 | organism=Plasmodium_falciparum_3D7 | product=valine - tRNA ligase, putative | location=MAL14:2514608-2517880(+) | length=1090					30.2477		127989
	5910, 20090422_T1_25mM	K.FNSISLANYPEYINIWHNENINSEMNK.F	3254.52	-0.00247	3	4.9537	0.603	415
	2484, 20090422_T1_100mM	K.RYAHLIGK.E	957.563	-0.00081	2	2.3753	0.2669	509.7
	3433, 20090422_T1_FT	R.SYEEGLEK.A	954.441	-0.00142	2	2.2427	0.2867	466.8
222	psu|PF07_0073 | organism=Plasmodium_falciparum_3D7 | product=seryl-tRNA synthetase, putative | location=MAL7:820170-821789(-) | length=539					30.2441		62414.5
	3661, 20090422_T1_100mM	K.YHVHLLNGTMVAAQR.F	1709.89	-7e-05	2	4.7516	0.5675	2422.4
	3379, 20090422_T1_FT	K.NADVEDLK.K	903.442	-0.00013	2	3.1519	0.1151	558.1
	2404, 20090422_T1_FT	R.ETLNNEVDNK.K	1175.55	-0.00117	2	2.6947	0.4515	420
223	psu|PF08_0039 | organism=Plasmodium_falciparum_3D7 | product=ribosomal protein, putative | location=MAL8:974659-975340(+) | length=139					30.2439		16371.4
[truncated: 902 more rows]

## Sheet: trophs F2_A
	Reference					Score		MW
	Scan(s), File	Peptide	MH+	DeltaM	z	XC	DeltaCn	Primary Score
1	psu|PF10_0213 | organism=Plasmodium_falciparum_3D7 | product=10b antigen, putative | location=MAL10:905471-912343(-) | length=2290					340.361		267221
	6066, 20080728_TVrepeat_T2_50mM	K.NYGNRNIMDVLNEFSSSNGMNENFDELK.N	3251.44	-0.02713	3	6.7649	0.684	1927.8
	6436, 20080728_TVrepeat_T2_FT	K.FPLNNMEYMYYNNYSKL.-	2203.98	-0.01387	2	5.6967	0.6469	2064.7
	4873, 20080728_TVrepeat_T2_25mM	K.HFYQMNTAPTTNSNNTNNNINGLENFK.L	3098.4	0.00205	3	5.2892	0.5943	1303.6
	2172, 20080728_TVrepeat_T2_FT	K.NNQSGMNQQNVMNQQK.V	1862.82	-0.00496	2	5.1644	0.6576	1968.2
	3508, 20080728_TVrepeat_T2_FT	K.NNSQYISTNVENENLNK.N	1980.93	0.00078	2	5.0532	0.5809	1502.2
	5876 - 5878, 20080728_TVrepeat_T2_FT	K.NNFPNYMNNPNMSMLNDLNK.Y	2385.04	-0.01277	2	4.9104	0.6273	1596.5
	3180, 20080728_TVrepeat_T2_25mM	K.DINDNKIINNNNNNNNNNLNATKK.N	2740.34	0.00059	3	4.8409	0.5227	480.4
	2565, 20080728_TVrepeat_T2_50mM	K.TQRFNKEEQNETNNFTNNNK.K	2470.13	0.00223	3	4.8315	0.3755	1184.2
	4498, 20080728_TVrepeat_T2_25mM	K.NSNMNYNSWINNQQGNDQQHLNTNVDK.D	3190.4	0.00229	3	4.6702	0.536	1082.1
	4207, 20080728_TVrepeat_T2_25mM	K.NEIRNNYQMIIEDEKK.N	2037.01	0.01077	3	4.4581	0.4535	1330.9
	3994, 20080728_TVrepeat_T2_FT	K.ANIEITNFNNANK.S	1462.73	0.00139	2	4.2733	0.4832	1771.2
	4283, 20080728_TVrepeat_T2_FT	K.NNTININNTIIDK.N	1486.79	-0.00227	2	4.1547	0.3733	1481.2
	2537 - 2540, 20080728_TVrepeat_T2_150mM	K.NNRADYHKVENTQIHISNK.F	2281.14	-0.00616	3	4.0744	0.5148	1340.5
	5144, 20080728_TVrepeat_T2_25mM	K.NYNEHFMPVNNVPFK.K	1849.87	-0.00105	2	4.058	0.5547	1108.9
	4142, 20080728_TVrepeat_T2_25mM	K.KNNTININNTIIDK.N	1614.88	0.00237	2	3.9535	0.3507	978.9
	2298, 20080728_TVrepeat_T2_FT	K.SYSTNNNPSPNDNLNK.G	1778.79	0.00493	2	3.9175	0.5151	704.5
	2572, 20080728_TVrepeat_T2_FT	K.NNNNNNNNNNLESITK.N	1830.83	-0.00581	2	3.8647	0.5266	662.7
	4505, 20080728_TVrepeat_T2_25mM	K.NEIRNNYQMIIEDEK.K	1908.91	-0.01045	2	3.7381	0.3447	686.7
	2931, 20080728_TVrepeat_T2_50mM	K.NSNLEHIIRNNQK.K	1579.83	-0.00252	2	3.6965	0.4933	782.9
	4384, 20080728_TVrepeat_T2_FT	K.IINNEGTVLQPLK.N	1438.83	0.00065	2	3.6557	0.3573	1431.7
	3350, 20080728_TVrepeat_T2_25mM	K.NNSQYISTNVENENLNKNEQKGK.M	2665.28	-0.01895	3	3.5399	0.5502	472
	3670, 20080728_TVrepeat_T2_25mM	K.NVQQETPIKHLPNEEENMK.Q	2278.11	-0.00186	3	3.5292	0.4378	539.1
	2934, 20080728_TVrepeat_T2_FT	K.TNQVSTNAWTNDK.N	1478.69	-0.00215	2	3.5086	0.6125	1099.4
	4452, 20080728_TVrepeat_T2_25mM	K.NNYENNRSLSYFYSK.K	1898.87	-0.00349	2	3.5039	0.3789	557.2
	2843, 20080728_TVrepeat_T2_FT	K.NSTQIIIENNK.N	1273.67	-0.0008	2	3.4286	0.5631	1150.3
	6146, 20080728_TVrepeat_T2_25mM	K.NNNIENNFAFVNNLNENLEHNSMK.L	2833.3	0.00485	3	3.4047	0.5841	410.7
	4190, 20080728_TVrepeat_T2_50mM	K.MNNPNIPNYPNVNVSAPETKQDTKIIPNK.E	3250.65	-0.00767	4	3.3488	0.369	524.3
	3689 - 3691, 20080728_TVrepeat_T2_50mM	K.NNYENNRSLSYFYSKK.N	2026.96	-0.00329	3	3.1829	0.4105	357.1
	6634, 20080728_TVrepeat_T2_FT	K.YNYDMINQGNLNYMYNPLNYYNMNK.Y	3167.37	-0.02664	3	3.1384	0.4667	254.5
	4453, 20080728_TVrepeat_T2_25mM	K.MNNPNIPNYPNVNVSAPETKQDTK.I	2685.29	0.0029	3	2.8942	0.2917	194.2
	2718, 20080728_TVrepeat_T2_25mM	K.SYSTNNNPSPNDNLNKGNVK.N	2177.02	-0.00027	3	2.8791	0.5612	530.4
	3258, 20080728_TVrepeat_T2_100mM	K.KKIINNEGTVLQPLK.N	1695.02	-0.00118	2	2.6874	0.2993	759.9
	3219, 20080728_TVrepeat_T2_25mM	K.GYNMNYINKK.D	1244.61	0.00029	2	2.5094	0.3394	512.8
	4186, 20080728_TVrepeat_T2_FT	K.DIMLNMDK.Q	979.459	0.0009	2	2.2643	0.2815	556.3
2	psu|PF10_0361 | organism=Plasmodium_falciparum_3D7 | product=hypothetical protein | location=MAL10:1452598-1458005(-) | length=1681					290.311		192514
	3703, 20080728_TVrepeat_T2_25mM	K.IGASSASNSLSHQQLQTSINNTK.H	2386.2	0.00242	3	6.2123	0.6061	1913.6
	4437, 20080728_TVrepeat_T2_FT	K.NYDNNDLDDTNSIQLNQISQK.F	2452.12	-0.00288	2	5.9143	0.6047	2435.3
	4256, 20080728_TVrepeat_T2_25mM	K.KIDQEELQNNESALIK.G	1871.97	-0.00484	2	5.465	0.4994	2258.3
	3195, 20080728_TVrepeat_T2_25mM	K.SSTVATHGSQENSSAAFMSGK.N	2083.93	0.00176	2	5.4005	0.7003	1473.8
	4299, 20080728_TVrepeat_T2_25mM	K.LSLYNSANSSHINSSFNK.G	1982.96	0.00615	2	5.1381	0.5859	897.1
	4809, 20080728_TVrepeat_T2_25mM	K.EQNNNYLNNNITTNNNNTNVSAYRNNWNSINEK.N	3898.77	0.01755	3	5.1198	0.6062	838.1
	4497, 20080728_TVrepeat_T2_FT	K.NNNSIDLEYDPYTGQK.L	1870.85	-0.00484	2	4.8631	0.6346	1754.9
	3221, 20080728_TVrepeat_T2_FT	K.SVTDAGVIDSQSVNK.L	1519.76	0.00139	2	4.6184	0.5247	1392
	3643, 20080728_TVrepeat_T2_25mM	K.NRYSLFNNNTNNK.L	1598.77	-0.00581	2	4.5848	0.3339	1047.1
	3021, 20080728_TVrepeat_T2_FT	K.SAVINTGVTTTADQK.M	1505.78	-0.00667	2	4.5486	0.5513	1262.4
	4322, 20080728_TVrepeat_T2_25mM	K.HLLNTSTNTAFLNK.S	1573.83	-0.00178	2	4.5355	0.5681	1737.5
	3668, 20080728_TVrepeat_T2_100mM	K.VNHFPNTQTKNENVTLLPDMNKK.S	2682.37	-0.00784	3	4.3899	0.5571	852
	3491, 20080728_TVrepeat_T2_50mM	K.KKIDQEELQNNESALIK.G	2000.07	-0.00509	3	4.2412	0.2188	907.4
	2749, 20080728_TVrepeat_T2_25mM	K.NNNQANKSEQILDEK.K	1744.85	-0.00069	2	4.1825	0.5434	700.1
	4258, 20080728_TVrepeat_T2_25mM	K.SVTDAGVIDSQSVNKLGEEK.N	2076.05	-0.00752	2	4.132	0.5828	812.7
	4342, 20080728_TVrepeat_T2_FT	K.NINDLQLQTSTQSLK.Q	1702.9	0.00481	2	4.0973	0.5615	1813.9
	2405, 20080728_TVrepeat_T2_25mM	K.SSTVATHGSQENSSAAFM*SGK.N	2099.93	-0.00549	3	4.0795	0.5784	1053.1
	3011, 20080728_TVrepeat_T2_100mM	K.NLNHYNLNYNYNRSNK.N	2040.96	0.01114	3	4.0562	0.414	372.2
	3195, 20080728_TVrepeat_T2_100mM	K.NQKREDYHNNNNINSIHNNDLFNESK.N	3171.46	-0.0014	5	3.823	0.5437	970.2
	3869, 20080728_TVrepeat_T2_25mM	K.TLNDVNHENFIK.H	1443.72	-0.00228	2	3.7679	0.5304	1347.9
	2848, 20080728_TVrepeat_T2_25mM	K.HNNMLNEVDNNK.I	1441.65	-0.00984	2	3.5798	0.5174	862.8
	4432, 20080728_TVrepeat_T2_FT	K.NTSNETMVLSLK.N	1336.68	0.00078	2	2.897	0.4387	647
	3542, 20080728_TVrepeat_T2_50mM	K.NYNRYSTTKPLNESLMAK.N	2130.06	0.00444	2	2.7676	0.4947	429.1
	2775, 20080728_TVrepeat_T2_25mM	K.TALNTSVDMKK.G	1207.64	-0.00081	2	2.6588	0.4763	1060.9
	2762, 20080728_TVrepeat_T2_FT	K.NSFTPNNLNK.K	1148.57	-0.00032	2	2.3689	0.3909	447.5
	3004, 20080728_TVrepeat_T2_FT	K.TALNTSVDMK.K	1079.54	-0.00251	2	2.2628	0.5618	742.4
	3161, 20080728_TVrepeat_T2_100mM	K.NSYFNYLHKK.K	1313.66	-0.00057	2	2.1848	0.3333	253.2
	2278, 20080728_TVrepeat_T2_25mM	K.KNSFTPNNLNK.K	1276.66	-0.00166	2	2.1319	0.3571	184.6
	4359, 20080728_TVrepeat_T2_25mM	K.NSYFNYLHK.K	1185.57	-0.00179	2	2.0318	0.3675	299.4
3	psu|PFL1900w | organism=Plasmodium_falciparum_3D7 | product=hypothetical protein, conserved | location=MAL12:1634684-1642417(+) | length=2577					270.35		299196
	4516, 20080728_TVrepeat_T2_25mM	K.TLDTSKDTQDINVVNEKLSVESNK.N	2677.35	-0.00473	3	7.0032	0.6537	2400.1
	4609, 20080728_TVrepeat_T2_FT	K.QGSNLVNSNNNMNNLNDLNNNYEMK.H	2868.26	-0.00198	3	6.8555	0.5905	3090.4
	4341, 20080728_TVrepeat_T2_FT	K.MNYDNNNNDNNNNNNNNNNDISYNVLNSNSVDTK.N	3903.61	0.00827	3	6.6221	0.7587	2070.5
	4511, 20080728_TVrepeat_T2_25mM	K.KQGSNLVNSNNNMNNLNDLNNNYEMK.H	2996.36	-0.00094	3	5.2675	0.2333	1089.7
	5950, 20080728_TVrepeat_T2_25mM	K.RLTQNNNNNENLLNIFENSK.K	2389.19	-0.00528	3	5.1349	0.4962	1091.6
	2508, 20080728_TVrepeat_T2_25mM	K.SNKSDDVDNKTGDISMNK.N	1967.9	0.00151	2	4.9139	0.583	1406.4
	5285, 20080728_TVrepeat_T2_FT	K.SNGENSYSILDSNDVMIK.K	1985.91	-0.00105	2	4.84	0.605	1648.2
	4664, 20080728_TVrepeat_T2_25mM	K.NHINDNNIINVDYNMK.G	1930.91	-0.02009	2	4.7683	0.5745	1739.9
	4257, 20080728_TVrepeat_T2_FT	K.GADNINNINSNMINVK.N	1730.85	-0.00056	2	4.6253	0.5203	2512.1
	6197, 20080728_TVrepeat_T2_50mM	K.SNEHNDNNEISKQLLDNIILLNSLSK.Y	2965.52	0.00791	3	4.1856	0.5306	782.2
	5256, 20080728_TVrepeat_T2_FT	K.DTLLLINQMKDEEK.H	1689.87	-0.00325	2	4.0523	0.5217	1459
	3739, 20080728_TVrepeat_T2_25mM	K.IASLKEQNENILNK.K	1613.89	-0.00642	2	3.7739	0.4126	801.9
	5590, 20080728_TVrepeat_T2_25mM	K.KLSYNDMLLNLK.K	1451.79	-0.00105	2	3.512	0.4863	1145.2
	3818, 20080728_TVrepeat_T2_FT	K.NYSDISSSYDIK.K	1391.63	-0.0013	2	3.4937	0.488	1453.2
	4217 - 4220, 20080728_TVrepeat_T2_FT	K.TNEILEFNK.T	1107.57	-0.00246	2	3.3613	0.353	1158
	4051, 20080728_TVrepeat_T2_25mM	K.RGESLGDGMELKEENDDLK.R	2134.99	0.00876	3	3.3293	0.2328	596.2
	6058, 20080728_TVrepeat_T2_25mM	K.NISDQVRKLLIESGTNK.N	1915.06	0.00113	3	3.3225	0.5149	571.2
	2667, 20080728_TVrepeat_T2_50mM	K.KMMNSYDEQQLKEK.I	1771.84	-0.01034	3	3.1387	0.371	693.4
	3183, 20080728_TVrepeat_T2_100mM	K.HVLRNYLMNDANNK.I	1701.85	0.00022	3	3.1248	0.5098	1453
	4992 - 4994, 20080728_TVrepeat_T2_FT	K.DVRNISMNILK.N	1302.72	-0.00569	2	2.8943	0.2009	293.4
	3239, 20080728_TVrepeat_T2_FT	K.NGSFNNVLNK.E	1106.56	-0.00032	2	2.8262	0.4337	584.3
	3904, 20080728_TVrepeat_T2_50mM	K.ALINNIGYSHEHNNNIVGNVK.N	2320.18	-0.00387	3	2.8141	0.4215	463.1
	4519, 20080728_TVrepeat_T2_FT	K.VIQNINLLK.A	1054.66	-0.00167	2	2.8094	0.1976	752.3
	3297, 20080728_TVrepeat_T2_25mM	K.NGSFNNVLNKEK.K	1363.7	0.00188	2	2.6159	0.2656	486.4
	4916, 20080728_TVrepeat_T2_FT	K.NYYLDYIK.R	1091.54	-0.00227	2	2.3967	0.1915	479.5
	4728, 20080728_TVrepeat_T2_25mM	K.GLLEAYMRK.Y	1080.59	-0.00325	2	2.2541	0.2744	568.8
	3144, 20080728_TVrepeat_T2_50mM	K.RIPGVYYDK.N	1110.59	0.00298	2	2.1166	0.2147	538.2
4	psu|PF13_0305 | organism=Plasmodium_falciparum_3D7 | product=elongation factor 1 alpha | location=MAL13:2265234-2266565(+) | length=443					248.31		48927.9
	5569, 20080728_TVrepeat_T2_50mM	K.VGYQADKVDFIPISGFEGDNLIEKSDK.T	2984.49	0.00052	3	6.1974	0.6111	1785
	7087, 20080728_TVrepeat_T2_25mM	K.NMITGTSQADVALLVVPAEVGGFEGAFSK.E	2908.48	0.00761	3	5.8386	0.549	1654.9
	4201, 20080728_TVrepeat_T2_50mM	K.SVEMHKEVLEEARPGDNIGFNVK.N	2598.3	0.00143	3	5.8033	0.6392	1950.9
	6978 - 6980, 20080728_TVrepeat_T2_25mM	K.NMITGTSQADVALLVVPAEVGGFEGAFSKEGQTK.E	3451.74	-0.00198	3	5.7206	0.5912	843.4
	5554, 20080728_TVrepeat_T2_50mM	K.KVGYQADKVDFIPISGFEGDNLIEK.S	2782.43	-0.00461	3	5.7003	0.5862	1699.4
	5221, 20080728_TVrepeat_T2_25mM	K.FTAQVIILNHPGEIK.N	1679.95	-0.00203	2	5.2547	0.5365	2325.8
	4785 - 4787, 20080728_TVrepeat_T2_100mM	K.SGDSALVSLEPKKPMVVETFTEYPPLGR.F	3047.58	-0.00802	3	5.1945	0.6755	2023
	4718, 20080728_TVrepeat_T2_25mM	K.EVLEEARPGDNIGFNVK.N	1886.96	0.00115	2	4.9054	0.5914	936
	5920, 20080728_TVrepeat_T2_25mM	K.SGDSALVSLEPKKPM*VVETFTEYPPLGR.F	3063.57	-0.01355	3	4.83	0.5924	1945.6
	5529, 20080728_TVrepeat_T2_25mM	K.KPMVVETFTEYPPLGR.F	1863.97	0.00248	2	4.6973	0.688	1152.2
	6447, 20080728_TVrepeat_T2_25mM	K.VGYQADKVDFIPISGFEGDNLIEK.S	2654.33	0.00955	3	4.5358	0.5151	979.3
	3980, 20080728_TVrepeat_T2_50mM	K.SVEM*HKEVLEEARPGDNIGFNVK.N	2614.29	-0.00426	4	4.2735	0.5638	1239.8
	5569 - 5571, 20080728_TVrepeat_T2_FT	K.AGM*VLNFAPSAVVSECK.S	1738.85	0.0016	2	4.1838	0.4976	1417.1
	5931, 20080728_TVrepeat_T2_25mM	K.GRTLIEALDTMEPPK.R	1670.88	-0.01106	2	4.1803	0.5518	920.4
	4875, 20080728_TVrepeat_T2_100mM	K.FETPRYFFTVIDAPGHKDFIK.N	2528.3	-0.02523	3	4.072	0.444	2080.6
	6126, 20080728_TVrepeat_T2_FT	K.AGMVLNFAPSAVVSECK.S	1722.86	-0.00582	2	3.7395	0.4826	1002.1
	5346, 20080728_TVrepeat_T2_25mM	K.IGGIGTVPVGRVETGILK.A	1766.05	-0.00594	2	3.2867	0.3995	564.6
	3857, 20080728_TVrepeat_T2_25mM	K.QIVVGVNKMDTVK.Y	1430.8	-0.00142	2	3.0637	0.4039	351.4
	4191, 20080728_TVrepeat_T2_FT	K.SGDSALVSLEPK.K	1202.63	0.00432	2	3.0374	0.4513	1726.6
	3192, 20080728_TVrepeat_T2_25mM	K.QIVVGVNKM*DTVK.Y	1446.8	0.00015	2	2.9444	0.367	293.9
	4917, 20080728_TVrepeat_T2_FT	R.DMRQTIAVGIIK.S	1344.77	-0.00483	2	2.7111	0.2258	482.1
	4625, 20080728_TVrepeat_T2_100mM	K.EHALLAFTLGVK.Q	1298.75	0.00017	2	2.6608	0.5585	1115.4
	4476, 20080728_TVrepeat_T2_100mM	R.FAIRDMRQTIAVGIIK.S	1832.06	-0.00179	2	2.2534	0.2374	267.1
	3632, 20080728_TVrepeat_T2_FT	K.FLNIDSK.I	836.451	0.00017	2	2.1714	0.1102	526.9
	3830, 20080728_TVrepeat_T2_50mM	K.FLNIDSKIDK.R	1192.66	-0.01021	2	2.1604	0.1144	578.3
5	psu|PF11_0111 | organism=Plasmodium_falciparum_3D7 | product=asparagine-rich antigen | location=MAL11:414797-419556(+) | length=1483					246.361		173818
	3983, 20080728_TVrepeat_T2_FT	K.LYGSNQEDETSTNNNMNNNYVNNEMGTSGNMK.G	3584.46	-0.01284	3	7.2152	0.7722	1594.7
	3731, 20080728_TVrepeat_T2_25mM	K.NLANLNHSGNTNSNNMVNDMNNK.K	2530.12	-9e-05	3	5.7788	0.6282	1851.7
	2837, 20080728_TVrepeat_T2_25mM	K.KYDDENGDEENKDDNNSNNIVNGETGNEK.H	3270.35	0.00656	3	5.7544	0.7263	1798.2
	4399, 20080728_TVrepeat_T2_FT	K.NVGNTINNNMNQNFNYNNIK.G	2340.08	5e-05	2	5.2764	0.6142	1190.9
	3407, 20080728_TVrepeat_T2_25mM	K.NNNTNRNFNYNNNFANNTK.N	2288.02	-0.00833	3	5.1526	0.5813	1667.5
	3132, 20080728_TVrepeat_T2_FT	K.VVDNNFNNSDMNNNMK.Q	1869.79	0.00139	2	5.0987	0.7002	1200.4
	3331 - 3333, 20080728_TVrepeat_T2_50mM	K.GSYLNNNQQVGGSNVHMNHQQNNMLNDK.M	3155.41	-0.00565	3	4.8082	0.6152	795.8
	2440, 20080728_TVrepeat_T2_FT	K.NMNNLESNNMSGNK.N	1566.66	-0.00544	2	4.7258	0.6575	1724.2
	4499, 20080728_TVrepeat_T2_25mM	K.DIVYERNSYIDYDKMDNK.Y	2281.04	0.00296	3	4.5705	0.4339	1496.7
	2710, 20080728_TVrepeat_T2_100mM	K.KLSHLNNNTTNNNNINEFNK.D	2343.14	0.01756	3	4.4134	0.479	953.4
	3119, 20080728_TVrepeat_T2_25mM	K.NLANLNHSGNTNSNNM*VNDMNNK.K	2546.11	0.00985	3	4.397	0.2022	863.1
	4215, 20080728_TVrepeat_T2_50mM	K.SQKIDILIKPNLK.K	1509.94	-0.0013	2	4.37	0.455	1305.4
	3524, 20080728_TVrepeat_T2_25mM	K.NLANLNHSGNTNSNNMVNDMNNKK.M	2658.21	-0.00399	3	4.148	0.517	934.4
	4700, 20080728_TVrepeat_T2_25mM	K.NMDNNNITRDFSNLK.N	1795.84	0.00627	2	3.9469	0.3577	799.2
	3871, 20080728_TVrepeat_T2_25mM	K.KNVENDLLNNDRDGLK.N	1856.95	-0.00727	2	3.8698	0.5684	419.2
	2747, 20080728_TVrepeat_T2_FT	K.INNYNYSSNYK.S	1379.62	-0.0019	2	3.6615	0.5587	1761
	2624, 20080728_TVrepeat_T2_FT	K.VVDNNFNNSDMNNNM*K.Q	1885.78	0.00572	2	3.6117	0.4296	367.7
	3119, 20080728_TVrepeat_T2_25mM	K.NLANLNHSGNTNSNNMVNDM*NNK.K	2546.11	0.00985	3	3.5081	0.4881	471.8
	3720, 20080728_TVrepeat_T2_50mM	K.NINVSVIHNHIYENNNK.L	2022.02	3e-05	3	3.0715	0.4815	348.7
	4406, 20080728_TVrepeat_T2_25mM	K.NVENDLLNNDRDGLK.N	1728.85	-0.00422	2	3.0665	0.2769	271.7
	3202, 20080728_TVrepeat_T2_25mM	K.NMKMDMMK.N	1028.44	0.00029	2	2.7266	0.3503	752.1
	3810, 20080728_TVrepeat_T2_FT	K.MNNNAFNFK.N	1099.5	-0.00227	2	2.723	0.4035	587.6
	2945, 20080728_TVrepeat_T2_25mM	K.DKQEPKSEIQTIPK.K	1640.89	0.00491	3	2.7055	0.3141	772.3
	3428, 20080728_TVrepeat_T2_25mM	K.KIFMMNK.N	911.484	-0.00056	2	2.4749	0.2539	624
	2633, 20080728_TVrepeat_T2_FT	K.VVDNNFNNSDM*NNNMK.Q	1885.78	-0.001	2	2.3813	0.7296	343.2
6	psu|PF14_0344 | organism=Plasmodium_falciparum_3D7 | product=hypothetical protein | location=MAL14:1479720-1482701(+) | length=993					220.334		112340
	5579, 20080728_TVrepeat_T2_FT	K.NLMDSLDLESTNYGSNSSSSMSNNYNSK.N	3059.28	-0.01718	3	6.5459	0.7639	2318.2
	6386 - 6388, 20080728_TVrepeat_T2_25mM	K.NSYDGIPNNFNHEAPQLIGNNYVFTSIYDTK.E	3545.66	0.00199	3	6.2497	0.5994	1246.7
	4688, 20080728_TVrepeat_T2_FT	K.NYNNYNTSQQEEDDNSFNENDEPLISSSQFDNNKK.N	4141.74	0.0106	3	6.2141	0.7534	1953.8
	4885, 20080728_TVrepeat_T2_FT	K.NYNNYNTSQQEEDDNSFNENDEPLISSSQFDNNK.K	4013.65	-0.01296	3	6.1953	0.6804	1262.5
	4087, 20080728_TVrepeat_T2_FT	K.NNSNDDDDMDNGYVTFDGK.N	2135.81	-0.00289	2	6.0949	0.9068	2856.3
	3809, 20080728_TVrepeat_T2_25mM	K.KNSEYDLYDDDDKEGGNFK.S	2251.96	-0.00308	3	5.9034	0.6958	2025.4
	5715, 20080728_TVrepeat_T2_25mM	K.NYNFSSKNDGGVTMFSKDQLEDMVK.N	2854.3	0.00949	3	5.2966	0.6071	1067.3
	2561, 20080728_TVrepeat_T2_FT	K.NNELGNANDNNEMNNENAESK.N	2334.95	-0.00288	2	5.2234	0.7808	1126.9
	5595, 20080728_TVrepeat_T2_25mM	K.NFGGADNEIVQNILKK.Y	1759.93	0.00029	2	4.9015	0.5594	991.2
	4492, 20080728_TVrepeat_T2_25mM	K.NFLGQNGTYHMSYDSK.S	1861.82	-0.00642	2	4.7854	0.7002	1340
	3571, 20080728_TVrepeat_T2_FT	K.NNSNDDDDM*DNGYVTFDGK.N	2151.8	-0.00426	2	4.7739	0.9289	1390.9
	4690, 20080728_TVrepeat_T2_FT	K.DLSLNETSGLTNEQLK.N	1761.89	-0.00129	2	4.7353	0.5457	1639.8
	5037, 20080728_TVrepeat_T2_FT	K.DGANGKPFDINPDSMMK.M	1836.83	-0.00276	2	4.6851	0.5324	971.8
	6929 - 6931, 20080728_TVrepeat_T2_25mM	K.NPLSDMMNIFGVPQTGKEGAEGGVNK.E	2690.29	0.00037	3	4.6229	0.6064	726.9
	6795, 20080728_TVrepeat_T2_FT	K.DNLQSFLSSLTGNK.D	1523.77	-0.00972	2	4.3606	0.6292	1385.2
	6834 - 6840, 20080728_TVrepeat_T2_25mM	K.NPLSDMMNIFGVPQTGKEGAEGGVNKENQMK.Q	3320.57	-0.00681	4	3.6884	0.5568	650.3
	6099, 20080728_TVrepeat_T2_25mM	K.EAISKLTLDPSMMNMLNNK.D	2150.07	-0.00361	2	3.5066	0.5064	345.5
	6650, 20080728_TVrepeat_T2_25mM	K.NSYDGIPNNFNHEAPQLIGNNYVFTSIYDTKENLIK.F	4143.01	-0.01304	4	3.2827	0.4899	298.2
	5970, 20080728_TVrepeat_T2_FT	K.LTLDPSMMNMLNNK.D	1621.77	-0.00215	2	2.9609	0.5858	673.3
	4644, 20080728_TVrepeat_T2_FT	K.VSFDMATLQK.T	1139.58	0.00224	2	2.9087	0.4482	823.2
	5678, 20080728_TVrepeat_T2_25mM	K.QINELKDKLETMLK.G	1702.94	-0.00106	2	2.7163	0.4031	495.1
	4056, 20080728_TVrepeat_T2_25mM	K.NSEYDLYDDDDKEGGNFK.S	2123.87	-0.00449	3	2.57	0.5294	564.3
7	psu|PFF0220w | organism=Plasmodium_falciparum_3D7 | product=hypothetical protein, expressed | location=MAL6:189009-198075(+) | length=2874					218.276		334203
	2441, 20080728_TVrepeat_T2_FT	K.SNYATDNSNNNNNNLNNNNNMSGTK.K	2743.14	-0.01058	3	5.5235	0.621	704.2
	5591, 20080728_TVrepeat_T2_25mM	K.KGSEMYNTSYYGLSPNINNNMDDWK.M	2941.28	0.00741	3	5.2098	0.6278	1517.8
	4363, 20080728_TVrepeat_T2_25mM	K.RNVENFNSPSFVSVNK.N	1837.92	0.00261	2	5.1233	0.5918	1851.2
	4040, 20080728_TVrepeat_T2_25mM	K.NNQNNHIINNNQVLSNNLEEK.K	2463.2	-0.00149	3	5.0405	0.3727	1285.3
	4076, 20080728_TVrepeat_T2_FT	K.LNNTINQELNNVDK.K	1628.82	-0.00495	2	4.9365	0.3936	1796.1
	6072, 20080728_TVrepeat_T2_FT	K.NIMLMDNIPQDSLLQK.I	1872.96	-0.00911	2	4.7614	0.3987	1306.7
	3079, 20080728_TVrepeat_T2_25mM	K.NQTTNFTGSHYYNK.N	1674.75	-0.00019	2	4.3753	0.5787	1038.4
	4236, 20080728_TVrepeat_T2_25mM	K.FITNNDAIHLENEK.N	1657.82	-0.00288	2	4.3081	0.4363	1144.6
	4244, 20080728_TVrepeat_T2_FT	K.DSIQNEYPNNLYMNK.N	1842.83	-0.00154	2	4.1654	0.5042	697.6
	2289, 20080728_TVrepeat_T2_25mM	K.KSNYATDNSNNNNNNLNNNNNMSGTK.K	2871.23	-0.00387	3	4.0646	0.6558	760.3
	3993, 20080728_TVrepeat_T2_25mM	K.NMSLTQENITPQNEKDTYNESANK.S	2769.26	0.00358	3	3.9818	0.5535	584.6
	5265, 20080728_TVrepeat_T2_25mM	K.NNNMSVENLNNALLNTHVNK.N	2253.1	-0.0068	3	3.7804	0.5092	835
	5486, 20080728_TVrepeat_T2_FT	K.NMNNNNIGNNNTTVFENMENNLAK.K	2724.21	-0.00747	3	3.4714	0.5349	685
	2422, 20080728_TVrepeat_T2_25mM	K.LNNTNMMMSHNNNK.M	1662.71	-0.00679	2	3.316	0.5596	595.8
	4982, 20080728_TVrepeat_T2_50mM	K.SYVHENYVFGDNQINNYYWNK.Q	2667.19	-0.00393	3	3.2197	0.4175	673.8
	5476, 20080728_TVrepeat_T2_FT	K.NSDVADFPYLTTGVK.T	1626.8	-0.00521	2	3.1975	0.5841	754.6
	4216, 20080728_TVrepeat_T2_25mM	K.NINMQIKLENSK.K	1431.76	-0.003	2	3.1379	0.3592	662.3
	3677, 20080728_TVrepeat_T2_FT	K.NMSLTQENITPQNEK.D	1746.83	-0.00203	2	3.117	0.5005	828
	3807, 20080728_TVrepeat_T2_25mM	K.LVDIMKGEEK.N	1161.62	0.00249	2	2.8863	0.2843	1041.2
	3720, 20080728_TVrepeat_T2_FT	K.IMNNNMSVLK.N	1163.59	-8e-05	2	2.819	0.3625	590.4
	3416, 20080728_TVrepeat_T2_FT	K.SIVTTTTTVVK.E	1149.67	-0.00118	2	2.7284	0.3435	849.3
	2697, 20080728_TVrepeat_T2_100mM	K.KLLWRDSDK.T	1160.64	-0.00349	2	2.2093	0.2737	291.7
8	psu|PF14_0649 | organism=Plasmodium_falciparum_3D7 | product=hypothetical protein | location=MAL14:2786244-2794259(-) | length=2558					210.287		295647
	4846, 20080728_TVrepeat_T2_100mM	K.NNTYNLHNHLQNELFNLPNHLQNNLMFNNNNNK.S	4004.9	-0.02915	4	5.7474	0.5478	1995.4
	5331, 20080728_TVrepeat_T2_50mM	K.KQSDVYDIFVPEDTEGVTLHVQKMNDEYK.C	3427.64	0.00583	3	5.484	0.5923	687.7
	4079, 20080728_TVrepeat_T2_50mM	K.FINKGSNINIINEGSNLTHSK.N	2300.2	-0.01022	3	5.2314	0.5267	2254.9
	4027, 20080728_TVrepeat_T2_50mM	K.HALPNNDFINNKGDDYNDYQYENEYSNK.R	3394.45	-0.00132	4	5.1152	0.6632	1260.9
	4403 - 4405, 20080728_TVrepeat_T2_25mM	K.GSNINIINEGSNLTHSK.N	1797.91	-0.00069	2	5.0406	0.3452	1535.2
	3782, 20080728_TVrepeat_T2_25mM	K.RASGTSNLQDTTTTNLIK.N	1921	0.00285	2	4.7784	0.5366	916.4
	4955, 20080728_TVrepeat_T2_25mM	K.SYNDQIFKENEQYQYYNSTIK.K	2675.23	0.00449	3	4.7501	0.631	1637.5
	5703 - 5705, 20080728_TVrepeat_T2_25mM	K.NSKLFNNISASSLLMNK.N	1880.99	0.00475	2	4.6265	0.5076	2017.5
	2778, 20080728_TVrepeat_T2_FT	K.NLQEESNTTEQTSSLSK.D	1895.88	0.00042	2	4.4197	0.6608	1286.5
	2796, 20080728_TVrepeat_T2_25mM	K.NAQSPNNDNDQNEVVGANEREDDSTNRNYNNGK.S	3692.58	-0.00279	4	3.6443	0.713	465.5
	4152, 20080728_TVrepeat_T2_25mM	K.YNNLEYFENKEK.N	1590.74	0.00273	2	3.5714	0.3751	991.1
	4246, 20080728_TVrepeat_T2_FT	K.YNNLEYFENK.E	1333.61	-0.00472	2	3.4857	0.3795	1100.4
	4201, 20080728_TVrepeat_T2_FT	K.NLINNGLQMNEK.M	1387.7	0.00029	2	3.4702	0.4311	1174.4
	6162, 20080728_TVrepeat_T2_FT	K.NFSLSNYNLDLIK.C	1540.8	-0.00325	2	3.3141	0.4431	1299.3
	4563, 20080728_TVrepeat_T2_25mM	K.NNLMLPNNNNNNINNMSNMNGHINNSHLSNK.K	3505.59	0.02065	4	3.2806	0.4949	903.4
	4842 - 4844, 20080728_TVrepeat_T2_FT	K.AAADISNLLK.Y	1015.58	-0.00136	2	3.1136	0.3738	1300.9
	3849, 20080728_TVrepeat_T2_25mM	K.YQDNSSVVLYNSGTNIKK.H	2030.02	-0.00589	3	3.0549	0.5196	803.5
	3225, 20080728_TVrepeat_T2_100mM	K.NKYNNLEYFENKEK.N	1832.88	0.00235	3	3	0.4231	850
	4427, 20080728_TVrepeat_T2_25mM	K.TRQGSYVNTYMDGLK.I	1732.83	0.00749	2	2.9427	0.3198	511.3
	3012 - 3015, 20080728_TVrepeat_T2_FT	K.SSFSFDK.S	817.373	-0.00078	2	2.278	0.1128	306.3
	2192, 20080728_TVrepeat_T2_25mM	K.QNRLNLVNNNNNNK.N	1668.85	-0.00081	2	2.2633	0.3038	159.5
9	psu|PF08_0054 | organism=Plasmodium_falciparum_3D7 | product=heat shock 70 kDa protein | location=MAL8:861481-863514(+) | length=677					180.368		73868.6
	5404, 20080728_TVrepeat_T2_100mM	K.DAGTIAGLNVMRIINEPTAAAIAYGLHKK.G	3008.64	-0.01095	3	7.0834	0.5891	1462.6
	6976, 20080728_TVrepeat_T2_25mM	K.DAGTIAGLNVMRIINEPTAAAIAYGLHK.K	2880.54	-0.00631	3	6.9986	0.548	1920.9
	6188, 20080728_TVrepeat_T2_FT	K.SQIFTTYADNQPGVLIQVYEGER.A	2628.29	4e-05	2	5.5603	0.6978	1263.6
	5732, 20080728_TVrepeat_T2_50mM	K.SQIFTTYADNQPGVLIQVYEGERALTK.D	3041.56	0.0087	3	5.4377	0.5514	825.9
	4954, 20080728_TVrepeat_T2_50mM	K.KLFHPEEISSMVLQK.M	1785.96	-0.00632	3	5.085	0.6152	2404.3
	4296, 20080728_TVrepeat_T2_50mM	K.KLFHPEEISSM*VLQK.M	1801.95	-0.00932	3	4.9022	0.5132	2804.6
	5997, 20080728_TVrepeat_T2_25mM	K.KSQIFTTYADNQPGVLIQVYEGER.A	2756.39	-0.00821	3	4.7181	0.5701	1636.3
	4352, 20080728_TVrepeat_T2_25mM	K.SGVDEKPMIEVTYQGEK.K	1909.92	-0.00021	3	4.6311	0.6388	2424.9
	5553, 20080728_TVrepeat_T2_50mM	K.KSQIFTTYADNQPGVLIQVYEGERALTK.D	3169.65	-0.00254	4	4.4624	0.5984	883.1
	3549, 20080728_TVrepeat_T2_25mM	K.NQVARNPENTVFDAK.R	1702.85	-0.00166	2	4.4346	0.5469	1186.6
	4277, 20080728_TVrepeat_T2_100mM	K.SVHEVVLVGGSTRIPKIQTLIK.E	2374.42	-0.00596	4	3.9309	0.7361	945.2
	4582, 20080728_TVrepeat_T2_25mM	K.GRLSQDEIDRMVNDAEK.Y	1975.95	-0.00313	2	3.4509	0.5505	627.3
	5079, 20080728_TVrepeat_T2_25mM	R.IINEPTAAAIAYGLHK.K	1681.93	0.00077	3	3.2694	0.4695	237.7
	3067, 20080728_TVrepeat_T2_FT	K.FTESSVQSDMK.H	1258.56	-0.00019	2	3.2294	0.4623	1282.1
	3819, 20080728_TVrepeat_T2_25mM	K.MKENAEAFLGK.S	1237.62	0.00298	2	3.2025	0.4648	985.2
	2781, 20080728_TVrepeat_T2_25mM	K.LIERNTTIPAK.K	1255.74	-0.00146	3	2.5027	0.1879	274.3
	2942, 20080728_TVrepeat_T2_25mM	R.KFTESSVQSDMK.H	1386.66	0.0009	2	2.4707	0.3662	828.6
	3516, 20080728_TVrepeat_T2_FT	K.ENAEAFLGK.S	978.489	0.00353	2	2.1449	0.3878	749.6
10	psu|PFL1170w | organism=Plasmodium_falciparum_3D7 | product=polyadenylate-binding protein, putative | location=MAL12:988620-991247(+) | length=875					170.299		97169.2
	5833 - 5839, 20080728_TVrepeat_T2_100mM	K.NFPDSVTETHLRQLFNPYGEITSMIVKMDNK.N	3624.78	-0.01675	3	5.9793	0.4261	952.7
	5787 - 5789, 20080728_TVrepeat_T2_50mM	K.SLGYAYVNYHNLADAERALDTLNYTNIK.G	3202.58	-0.01205	3	5.9718	0.6121	1714.2
	7684 - 7689, 20080728_TVrepeat_T2_25mM	K.NLDDGIDDIMLRELFEPFGTITSAK.V	2810.39	-0.00247	3	5.4166	0.5714	915.1
	4461, 20080728_TVrepeat_T2_25mM	K.SYGFVHYEDEESAKEAIEK.V	2231.01	-0.00528	3	5.1479	0.6979	2075.5
	3156, 20080728_TVrepeat_T2_FT	K.NPQQMQQVPQGNNFK.F	1757.84	-0.00142	2	4.7477	0.6046	1289.7
	6656, 20080728_TVrepeat_T2_25mM	K.QVLGENLFPLVANYHPTLAGK.I	2281.23	0.00095	3	4.4825	0.5124	1068.8
	2630, 20080728_TVrepeat_T2_FT	K.NPQQM*QQVPQGNNFK.F	1773.83	-0.00564	2	4.1339	0.6658	648.7
	4627, 20080728_TVrepeat_T2_25mM	K.KIDEALVVLQK.A	1255.76	0.00103	2	3.8431	0.4346	2060.9
	5596, 20080728_TVrepeat_T2_FT	K.VNTMNNNMNVNFNNNSTLTAAALASAPPSMQK.Q	3379.58	-0.00662	3	3.4942	0.4107	234.9
	2316, 20080728_TVrepeat_T2_25mM	K.QQNAASQANQMNHQAQPQGAQAQQK.N	2705.26	0.00864	3	3.4737	0.5219	381
	3153 - 3156, 20080728_TVrepeat_T2_100mM	K.KKIDEALVVLQK.A	1383.86	-0.00257	2	3.0873	0.3433	1026.5
	3377, 20080728_TVrepeat_T2_25mM	K.AKFDNLNVENK.N	1291.66	0.0031	2	2.6262	0.4022	710.1
	4375, 20080728_TVrepeat_T2_25mM	K.NVYVGPFIKK.S	1164.68	-0.00203	2	2.3932	0.2983	516.2
	3521, 20080728_TVrepeat_T2_FT	K.FTNLYVK.N	884.488	0.00127	2	2.3701	0.1777	913.3
	2544, 20080728_TVrepeat_T2_25mM	R.ANRNMGNLGNMNNQK.Q	1675.78	0.00834	2	2.3101	0.6064	688
	4979, 20080728_TVrepeat_T2_FT	K.NVYVGPFIK.K	1036.58	-0.00068	2	2.2477	0.3043	509.9
	3608 - 3610, 20080728_TVrepeat_T2_25mM	K.HQGVNLYIK.N	1071.59	-0.00392	2	2.0434	0.2442	638.7
11	psu|PF11_0086 | organism=Plasmodium_falciparum_3D7 | product=hypothetical protein | location=MAL11:301283-311287(-) | length=3334					160.354		381637
	4135, 20080728_TVrepeat_T2_25mM	K.RFNNNMNNMNNINNVNNMNSGYNNNMNNK.N	3432.44	-0.00576	3	6.7232	0.6713	1105
	2466, 20080728_TVrepeat_T2_25mM	K.SISMNHNNTDNNNNNNNNNNNNINNNNNNVK.Q	3525.49	-0.00234	3	6.0342	0.5772	1014.8
	3618 - 3620, 20080728_TVrepeat_T2_FT	K.SNTSINNNYNINNIQNDK.I	2079.97	0.00603	2	4.8073	0.3413	2428.1
	3114, 20080728_TVrepeat_T2_25mM	K.EQVSKDIVASNNMSNTSK.S	1951.94	0.00504	3	4.5347	0.5281	799.7
	2505, 20080728_TVrepeat_T2_50mM	K.KMSEIHTNNENNYVGNK.N	1991.92	-0.00143	3	3.7586	0.5029	1423.9
	5618, 20080728_TVrepeat_T2_FT	K.SSVLSSLNADAPEFVPSTK.S	1948.99	-0.00167	2	3.5745	0.5522	691.8
	3076, 20080728_TVrepeat_T2_FT	K.GANTGESNNNNNNNNNNNNNSSSISSSSAVPNVNESSK.N	3865.64	0.01023	3	3.5526	0.6666	195.6
	4055 - 4057, 20080728_TVrepeat_T2_FT	K.LSVSSIYEGSNNEK.N	1526.73	-0.00636	2	3.5206	0.4015	935.1
	3471, 20080728_TVrepeat_T2_25mM	K.IQNVEIKQINEK.I	1455.82	0.00029	2	3.4356	0.4057	887.5
	2240, 20080728_TVrepeat_T2_50mM	K.RTSTNNVSSNSLKNESMK.S	1996.97	0.00107	3	3.312	0.4819	531.1
	2739 - 2741, 20080728_TVrepeat_T2_50mM	K.NNRYVNNNKILEDK.N	1733.89	-0.00237	3	3.1684	0.3306	562.7
	3344, 20080728_TVrepeat_T2_FT	K.NSEDLILNK.S	1045.55	-0.00069	2	3.123	0.2629	670.3
	3822, 20080728_TVrepeat_T2_50mM	K.LKIQNVEIKQINEK.I	1697	-0.00253	3	3.1212	0.3365	609.3
	2960, 20080728_TVrepeat_T2_FT	K.NLDNYTYNEK.V	1273.57	-0.00044	2	2.9058	0.3836	763.6
	3125, 20080728_TVrepeat_T2_50mM	K.KMSYNNIVTNNRNYNTAK.D	2145.05	-0.00607	3	2.5953	0.2632	319.2
	2566, 20080728_TVrepeat_T2_FT	K.NTSVYASIK.N	982.52	0.00175	2	2.3987	0.3717	231.9
12	psu|PF10_0115 | organism=Plasmodium_falciparum_3D7 | product=QF122 antigen | location=MAL10:455397-458816(+) | length=1139					140.274		131545
	3282, 20080728_TVrepeat_T2_25mM	K.VTELTSNAHMNGSIQK.K	1729.85	-0.00191	2	5.4802	0.4719	1703.2
	4635, 20080728_TVrepeat_T2_25mM	K.YVGNKDENMKVELMDVTK.N	2113.03	0.00273	2	5.3031	0.525	1375.6
	4680, 20080728_TVrepeat_T2_25mM	K.NSGVVNNMKDALMNDK.K	1749.83	-0.00691	2	4.6247	0.568	998.5
	3389, 20080728_TVrepeat_T2_25mM	K.ATTSSILEEKPVNK.N	1516.82	-0.01351	2	4.0798	0.4902	1421.9
	3100, 20080728_TVrepeat_T2_25mM	K.ELNISGNKNDIDK.A	1459.74	-7e-05	2	3.6098	0.3916	558.5
	4968, 20080728_TVrepeat_T2_25mM	K.AFPSLHDVTNMQSK.K	1574.76	-0.00044	2	3.5206	0.4607	831.3
	5243, 20080728_TVrepeat_T2_FT	K.VIALLLSSK.A	943.619	0.002	2	3.1093	0.3162	803.3
	4921, 20080728_TVrepeat_T2_50mM	K.NIKLDSILARGFNK.S	1588.92	-0.00979	3	3.0437	0.3953	500.1
	4862, 20080728_TVrepeat_T2_FT	K.ALEILEYSK.N	1065.58	-0.003	2	2.9241	0.523	863.9
	2847, 20080728_TVrepeat_T2_50mM	K.AKTGAEVKIFNK.T	1305.75	-0.00105	2	2.8553	0.4871	350.7
	6876, 20080728_TVrepeat_T2_FT	K.ALEMIEELLK.K	1188.65	0.00041	2	2.7726	0.4025	641.6
	3509, 20080728_TVrepeat_T2_FT	K.NNLEENCVIK.S	1175.57	-0.00239	2	2.5761	0.1759	825.3
	3575, 20080728_TVrepeat_T2_FT	K.EIETNTNTLIR.M	1303.69	0.00054	2	2.5714	0.3778	358.7
	3174, 20080728_TVrepeat_T2_25mM	K.TFDASATIKGSK.N	1225.64	-0.00312	2	2.3724	0.5002	1106
13	psu|PF14_0442 | organism=Plasmodium_falciparum_3D7 | product=hypothetical protein | location=MAL14:1907140-1916145(+) | length=3001					130.305		346704
	5821, 20080728_TVrepeat_T2_FT	K.TNIFSFNSNQSQNTLFENK.Q	2233.05	-0.00874	2	5.8772	0.6095	1998.3
	6154, 20080728_TVrepeat_T2_25mM	K.SPMFGQGILNKGDNVSVPVFGNTVTSTDNDK.S	3238.57	-0.01296	3	5.8095	0.6183	921
	5990, 20080728_TVrepeat_T2_FT	K.FNLGFSNIQNNNNNNNMNAFNVGMNK.T	2944.32	0.00089	3	5.3411	0.5851	1234.6
	4097, 20080728_TVrepeat_T2_FT	K.QVNLFENNNNNNNMSNVNK.S	2221.01	-0.00069	2	4.9289	0.4751	1012.3
	4147, 20080728_TVrepeat_T2_FT	K.SFDQSNNIFSSK.N	1373.63	-0.00056	2	3.5108	0.5888	1815.6
	2459, 20080728_TVrepeat_T2_25mM	K.APIFGSPSNKDDKDK.A	1618.81	0.00115	2	3.4975	0.5685	697.9
	4355, 20080728_TVrepeat_T2_FT	K.TAIFGGSTFGNNK.S	1313.65	0.00127	2	3.2514	0.544	1609.8
	2750, 20080728_TVrepeat_T2_25mM	K.TPIFGSPSNKDDKDK.T	1648.82	0.00017	2	3.2063	0.5055	574
	3702, 20080728_TVrepeat_T2_FT	K.SLFDNSMNNQK.S	1297.58	0.00358	2	3.0125	0.4046	722.2
	5249 - 5252, 20080728_TVrepeat_T2_FT	K.TNIMTPGSSLFGDK.S	1467.71	-0.00617	2	2.8562	0.5304	716.1
	4962, 20080728_TVrepeat_T2_FT	K.STNGLFGFEK.N	1099.54	-0.00288	2	2.6937	0.5193	533.3
	4104, 20080728_TVrepeat_T2_FT	K.DSLFGSSINNDDK.S	1411.63	0.00017	2	2.6433	0.4797	814
	5201, 20080728_TVrepeat_T2_FT	K.NLFGQTNNLLK.G	1261.69	-0.00764	2	2.4704	0.2518	968.7
14	psu|PF08_0060 | organism=Plasmodium_falciparum_3D7 | product=asparagine-rich antigen | location=MAL8:784038-790745(-) | length=2235					130.259		254593
	3361, 20080728_TVrepeat_T2_FT	K.TNVQNMVNNNNGAATLNK.C	1916.92	0.00029	2	5.1713	0.5702	2070.3
	6441, 20080728_TVrepeat_T2_25mM	K.FFTNNSNILNGVMLNNPNVMNAPHPFNK.M	3158.53	0.03366	3	5.0096	0.4728	931.5
	4583, 20080728_TVrepeat_T2_FT	K.DLLTNGNMNNAVYYNK.S	1843.86	-0.00142	2	4.7511	0.6864	1919.6
	3926, 20080728_TVrepeat_T2_25mM	K.NHPLYLNSNNNYGNDIK.M	1989.94	-0.00886	2	4.4987	0.6783	1228.1
	3650, 20080728_TVrepeat_T2_25mM	K.YSVHYPSSSNNQDTTTMSISNKK.S	2589.19	-0.01016	3	4.2036	0.5536	674.3
	4115, 20080728_TVrepeat_T2_50mM	K.TNAPKGILNEYKLVK.N	1687.97	-0.00137	3	3.5393	0.44	436.7
	2457, 20080728_TVrepeat_T2_25mM	K.KNSVTDNLNNNGNVK.D	1630.81	-0.00154	2	3.4969	0.3446	1400.9
	3382, 20080728_TVrepeat_T2_FT	K.TSQNAYQNTILK.N	1380.71	-0.00264	2	3.3116	0.3118	1297.7
	3124, 20080728_TVrepeat_T2_25mM	K.NLMGRDSLQDK.I	1276.63	-0.00032	2	3.2837	0.1207	841.5
	2752, 20080728_TVrepeat_T2_FT	K.NSVTDNLNNNGNVK.D	1502.72	-0.00166	2	3.2695	0.5977	794.9
[truncated: 1,390 more rows]

## Sheet: trophs F2_B
	Reference					Score		MW
[truncated: 2,163 more rows]

## Sheet: trophs F3_A
	Reference					Score		MW
[truncated: 805 more rows]

## Sheet: trophs F3_B
	Reference					Score		MW
[truncated: 2,415 more rows]

## Sheet: trophs F4_A
	Reference					Score		MW
[truncated: 1,074 more rows]

[truncated: 3 more sheets: trophs F4_B, trophs F5_A, trophs F5_B]
