# Supplementary material for: Organellar proteomics reveals hundreds of novel nuclear proteins in the malaria parasite Plasmodium falciparum
Source: Genome Biol. 2012 Nov 26;13(11):R108. doi: 10.1186/gb-2012-13-11-r108 (PMC4053738; doi:10.1186/gb-2012-13-11-r108)
Supplement: Additional file 5 — Raw SEQUEST output data for peptide tandem mass spectra and proteins detected in schizonts. [file gb-2012-13-11-r108-S5.XLS]

## Sheet: schizonts F1_A
Additional file 5. Raw SEQUEST output data for peptide tandem mass spectra and proteins detected in schizonts. The table lists the protein identifications with the corresponding peptide sequences, the calculated peptide mass (MH+), the deviation of the measured peptide mass (DeltaM), the charge (z), the protein score and the cross-correlation factor for each peptide (Xc), the DCn, and the molecul…
	Reference					Score		MW
	Scan(s), File	Peptide	MH+	DeltaM	z	XC	DeltaCn	Primary Score
1	psu|PFI1475w | organism=Plasmodium_falciparum_3D7 | product=merozoite surface protein 1, precursor | location=MAL9:1201802-1206964(+) | length=1720					450.4		195604
	3548, 20080405_50mM_S1	K.VPYPNGIVYPLPLTDIHNSLAADNDK.N	2836.45	0.12302	3	6.65	0.55	2865.8
	4209, 20080405_100mM_S1	K.FNIDSLFTDPLELEYYLR.E	2248.12	0.1021	2	6.31	0.64	2041.9
	3582, 20080405_500mM_S1	K.KLEALEDAVLTGYSLFQK.E	2025.09	0.08843	2	5.88	0.62	2477.3
	3622, 20080405_FT_S1	K.LLEVYNLTPEEENELK.S	1932.98	0.07671	2	5.56	0.34	1497.7
	4025, 20080405_100mM_S1	K.YPELFDLTNHMLTLCDNIHGFK.Y	2621.25	0.11122	4	5.55	0.52	1561.3
	4320, 20080405_100mM_S1	K.FLPFLTNIETLYNNLVNK.I	2153.16	0.08574	2	5.31	0.52	1373.5
	3981, 20080405_25mM_S1	K.LNSLNNPHNVLQNFSVFFNK.K	2346.2	0.10601	2	5.29	0.58	2446
	2794, 20080405_500mM_S1	K.LYQAQYDLSIYNK.Q	1618.81	0.06755	2	5.27	0.42	2384.6
	3183, 20080405_25mM_S1	K.HISSNEYIIEDSFK.L	1681.81	0.07256	2	5.05	0.56	1131.5
	3524, 20080405_200mM_S1	K.KLSFLSSGLHHLITELK.E	1923.11	0.07793	2	5.04	0.53	1570.1
	3179, 20080405_150mM_S1	K.DSIHVPNIYKPQNKPEPYYLIVLK.K	2868.57	0.11757	4	5.02	0.65	1270.7
	4300, 20080405_25mM_S1	K.NIFTFNLNLNDILNSR.L	1908	0.08439	2	4.98	0.36	1918.8
	3287, 20080405_FT_S1	K.TLSEVSIQTEDNYANLEK.F	2053.99	0.09063	2	4.98	0.65	2226
	4472, 20080405_25mM_S1	K.YFLDVLESDLMQFK.H	1747.86	0.07285	3	4.92	0.55	2786.1
	2677, 20080405_500mM_S1	K.GLTHSANGSLEVSDIVK.L	1726.9	0.07366	2	4.48	0.51	1618.1
	3438, 20080405_150mM_S1	K.LSFLSSGLHHLITELK.E	1795.01	0.07854	2	4.44	0.51	1577.5
	1105, 20080405_FT_S1	R.SNTSSGASPPADASDSDAK.S	1764.75	0.07183	2	4.25	0.55	1340.7
	3371, 20080405_FT_S1	K.VTTVVTPPQPDVTPSPLSVR.V	2090.15	0.09209	2	4.23	0.65	809.8
	3029, 20080405_FT_S1	K.EAEIAETENTLENTK.I	1691.8	0.06377	2	4.09	0.55	1163.6
	2316, 20080405_150mM_S1	K.FSSSNNSVYNVQK.L	1473.7	0.05754	2	4.04	0.55	1507.6
	3116, 20080405_50mM_S1	K.VPNPLTISTTEMEK.F	1559.8	0.06743	2	4.01	0.36	1300.1
	2870, 20080405_FT_S1	K.FPSSPPTTPPSPAK.T	1410.73	0.05937	2	3.73	0.46	1411.4
	2351, 20080405_50mM_S1	K.INDCNVEKDEAHVK.I	1613.76	0.06865	2	3.71	0.51	996.3
	2999, 20080405_FT_S1	K.FAQEGISYYEK.V	1334.63	0.05388	2	3.68	0.41	1571.5
	3182, 20080405_500mM_S1	K.LLSTGLVQNFPNTIISK.L	1845.05	0.07854	2	3.64	0.57	834.4
	2490, 20080405_200mM_S1	K.NSYGDLMNPHTK.E	1376.63	0.05315	2	3.56	0.55	864.2
	3405, 20080405_25mM_S1	K.TTIANINELIEGSKK.T	1630.9	0.0717	2	3.54	0.47	857.2
	2382, 20080405_50mM_S1	K.YKDDLESIKK.V	1238.66	0.04822	3	3.44	0.34	1045.9
	3025, 20080405_FT_S1	K.NNDTYFNDDIK.Q	1358.59	0.04008	2	3.39	0.44	1130
	3497, 20080405_25mM_S1	K.QLEEAHNLISVLEK.R	1622.87	0.07231	2	3.35	0.39	742.4
	6918, 20080405_FT_S1	K.GASAQSGASAQSGASAQSGASAQSGASAQSGASAQSGTSGPSGPSGTSPSSR.S	4425.96	0.18422	4	3.3	0.39	1492.8
	2785, 20080405_50mM_S1	K.MVLNEEEITTK.G	1306.66	0.0534	2	3.2	0.32	979.6
	3864, 20080405_150mM_S1	K.FNIDSLFTDPLELEYYLREK.N	2505.25	0.10435	3	3.17	0.23	821.4
	981, 20080405_FT_S1	K.NYTGNSPSENNK.K	1324.58	0.05229	2	3.1	0.49	884.9
	3497, 20080405_FT_S1	K.ALSYLEDYSLR.K	1329.67	0.05461	2	3.09	0.38	1004.4
	2439, 20080405_150mM_S1	K.NPPPANSGNTPNTLLDK.N	1749.88	0.07085	2	3.06	0.49	263.5
	980, 20080405_FT_S1	K.SNDNSQALTK.T	1077.52	0.04228	2	3.02	0.38	672.5
	2734, 20080405_FT_S1	K.YYNGESSPLK.T	1157.55	0.04583	2	2.97	0.42	763.8
	2351, 20080405_100mM_S1	K.LNDNLHLGKK.K	1151.65	0.04558	2	2.95	0.22	750
	2323, 20080405_500mM_S1	K.LNDNLHLGK.K	1023.56	0.01951	2	2.91	0.34	881.1
	2667, 20080405_25mM_S1	K.YKDDLESIK.K	1110.57	0.02971	2	2.8	0.31	863.1
	2593, 20080405_150mM_S1	K.YILVSNSSMDQK.L	1384.68	0.05572	2	2.77	0.13	1399.4
	2343, 20080405_150mM_S1	K.VITGLTETQK.N	1089.61	0.04228	2	2.75	0.5	864.2
	1192, 20080405_25mM_S1	R.KPLDNIK.D	827.499	0.0308	2	2.48	0.12	353.3
	920, 20080405_FT_S1	K.NADNEEGK.K	876.369	0.02972	2	2.04	0.2	233.4
2	psu|MAL13P1.56 | organism=Plasmodium_falciparum_3D7 | product=m1-family aminopeptidase | location=MAL13:501992-505249(+) | length=1085					230.33		125982
	3695, 20080405_25mM_S1	K.RQELMLNEMNTMLQEPNISNNLK.E	2760.35	0.12729	3	6.17	0.59	1552.4
	3426, 20080405_200mM_S1	K.KADNSANLNQYLLWFSQSGTPHVSFK.Y	2952.46	0.13193	3	5.84	0.68	2130.4
	4166, 20080405_FT_S1	R.YIINFVSNLDTDVLADTK.E	2041.05	0.0916	2	5.61	0.53	2665
	2569, 20080405_25mM_S1	K.RLGSVVNNEENTCSDK.R	1764.82	0.07255	2	5.57	0.67	1774.4
	3302, 20080405_50mM_S1	K.ADDLTYFNDESHVDFDQMNMR.T	2563.05	0.11301	3	5.41	0.6	2546.4
	4157, 20080405_FT_S1	K.LVEGEEYTYDNEFLTIFSK.F	2297.09	0.10478	2	5.32	0.65	2739.3
	3717, 20080405_50mM_S1	K.ADNSANLNQYLLWFSQSGTPHVSFK.Y	2824.37	0.12466	3	5.2	0.58	808.7
	4135, 20080405_25mM_S1	K.SPYPSNWLTSLSVSAYFDK.Y	2162.04	0.09501	2	4.96	0.64	2058.3
	3874, 20080405_25mM_S1	R.SVQFLEDSSPLSHPIRPESYVSMENFYTTTVYDK.G	3966.87	0.17739	4	4.66	0.4	1716.7
	4017, 20080405_FT_S1	K.LESFNLTPVNAQFIDAIK.Y	2020.07	0.08989	2	4.58	0.52	812.7
	3518, 20080405_25mM_S1	K.HNVGEDLVFDGVGLK.I	1598.82	0.04509	2	4.41	0.65	2366.3
	2989, 20080405_25mM_S1	K.MNNNSDHLQQNGVMNLNSNNVENNNNNNSVVVK.K	3682.67	0.15176	4	4.23	0.47	603.9
	3532, 20080405_50mM_S1	K.FAFSSEVIIHPETNYALTGLYK.S	2500.28	0.11313	3	4.02	0.6	1279.6
	3859, 20080405_FT_S1	K.GLNIFNANSLLASK.K	1461.81	0.06352	2	3.73	0.41	1234.3
	2544, 20080405_100mM_S1	K.QYSIHVNQYTKPDENQK.E	2092.01	0.08451	3	3.72	0.4	1208.3
	3112, 20080405_200mM_S1	R.GFSAPVYIEDNLTDEER.I	1954.9	0.08831	2	3.35	0.55	699.4
	2294, 20080405_150mM_S1	K.KQYSIHVNQYTKPDENQK.E	2220.1	0.08389	4	3.31	0.39	1073.8
	3131, 20080405_25mM_S1	K.YLLEDPHADAGFK.S	1475.72	0.06304	2	3.11	0.36	1138.1
	2787, 20080405_500mM_S1	K.EMISQTTLELTK.E	1393.72	0.05742	2	3.01	0.34	403.8
	2687, 20080405_FT_S1	R.LGSVVNNEENTCSDK.R	1608.72	0.06584	2	3	0.31	257.5
	3841, 20080405_25mM_S1	K.AQYPNILNEIIEHSK.S	1768.92	0.05107	2	2.43	0.33	382.5
	3693, 20080405_FT_S1	R.AVYLPFTNNLR.R	1307.71	0.05669	2	2.4	0.44	450.5
	3622, 20080405_25mM_S1	K.QILMNYNEFLK.A	1412.72	0.06145	2	2.33	0.24	186.3
3	psu|PF14_0598 | organism=Plasmodium_falciparum_3D7 | product=glyceraldehyde-3-phosphate dehydrogenase | location=MAL14:2559033-2560282(+) | length=337					220.36		36611.9
	3806, 20080405_150mM_S1	R.KDIEVVAINDPFMDLNHLCYLLK.Y	2703.39	0.1149	3	6.73	0.58	3128.9
	3715, 20080405_25mM_S1	K.YDSVHGQFPCEVTHADGFLLIGEK.K	2662.26	0.11991	3	6.5	0.68	2311.3
	3012, 20080405_100mM_S1	K.VIMSAPPKDDTPIYVMGINHHQYDTK.Q	2970.45	0.12674	3	6.48	0.55	1480.4
	3960, 20080405_25mM_S1	R.FGIVEGLMTTVHASTANQLVVDGPSK.G	2671.38	0.12187	2	6.29	0.66	1868.8
	2792, 20080405_150mM_S1	K.KVIMSAPPKDDTPIYVMGINHHQYDTK.Q	3098.54	0.12759	4	5.63	0.56	1707.8
	3180, 20080405_25mM_S1	K.DDTPIYVMGINHHQYDTK.Q	2146.99	0.09282	2	5.29	0.58	803.7
	2918, 20080405_100mM_S1	K.VIM*SAPPKDDTPIYVMGINHHQYDTK.Q	2986.44	0.13076	3	5.12	0.54	621
	4157, 20080405_50mM_S1	K.DIEVVAINDPFMDLNHLCYLLK.Y	2575.29	0.11821	2	5.04	0.59	785.4
	3108, 20080405_150mM_S1	K.GILGYTEDEVVSQDFVHDNR.S	2293.07	0.10161	2	4.76	0.65	1338.4
	3580, 20080405_500mM_S1	K.LVSWYDNEWGYSNRVLDLAVHITNN.-	2978.44	0.11484	3	4.64	0.49	728.9
	2842, 20080405_100mM_S1	K.VIMSAPPKDDTPIYVM*GINHHQYDTK.Q	2986.44	0.12838	3	4.5	0.36	552.9
	3525, 20080405_25mM_S1	K.LVSWYDNEWGYSNR.V	1788.8	0.07866	2	4.4	0.54	2113.5
	3322, 20080405_500mM_S1	R.VPIGTVSVVDLVCR.L	1456.82	0.05877	2	3.64	0.68	1747.3
	2932, 20080405_200mM_S1	R.VLDLAVHITNN.-	1208.66	0.0479	2	3.52	0.56	1386.7
	3676, 20080405_150mM_S1	K.LTGVAFRVPIGTVSVVDLVCRLQK.P	2570.49	0.11049	4	3.32	0.47	428.4
	2530, 20080405_150mM_S1	K.YEEVALEIKK.A	1221.67	0.04875	2	3.19	0.35	1415.7
	6680, 20080405_100mM_S1	K.AGLALNDNFFK.L	1209.63	0.03264	2	3.03	0.23	935.2
	2206, 20080405_200mM_S1	K.KVSVFAEK.D	907.525	0.03319	2	2.61	0.33	597.8
	5701, 20080405_100mM_S1	R.CALSNIIPASTGAAK.A	1416.75	0.05778	2	2.48	0.33	397.3
	4991, 20080405_FT_S1	K.YEEVALEIK.K	1093.58	0.04681	2	2.33	0.27	789.3
	4623, 20080405_FT_S1	R.SSIFDMK.A	827.397	0.03386	2	2.24	0.16	659.4
	2663, 20080405_500mM_S1	K.LGINGFGR.I	833.463	0.02953	2	2.16	0.29	770.4
4	psu|PFI0875w | organism=Plasmodium_falciparum_3D7 | product=Heat shock protein | location=MAL9:737975-740266(+) | length=652					210.48		72343.1
	3371, 20080405_150mM_S1	K.RNLSVVHSTQIEIEDIVEGHNFSETLTR.A	3223.63	0.13925	3	9.26	0.69	4534
	3416, 20080405_500mM_S1	R.NLSVVHSTQIEIEDIVEGHNFSETLTR.A	3067.53	0.12791	3	8.36	0.68	2711.2
	3396, 20080405_FT_S1	K.DAEDWLNNNSNADSEALK.Q	2005.87	0.05864	2	5.94	0.6	2173.5
	3965, 20080405_25mM_S1	K.SQTFSTYQDNQPAVLIQVFEGER.A	2657.28	0.1207	3	5.46	0.59	3195.9
	3102, 20080405_50mM_S1	K.DRSLLPYEIVNNQGKPNIK.V	2198.19	0.08896	3	5.24	0.56	1574.1
	2975, 20080405_50mM_S1	K.SKIDEIVLVGGSTR.I	1473.83	0.06194	2	4.34	0.54	2816
	2929, 20080405_500mM_S1	R.SLLPYEIVNNQGKPNIK.V	1927.06	0.08025	2	4.22	0.48	421.7
	3276, 20080405_FT_S1	K.LYGQPGGPSPQPSGDEDVDSDEL.-	2359.02	0.10527	2	4.17	0.57	1083.2
	2948, 20080405_500mM_S1	R.AKFEELNDDLFR.E	1496.74	0.05937	2	3.68	0.56	1457.2
	2815, 20080405_500mM_S1	K.LEATLHPTQTVFDVK.R	1698.91	0.07451	2	3.57	0.5	716.7
	2221, 20080405_50mM_S1	K.KVLDDAKYEK.S	1208.65	0.05024	3	3.23	0.39	648.3
	3597, 20080405_FT_S1	K.FEELNDDLFR.E	1297.61	0.05461	2	3.22	0.27	1434.1
	2687, 20080405_150mM_S1	R.VEILNNELGNR.I	1270.68	0.05058	2	3.09	0.39	1899
	2229, 20080405_500mM_S1	R.KFDDQEVVK.D	1107.57	0.03849	2	3.08	0.36	755.7
	2874, 20080405_500mM_S1	K.NAVVTVPAYFNDAQR.Q	1664.84	0.07146	2	3.07	0.41	614.9
	5182, 20080405_FT_S1	K.NNLDNYIQSMK.A	1339.63	0.05816	2	3.06	0.23	822.9
	2933, 20080405_200mM_S1	R.ITPSYVSFVDGER.K	1469.73	0.06157	2	3.05	0.55	463.2
	2923, 20080405_150mM_S1	K.DAGTIAGLNIVR.I	1199.67	0.0479	2	3	0.15	2008
	3332, 20080405_150mM_S1	K.DTTFAPEQISAMVLEK.M	1779.88	0.07573	2	2.93	0.38	630.1
	3248, 20080405_FT_S1	K.FELSGIPPAQR.G	1214.65	0.05059	2	2.82	0.44	699.1
	2757, 20080405_200mM_S1	K.IEVTFTVDK.N	1051.57	0.04399	2	2.44	0.34	372.3
5	psu|PFL1070c | organism=Plasmodium_falciparum_3D7 | product=endoplasmin homolog precursor, putative | location=MAL12:883559-886024(-) | length=821					198.33		94958.6
	4198, 20080405_25mM_S1	K.LASGFDLEDTADLAQIVYDHINQK.L	2676.32	0.12442	3	6.7	0.63	1410.3
	4124, 20080405_100mM_S1	K.YSQFIQFPIYLLHENVYTEEVLADIAK.D	3243.66	0.14158	3	5.49	0.51	1226.9
	3315 - 3318, 20080405_FT_S1	K.NNDDEQYIWESTADAK.F	1898.8	0.08391	2	5.1	0.61	1159.8
	2875, 20080405_25mM_S1	K.DMVNDPNYDSVKVEETDDPNKK.T	2552.15	0.10404	3	4.66	0.49	488.3
	3185, 20080405_50mM_S1	K.SISLDTYIEHMKPDQK.F	1904.94	0.08306	2	4.46	0.5	978.1
	2668, 20080405_FT_S1	K.DNNVDNESNDKSDEL.-	1707.69	0.07121	2	3.97	0.51	1084.7
	2929, 20080405_25mM_S1	K.DMVNDPNYDSVKVEETDDPNK.K	2424.05	0.10318	3	3.91	0.46	825.5
	3028, 20080405_500mM_S1	R.FLSLSDESVLGEEK.K	1552.77	0.06596	2	3.77	0.44	1353.5
	3868, 20080405_FT_S1	R.LMDIIVNSLYTQK.E	1537.83	0.06682	2	3.7	0.44	1437.3
	3078, 20080405_500mM_S1	K.NILSITDTGIGMTK.V	1463.78	0.06901	2	3.39	0.39	1610.5
	3115, 20080405_25mM_S1	R.DRDTLEEIEEGEKPTESMESHQYQTEVTR.L	3466.56	0.1463	5	3.29	0.14	1095.6
	2099, 20080405_FT_S1	R.SELENETDEEK.K	1322.56	0.05266	2	3.18	0.34	840.3
	2504, 20080405_FT_S1	K.MNVSNSDQIK.A	1135.54	0.04302	2	3.16	0.51	1089.1
	3405, 20080405_500mM_S1	K.ILEINPNHPIMIDLLK.R	1873.06	0.07627	3	3.12	0.42	290.8
	3456, 20080405_50mM_S1	K.WTLMNEQRPIWLR.S	1742.92	0.07476	2	2.91	0.24	410.8
	2821, 20080405_FT_S1	K.APSMNDQLYSK.Q	1253.58	0.05083	2	2.71	0.42	1040.7
	2823, 20080405_500mM_S1	K.GEISFELTEEEK.K	1410.66	0.05156	2	2.57	0.27	622.2
	3262, 20080405_FT_S1	R.ELISNAADALEK.I	1273.66	0.05242	2	2.37	0.23	512.3
	3555, 20080405_FT_S1	K.IPQLQIFK.K	986.603	0.02776	2	2.17	0.24	392.5
	2543, 20080405_100mM_S1	R.KILDTFHK.L	1001.58	0.03758	2	2.06	0.15	355.5
6	psu|PF07_0029 | organism=Plasmodium_falciparum_3D7 | product=heat shock protein 86 | location=MAL7:436970-439992(+) | length=745					190.34		86112.5
	4395, 20080405_FT_S1	K.DIYYITGESINAVSNSPFLEALTK.K	2645.33	0.12017	2	6.48	0.69	1666.4
	3160, 20080405_50mM_S1	K.NNDDEQYVWESAAGGSFTVTKDETNEK.L	3034.32	0.13657	3	5.71	0.66	1709.9
	4046, 20080405_25mM_S1	K.KGFEVIYMVDPIDEYAVQQLK.D	2485.27	0.11724	2	5.37	0.62	1515.9
	4085, 20080405_FT_S1	R.ITDSPCVLVTSEFGWSANMER.I	2342.08	0.10796	2	5.08	0.71	1838.2
	2604, 20080405_200mM_S1	K.KIHTVEHEWEELNK.Q	1791.9	0.07048	2	4.97	0.61	1814
	3625, 20080405_500mM_S1	K.GFEVIYMVDPIDEYAVQQLK.D	2357.17	0.1082	2	4.96	0.68	1958.7
	3140, 20080405_100mM_S1	K.IILHLKEDQLEYLEEK.R	2013.09	0.08048	3	4.73	0.48	1062.9
	2754, 20080405_150mM_S1	K.TNNTLTIEDSGIGMTK.N	1694.83	0.06975	2	4.71	0.62	1814
	2606, 20080405_200mM_S1	R.KPEEVTNEEYASFYK.S	1833.85	0.07231	2	4.61	0.68	2239.9
	4269, 20080405_50mM_S1	R.VFIMDDCEEIIPEWLNFVK.G	2340.13	0.10576	2	4.48	0.58	766.2
	2748, 20080405_100mM_S1	K.IHTVEHEWEELNK.Q	1663.81	0.07231	2	4.44	0.56	1886.1
	4146, 20080405_25mM_S1	R.QLMSLIINTFYSNK.E	1671.88	0.07427	2	4.12	0.54	1683.6
	2949, 20080405_500mM_S1	K.NDLINNLGTIAR.S	1313.72	0.0523	2	3.92	0.42	1683.2
	1207, 20080405_25mM_S1	K.LGIHEDNANR.T	1138.56	0.04313	2	3.07	0.41	1143.6
	3365, 20080405_25mM_S1	K.HSEFISFPIK.L	1204.64	0.04814	2	2.86	0.46	761.8
	2214, 20080405_50mM_S1	R.YESITDTQK.L	1084.52	0.04204	2	2.52	0.42	584.2
	2963, 20080405_100mM_S1	K.HFSVEGQLEFK.A	1320.66	0.05497	2	2.33	0.39	601.9
	2367, 20080405_200mM_S1	K.EGLDIDDSEEAKK.D	1448.68	0.05315	2	2.25	0.12	315.4
	2418, 20080405_500mM_S1	R.HPIISALK.Q	878.546	0.03148	2	2	0.17	173.8
7	psu|PF10_0155 | organism=Plasmodium_falciparum_3D7 | product=enolase | location=MAL10:637137-639010(+) | length=446					180.41		48647.3
	4198, 20080405_50mM_S1	K.KYGIDATNVGDEGGFAPNILNANEALDLLVTAIK.S	3516.82	0.1594	3	6.97	0.69	2822.6
	3377, 20080405_50mM_S1	K.KSDQMVLPVPCLNVINGGSHAGNK.L	2478.26	0.11166	3	6.86	0.58	2428.6
	4067, 20080405_200mM_S1	K.YGIDATNVGDEGGFAPNILNANEALDLLVTAIK.S	3388.73	0.1406	3	6.52	0.64	3288.6
	4076, 20080405_FT_S1	K.YPIVSIEDPFDQDDWENYAK.L	2444.09	0.11504	2	6	0.63	1221.3
	3542, 20080405_100mM_S1	K.KYPIVSIEDPFDQDDWENYAK.L	2572.19	0.10441	3	5.74	0.56	2430.9
	4467, 20080405_FT_S1	K.VNQIGSITEAIEACLLSQK.N	2017.06	0.0883	2	5.29	0.64	2167.8
	3805, 20080405_500mM_S1	R.SGETEDVFIADLVVALR.T	1833.96	0.08086	2	5.27	0.56	2370.4
	3856, 20080405_50mM_S1	K.LSFQEFMIVPVGAPSFK.E	1896.99	0.08562	2	5.22	0.46	1343.8
	2894, 20080405_500mM_S1	K.IAMDVAASEFYNSENK.T	1788.81	0.07586	2	4.77	0.63	1852.8
	2690, 20080405_200mM_S1	R.IEESLGNNAVFAGEK.F	1577.78	0.06645	2	4.61	0.54	1676.9
	4997, 20080405_FT_S1	R.GNPTVEVDLETNLGIFR.A	1873.97	0.08257	2	4.33	0.49	1825.9
	4110, 20080405_25mM_S1	K.TGAQLVDLYIDLVK.K	1547.87	0.06914	2	4.19	0.58	1758.9
	3099, 20080405_150mM_S1	K.DVQIVGDDLLVTNPTR.I	1754.93	0.07207	2	4.15	0.54	2131
	2348, 20080405_500mM_S1	R.YGAEVYHTLK.S	1180.6	0.0429	2	3.33	0.43	936.1
	2522, 20080405_200mM_S1	K.NNWGVMVSHR.S	1199.57	0.04778	2	3.25	0.41	702.4
	5765, 20080405_FT_S1	K.LGANAILAISMAVCR.A	1502.82	0.06169	2	3.08	0.47	805.9
	5348, 20080405_25mM_S1	K.KIDNLMVEELDGSK.N	1590.8	0.06705	3	2.83	0.32	1190.1
	2578, 20080405_200mM_S1	K.NINEIIAPK.L	1011.58	0.04259	2	2.1	0.4	652
8	psu|PF14_0486 | organism=Plasmodium_falciparum_3D7 | product=elongation factor 2 | location=MAL14:2090839-2093337(+) | length=832					180.36		93462.5
	4278, 20080405_FT_S1	K.IWAFGPETIGPNLLTDNTSGIQYMNEIK.V	3122.55	0.1406	3	6.86	0.64	2053.5
	3817, 20080405_100mM_S1	K.KPFLINLIDSPGHVDFSSEVTAALR.V	2726.45	0.11173	3	6.63	0.63	2907.9
	3993, 20080405_150mM_S1	R.ALLELQMEVEDIYQTFAR.T	2169.09	0.09331	2	5.9	0.59	2349
	2915, 20080405_200mM_S1	K.YRVENLYEGPMDDEAANAIR.N	2326.08	0.09696	3	5.12	0.52	2177.4
	3901, 20080405_50mM_S1	R.AATSGQAFPQCVFDHWSVLYDDPFDSNK.N	3145.4	0.1406	3	5.06	0.58	796
	4366, 20080405_25mM_S1	R.LVEPIYLVDISCPQDVVSGVYGVLNK.R	2819.49	0.12638	3	4.9	0.61	1322.7
	3360, 20080405_FT_S1	R.VENLYEGPMDDEAANAIR.N	2006.91	0.08977	2	4.87	0.34	1317.7
	3739, 20080405_FT_S1	R.TIESVNVIISTYTDK.L	1682.88	0.07634	2	4.49	0.55	1719
	3466, 20080405_25mM_S1	K.STGISMYFEHDLEDGEGK.K	2014.87	0.08758	2	4.45	0.52	1803.6
	3509, 20080405_25mM_S1	K.IQSHLPVSESFGFTSALR.A	1976.02	0.08708	2	4.08	0.53	643.4
	2726, 20080405_500mM_S1	R.ANYLHSNFQWDK.N	1522.71	0.05815	2	3.58	0.42	1017.6
	2706, 20080405_150mM_S1	R.ETVTEESTITCLGK.S	1510.73	0.05803	2	3.49	0.51	887.3
	4290, 20080405_25mM_S1	K.GTVSFGSGLQGWAFTLETFSR.I	2248.1	0.09842	3	3.46	0.35	942.3
	4270, 20080405_100mM_S1	K.AM*QLWLPAGDTLLEMIVTHLPSPADAQK.Y	3062.57	0.13257	3	3.07	0.44	410.7
	2617, 20080405_FT_S1	R.VFSGTVATGQK.V	1094.58	0.0424	2	2.8	0.44	481.7
	4166, 20080405_150mM_S1	K.AMQLWLPAGDTLLEMIVTHLPSPADAQK.Y	3046.57	0.13126	3	2.57	0.31	441.3
	2281, 20080405_150mM_S1	R.IKPVLHVNKVDR.A	1417.86	0.05583	2	2.4	0.29	324.5
	2897, 20080405_150mM_S1	R.LWGNSFYDAK.T	1200.57	0.04814	2	2.3	0.18	465.5
9	psu|PF08_0054 | organism=Plasmodium_falciparum_3D7 | product=heat shock 70 kDa protein | location=MAL8:861481-863514(+) | length=677					178.32		73868.6
	3762, 20080405_25mM_S1	K.SQIFTTYADNQPGVLIQVYEGER.A	2628.29	0.1226	2	6.11	0.68	1298.7
	2640, 20080405_50mM_S1	R.NENVDIIANDQGNR.T	1571.74	0.06573	2	4.95	0.52	2068.6
	3006, 20080405_25mM_S1	K.SGVDEKPMIEVTYQGEK.K	1909.92	0.07816	3	4.87	0.48	2977.6
	2447, 20080405_200mM_S1	K.SVHEVVLVGGSTR.I	1339.73	0.05376	2	4.49	0.52	1660.6
	2114, 20080405_50mM_S1	K.NQLAGKDEYEAK.Q	1365.66	0.05327	2	3.8	0.51	994.6
	3281, 20080405_500mM_S1	R.ARFEELCIDYFR.D	1561.75	0.06828	2	3.7	0.42	992.2
	3009, 20080405_150mM_S1	K.KLFHPEEISSMVLQK.M	1785.96	0.07304	2	3.47	0.46	807.1
	2570, 20080405_500mM_S1	K.PMIEVTYQGEK.K	1294.63	0.04875	2	3.46	0.38	1384.6
	4325, 20080405_FT_S1	K.TITTILEWLEK.N	1346.76	0.05767	2	3.43	0.48	1351.1
	6830, 20080405_FT_S1	R.NSLENYCYGVK.S	1289.58	0.05302	2	3.08	0.31	979.8
	2345, 20080405_200mM_S1	K.FTESSVQSDMK.H	1258.56	0.05046	2	3.05	0.45	1311
	2779, 20080405_100mM_S1	K.EAESVCAPIMSK.I	1264.59	0.05058	2	2.92	0.35	906.6
	6659, 20080405_FT_S1	R.FEELCIDYFR.D	1334.61	0.0551	2	2.87	0.17	912.9
	6017, 20080405_25mM_S1	K.LFHPEEISSMVLQK.M	1657.86	0.06808	3	2.74	0.34	498.7
	1123, 20080405_100mM_S1	K.STGKQNHITITNDK.G	1556.8	0.04314	2	2.71	0.37	655.2
	5372, 20080405_25mM_S1	R.IINEPTAAAIAYGLHK.K	1681.93	0.06907	3	2.68	0.33	295.8
	6353, 20080405_FT_S1	R.LVNFCVEDFK.R	1213.59	0.04925	2	2.44	0.22	542.9
	1148, 20080405_25mM_S1	K.QNHITITNDK.G	1183.61	0.04143	2	2.35	0.34	154.8
10	psu|PF13_0141 | organism=Plasmodium_falciparum_3D7 | product=L-lactate dehydrogenase | location=MAL13:1041358-1042308(+) | length=316					160.44		34086
	4136, 20080405_200mM_S1	R.TVNTALEIVNLHASPYVAPAAAIIEMAESYLK.D	3399.79	0.15243	3	8.75	0.62	3043.7
	3870, 20080405_25mM_S1	K.VSGSNTYDDLAGADVVIVTAGFTK.A	2400.19	0.10723	2	7.26	0.67	2258.8
	4163, 20080405_50mM_S1	R.TVNTALEIVNLHASPYVAPAAAIIEM*AESYLK.D	3415.78	0.14997	3	7.07	0.69	2529.1
	3470, 20080405_50mM_S1	K.RYITVGGIPLQEFINNK.L	1962.08	0.08598	2	5.93	0.52	2032
	3957, 20080405_50mM_S1	K.IVLVGSGMIGGVMATLIVQK.N	1986.15	0.0853	3	5.48	0.57	1904.6
	4073, 20080405_150mM_S1	K.NCPNAFIIVVTNPVDVMVQLLHQHSGVPK.N	3169.66	0.13914	3	5.1	0.48	844.8
	2118, 20080405_50mM_S1	R.DVNAHIVGAHGNK.M	1331.68	0.05095	2	4.92	0.61	1284.2
	3995, 20080405_FT_S1	R.YITVGGIPLQEFINNK.L	1805.98	0.0794	2	4.71	0.54	1008.5
	2524, 20080405_150mM_S1	K.ALDTSHTNVMAYSNCK.V	1754.78	0.07073	2	4.49	0.64	1118.1
	2716, 20080405_25mM_S1	K.AKFDEAIAETK.R	1222.63	0.06609	2	3.94	0.38	1233.1
	6652, 20080405_FT_S1	K.NLGDVVLFDIVK.N	1331.76	0.05534	2	3.53	0.49	1097.3
	5122, 20080405_FT_S1	K.LISDAELEAIFDR.T	1491.77	0.05901	2	3.34	0.47	669.1
	2772, 20080405_FT_S1	K.FDEAIAETK.R	1023.5	0.04173	2	3.3	0.36	1412.1
	2912, 20080405_200mM_S1	K.EWNRDDLLPLNNK.I	1626.82	0.06877	2	3.15	0.21	810.7
	4944, 20080405_FT_S1	K.IIGLGGVLDTSR.L	1200.69	0.05108	2	2.89	0.39	1440.5
	2722, 20080405_500mM_S1	K.IMIEIGGHIK.K	1110.63	0.04082	2	2.75	0.27	796.5
11	psu|PFF0435w | organism=Plasmodium_falciparum_3D7 | product=ornithine aminotransferase | location=MAL6:362631-363875(+) | length=414					158.39		46025.5
	3473, 20080405_150mM_S1	R.YYDFLSAYSSVNQGHCHPDILNAMINQAK.K	3299.52	0.14512	3	6.67	0.58	881.9
	3380, 20080405_50mM_S1	K.KYNVLFVADEVQTGLGR.T	1909.02	0.08672	2	6.46	0.56	2974.5
	2878, 20080405_150mM_S1	K.LLCTHHYGVKPDVILLGK.A	2006.13	0.08403	2	5.18	0.65	2021
	6026, 20080405_FT_S1	K.YNVLFVADEVQTGLGR.T	1780.92	0.07341	2	5.11	0.52	2209.7
	5164, 20080405_25mM_S1	K.SSQDYMNNELTYGAHNYDPIPVVLK.R	2868.35	0.13089	3	4.7	0.41	932.3
	3088, 20080405_FT_S1	K.VLMMNTGAEASETAYK.L	1715.8	0.07366	2	4.5	0.59	2084.2
	3042, 20080405_500mM_S1	R.AFFSDSLGVCER.Y	1330.61	0.05278	2	3.61	0.58	1602.1
	2564, 20080405_200mM_S1	K.IIVCNNNFSGR.T	1236.62	0.054	2	3.02	0.52	914.1
	3591, 20080405_100mM_S1	K.NNFGPFVPNFLK.V	1393.73	0.05901	2	2.75	0.32	466.9
	5776, 20080405_FT_S1	R.YLTNLFGYDK.V	1233.61	0.05229	2	2.47	0.35	865.7
	2197, 20080405_150mM_S1	R.TLGCVSASTDK.K	1081.52	0.04192	2	2.4	0.34	519.3
	5033, 20080405_FT_S1	K.EQLDECTEIIVK.T	1419.7	0.06072	2	2.3	0.16	284.8
	6262, 20080405_FT_S1	K.LGAPFLQNLK.E	1100.65	0.0446	2	2.25	0.14	192.5
	3227, 20080405_200mM_S1	K.GLLCAIEFK.N	993.544	0.04515	2	2.24	0.33	891.8
	2817, 20080405_500mM_S1	K.GVFVYDIEDRR.Y	1368.69	0.05645	2	2.04	0.2	288.4
	5027, 20080405_FT_S1	K.VPYDDLEALEK.E	1291.64	0.05596	2	2.04	0.15	325
12	psu|PFI1090w | organism=Plasmodium_falciparum_3D7 | product=s-adenosylmethionine synthetase, putative | location=MAL9:903352-904560(+) | length=402					158.36		44815.8
	5604, 20080405_25mM_S1	R.SPELIGAGDQGIMFGYATDETENYMPLTHHYATLLGK.R	4040.9	0.173	4	5.59	0.54	959.2
	3332, 20080405_500mM_S1	R.SPELIGAGDQGIMFGYATDETENYM*PLTHHYATLLGK.R	4056.9	0.17765	4	5.48	0.17	985.1
	2615, 20080405_500mM_S1	R.VHTVLISTQHAEDIKYEQLK.T	2352.26	0.09275	3	5.3	0.66	1047.3
	3049, 20080405_25mM_S1	K.VSIDEQSPDIAQCVHENR.S	2039.95	0.08806	2	5.2	0.61	1895.1
	2442, 20080405_500mM_S1	R.VHTVLISTQHAEDIK.Y	1690.91	0.06365	2	4.83	0.67	2053.1
	2848, 20080405_100mM_S1	K.RGNFLFTSESVNEGHPDK.I	2033.97	0.08635	2	4.76	0.48	1243
	3190, 20080405_25mM_S1	R.GNFLFTSESVNEGHPDK.I	1877.87	0.07853	2	4.63	0.59	2139.4
	3332, 20080405_500mM_S1	R.SPELIGAGDQGIM*FGYATDETENYMPLTHHYATLLGK.R	4056.9	0.17765	4	4.53	0.55	605.7
	3650, 20080405_FT_S1	K.LLDNETLYYLNPSGK.F	1739.89	0.07805	2	4.35	0.62	2044.2
	3388, 20080405_FT_S1	K.FVLGGPAADAGLTGR.K	1401.75	0.05436	2	3.83	0.63	2098.2
	3474, 20080405_500mM_S1	K.NYIFIFGEITTK.A	1445.77	0.09685	2	2.77	0.52	854.7
	3388, 20080405_200mM_S1	R.NFDLRPGFIIQELK.L	1689.93	0.07096	3	2.63	0.33	758.9
	1126, 20080405_25mM_S1	K.HIGYDDESK.G	1063.47	0.03715	2	2.6	0.44	799.2
	2602, 20080405_50mM_S1	K.HIGYDDESKGLDYK.T	1639.76	0.06436	3	2.55	0.39	636.3
	2176, 20080405_200mM_S1	K.TSAYGHFGR.E	995.469	0.03581	2	2.44	0.33	1029
	2295, 20080405_500mM_S1	K.GSCGGHLEPLR.V	1125.55	0.05632	2	2.24	0.24	513.5
13	psu|PFI1105w | organism=Plasmodium_falciparum_3D7 | product=Phosphoglycerate kinase | location=MAL9:913220-914470(+) | length=416					158.33		45398.1
	2776, 20080405_200mM_S1	K.KNEISHVSTGGGASLELLEGK.E	2126.11	0.08707	3	5.95	0.67	2635.3
	3262, 20080405_25mM_S1	K.NEISHVSTGGGASLELLEGK.E	1998.01	0.07525	2	5.75	0.64	2306
	3074, 20080405_25mM_S1	K.KGAITIVGGGDTASLVEQQNK.K	2086.11	0.08957	3	5.45	0.43	1877.2
	3119, 20080405_25mM_S1	K.GAITIVGGGDTASLVEQQNKK.N	2086.11	0.0894	2	5.43	0.52	1110.6
	3344, 20080405_FT_S1	K.GAITIVGGGDTASLVEQQNK.K	1958.02	0.08403	2	5.35	0.53	2216.1
	4042, 20080405_FT_S1	K.TVIWNGPQGVFEMPNFAK.G	2035.01	0.08953	2	5.29	0.64	2784.2
	3581, 20080405_500mM_S1	K.GLLGEEVLFLNDCVGK.E	1705.88	0.07281	2	4.9	0.52	1595.3
	3881, 20080405_FT_S1	K.FVTDEEGIPDNWMGLDAGPK.S	2191	0.10063	2	4.74	0.66	541.8
	3099, 20080405_500mM_S1	K.LADVFINDAFGTAHR.A	1646.83	0.06914	2	3.83	0.54	1591.7
	2395, 20080405_100mM_S1	K.IADNFDNNANTK.F	1336.61	0.05413	2	3.5	0.58	1251.9
	5195, 20080405_25mM_S1	K.ALENPQRPLLAILGGAK.V	1761.04	0.07358	3	2.96	0.3	422.9
	2827, 20080405_100mM_S1	K.IILISHCGRPDGLR.N	1549.86	0.06658	2	2.84	0.31	431.3
	6153, 20080405_FT_S1	K.NVQIFLPVDFK.I	1319.74	0.05754	2	2.72	0.16	581.9
	3088, 20080405_25mM_S1	R.ITATLPTINHLK.K	1321.78	0.05657	2	2.64	0.36	337.3
	3155, 20080405_150mM_S1	R.VDFNVPIENGIIK.D	1457.8	0.05974	2	2.62	0.33	669.8
	2242, 20080405_200mM_S1	R.FHIEEEGK.G	988.473	0.03789	2	2.17	0.14	975.9
14	psu|PFI1445w | organism=Plasmodium_falciparum_3D7 | product=High molecular weight rhoptry protein-2 | location=MAL9:1175193-1180752(+) | length=1378					150.4		162561
	4112, 20080405_25mM_S1	K.NEHLVSEDPNDDCFINYPLATINLDISDPYK.E	3564.65	0.16477	3	7.16	0.64	2029
	2908, 20080405_FT_S1	K.SLYGNNNNNNAGSESDVTLK.S	2110.96	0.09136	2	5.82	0.51	1237.7
	2742, 20080405_FT_S1	K.GSQNTEGESEVPSDDEINK.T	2034.87	0.0877	2	5.43	0.42	1008.1
	2208, 20080405_FT_S1	K.YGAEQGVGSADSNTK.L	1483.67	0.05999	2	5.12	0.5	1863
	3778, 20080405_200mM_S1	K.LLTSYEYIDSIANNYFFLSEYK.N	2693.3	0.11772	2	5.05	0.58	1437.8
	4040, 20080405_25mM_S1	K.SPDSLDFSIPMNFFNHK.N	1995.93	0.08769	2	4.82	0.5	491.3
	3372, 20080405_100mM_S1	K.STYLTEPILTEEHFNLTHKPVYDFSSVK.H	3295.65	0.14121	3	4.4	0.56	520.5
	3551, 20080405_FT_S1	K.NNDQLTFLETQVAK.I	1620.82	0.07195	2	4.13	0.65	1728.3
	3637, 20080405_FT_S1	K.DFTQTNALTNLPNLDNK.K	1918.95	0.08452	2	3.7	0.51	1055.4
	3439, 20080405_150mM_S1	K.IRDMEYFSGDISQMNLLDYYSPMVHSESHCQEK.M	3952.73	0.16559	5	3.68	0.29	1208.8
	3053, 20080405_200mM_S1	K.YLYMDEYLSEGDK.A	1625.7	0.04155	2	3.44	0.46	928.6
	3381, 20080405_25mM_S1	K.DFTQTNALTNLPNLDNKK.T	2047.05	0.08249	3	3.34	0.35	803.7
	3175, 20080405_100mM_S1	K.KVHDFLVLTSQSNENLLPNK.E	2296.23	0.09543	3	3.25	0.5	894.7
	3136, 20080405_500mM_S1	K.YIISDDLYYVNMK.V	1636.79	0.06548	2	3.22	0.36	1167
	1564, 20080405_25mM_S1	K.NGYHVMNDDK.L	1192.51	0.0479	2	3.01	0.36	1162.7
15	psu|PF07_0033 | organism=Plasmodium_falciparum_3D7 | product=Cg4 protein | location=MAL7:451089-453710(+) | length=873					150.38		99901.3
	3962, 20080405_100mM_S1	K.NKPLYEPPVYTLNDIEAEFNEVTQLAQK.F	3263.65	0.145	3	7.01	0.56	2361.7
	2433, 20080405_25mM_S1	K.EKNEETNLDANEEQNNEAK.N	2218.97	0.09061	3	6.13	0.43	1968
	3954, 20080405_50mM_S1	R.ILLSLDDYENWLYDNIEENK.N	2499.19	0.11284	2	6.02	0.65	1732.9
	4128, 20080405_50mM_S1	K.PLYEPPVYTLNDIEAEFNEVTQLAQK.F	3021.51	0.13632	3	5.31	0.63	1951.1
	3941, 20080405_50mM_S1	R.VPFIQNFLQQYFQKPLSK.T	2225.21	0.09415	3	4.86	0.54	1944.4
	2786, 20080405_100mM_S1	K.VTHPINVEWHNINDASK.S	1973.98	0.08525	2	4.76	0.67	1550.9
	3357, 20080405_FT_S1	K.LTAYYENTPDLPSNCIK.E	1941.93	0.08659	2	4.65	0.59	778
	3390, 20080405_200mM_S1	K.IVESHVMTTFSNYDTFTFLGAQTVTK.S	2937.43	0.13468	3	4.38	0.55	687.1
	3537, 20080405_FT_S1	R.IISDNTAVALDYGMYR.M	1801.88	0.07963	2	4.32	0.55	1197.3
	3660, 20080405_50mM_S1	K.QQNLGNIINHLNNIITQCSNKPSDESQNIINR.T	3632.82	0.1669	4	4.25	0.56	904.8
	3527, 20080405_50mM_S1	K.DIFNFSEQEINMQHSDILEGER.L	2651.2	0.11948	3	3.94	0.48	1284.6
	3328, 20080405_50mM_S1	K.HLNELETIIYESR.S	1616.83	0.06571	3	3.13	0.24	789.3
	2684, 20080405_500mM_S1	K.FLNNINSLQEQEK.N	1576.8	0.0584	2	2.92	0.34	821.2
	2953, 20080405_FT_S1	K.FLVTSTASDQQNGINNK.V	1836.91	0.07842	2	2.88	0.28	437.3
	3052, 20080405_FT_S1	K.NNTPELCPMGTGR.L	1389.62	0.05876	2	2.33	0.28	374
16	psu|PF14_0425 | organism=Plasmodium_falciparum_3D7 | product=fructose-bisphosphate aldolase | location=MAL14:1843984-1845560(-) | length=369					150.3		40079.9
	3514, 20080405_50mM_S1	K.ALQENGVLLEGALLKPNMVTAGYECTAK.T	2933.51	0.13449	3	4.97	0.62	2435.5
	3835, 20080405_25mM_S1	K.NEAGVPMVNLLHNENIIPGIK.V	2272.21	0.10381	2	4.81	0.55	614.8
	3670, 20080405_200mM_S1	K.FISGAILFEETLFQK.N	1742.94	0.08171	2	4.81	0.62	2103
	2860, 20080405_500mM_S1	K.KLPADVAEELATTAQK.L	1684.91	0.075	2	4.4	0.7	2247.5
	2820, 20080405_150mM_S1	K.GKPTDLSIHETAWGLAR.Y	1851.97	0.08013	2	4.24	0.59	1102
	2444, 20080405_100mM_S1	K.GGAGGENAGASLYEK.K	1380.64	0.05522	2	4.02	0.55	1797.7
	3471, 20080405_FT_S1	K.LPADVAEELATTAQK.L	1556.82	0.07048	2	3.87	0.6	1902.3
	2933, 20080405_FT_S1	K.PNMVTAGYECTAK.T	1384.62	0.05742	2	3.65	0.37	1267.3
	3091, 20080405_25mM_S1	R.ALQASVLNTWQGKK.E	1543.86	0.06707	2	3.58	0.51	1077.4
	2462, 20080405_200mM_S1	K.STQGLDGLAER.C	1146.57	0.04656	2	2.96	0.42	1910.3
	2721, 20080405_50mM_S1	K.GILAADESTQTIK.K	1346.72	0.05583	2	2.91	0.4	1044.7
	3462, 20080405_150mM_S1	R.LVPIVEPEILADGPHSIEVCAVVTQK.V	2756.49	0.11955	3	2.88	0.37	171.8
	2283, 20080405_200mM_S1	R.AEANSLATYGK.Y	1124.56	0.04362	2	2.65	0.21	1522
	2272, 20080405_FT_S1	K.LENTIENR.A	988.506	0.03984	2	2.63	0.29	849.2
	2269, 20080405_500mM_S1	K.AREVLLQR.A	984.595	0.0222	2	2.62	0.13	608.5
17	psu|PF10_0115 | organism=Plasmodium_falciparum_3D7 | product=QF122 antigen | location=MAL10:455397-458816(+) | length=1139					140.36		131545
	2355, 20080405_50mM_S1	R.SKEEMSNNNNNNNSSSNGGAFNNSYHESR.Y	3203.31	0.1373	3	7.09	0.6	2181.9
	2303, 20080405_50mM_S1	K.NEVHAETDVTKNETQEKEEQQQEK.K	2871.32	0.12003	3	5.66	0.52	1486.8
	3975, 20080405_50mM_S1	K.NLEEIEEANTYINYLEEQLSITK.N	2756.35	0.12442	3	5.6	0.53	2298.6
	3694, 20080405_150mM_S1	K.TNLHIAGCKDDIEQFISYLQNVNFNSENK.N	3354.61	0.14475	3	5.46	0.61	1396.2
	2355, 20080405_25mM_S1	K.NNNNNNNIISNNNNNNNNNSDVKK.D	2714.22	0.11771	3	4.89	0.44	850.8
	2289, 20080405_50mM_S1	R.SKEEM*SNNNNNNNSSSNGGAFNNSYHESR.Y	3219.3	0.13345	4	4.46	0.42	440
	2384, 20080405_25mM_S1	K.QEENQELNQTEKEQEK.E	2003.92	0.08195	3	3.79	0.33	561.9
	1063, 20080405_FT_S1	K.NNNSTNTGINNSSNNNNNNK.K	2148.92	0.08958	3	3.61	0.31	667.3
	3244, 20080405_25mM_S1	K.AFPSLHDVTNMQSK.K	1574.76	0.06438	2	3.47	0.54	765.6
	1251, 20080405_FT_S1	K.NSDIEEAEEK.L	1163.51	0.04387	2	2.75	0.32	741.1
	2404, 20080405_FT_S1	K.LSSADMENK.C	994.451	0.03709	2	2.41	0.13	400.5
	2427, 20080405_50mM_S1	K.NFVHLNNK.I	985.521	0.04015	2	2.21	0.16	612.1
	1852, 20080405_FT_S1	K.QEENQELNQTEK.E	1489.68	0.06988	2	2.19	0.37	253.4
	925, 20080405_FT_S1	K.NNTTEGNEK.N	1006.44	0.0349	2	2.15	0.1	192.4
18	psu|MAL13P1.214 | organism=Plasmodium_falciparum_3D7 | product=phosphoethanolamine N-methyltransferase, putative | location=MAL13:1696925-1698144(+) | length=266					140.32		31023.5
	3706, 20080405_FT_S1	K.VLDIGSGLGGGCMYINEK.Y	1825.88	0.08233	2	6.15	0.63	2356.3
	6198, 20080405_FT_S1	K.VYEFIFGENYISSGGLEATK.K	2224.08	0.0938	2	5.98	0.73	1957.5
	3237, 20080405_100mM_S1	K.YGAHTHGIDICSNIVNMANER.V	2315.07	0.09942	2	5.73	0.68	2165.7
	3772, 20080405_200mM_S1	K.YTLITVEEYADILTACNFK.N	2207.09	0.096	2	5.11	0.66	1851
	2613, 20080405_200mM_S1	K.KILSDIELNENSK.V	1502.81	0.05998	2	4.58	0.52	1917.6
	3713, 20080405_100mM_S1	K.DLSDYWNQLLEVEHK.Y	1888.91	0.07988	2	4.08	0.39	1145.6
	2871, 20080405_500mM_S1	R.DAILHLSLENK.N	1252.69	0.04924	2	3.59	0.49	1521.7
	2368, 20080405_500mM_S1	K.YLHENKEEFLK.L	1449.74	0.05425	2	3.51	0.41	1111.6
	6848, 20080405_FT_S1	K.TFLENNQYTDEGVK.V	1657.77	0.06852	2	3.51	0.53	779
	2841, 20080405_100mM_S1	K.ILSDIELNENSK.V	1374.71	0.05571	2	3.5	0.47	1747.5
	3051, 20080405_200mM_S1	K.IIFEANDILTK.E	1276.71	0.05144	2	3.35	0.38	698
	4969, 20080405_25mM_S1	K.WLKPTGTLLITDYCATEK.E	2053.07	0.08781	3	3.19	0.35	1082.8
	3735, 20080405_FT_S1	K.EFPENNFDLIYSR.D	1643.77	0.07622	2	2.78	0.36	362.9
	5735, 20080405_FT_S1	K.FISLDDGWSR.K	1195.57	0.04973	2	2.48	0.26	661.4
19	psu|PFI0755c | organism=Plasmodium_falciparum_3D7 | product=6-phosphofructokinase, putative | location=MAL9:650576-654832(-) | length=1418					140.31		159351
	4668, 20080405_25mM_S1	K.IPTSVVGIPLTGSNNLIHELIETCVGFDSSTK.V	3341.73	0.13876	3	6.18	0.66	963.6
	3774, 20080405_FT_S1	K.ALASEYQILDENYGDEFINK.N	2332.1	0.10674	2	6.05	0.65	2448.1
	4368, 20080405_25mM_S1	K.NYGVILLPEGLIEFVPEMK.I	2161.16	0.09648	2	5.18	0.6	1256.2
	4039, 20080405_150mM_S1	K.KIPTSVVGIPLTGSNNLIHELIETCVGFDSSTK.V	3469.82	0.14804	3	5.06	0.56	749.2
	2920, 20080405_50mM_S1	K.EHGHSASLNDDLSPLQYER.T	2168	0.09405	2	4.64	0.65	754.3
	4432, 20080405_FT_S1	R.NLEDSYTNWIPAAIPFLR.I	2120.08	0.09429	2	4.38	0.45	1209.9
	4280, 20080405_FT_S1	R.YLVDLNSPLFNVLK.E	1634.92	0.07305	2	4.19	0.45	1301.7
	3590, 20080405_50mM_S1	K.YSGSFMGLTHFFGYQGR.S	1954.89	0.08628	3	3.5	0.68	1232.2
	3781, 20080405_25mM_S1	R.NLGGFNMLWSGR.G	1351.66	0.05877	2	3.37	0.48	1432.5
	3153, 20080405_50mM_S1	R.NDLVNLSGVDHGHLTSEWVSK.L	2307.14	0.09715	3	3.06	0.43	813.6
	2759, 20080405_FT_S1	K.QYISNDPYTQK.Q	1356.64	0.05754	2	2.87	0.22	418.1
	3521, 20080405_FT_S1	R.DSGMINCLMEK.L	1240.54	0.05229	2	2.66	0.15	495.3
	4361, 20080405_FT_S1	K.EVWDFLPPIIR.D	1384.76	0.06096	2	2.6	0.38	716.5
	2277, 20080405_50mM_S1	K.EKLECEVGKR.D	1190.62	0.04631	2	2.47	0.24	398.7
20	psu|MAL8P1.17 | organism=Plasmodium_falciparum_3D7 | product=disulfide isomerase precursor, putative | location=MAL8:1207860-1209466(-) | length=483					140.3		55479.4
	4375, 20080405_FT_S1	K.TPLEEFVTSESFPLFGEINTENYR.F	2819.34	0.13189	2	6.08	0.7	1168.8
	4033, 20080405_100mM_S1	K.MDGTLNETPIKDFEWSGFPTIFFVK.A	2919.43	0.13065	3	5.71	0.58	1697.8
	3945, 20080405_FT_S1	K.ASLGLTEFPGLAFQSNEGR.Y	1994	0.09221	2	5.46	0.62	1260.3
	3738, 20080405_FT_S1	K.HATNTPISIDGVPEFEDGTSEEL.-	2458.13	0.11724	2	4.83	0.66	849.3
	3300, 20080405_100mM_S1	K.THFVLLNIPEYAEHAK.A	1881.99	0.07626	3	4.67	0.52	1715.6
	4538, 20080405_FT_S1	K.DFEWSGFPTIFFVK.A	1719.84	0.07537	2	4.08	0.6	2237.1
	4072, 20080405_25mM_S1	K.LVSIDATSENALAQEYGITGYPTLILFNKK.N	3269.73	0.15126	4	3.56	0.43	1290.1
	2931, 20080405_500mM_S1	R.LIPEYNEAANMLNEK.K	1748.85	0.07426	2	3.29	0.37	364.1
	3246, 20080405_500mM_S1	K.IVVGNSFVDVVLK.S	1388.81	0.05705	2	3.29	0.55	1283.4
	2699, 20080405_50mM_S1	K.KLEPVYEDLGRK.L	1446.8	0.05569	3	2.99	0.22	857.4
	2988, 20080405_25mM_S1	K.KLEPVYEDLGR.K	1318.7	0.0529	2	2.71	0.28	754.7
	2408, 20080405_500mM_S1	K.KYDSIIVAK.M	1036.6	0.03862	2	2.16	0.34	294.1
	2643, 20080405_200mM_S1	K.IPLPYEGER.S	1073.56	0.0429	2	2.09	0.32	326.6
	1386, 20080405_FT_S1	K.SEPIPEDDK.N	1029.47	0.0407	2	2.08	0.35	351.5
21	gi|14277739|pdb|1HYN|P Chain P, Crystal Structure Of The Cytoplasmic Domain Of Human Erythrocyte Band-3 Protein					140.3		42509.3
	2770, 20080405_150mM_S1	K.HSHAGELEALGGVKPAVLTR.S	2042.11	0.08903	2	5.91	0.69	2426.8
	3893, 20080405_50mM_S1	R.FLFVLLGPEAPHIDYTQLGR.A	2286.23	0.10454	2	5.33	0.7	1303.2
	3664, 20080405_500mM_S1	R.PHLSHLTFWSLLELR.R	1849.01	0.06815	3	4.94	0.46	2063.6
	3295, 20080405_50mM_S1	R.SGDPSQPLLPQHSSLETQLFCEQGDGGTEGHSPSGILEK.I	4062.9	0.17763	4	4.87	0.53	920.7
	3246, 20080405_200mM_S1	K.VYVELQELVMDEK.N	1594.8	0.05865	2	3.87	0.49	2672.6
	2461, 20080405_150mM_S1	K.HSHAGELEALGGVK.P	1404.72	0.05559	2	3.83	0.51	977.6
	2335, 20080405_500mM_S1	R.YQSSPAKPDSSFYK.G	1604.76	0.0601	2	3.58	0.52	1345.2
	3983, 20080405_FT_S1	R.ADFLEQPVLGFVR.L	1490.8	0.06536	2	3.35	0.51	1216.3
	3239, 20080405_500mM_S1	R.LQEAAELEAVELPVPIR.F	1877.04	0.08086	2	3.33	0.58	2023.6
	3080, 20080405_500mM_S1	K.VYVELQELVM*DEK.N	1610.8	0.05475	2	3.25	0.11	876.8
	3274, 20080405_25mM_S1	R.FIFEDQIRPQDR.E	1563.79	0.06646	2	2.88	0.3	395.9
	2238, 20080405_150mM_S1	R.AAATLMSER.V	949.477	0.0374	2	2.86	0.47	823.4
	2479, 20080405_50mM_S1	R.IDAYMAQSR.G	1054.5	0.04021	2	2.78	0.39	1240.2
	3246, 20080405_50mM_S1	R.FIFEDQIRPQDREELLR.A	2204.15	0.09966	2	2.32	0.25	94.8
22	psu|PF11_0098 | organism=Plasmodium_falciparum_3D7 | product=endoplasmic reticulum-resident calcium binding protein | location=MAL11:369675-370706(-) | length=343					130.34		39349.7
	3795, 20080405_25mM_S1	R.SDESSGVKKDDEMALDDFNFFDANK.D	2824.23	0.12742	3	6.65	0.63	2867.6
	2760, 20080405_25mM_S1	R.AFEDDDMDADNTEDDKDEADDASQQK.S	2933.1	0.18418	3	6.17	0.57	2432.9
	3585, 20080405_150mM_S1	K.LSINEVGLLIDPMKDEELKELEINEILEHHDVNK.D	3969.05	0.17641	4	5.84	0.6	913.3
	3748, 20080405_25mM_S1	K.IAVTSLTDYGDVIRYPEDFK.L	2302.16	0.10698	2	5.11	0.68	1092.2
	3510, 20080405_500mM_S1	K.DGFISLNELNDAFAQNLDAK.E	2195.06	0.09209	2	5.11	0.5	1970.4
	2839, 20080405_500mM_S1	K.VYFDPAHESGAINVNEIK.E	2002.99	0.08647	2	4.97	0.55	2348.1
	2711, 20080405_25mM_S1	R.SRAFEDDDMDADNTEDDKDEADDASQQK.S	3176.24	0.18105	4	4.95	0.54	1540.4
	3474, 20080405_200mM_S1	K.EITEEELNTWSSFLK.N	1825.89	0.07658	2	4.71	0.52	1293.9
	2542, 20080405_50mM_S1	K.QVQAEMGQIDSDK.D	1448.67	0.0612	2	3.77	0.46	844.3
	3964, 20080405_25mM_S1	K.LSINEVGLLIDPMKDEELK.E	2156.15	0.09134	3	3.22	0.55	661.8
	2968, 20080405_50mM_S1	K.KITYDLWNEK.A	1309.68	0.05437	2	3.15	0.39	1020.5
	2117, 20080405_FT_S1	K.QVQAEM*GQIDSDK.D	1464.66	0.047	2	2.91	0.46	479.8
	2618, 20080405_25mM_S1	K.RFQIVDK.D	905.52	0.03374	2	2.06	0.13	642.3
23	psu|PFE0585c | organism=Plasmodium_falciparum_3D7 | product=myo-inositol 1-phosphate synthase, putative | location=MAL5:520718-522691(-) | length=604					130.31		69068.6
	3063, 20080405_50mM_S1	R.KEDENFIYSNYEHVETQVEK.D	2501.15	0.10398	3	5.92	0.47	2823.7
	4142, 20080405_25mM_S1	K.LIDIYNPENIVYGGWDINNMNLK.D	2708.34	0.1292	2	5.55	0.57	1889.9
	2938, 20080405_50mM_S1	K.KTNEDEHLLNENIQIEDYK.L	2345.13	0.09921	3	5.24	0.5	1654.8
	3695, 20080405_FT_S1	K.VSADIEDDCTYVESLEK.Q	1915.85	0.08586	2	5.09	0.49	1529.8
	3381, 20080405_100mM_S1	K.SNLGYEVMLDRKEDENFIYSNYEHVETQVEK.D	3778.75	0.1559	4	4.92	0.45	1397.5
	4340, 20080405_FT_S1	R.IISGLPIDAHIDLPYMI.-	1881.02	0.08526	2	4.37	0.49	1093.7
	4000, 20080405_150mM_S1	R.HSFFSQLESLWNFVR.I	1896.94	0.08183	2	4.03	0.59	1512.5
	3724, 20080405_100mM_S1	K.NIPHIPGVNDTFLNILHACK.K	2216.16	0.09256	3	3.27	0.55	1300.5
	2847, 20080405_200mM_S1	K.NLSSDLQFYSK.K	1301.64	0.05058	2	3.19	0.31	945.5
	4092, 20080405_FT_S1	K.QNNLNELIVLWSGNTEK.N	1972.01	0.08426	3	3.05	0.39	716.7
	2222, 20080405_100mM_S1	K.LSHTILKPK.Y	1036.65	0.04069	2	2.52	0.29	526.6
	2152, 20080405_200mM_S1	K.GNFIAGNQQR.R	1104.55	0.0407	2	2.3	0.25	708.2
	2401, 20080405_500mM_S1	K.SIVSYNHLGNNDGK.N	1517.73	0.06048	2	2.21	0.34	331.5
24	psu|PF13_0305 | organism=Plasmodium_falciparum_3D7 | product=elongation factor 1 alpha | location=MAL13:2265234-2266565(+) | length=443					122.33		48927.9
	3458, 20080405_50mM_S1	K.KVGYQADKVDFIPISGFEGDNLIEK.S	2782.43	0.1199	3	5.71	0.36	1979.8
	3143, 20080405_25mM_S1	K.EVLEEARPGDNIGFNVK.N	1886.96	0.08355	2	5.42	0.48	1328.4
	3873, 20080405_100mM_S1	K.NMITGTSQADVALLVVPAEVGGFEGAFSK.E	2908.48	0.12846	3	5.01	0.6	1684.6
	2986, 20080405_500mM_S1	K.KPMVVETFTEYPPLGR.F	1863.97	0.07927	2	4.98	0.65	1955.5
	2921, 20080405_200mM_S1	K.FTAQVIILNHPGEIK.N	1679.95	0.07084	2	4.42	0.54	1227.4
	3441, 20080405_150mM_S1	K.VDFIPISGFEGDNLIEK.S	1892.96	0.08122	2	4.33	0.5	771
	2318, 20080405_50mM_S1	K.YSEDRYEEIKK.E	1459.71	0.05876	2	3.33	0.24	737.8
	3020, 20080405_500mM_S1	R.YFFTVIDAPGHK.D	1394.71	0.0387	3	3.09	0.4	723.4
	3189, 20080405_150mM_S1	R.TLIEALDTMEPPK.R	1457.76	0.06071	2	3.09	0.51	859.8
	3230, 20080405_50mM_S1	R.TLIEALDTMEPPKRPYDK.P	2117.09	0.08969	3	2.99	0.39	418.8
	2585, 20080405_200mM_S1	K.FLNIDSK.I	836.451	0.04198	2	2.57	0.13	786.7
	5377, 20080405_50mM_S1	K.EHALLAFTLGVK.Q	1298.75	0.05158	3	2.51	0.3	341.2
	2874, 20080405_50mM_S1	R.QTIAVGIIK.S	942.598	0.04069	2	2.41	0.12	250.4
25	psu|MAL7P1.208 | organism=Plasmodium_falciparum_3D7 | product=rhoptry-associated membrane antigen, RAMA | location=MAL7:394420-396777(+) | length=786					114.32		95586.2
	3469, 20080405_FT_S1	K.INDELLTDQGPNEDTLLENNNK.I	2499.18	0.11797	2	6.27	0.62	1978.5
	3668, 20080405_FT_S1	K.SQMILEEEPEENFEEDADEELNK.L	2767.18	0.12602	2	5.95	0.49	884.6
	3535, 20080405_25mM_S1	K.MVFYDLYKPEENESYYEK.K	2347.05	0.10527	2	5.23	0.64	1412.6
	2324, 20080405_100mM_S1	K.KKEEDESYNTFNGTK.K	1789.82	0.07317	2	4.79	0.52	1984
	3615, 20080405_FT_S1	K.YLDDLIDEEQTIK.D	1594.78	0.06987	2	4.48	0.39	1997.5
	3158, 20080405_25mM_S1	K.NEEFKNEDMSYDEYMGYK.K	2291.91	0.09702	3	4.3	0.36	1396.6
	3197, 20080405_50mM_S1	K.QNDMEDQEDNEEYKFEEENKEDLLDVQQDEELPSEGK.Q	4487.9	0.19838	4	4.14	0.38	699.9
	3001, 20080405_50mM_S1	K.NEEFKNEEFKNEDMSYDEYMGYK.K	2939.2	0.11806	4	3.97	0.52	771.6
	2463, 20080405_50mM_S1	K.NEESKNEEFKNEEFK.N	1900.86	0.07449	3	3.95	0.2	888.6
	2076, 20080405_25mM_S1	K.YEEFKNEESK.N	1302.58	0.04209	3	2.83	0.31	534.4
	2472, 20080405_50mM_S1	K.NEEFKNEESKNEEFK.N	1900.86	0.07578	3	2.67	0.36	564.7
	2691, 20080405_FT_S1	K.NNTSNSFLEK.D	1153.55	0.04692	2	2.26	0.34	254.5
26	psu|PF11_0208 | organism=Plasmodium_falciparum_3D7 | product=phosphoglycerate mutase, putative | location=MAL11:761694-762817(+) | length=250					100.33		28752.1
	3985, 20080405_50mM_S1	K.HLDNLSEADVLELNIPTGVPLVYELDENLK.P	3362.74	0.15684	3	5.57	0.49	1298.8
	4179, 20080405_25mM_S1	R.VLPFWFDHIAPDILANK.K	1996.07	0.08696	2	5.06	0.6	1019.8
	2881, 20080405_100mM_S1	K.HYYLLDSEELKK.K	1537.79	0.06109	2	4.2	0.49	1814.7
	2616, 20080405_100mM_S1	K.EDNRWPGHNVVYK.N	1613.78	0.0656	2	3.54	0.34	512
	3434, 20080405_25mM_S1	K.FTGWTDVPLSEKGEEEAIAAGK.Y	2335.15	0.10221	3	3.12	0.42	818.9
	2440, 20080405_50mM_S1	R.HYGSLQGLNK.S	1116.58	0.0435	2	3.07	0.42	681.4
	3259, 20080405_25mM_S1	K.HYYLLDSEELK.K	1409.69	0.05217	2	2.91	0.59	1462.9
	2971, 20080405_500mM_S1	K.FDVVYTSVLK.R	1170.64	0.04644	2	2.79	0.35	1154.9
	2825, 20080405_500mM_S1	K.TADLLHVPVVK.T	1191.71	0.04375	2	2.64	0.41	889.2
	2186 - 2188, 20080405_500mM_S1	K.VMVAAHGNSLR.G	1154.61	0.03863	2	2.43	0.37	574.4
27	psu|PF14_0655 | organism=Plasmodium_falciparum_3D7 | product=RNA helicase-1, putative | location=MAL14:2825306-2826854(+) | length=398					100.32		45281.5
	3562, 20080405_100mM_S1	R.GIDVQQVSLVINYDLPASPDTYIHR.I	2813.45	0.1218	3	5.73	0.6	1525.9
	3192, 20080405_FT_S1	K.PILNGYDTIGQAQSGTGK.T	1819.92	0.07793	2	5.68	0.7	2102.1
	4159, 20080405_25mM_S1	K.KIESYYSTQIEEMPLEVADYL.-	2521.21	0.11479	2	5.51	0.58	1232.2
	3907, 20080405_150mM_S1	K.KLVPDIQVALFSATMPQEILELTTR.F	2813.55	0.12192	3	4.8	0.58	911.5
	2501, 20080405_500mM_S1	K.KVDILTQEMHNR.L	1483.77	0.05755	2	3.89	0.43	1358.4
	4397, 20080405_FT_S1	K.IESYYSTQIEEMPLEVADYL.-	2393.11	0.10747	2	3.7	0.5	781
	4240, 20080405_50mM_S1	K.LVPDIQVALFSATMPQEILELTTR.F	2685.45	0.11869	3	3.44	0.51	623.2
	3029, 20080405_25mM_S1	K.KDELTLEGIR.Q	1173.65	0.04753	2	2.81	0.3	821.5
	2686, 20080405_200mM_S1	R.GIYSYGFEK.P	1063.51	0.03948	2	2.37	0.42	694.9
	3752, 20080405_FT_S1	K.VVLALGDYLK.V	1090.65	0.04619	2	2.06	0.19	340.8
28	psu|PFF1300w | organism=Plasmodium_falciparum_3D7 | product=pyruvate kinase, putative | location=MAL6:1078996-1081321(+) | length=511					100.29		55625.1
	4283, 20080405_FT_S1	K.LLYQSLVNAIETPISVQEAVAR.S	2414.33	0.10991	2	5.81	0.68	1570.1
	3687, 20080405_25mM_S1	K.VLETHEDHVITEVLNSAVIGER.K	2460.27	0.111	3	4.41	0.5	2149.4
	3002, 20080405_150mM_S1	K.KLPQSVKPGNIILIADGSVSCK.V	2267.28	0.09031	3	4.38	0.5	1279.4
	3057, 20080405_500mM_S1	K.IENIEGIIHFDK.I	1427.75	0.06011	2	4.01	0.49	2155.9
	2000, 20080405_150mM_S1	R.FNFSHGSHEDHK.E	1441.62	0.05437	2	3.83	0.53	1097.1
	4653, 20080405_25mM_S1	K.NDILNFAIPMGCNFIAASFIQSADDVR.L	2942.42	0.13297	3	3.76	0.47	969.3
	3111, 20080405_FT_S1	K.NSAAGASMQSAANITLR.Q	1662.82	0.06927	2	3.69	0.48	1186.6
	3783, 20080405_100mM_S1	K.AQELRPNCLLGMLLDTK.G	1915.01	0.08194	3	3.46	0.29	1324.8
	5758 - 5763, 20080405_100mM_S1	R.SAVETAESIQASLIIALTETGYTAR.L	2595.35	0.10642	3	3.12	0.38	877.2
	2987, 20080405_25mM_S1	R.QILEPNNVNLR.S	1309.72	0.05229	2	2.28	0.31	319.1
29	psu|PFF0220w | organism=Plasmodium_falciparum_3D7 | product=hypothetical protein, expressed | location=MAL6:189009-198075(+) | length=2874					100.27		334203
	3099, 20080405_100mM_S1	K.NSTSHEINVDNMNNYMHHLYNNNDMTK.M	3250.37	0.12343	4	5.33	0.57	1266.6
	2459, 20080405_FT_S1	K.NSNNNDTVGNSSSTEDINK.V	2009.86	0.08513	2	5.01	0.62	1199.2
	4675, 20080405_25mM_S1	R.FNDMFPFGSFPFVLPLTSMK.K	2322.13	0.10722	2	4.77	0.65	636.2
	2151, 20080405_100mM_S1	K.NSVSNHNSSMNHMNNNMNK.L	2173.89	0.08359	3	4.74	0.64	704.7
	2360, 20080405_100mM_S1	K.FHDNNMSNLNNNNNNNNNNNHNNNNNNNNFDHNNR.N	4178.67	0.17658	5	4.73	0.55	1169.4
	3227, 20080405_50mM_S1	K.SYVHENYVFGDNQINNYYWNK.Q	2667.19	0.11381	3	4.32	0.56	1203.8
	1150, 20080405_25mM_S1	K.NDNHDNNVSIAEENKK.F	1840.84	0.06424	3	3.87	0.35	1151.2
	2100, 20080405_25mM_S1	R.LNDEHDFNNEK.N	1374.59	0.04949	2	3.65	0.48	882.8
	2182, 20080405_100mM_S1	R.SVSNMHMSHVNR.N	1398.64	0.05657	2	3.4	0.45	1016.1
	2946, 20080405_100mM_S1	K.HMNNFGNNQLPYIQHMNNNESGAGGAGGPNDIVADHSK.R	4019.79	0.17274	5	3.01	0.34	450.3
30	psu|PF14_0102 | organism=Plasmodium_falciparum_3D7 | product=rhoptry-associated protein 1, RAP1 | location=MAL14:420442-422790(+) | length=782					100.27		89996.4
	3236, 20080405_25mM_S1	R.SASAAAILEEDDSKDDMEFK.A	2171.96	0.096	2	5.16	0.55	2336.1
	4162, 20080405_FT_S1	K.NTLTPLEELYPTNVNLFNYK.Y	2383.22	0.10869	2	5.13	0.47	1501.7
	3097, 20080405_25mM_S1	K.NEGDLVAQKEEFEYDENMEK.A	2417.04	0.10601	2	4.71	0.6	1379.5
	2916, 20080405_25mM_S1	K.RSASVAGIVGADEEAPPAPK.N	1922	0.08147	2	4.24	0.54	1136.7
	3596, 20080405_100mM_S1	R.HNFLLDYHFNSIFEK.E	1923.94	0.07847	3	4.21	0.53	1787.9
	3379, 20080405_50mM_S1	K.YSTSHIYFDPTVASYAYYNLDRR.T	2802.32	0.12332	3	4.18	0.57	863.2
	3066, 20080405_FT_S1	K.TDMLSLQNEESK.I	1394.65	0.05595	2	3.39	0.37	1455.2
	3594, 20080405_25mM_S1	K.YSLNNMEENINILK.N	1694.84	0.07475	2	2.95	0.34	293.3
	1310, 20080405_25mM_S1	K.TSTPSGTQTSGLK.S	1264.64	0.05058	2	2.7	0.47	351.3
	3975, 20080405_FT_S1	R.TMVTIINDYFEAK.K	1544.77	0.06877	2	2.55	0.43	468.3
31	psu|PFI0265c | organism=Plasmodium_falciparum_3D7 | product=RhopH3 | location=MAL9:270738-274787(-) | length=897					90.38		104789
	2825, 20080405_100mM_S1	R.KQDVLYETDKPQTMDEASYEETVDEDAHHVNEK.Q	3893.73	0.17056	4	7.61	0.64	2848.4
	3684, 20080405_50mM_S1	K.PQSVWNVPIFDIYKPK.N	1931.04	0.08506	3	5.66	0.58	2155.2
	3891, 20080405_FT_S1	K.NLEEISEIPVQLETSNDGIGYR.K	2476.22	0.11578	2	5.34	0.6	1032.9
	2710, 20080405_FT_S1	K.STSAASTSDEISGSEGPSTESTSTGNQGEDK.T	3004.26	0.13652	2	4.82	0.74	1183.2
	3146, 20080405_FT_S1	K.EMEELEEAEGTSNLK.K	1708.76	0.07378	2	4.41	0.53	3141.5
	3573, 20080405_500mM_S1	K.NLIFLSFHDDIPNNPYYNVELQEIVK.L	3134.58	0.09043	3	4.36	0.43	1195.4
	3685, 20080405_200mM_S1	K.HPSADLCEHLQFLFESLK.N	2114.04	0.07431	3	4.22	0.41	1246.4
	3449, 20080405_FT_S1	K.EYEEPFVNPVMK.F	1481.7	0.06157	2	2.61	0.47	523.9
	2680, 20080405_500mM_S1	K.QHSAHFLDAIAEK.D	1466.74	0.05901	2	2.18	0.11	121.9
32	psu|PFL2215w | organism=Plasmodium_falciparum_3D7 | product=actin | location=MAL12:1920771-1921901(+) | length=376					90.36		41844
	3697, 20080405_25mM_S1	R.TTGIVLDSGDGVSHTVPIYEGYALPHAIMR.L	3169.6	0.14231	3	6.56	0.61	1492.4
	5208, 20080405_FT_S1	K.DLYGNIVLSGGTTMYEGIGER.L	2245.08	0.1104	2	4.79	0.6	1705.1
	3191, 20080405_25mM_S1	R.AAPEEHPVLLTEAPLNPK.G	1926.03	0.08074	2	4.74	0.6	1468.3
	2827, 20080405_25mM_S1	K.EAAGIHTTTFNSIK.K	1489.76	0.0811	2	3.3	0.58	593.7
	982, 20080405_FT_S1	K.TSEQSSDIEK.S	1123.51	0.04351	2	3.29	0.29	965.4
	2828, 20080405_50mM_S1	K.NPGIMVGMEEK.D	1204.57	0.05083	2	2.82	0.32	364.9
	2736, 20080405_200mM_S1	R.SVFPSIVGRPK.N	1186.69	0.0479	2	2.52	0.19	526.1
	1044, 20080405_FT_S1	K.AGVAGDDAPR.S	928.448	0.02996	2	2.41	0.29	828.2
	2749, 20080405_FT_S1	R.GYGFSTSAEK.E	1046.48	0.04314	2	2.32	0.48	1065.2
33	psu|PFL1170w | organism=Plasmodium_falciparum_3D7 | product=polyadenylate-binding protein, putative | location=MAL12:988620-991247(+) | length=875					90.35		97169.2
	2507, 20080405_150mM_S1	R.HQQAAQQQAVHQQAVHQQAAQQQLNFNTNLR.G	3563.77	0.1476	4	6.87	0.57	2005.7
	2071, 20080405_FT_S1	K.EEATASTSGAANQTTGTDADK.T	2025.88	0.08379	2	6.31	0.71	1575
	3045, 20080405_150mM_S1	R.HHMNNPLNTPMQYASPQSPQLQFSQNTLSYGR.P	3686.72	0.15053	4	5.03	0.58	1168.7
	2404, 20080405_25mM_S1	K.QQNAASQANQMNHQAQPQGAQAQQK.N	2705.26	0.11594	3	4.09	0.47	536.2
	3588, 20080405_500mM_S1	K.ITGMMLEMDNSELLILLENEEQLKK.K	2934.49	0.13505	3	3.72	0.39	1043.9
	3598, 20080405_FT_S1	K.FCFINYADAESAK.N	1478.66	0.0645	2	2.98	0.52	1463.7
	6866 - 6904, 20080405_25mM_S1	K.KEEATASTSGAANQTTGTDADK.T	2153.98	0.07533	3	2.94	0.27	538.2
	2370, 20080405_150mM_S1	K.NPQQMQQVPQGNNFK.F	1757.84	0.07463	2	2.84	0.45	277.4
	3257, 20080405_150mM_S1	R.ELFEPFGTITSAK.V	1439.74	0.06279	2	2.56	0.35	370.2
34	psu|PF14_0378 | organism=Plasmodium_falciparum_3D7 | product=triose-phosphate isomerase | location=MAL14:1622519-1623555(+) | length=248					90.31		27917.3
	4072, 20080405_FT_S1	R.ILYGGSVNTENCSSLIQQEDIDGFLVGNASLK.E	3384.66	0.15635	3	6.25	0.56	3027.5
	3548, 20080405_200mM_S1	K.SLTNSFNNLDFDPSKLDVVVFPVSVHYDHTR.K	3562.76	0.15525	3	5.9	0.54	1335.9
	3275, 20080405_50mM_S1	K.LDVVVFPVSVHYDHTR.K	1882.98	0.07976	2	4.17	0.51	1212.3
	3514, 20080405_200mM_S1	K.DLNIEYVIIGHFER.R	1717.89	0.07047	3	3.71	0.47	757.4
	2368, 20080405_50mM_S1	K.YFHETDEDVREK.L	1567.7	0.06572	2	3.52	0.47	1527.4
	3577, 20080405_FT_S1	K.SLTNSFNNLDFDPSK.L	1698.8	0.07487	2	3.31	0.36	848.7
	3516, 20080405_150mM_S1	K.SLTNSFNNLDFDPSKLDVVVFPVSVHYDHTRK.L	3690.85	0.15771	6	3.25	0.35	1237.3
	2772, 20080405_200mM_S1	K.YFVAANWK.C	998.509	0.04515	2	2.21	0.18	664.6
	2216, 20080405_200mM_S1	K.TATPEQAQLVHK.E	1322.71	0.04778	2	2.03	0.37	160.6
35	gi|124803934|ref|XP_001347854.1| GTP-binding nuclear protein ran/tc4 [Plasmodium falciparum 3D7]					90.26		24859.8
	2784, 20080405_100mM_S1	R.RLSNQPNLVFVGEHAK.A	1808.98	0.07781	2	4.5	0.65	1805.2
	2945, 20080405_100mM_S1	K.KYIPTLGVEVHPLK.F	1593.94	0.06853	2	4.29	0.52	1150.3
	2833, 20080405_200mM_S1	K.TQFNVWDTAGQEK.F	1523.71	0.06573	2	4.09	0.49	1344.7
	3824, 20080405_FT_S1	K.APEFQIDLNIVR.E	1414.77	0.06255	2	3.57	0.5	1541.9
	2715, 20080405_200mM_S1	R.LSNQPNLVFVGEHAK.A	1652.88	0.06571	3	3.31	0.39	1077.6
	2090, 20080405_150mM_S1	K.RHLTGEFEK.K	1116.58	0.04106	2	2.94	0.36	1317.2
	2530, 20080405_500mM_S1	K.RNLQYYDLSAR.S	1398.71	0.04656	2	2.77	0.25	534.9
	2698, 20080405_150mM_S1	R.NLQYYDLSAR.S	1242.61	0.04839	2	2.67	0.25	1171.1
	2204, 20080405_50mM_S1	R.HLTGEFEK.K	960.479	0.03978	2	2.26	0.36	467.8
36	psu|PFE1195w | organism=Plasmodium_falciparum_3D7 | product=karyopherin beta | location=MAL5:998748-1002119(+) | length=1123					90.25		127272
	4583, 20080405_50mM_S1	R.EQAVTAIAVIAGVIEEDFLK.Y	2116.15	0.08623	2	5.01	0.57	1527.4
	4080, 20080405_50mM_S1	K.SVHGCIPLILQSLSLMAK.N	1910.06	0.08231	3	4.89	0.5	1923.7
	4019, 20080405_25mM_S1	K.NLIDLVSQNHPLLFGK.D	1808.01	0.07952	2	4.52	0.65	1834.1
	4291, 20080405_100mM_S1	K.SVNLWDFFMNPLLLNINHADDK.V	2616.29	0.10563	3	3.95	0.44	575.6
	3058, 20080405_FT_S1	K.SELISNIGTETDK.M	1406.7	0.05644	2	3.68	0.59	1671
	3014, 20080405_50mM_S1	K.VWLNHLPIKEDDAEGR.R	1891.97	0.0781	3	3.49	0.43	1325
	3139, 20080405_25mM_S1	K.SYLNNLASSTLSHK.Q	1534.79	0.06487	2	3.33	0.25	645.9
	4583, 20080405_25mM_S1	K.EYISAIDNAIAALGDVVLMHTSK.F	2431.25	0.11008	3	3.16	0.55	958.8
	2490, 20080405_100mM_S1	K.KLNNILNPNRK.-	1323.79	0.05339	2	3.03	0.39	500.6
37	psu|PF14_0439 | organism=Plasmodium_falciparum_3D7 | product=leucine aminopeptidase, putative | location=MAL14:1893143-1894960(-) | length=605					90.23		67777.8
	2600, 20080405_500mM_S1	K.HLGVYINNADTYKEEVEK.A	2122.05	0.07101	3	4.66	0.55	1102.9
	3677, 20080405_500mM_S1	K.TSNEPVWWLPIINEYR.A	2017.02	0.09673	2	4.07	0.6	759.1
	2840, 20080405_25mM_S1	K.NSYRPGDIITASNGK.T	1592.8	0.06536	2	3.58	0.5	964.1
	3321, 20080405_200mM_S1	R.LTLADALVYAEK.L	1306.73	0.0573	2	3.45	0.45	919.2
	3477, 20080405_500mM_S1	K.EFVQNTAWAHIDIAGVSWNFK.A	2433.2	0.10947	3	3.04	0.34	797.5
	3270, 20080405_FT_S1	K.GITFDSGGYNLK.A	1271.63	0.05376	2	2.67	0.31	970.7
	2739, 20080405_50mM_S1	K.YADINNISSSVK.A	1310.66	0.04277	2	2.57	0.45	903.5
	2763, 20080405_50mM_S1	K.FIHLTYK.S	921.519	0.03722	2	2.24	0.24	663.7
	2889, 20080405_100mM_S1	K.HFYMFNDNK.N	1215.53	0.04606	2	2.18	0.31	1000.7
38	psu|PF11_0111 | organism=Plasmodium_falciparum_3D7 | product=asparagine-rich antigen | location=MAL11:414797-419556(+) | length=1483					88.34		173818
	2507, 20080405_FT_S1	K.TTDETENNNVENNEANGDSNANAASGK.S	2780.15	0.11698	3	6.76	0.67	2373.7
	2823, 20080405_FT_S1	K.VVDNNFNNSDMNNNMK.Q	1869.79	0.0822	2	5.31	0.54	1433.9
	2973, 20080405_25mM_S1	K.REDNNTAPYNSGVNLSSSSNFR.N	2429.11	0.10019	3	5.29	0.6	1298.7
	2812, 20080405_25mM_S1	K.NLANLNHSGNTNSNNMVNDMNNK.K	2530.12	0.14567	3	4.95	0.53	2007
	2469, 20080405_100mM_S1	K.KLSHLNNNTTNNNNINEFNK.D	2343.14	0.09721	3	4.85	0.42	1305.2
	2313, 20080405_50mM_S1	K.NQNYLNNNHMNK.Q	1503.68	0.05925	2	4.02	0.11	786.4
	2603, 20080405_50mM_S1	K.GSYLNNNQQVGGSNVHMNHQQNNMLNDK.M	3155.41	0.12904	4	3.29	0.24	840.1
	2361, 20080405_25mM_S1	R.THLLVEQK.E	967.557	0.03923	2	2.72	0.38	848.1
	4741, 20080405_FT_S1	K.NFNKNMDNNNITR.D	1594.74	0.10918	2	2	0.11	349.7
39	psu|PF14_0257 | organism=Plasmodium_falciparum_3D7 | product=hypothetical protein, conserved | location=MAL14:1092878-1093723(+) | length=281					80.38		32985.9
	4152, 20080405_100mM_S1	R.LCLNQTGIQTLENIPSIATLNVLELTDNHLSSVEVLK.Y	4033.15	0.18405	3	7.3	0.66	1505.7
	3684, 20080405_25mM_S1	K.DATNEHAYESLNELILDGK.K	2132.01	0.09477	2	5.43	0.58	3364.6
	3473, 20080405_25mM_S1	K.DATNEHAYESLNELILDGKK.L	2260.11	0.09806	3	5.31	0.43	1423.5
	3717, 20080405_FT_S1	R.LGVQFNPFADNPNYR.K	1751.85	0.08	2	4.09	0.54	1285.5
	2526, 20080405_50mM_S1	K.RKQDALDNTNDMDLK.K	1776.85	0.0698	3	3.62	0.47	942.2
	2840, 20080405_500mM_S1	K.YIVQNFPNIK.T	1235.68	0.04827	2	2.67	0.22	709.9
	3354, 20080405_500mM_S1	K.ELFEFLPNVK.I	1235.67	0.05254	2	2.35	0.28	617.1
	2697, 20080405_150mM_S1	K.NINDFETLK.E	1093.55	0.04204	2	2.09	0.31	387.2
40	psu|PF11_0086 | organism=Plasmodium_falciparum_3D7 | product=hypothetical protein | location=MAL11:301283-311287(-) | length=3334					80.38		381637
	2766, 20080405_50mM_S1	K.RFNNNMNNMNNINNVNNMNSGYNNNMNNK.N	3432.44	0.14841	3	6.76	0.52	1729.8
	2251, 20080405_25mM_S1	K.DESSVHSFNSSR.L	1351.59	0.05644	2	4.19	0.39	1293.7
	2584, 20080405_25mM_S1	K.MSEIHTNNENNYVGNK.N	1863.83	0.07535	3	3.46	0.46	700.9
	2620, 20080405_FT_S1	K.DIVASNNMSNTSK.S	1380.64	0.05523	2	3.22	0.5	1105.2
	1243, 20080405_FT_S1	R.LSGNVNNENMK.K	1219.57	0.04704	2	3.02	0.37	1091.6
	2291, 20080405_FT_S1	K.VQNADEIEENK.E	1288.6	0.04985	2	2.84	0.26	511
	2795, 20080405_25mM_S1	R.NSVGVTANAVGSTPGSSNTFSHR.Q	2247.07	0.13047	3	2.67	0.29	411.7
	1851, 20080405_25mM_S1	K.VQNADEIEENKEK.K	1545.74	0.06328	2	2.67	0.27	256.2
41	psu|PF10_0084 | organism=Plasmodium_falciparum_3D7 | product=tubulin beta chain, putative | location=MAL10:360625-362480(-) | length=445					80.36		49718.9
	3691, 20080405_100mM_S1	R.AGPFGQLFRPDNFVFGQTGAGNNWAK.G	2796.36	0.12431	3	7.21	0.54	1983.7
	4292, 20080405_25mM_S1	K.GHYTEGAELIDAVLDVVR.K	1957	0.08648	2	6.15	0.55	3169.4
	3887, 20080405_150mM_S1	K.VSDTVVEPYNATLSVHQLVENADEVQVIDNEALYDICFR.T	4408.13	0.19125	3	5.82	0.66	935.5
	3933, 20080405_50mM_S1	K.LTTPTYGDLNHLVSAAMSGVTCSLR.F	2607.29	0.11942	3	5.48	0.63	2305.4
	3499, 20080405_25mM_S1	K.NSSYFVEWIPHNTK.S	1721.83	0.07719	2	4.17	0.57	1017
	3816, 20080405_50mM_S1	R.LHFFMIGFAPLTSR.G	1636.87	0.06986	3	3.9	0.11	1242.6
	3863, 20080405_50mM_S1	K.GHYTEGAELIDAVLDVVRK.E	2085.1	0.09121	4	3.14	0.24	1266.5
	3260, 20080405_500mM_S1	K.LAVNLIPFPR.L	1139.69	0.04656	2	3.08	0.32	877
42	psu|MAL8P1.69 | organism=Plasmodium_falciparum_3D7 | product=14-3-3 protein homologue, putative | location=MAL8:831139-832346(+) | length=256					80.33		29457.3
	4210 - 4212, 20080405_200mM_S1	K.KVEEELNNICQDILNLLTK.K	2229.18	0.09417	2	6.53	0.59	2071.6
	3785, 20080405_FT_S1	R.AFDDAITEFDNVSEDSYK.D	2065.89	0.09599	2	6.28	0.71	2353
	3146, 20080405_25mM_S1	R.TLVEQCVNNDKDELTVEER.N	2234.06	0.0999	2	5.38	0.64	1643.4
	3571, 20080405_25mM_S1	K.RAFDDAITEFDNVSEDSYK.D	2221.99	0.0999	2	4.88	0.61	2283.3
	2894, 20080405_25mM_S1	K.ATDIAENELPSTHPIR.L	1763.89	0.0739	2	4.45	0.53	1453.5
	3068, 20080405_25mM_S1	K.LAEQAERYDEMADAMR.T	1898.84	0.07749	3	3.27	0.28	1363.4
	1231, 20080405_FT_S1	K.EASNCAQEAYQK.A	1341.57	0.05291	2	3.18	0.51	1237
	3009, 20080405_FT_S1	R.YISEFSCDEGK.K	1277.54	0.05217	2	2.71	0.24	475.1
43	psu|PFF0940c | organism=Plasmodium_falciparum_3D7 | product=cell division cycle protein 48 homologue, putative | location=MAL6:815619-818244(-) | length=828					80.29		92329.1
	4452, 20080405_FT_S1	R.AAAPCVLFFDELDSIGTQR.G	2053.01	0.09306	2	5.52	0.53	2078.1
	3319, 20080405_FT_S1	R.LIVEEATNDDNSVVALNTK.R	2045.04	0.0916	2	4.56	0.47	2153.9
	3517, 20080405_150mM_S1	K.NLFFIGATNRPELLDEALLRPGR.L	2612.43	0.11082	3	4.23	0.48	911.6
	2850, 20080405_FT_S1	R.GQVVVIAATNR.Q	1127.65	0.04606	2	3.79	0.44	1183.3
	3722, 20080405_FT_S1	R.VMNQLLTEIDGVGPK.K	1613.86	0.07378	2	3.49	0.55	728.2
	939, 20080405_FT_S1	K.TEQQANDQQK.N	1189.54	0.04595	2	2.78	0.3	745.1
	1025, 20080405_FT_S1	R.GSSLGDGSGAGDR.V	1135.5	0.06828	2	2.57	0.2	1006
	1217, 20080405_FT_S1	K.ALVDENNGENK.V	1202.56	0.04851	2	2.52	0.33	401.5
44	psu|PF11_0313 | organism=Plasmodium_falciparum_3D7 | product=ribosomal phosphoprotein P0 | location=MAL11:1165219-1166169(+) | length=316					80.27		34945.3
	4144, 20080405_50mM_S1	K.NIVALIIDSDYTFPLMENIK.K	2309.21	0.10332	2	5.06	0.62	1236.3
	4382, 20080405_25mM_S1	R.LGVIAPIDVFIPPGPTGMDPSHTSFFQSLGISTK.I	3526.83	0.1594	3	4.52	0.56	828.4
	2807, 20080405_100mM_S1	K.GQIEIQEHVHLIK.Q	1543.86	0.06353	2	4.19	0.46	1362.7
	3618, 20080405_25mM_S1	R.ATGVITEASYPHVFVEAFK.N	2066.06	0.08994	3	3.95	0.56	1012.3
	3381, 20080405_FT_S1	K.MVENPEAFAAVAAPASAAK.A	1844.92	0.08196	2	3.46	0.49	771.3
	2808, 20080405_FT_S1	K.VTASSATLLQK.F	1118.64	0.04387	2	2.92	0.41	903.1
	2652, 20080405_200mM_S1	K.PFSYGVDVR.T	1039.52	0.04229	2	2.82	0.34	520
	2513, 20080405_200mM_S1	K.NLQAVPQIEK.L	1139.64	0.05143	2	2.71	0.22	429.8
45	psu|MAL13P1.308 | organism=Plasmodium_falciparum_3D7 | product=hypothetical protein, conserved | location=MAL13:2469863-2477959(+) | length=2605					78.34		290836
	4560, 20080405_FT_S1	K.EQDAALELLSSLSYISSITDK.V	2283.16	0.10405	2	5.41	0.73	1845.3
	3127, 20080405_50mM_S1	K.RGGDPGVSTAVSSIMQHENFK.R	2217.07	0.08969	3	5.31	0.63	1875.2
	4117, 20080405_150mM_S1	K.NRPSVVQGVFEFLEQVVNDEEGSK.L	2706.34	0.1157	3	5.1	0.61	1418.3
	4257, 20080405_50mM_S1	R.SNIGEFFNDLTAWLK.K	1754.87	0.07449	3	4.54	0.5	1745.6
	4384, 20080405_FT_S1	K.NFGVTLIPVLNVLK.Q	1526.93	0.06877	2	4.07	0.44	1684.9
	4160, 20080405_50mM_S1	R.SLFDAVISEIAHASTNISQTR.L	2260.16	0.09536	4	3.73	0.42	695
	4459, 20080405_50mM_S1	K.EMIDSIIQAVLTCAYDVNHQK.Q	2391.17	0.10532	3	2.66	0.31	393.1
	6153, 20080405_FT_S1	R.VEIIKSYAGLVK.D	1319.79	5e-05	2	2.3	0.25	384.8
46	gi|7669492|ref|NP_002037.2| glyceraldehyde-3-phosphate dehydrogenase [Homo sapiens]					70.4		36030.4
	3388, 20080405_50mM_S1	K.GILGYTEHQVVSSDFNSDTHSSTFDAGAGIALNDHFVK.L	4036.89	0.17738	4	6.97	0.62	2326.3
	3795, 20080405_150mM_S1	K.VIHDNFGIVEGLMTTVHAITATQK.T	2595.36	0.11344	3	6.67	0.74	1870.9
	3007, 20080405_500mM_S1	K.RVIISAPSADAPMFVMGVNHEK.Y	2369.21	0.09336	3	5.24	0.6	1955.7
	4054, 20080405_500mM_S1	K.VDIVAINDPFIDLNYMVYMFQYDSTHGK.F	3308.56	0.12265	3	4.28	0.54	500.7
	3352, 20080405_50mM_S1	K.LISWYDNEFGYSNR.V	1763.8	0.07585	2	4.11	0.59	1537.8
	3267, 20080405_500mM_S1	K.LVINGNPITIFQER.D	1613.9	0.06682	2	3.73	0.58	1256.4
	3967, 20080405_FT_S1	K.WGDAGAEYVVESTGVFTTMEK.A	2277.04	0.0983	3	2.95	0.26	321.3
47	psu|PFL2505c | organism=Plasmodium_falciparum_3D7 | product=hypothetical protein, conserved | location=MAL12:2114614-2122473(-) | length=2215					70.33		262987
	2821, 20080405_25mM_S1	K.NTTYAENNEYTSENITKPSDQNTENYGTK.M	3326.46	0.19821	3	6.6	0.66	1659.1
	3592, 20080405_25mM_S1	K.NPIGYQTSQLVFEPQNNHIGSLMVGSNK.N	3072.52	0.14023	3	6.56	0.63	1488.5
	2809, 20080405_50mM_S1	R.YTHDHDAMNSYNDNIFNNK.E	2312.96	0.09537	3	5.65	0.51	2251.8
	4038, 20080405_FT_S1	K.YLISEFDYPNFEIDDTVK.N	2208.04	0.10185	2	5.21	0.57	1189
	2571, 20080405_150mM_S1	K.YSHHYETYTLNIR.R	1696.81	0.06668	3	4.5	0.48	1280.9
	3849 - 3852, 20080405_FT_S1	K.FLADSNIPSIPYQGFSVR.R	2011.03	0.08641	2	4.13	0.57	697.3
	2354, 20080405_100mM_S1	R.RVNDGMHVTYNNR.S	1575.74	0.06474	2	3.26	0.43	617.5
48	psu|PFF1155w | organism=Plasmodium_falciparum_3D7 | product=hexokinase | location=MAL6:981067-982548(+) | length=493					70.29		55225.8
	4541, 20080405_25mM_S1	K.DLPTSPIDLVMDWYSANR.S	2093	0.09209	2	5.58	0.65	1502.1
	2975, 20080405_100mM_S1	K.HATASQLFDHFAER.I	1629.78	0.0673	2	5.36	0.67	2065.9
	4061, 20080405_200mM_S1	R.ISYSTLEEFVDNFVYELK.K	2196.07	0.09575	2	5.32	0.62	2248.9
	3998, 20080405_150mM_S1	R.ISYSTLEEFVDNFVYELKK.G	2324.17	0.09604	3	3.41	0.38	224.9
	3020, 20080405_200mM_S1	K.MISGAYLGEIVR.R	1308.7	0.0601	2	3.07	0.31	1041.8
	2407, 20080405_50mM_S1	R.KICEAVYNR.S	1095.56	0.04436	2	2.08	0.21	394.9
	1032, 20080405_FT_S1	R.ATNDPVEGR.D	958.459	0.03594	2	2.01	0.23	471
49	psu|MAL13P1.540 | organism=Plasmodium_falciparum_3D7 | product=putative hsp protein | location=MAL13:1769159-1771954(+) | length=932					70.28		108118
	4434, 20080405_FT_S1	K.YPQLTLLNSNNILGYNLFDSLK.N	2540.34	0.11406	2	5.49	0.55	1638.4
	4619, 20080405_25mM_S1	R.QDFEELIQEVIENMK.I	1864.9	0.08342	2	4.91	0.45	3165.3
	4293, 20080405_100mM_S1	K.IAGLELLGIINGVTAAAIHNVHDIPLNTTK.L	3078.73	0.12197	4	4.38	0.55	1458.3
	2551, 20080405_25mM_S1	K.KIQEMIEK.I	1018.56	0.03996	2	2.72	0.15	868.4
	2503, 20080405_50mM_S1	K.KPWAAETIK.M	1043.59	0.04179	2	2.6	0.27	376.8
	1609, 20080405_25mM_S1	K.EETRNEYLNK.L	1295.62	0.04192	2	2.56	0.11	487.6
	1670, 20080405_25mM_S1	K.FRTYDEESK.I	1174.54	0.0374	2	2.36	0.13	440.8
50	psu|PFC0975c | organism=Plasmodium_falciparum_3D7 | product=PFCYP19, cyclophilin, peptidyl-prolyl cis-trans isomerase | location=MAL3:925315-925830(-) | length=171					70.28		18940.3
	3651, 20080405_FT_S1	R.IIPQFMCQGGDITNGNGSGGESIYGR.S	2671.22	0.11954	3	5.59	0.62	1953.6
	4369, 20080405_25mM_S1	K.HDQPGLLSMANAGPNTNSSQFFITLVPCPWLDGK.H	3655.77	0.16172	3	5.09	0.65	801.3
	3184, 20080405_200mM_S1	K.VFFDISIDNSNAGR.I	1554.75	0.06767	2	3.81	0.48	1031.8
	2801, 20080405_200mM_S1	K.RSVVITDCGEL.-	1191.6	0.049	2	2.94	0.58	918.1
	2667, 20080405_200mM_S1	R.SFTDENFNMK.H	1232.53	0.04912	2	2.77	0.45	526.2
	3846, 20080405_100mM_S1	R.IIFELFSDITPR.T	1450.79	0.06291	2	2.42	0.33	1026.1
	2511, 20080405_200mM_S1	K.VIEGMNVVR.E	1016.56	0.04149	2	2.28	0.29	512.9
51	psu|PF11_0351 | organism=Plasmodium_falciparum_3D7 | product=heat shock protein hsp70 homologue | location=MAL11:1320112-1322103(+) | length=663					70.27		73252.4
	3772, 20080405_FT_S1	K.TQTEINLPFITANQTGPK.H	1973.03	0.08733	2	5.45	0.62	1367.5
	2858, 20080405_FT_S1	K.ATNGNTSLGGEDFDQR.I	1681.74	0.07097	2	4.08	0.58	1132
	3171, 20080405_FT_S1	K.SQIFSTAADNQTQVSIK.V	1837.93	0.07927	2	4.03	0.51	856.7
	2940, 20080405_FT_S1	R.ASNGDAWIEAQGK.K	1346.63	0.05486	2	3.6	0.36	620.6
	1231, 20080405_25mM_S1	K.ISDSDKDELR.Q	1177.57	0.04582	2	3.5	0.32	1214.3
	2845, 20080405_FT_S1	K.QQITIQSSGGLSK.E	1346.73	0.05607	2	2.42	0.35	292.2
	2277, 20080405_200mM_S1	K.VIENSEGFR.T	1050.52	0.04339	2	2.11	0.28	392.3
52	psu|PF13_0228 | organism=Plasmodium_falciparum_3D7 | product=40S ribosomal subunit protein S6, putative | location=MAL13:1653242-1654162(-) | length=306					70.26		35362.9
	3960, 20080405_FT_S1	R.IGNAVPGDSIGEEFTGYVFR.I	2128.03	0.09673	2	5.13	0.67	966.1
	2310, 20080405_50mM_S1	K.YRSELNQQHDVETTK.K	1847.89	0.07041	3	4.21	0.49	1315.7
	3297, 20080405_FT_S1	K.LNISNPLNNVQK.S	1353.75	0.05375	2	4.11	0.48	1383.2
	2039, 20080405_25mM_S1	R.SELNQQHDVETTK.K	1528.72	0.05938	2	2.91	0.48	451.1
	916 - 918, 20080405_FT_S1	K.TNENTQQTK.Q	1063.5	0.03661	2	2.56	0.22	437.9
	1050, 20080405_50mM_S1	R.SELNQQHDVETTKK.K	1656.82	0.03911	2	2.2	0.17	419.4
	2575, 20080405_FT_S1	K.SIEIDDEK.K	948.452	0.03862	2	2.05	0.16	545.1
53	psu|PF11_0164 | organism=Plasmodium_falciparum_3D7 | product=peptidyl-prolyl cis-trans isomerase | location=MAL11:589706-590628(-) | length=195					70.25		21717.4
	2745, 20080405_50mM_S1	K.LVHIEAVGTDSGEPLKR.V	1820.99	0.07561	2	4.97	0.59	1587.2
	2635, 20080405_500mM_S1	K.LVHIEAVGTDSGEPLK.R	1664.89	0.07878	2	4.73	0.51	1621.1
	3350, 20080405_25mM_S1	R.HVVFGEVVEGLDK.L	1427.75	0.05962	2	3.92	0.58	1095.1
	4196, 20080405_100mM_S1	K.NTNGSQFFILFIPTPWLDGR.H	2323.19	0.11357	2	3.47	0.52	431.2
	2791, 20080405_100mM_S1	K.MLHYTNSIFHR.I	1418.7	0.05717	2	3.14	0.5	1086.5
	3553, 20080405_FT_S1	K.TYFDITIDDK.P	1230.59	0.05229	2	2.61	0.24	787.5
	2253, 20080405_200mM_S1	K.KFEDENFK.V	1056.5	0.03985	2	2.23	0.31	477.7
54	psu|PF13_0214 | organism=Plasmodium_falciparum_3D7 | product=elongation factor 1-gamma, putative | location=MAL13:1549043-1550591(+) | length=434					70.25		50428.3
	3961, 20080405_25mM_S1	K.KTNPLDLLPPSNFSLDEWK.Y	2214.14	0.0999	2	4.94	0.54	772.2
	3150, 20080405_500mM_S1	K.YSFAVVTVLGENK.S	1426.76	0.05815	2	4.23	0.48	1582.6
	4227, 20080405_FT_S1	K.TNPLDLLPPSNFSLDEWK.Y	2086.05	0.08989	2	3.24	0.4	281.2
	2800, 20080405_50mM_S1	K.KIVEEYWCSK.E	1284.63	0.05156	2	3.22	0.48	932.7
	1965 - 1969, 20080405_FT_S1	K.LDINNTQDK.K	1060.53	0.04171	2	2.75	0.22	631.2
	1357, 20080405_50mM_S1	K.KLDINNTQDK.K	1188.62	0.03325	2	2.17	0.13	498.2
	3019, 20080405_200mM_S1	K.LNMPNFELGK.D	1162.59	0.04973	2	2.15	0.3	427
55	psu|PFI1735c | organism=Plasmodium_falciparum_3D7 | product=ring exported protein, REX | location=MAL9:1420472-1422796(-) | length=713					70.22		82991.2
	2208, 20080405_150mM_S1	K.SEEEHAEQQNYYGEHHGDYEDKNEYHGK.S	3422.39	0.13149	4	4.34	0.42	575
	2920, 20080405_25mM_S1	K.NTTENQLNAEAQSEVKPQWQK.D	2443.18	0.10514	3	3.95	0.48	697.1
	2365, 20080405_100mM_S1	K.SEEEHAEQQNYYGEHHGDYEDK.N	2694.06	0.10951	4	3.79	0.44	830
	1447, 20080405_100mM_S1	K.TAQAKDEQHELKPQAEK.D	1950.99	0.06637	3	3.3	0.42	1116.6
	1667, 20080405_25mM_S1	K.NESQTETNNTWK.K	1451.64	0.06157	2	3.04	0.5	826.8
	1895, 20080405_FT_S1	K.TQGDVDPAVQK.V	1157.58	0.01116	2	2.24	0.27	279.7
	2408, 20080405_FT_S1	K.LTTTYDQTK.E	1070.54	0.04179	2	2.23	0.23	180.1
56	psu|PF13_0197 | organism=Plasmodium_falciparum_3D7 | product=Merozoite Surface Protein 7 precursor, MSP7 | location=MAL13:1419284-1420339(-) | length=351					68.29		41251.1
	2697, 20080405_25mM_S1	K.NEQEISTQGQEVQKPAQGGESTFQK.D	2748.31	0.15874	2	5.2	0.67	652.1
	3560, 20080405_50mM_S1	K.KLYNLGDVFNHVVDISNK.K	2075.09	0.08671	3	5.17	0.53	1939.6
	2522 - 2525, 20080405_FT_S1	K.NEQEISTQGQEVQK.P	1617.77	0.06902	2	5.09	0.44	1767.4
	6729, 20080405_FT_S1	K.SESFPLFQNLGLFGK.N	1683.87	0.06865	2	3.38	0.46	546.4
	2176, 20080405_FT_S1	K.PAQGGESTFQK.D	1149.55	0.04387	2	2.44	0.22	485
	1019, 20080405_FT_S1	K.AQSETDTQSK.N	1094.5	0.04436	2	2.23	0.11	190.3
	6831, 20080405_FT_S1	K.NYIYGVYSYAK.Q	1340.65	0.03435	2	2.06	0.17	450.2
57	gi|61679604|pdb|1Y85|B Chain B, T-To-T(High) Quaternary Transitions In Human Hemoglobin: Deshis146beta Deoxy Low-Salt					68.23		15720.2
	3811, 20080405_25mM_S1	R.FFESFGDLSTPDAVMGNPK.V	2058.95	0.09282	2	4.5	0.53	865.5
	3732, 20080405_FT_S1	R.FFESFGDLSTPDAVM*GNPK.V	2074.94	0.09428	2	4.38	0.42	883.1
	2591, 20080405_150mM_S1	K.VNVDEVGGEALGR.L	1314.66	0.05254	2	4.02	0.5	2195.3
	4097, 20080405_50mM_S1	R.LLVVYPWTQRFFESFGDLSTPDAVMGNPK.V	3314.66	0.16977	3	3.78	0.43	617
	3828, 20080405_100mM_S1	R.LLGNVLVCVLAHHFGK.E	1719.97	0.06984	4	3.23	0.37	1462.1
	1316, 20080405_25mM_S1	-.VHLTPEEK.S	952.51	0.04014	2	2.39	0.17	557.4
	4953, 20080405_FT_S1	K.SAVTALWGK.V	932.52	0.03691	2	2.29	0.32	560.9
58	psu|PF13_0322 | organism=Plasmodium_falciparum_3D7 | product=falcilysin | location=MAL13:2431676-2435257(+) | length=1193					66.32		138775
	4093, 20080405_100mM_S1	K.NNPTELLNFVDQYLGQLDYSK.Y	2471.21	0.11504	2	5.5	0.7	2064.4
	2938, 20080405_150mM_S1	K.HYAHNIIYGYENYLK.L	1897.92	0.08122	2	5.29	0.58	2456.5
	2984, 20080405_100mM_S1	K.GIPHILEHSVLSGSK.N	1573.87	0.06438	2	4.64	0.56	915
	4475, 20080405_25mM_S1	R.GLNDSLVQYIFSIGLK.G	1766.97	0.07744	2	4.59	0.58	2228.1
	2814, 20080405_25mM_S1	K.HLFVNSNESLK.N	1287.67	0.07109	2	2.74	0.33	528.4
	3326, 20080405_200mM_S1	K.YNAQALFNLEMHVLSHK.C	2015.02	0.08311	3	2.55	0.33	425.1
	2255, 20080405_200mM_S1	K.KVIDILKR.K	984.656	-0.03706	2	2.07	0.18	323.7
59	psu|PF08_0019 | organism=Plasmodium_falciparum_3D7 | product=receptor for activated C kinase homolog, PfRACK | location=MAL8:1161236-1162780(-) | length=323					60.4		35663.9
	3541, 20080405_50mM_S1	K.SLTGHSQAINDVSISSDGLFALSGSWDHSVR.L	3243.57	0.1506	3	7.56	0.74	3639
	3115, 20080405_50mM_S1	K.KLIVWNINTDDDSGEIGTAKK.S	2317.2	0.10196	3	7.21	0.63	2145.8
	3715, 20080405_FT_S1	K.LIVWNINTDDDSGEIGTAK.K	2061.01	0.09331	2	6.06	0.56	2218.4
	3142, 20080405_50mM_S1	K.NLEGHTGVLNTVTISPDGSLCASGGK.D	2527.25	0.10971	3	4.89	0.44	738.2
	3259, 20080405_500mM_S1	R.LWDLSLGETIR.S	1302.71	0.054	2	3.68	0.38	1682.8
	3620, 20080405_25mM_S1	R.SFIGHTSDVFSVSFSPDNR.Q	2098.98	0.09128	3	2.75	0.26	590.5
60	gi|81175178|sp|P35527|K1C9_HUMAN Keratin, type I cytoskeletal 9 (Cytokeratin-9) (CK-9) (Keratin-9) (K9)					60.37		62091.8
	3767, 20080405_25mM_S1	K.DIENQYETQITQIEHEVSSSGQEVQSSAK.E	3264.51	0.14963	3	6.66	0.65	2216.2
	2417, 20080405_FT_S1	R.GGSGGSYGGGGSGGGYGGGSGSR.G	1791.73	0.07183	2	5.19	0.72	1601.9
	2931, 20080405_FT_S1	K.VQALEEANNDLENK.I	1586.77	0.06719	2	4.39	0.52	2004.5
	2226, 20080405_FT_S1	R.SGGGGGGGLGSGGSIR.S	1232.6	0.04741	2	4.02	0.26	782.5
	2324, 20080405_FT_S1	K.STMQELNSR.L	1065.5	0.04265	2	2.69	0.27	903.8
	1181, 20080405_FT_S1	R.FSSSSGYGGGSSR.V	1235.53	0.04729	2	2.58	0.14	345.2
61	gi|7245757|pdb|1DGH|B Chain B, Human Erythrocyte Catalase 3-Amino-1,2,4-Triazole Complex					60.35		56579.3
	3841, 20080405_500mM_S1	K.FYTEDGNWDLVGNNTPIFFIRDPILFPSFIHSQK.R	4028	0.17649	3	5.68	0.6	1408.9
	3178, 20080405_50mM_S1	K.NFTEVHPDYGSHIQALLDK.Y	2184.07	0.09233	2	3.81	0.53	822.1
	2767, 20080405_FT_S1	R.FNTANDDNVTQVR.A	1493.7	0.059	2	3.77	0.42	988
	2958, 20080405_200mM_S1	R.AFYVNVLNEEQR.K	1481.74	0.06755	2	3.04	0.36	975.8
	3743, 20080405_25mM_S1	R.DPILFPSFIHSQK.R	1528.82	0.06412	3	2.74	0.34	686.3
	2137, 20080405_150mM_S1	R.HMNGYGSHTFK.L	1278.57	0.0501	2	2.74	0.51	773.3
62	psu|PFB0300c | organism=Plasmodium_falciparum_3D7 | product=merozoite surface protein 2 precursor | location=MAL2:273689-274507(-) | length=272					60.34		27940.2
	2873, 20080405_FT_S1	K.SPTAQPEQAENSAPTAEQTESPELQSAPENK.G	3266.49	0.1524	2	5.03	0.7	507.2
	2247, 20080405_50mM_S1	K.GKGEVQEPNQANKETQNNSNVQQDSQTK.S	3100.45	0.12416	4	4.19	0.4	1531.1
	2396, 20080405_25mM_S1	K.TTTTTTTTNDAEASTSTSSENPNHK.N	2597.14	0.10561	4	3.37	0.29	603.1
	960, 20080405_FT_S1	K.ETQNNSNVQQDSQTK.S	1720.77	0.07194	2	3.29	0.56	481.4
	1054, 20080405_FT_S1	K.GEVQEPNQANK.E	1213.58	0.04485	2	2.82	0.36	702.3
	1067, 20080405_FT_S1	K.SNVPPTQDADTK.S	1272.61	0.04973	2	2.56	0.36	426.2
63	psu|PFA0310c | organism=Plasmodium_falciparum_3D7 | product=calcium-transporting ATPase | location=MAL1:265447-269412(-) | length=1228					60.33		139326
	3894, 20080405_200mM_S1	K.KFGDSTELALLHFVHNFDILPTFSK.N	2876.5	0.1227	4	5.31	0.64	1853.3
	2568, 20080405_25mM_S1	K.NDNSHITSTLNENDK.N	1701.77	0.06987	2	4.65	0.41	1005.4
	3924, 20080405_200mM_S1	K.FGDSTELALLHFVHNFDILPTFSK.N	2748.4	0.11708	4	4.61	0.52	1630.5
	3929, 20080405_100mM_S1	K.NTDDYYKLEQDLIYLGGLGIIDPPRK.Y	3009.56	0.13662	4	3.29	0.52	640.6
	3204, 20080405_100mM_S1	K.NANHSNYTTAQATTNGYEAIGENTFEHGTSFENCFHSK.L	4192.8	0.18256	5	3.19	0.32	867.9
	3352, 20080405_FT_S1	R.VFMITGDNINTAR.A	1451.73	0.06609	2	3.01	0.29	1203.2
64	psu|PFE0060w | organism=Plasmodium_falciparum_3D7 | product=hypothetical protein | location=MAL5:64065-65489(+) | length=408					60.29		48690.3
	2159, 20080405_100mM_S1	K.NHEESNANMNNHNSFNDK.S	2115.85	0.08501	2	5.39	0.7	777.2
	4006, 20080405_100mM_S1	K.EAFDQFLQTLLNNYEIMHKEDESK.E	2942.39	0.13034	3	5.18	0.59	925.6
	2368, 20080405_100mM_S1	K.NEQDTNNTHTPNHDEYSHNLPK.N	2605.13	0.10807	3	4.64	0.51	1882.1
	2266, 20080405_100mM_S1	K.HEENHKPQMVGQAPPEK.E	1955.94	0.07559	3	4.42	0.52	1786.2
	2943, 20080405_200mM_S1	K.GYYNVFFENYANDTESNVHNKPEEVHKHEEIHK.H	4017.84	0.17373	4	3.42	0.44	369.5
	4121, 20080405_50mM_S1	K.EAFDQFLQTLLNNYEIMHK.E	2354.15	0.10904	3	2.89	0.41	455.8
65	psu|PF14_0078 | organism=Plasmodium_falciparum_3D7 | product=HAP protein | location=MAL14:297468-298823(+) | length=451					60.29		51660.6
	3618, 20080405_50mM_S1	K.FNFLFHTASSNVWVPSIK.C	2094.08	0.08965	2	5.79	0.59	1214.1
	3506, 20080405_FT_S1	K.IEQAVYSIYLPPENK.N	1763.92	0.07829	2	3.18	0.29	426
	4937, 20080405_25mM_S1	K.ANVILDSATSVITVPTEFFNQFVESASVFK.V	3260.67	0.14389	3	2.74	0.44	305.7
	3350, 20080405_FT_S1	K.GYLTIGGIEER.F	1207.63	0.04949	2	2.5	0.36	1083.7
	3278, 20080405_200mM_S1	K.DLANVLSFGEAK.L	1263.66	0.04375	2	2.4	0.23	656.2
	3332, 20080405_25mM_S1	R.FFDGPLNYEK.L	1229.58	0.04961	2	2.1	0.26	465.7
66	psu|MAL7P1.204 | organism=Plasmodium_falciparum_3D7 | product=hypothetical protein, conserved | location=MAL7:365281-370401(-) | length=1706					60.28		196449
	2814, 20080405_50mM_S1	K.YYSNNYGNYNNAYNNFHEGVSNR.N	2774.16	0.11716	3	5.54	0.65	1662.5
	2679, 20080405_50mM_S1	K.NNNNIDSNHQYGDNNINNNNNNNITGEDVVLKDENKK.S	4212.92	0.17188	5	4.04	0.35	2422.3
	2502, 20080405_25mM_S1	K.IGNIHENDGVEGR.E	1409.68	0.05533	3	3.65	0.36	1036.4
	2253, 20080405_50mM_S1	R.MNRPIKVDTDNNNNNNNNNNNNNK.N	2799.26	0.11562	4	3.51	0.11	774.1
	2218, 20080405_50mM_S1	R.NEHIIDEANRK.Y	1338.68	0.05316	3	2.98	0.35	780.7
	1676, 20080405_100mM_S1	K.RNDEGNHSNLLNK.K	1510.74	0.05205	2	2.39	0.24	251.4
67	psu|PF14_0341 | organism=Plasmodium_falciparum_3D7 | product=glucose-6-phosphate isomerase | location=MAL14:1458074-1459813(+) | length=579					60.27		67325.2
	4017, 20080405_150mM_S1	K.ENIPVLLALTSFYNSHFFDYK.N	2518.27	0.11309	2	5.46	0.67	1523.1
	3773, 20080405_50mM_S1	K.EVVSNHDELMTNFFAQADALAIGK.T	2620.27	0.11484	3	4.87	0.53	1398
	2538, 20080405_25mM_S1	K.KSDNTYNFNESTK.I	1547.7	0.06022	2	4.66	0.53	1596.2
	3097, 20080405_FT_S1	R.FLANVDPNDVNR.A	1373.68	0.05839	2	2.82	0.36	597.4
	2550, 20080405_150mM_S1	K.HSHFPIKFDK.E	1255.66	0.049	2	2.73	0.43	384.3
	2656, 20080405_25mM_S1	K.HMVAVSTNLK.L	1099.59	0.04301	2	2.71	0.3	767.7
68	psu|PFE1050w | organism=Plasmodium_falciparum_3D7 | product=adenosylhomocysteinase(S-adenosyl-L-homocystein e hydrolase) | location=MAL5:857035-858474(+) | length=479					60.26		53804.3
	3852, 20080405_25mM_S1	K.NNAVVGNIGHFDDEIQVNELFNYK.G	2749.32	0.12717	3	5.05	0.54	1739.1
	2573, 20080405_100mM_S1	K.GIHIENVKPQVDR.I	1504.82	0.06071	2	3.88	0.54	1407.5
	3069, 20080405_200mM_S1	K.MQMEISENEMPGLMR.I	1795.78	0.07976	2	3.73	0.51	1027.5
	2344, 20080405_100mM_S1	R.IREEYGKDQPLK.N	1475.79	0.05777	3	3.72	0.28	983
	3845, 20080405_FT_S1	K.QNELLFTAINVNDAVTK.Q	1890	0.07816	3	3.71	0.31	1130
	2762, 20080405_150mM_S1	K.IIGVSEETTTGVLR.L	1474.81	0.06169	2	3.02	0.46	672.7
69	psu|PF10_0340 | organism=Plasmodium_falciparum_3D7 | product=methionine -- tRNA ligase, putative | location=MAL10:1383447-1386116(+) | length=889					60.26		104102
	4473, 20080405_25mM_S1	K.VIADLSPWLNNLTEGVIINNDNILFK.K	2925.57	0.1298	3	5.03	0.58	1315.3
	3345, 20080405_FT_S1	K.LIEYIQSNPDYIQPEQK.R	2078.04	0.09037	2	5.01	0.42	2146.2
	3882, 20080405_200mM_S1	K.IPAFYPEYEIHLPIDILHFINR.V	2710.44	0.11464	4	4.94	0.7	1932.7
	3112, 20080405_25mM_S1	R.DTFFTTGADEHGLK.I	1538.71	0.06316	2	3.26	0.52	667.6
	3885, 20080405_500mM_S1	K.KPFDENLSYYLGWLEWSDLLEK.H	2745.34	0.12857	3	2.51	0.25	461.4
	1542, 20080405_100mM_S1	K.HIEVLNKK.N	980.589	0.03221	2	2.07	0.11	558.2
70	psu|PF08_0074 | organism=Plasmodium_falciparum_3D7 | product=DNA/RNA-binding protein Alba, putative | location=MAL8:688461-689207(+) | length=248					60.19		27241.8
	3740, 20080405_500mM_S1	K.TVSFIEILLSR.E	1277.75	0.05095	2	3.22	0.34	1457.5
	2322, 20080405_500mM_S1	K.DREPIDEDEMR.I	1404.61	0.04961	2	2.87	0.5	882.5
	2569, 20080405_50mM_S1	R.MTNYVNYGAK.I	1160.54	0.04607	2	2.83	0.42	764.7
	3012, 20080405_200mM_S1	K.AVTLAEIIK.R	957.598	0.0396	2	2.12	0.29	301.9
	3163, 20080405_FT_S1	K.EMTPEEIVNSR.P	1304.62	0.05352	2	2.11	0.14	590.5
	3382, 20080405_25mM_S1	K.EMTPEEIVNSRPFR.R	1704.84	0.07012	2	2.05	0.14	181.6
71	psu|PFC0120w | organism=Plasmodium_falciparum_3D7 | product=Cytoadherence linked asexual protein, 3.2 | location=MAL3:132097-137339(+) | length=1417					58.32		167134
	3077, 20080405_25mM_S1	K.MNEADSADSDDEKDSDTPDDELMISR.F	2901.15	0.12912	3	6.31	0.66	2674
	3884, 20080405_200mM_S1	K.FMENLDDITNQYGLGLINHLGPHLIALGHFTVLK.L	3803.99	0.17439	5	3.32	0.4	667.9
	2518, 20080405_50mM_S1	K.YHNIYNINNK.L	1292.64	0.05108	2	3.26	0.4	1115.9
	1493, 20080405_25mM_S1	K.KQTSTYIDTEK.M	1313.66	0.05156	2	3.15	0.43	771.8
	2483, 20080405_FT_S1	K.QTSTYIDTEK.M	1185.56	0.04558	2	2.02	0.38	308.4
	3018, 20080405_50mM_S1	K.KYGYLGEVIAAR.L	1339.74	-0.06172	2	2.02	0.26	702.4
72	psu|PF11_0142 | organism=Plasmodium_falciparum_3D7 | product=hypothetical protein, conserved | location=MAL11:521121-522823(-) | length=388					50.45		42679.7
	4050, 20080405_FT_S1	R.YASQLSSLQEMGFLDNAANIQALQETGGDVNSAVTR.L	3798.82	0.15196	3	8.47	0.7	3697.2
	3913, 20080405_FT_S1	R.NTFSQSPLMQPVLENPNLLR.E	2298.19	0.10308	2	6.07	0.66	1515.8
	2725, 20080405_50mM_S1	K.KICAEHVDIPVEAQR.I	1707.88	0.07085	2	4.77	0.57	1219.8
	3761, 20080405_25mM_S1	R.NLGNFNFPNANMNLDFNTTNVTDNRPPEER.Y	3465.59	0.15829	3	4.35	0.45	547.9
	3492, 20080405_25mM_S1	K.ESLTLYGVADGNTMHLVR.S	1975.99	0.08159	2	3.77	0.18	407.2
73	psu|PFL0210c | organism=Plasmodium_falciparum_3D7 | product=eukaryotic initiation factor 5a, putative | location=MAL12:205488-205973(-) | length=161					50.43		17619.8
	3726, 20080405_500mM_S1	K.RTELQLIDITEDGFVSLLYDNGDTKDDLSLPK.D	3623.83	0.16282	3	7.95	0.68	2318.6
	2884, 20080405_50mM_S1	R.KYEDICPTSHNMDVPVVK.R	2074.99	0.08892	2	5.01	0.55	1117.8
	3844, 20080405_500mM_S1	R.TELQLIDITEDGFVSLLYDNGDTKDDLSLPK.D	3467.73	0.1445	3	3.98	0.52	507.5
	3544, 20080405_25mM_S1	K.AHIVGIDIFTGR.K	1298.72	0.05339	2	3.34	0.45	1851.7
	2743, 20080405_FT_S1	K.DTEGNLDEVAK.Q	1190.55	0.04778	2	3.2	0.32	1438.1
74	psu|PFE0660c | organism=Plasmodium_falciparum_3D7 | product=purine nucleotide phosphorylase, putative | location=MAL5:569180-569917(-) | length=245					50.37		26840.6
	3396, 20080405_150mM_S1	R.VSHLLIHGDFPAVGDFDVYDTLNK.C	2672.34	0.11374	3	6.82	0.66	3923.9
	3480, 20080405_25mM_S1	K.EQITPVVLVVGDPGRVDK.I	1921.08	0.08281	2	4.94	0.59	781.2
	4421, 20080405_50mM_S1	K.ANAAVVEMELATLMVIGTLR.K	2102.13	0.08378	2	4.28	0.57	1204.4
	3119, 20080405_FT_S1	R.AGSCGSLQPDLIK.R	1288.66	0.0529	2	3.67	0.44	1071.2
	3779, 20080405_FT_S1	K.TGGILIVDGCPFK.W	1319.7	0.05522	2	2.76	0.18	981.9
75	psu|PF14_0359 | organism=Plasmodium_falciparum_3D7 | product=hypothetical protein, conserved | location=MAL14:1533272-1534890(+) | length=424					50.37		48438.4
	4047, 20080405_50mM_S1	R.KLYDEYGEEGLENGEQPADATDLFDFILNAGK.G	3561.65	0.16269	3	7.31	0.65	1653.2
	2602, 20080405_25mM_S1	K.QQQQQQQEAYDDEDHQPEMEGGR.V	2774.13	0.12357	3	4.75	0.54	841.8
	4115, 20080405_150mM_S1	K.ISLYESLTGFVAEVTHLDER.K	2279.16	0.09738	3	4.28	0.55	960.5
	2322, 20080405_100mM_S1	K.LAIIHHPDK.G	1043.6	0.04033	2	2.86	0.33	1015.3
	2674, 20080405_25mM_S1	K.RGEDIVSEVK.V	1131.6	0.03216	2	2.55	0.28	381.5
76	psu|PFI0645w | organism=Plasmodium_falciparum_3D7 | product=EF-1B | location=MAL9:575670-576500(+) | length=276					50.33		32007.2
	3479, 20080405_FT_S1	K.AAGGDDDDDNDIDLFGDDDDNTK.D	2427.92	0.1143	2	6.6	0.71	1993.7
	3424, 20080405_500mM_S1	R.WFHHISSLPEFILNQYDEEHNK.K	2783.32	0.11106	3	6.45	0.43	2646.6
	3448, 20080405_50mM_S1	K.GEEDYHNLNSFFESHSYVDNYSVGFK.D	3084.33	0.13804	3	6.43	0.65	2405.2
	3447, 20080405_200mM_S1	R.WFHHISSLPEFILNQYDEEHNKK.K	2911.42	0.1189	5	4.15	0.31	1543
	954, 20080405_FT_S1	K.GNSGTNTTTCTNK.K	1298.56	0.05205	2	2.7	0.44	308.5
77	psu|PFL0185c | organism=Plasmodium_falciparum_3D7 | product=nucleosome assembly protein 1, putative | location=MAL12:187143-188839(-) | length=359					50.32		41970.6
	3597, 20080405_50mM_S1	R.NNNTVSHVIEDHDEEILVYLNDIR.C	2851.39	0.12723	3	5.83	0.58	2503.3
	3255, 20080405_150mM_S1	R.DSFFHFFTSHK.V	1399.64	0.05828	2	3.06	0.41	972.6
	3490, 20080405_500mM_S1	K.FEYELFLLR.Q	1229.66	0.04864	2	2.87	0.44	1032
	3888, 20080405_25mM_S1	K.IGTPNLPEFWLR.A	1442.78	0.06145	2	2.53	0.28	565.9
	1216, 20080405_FT_S1	R.EALVGNGEAK.I	987.511	0.03905	2	2.13	0.22	526.6
78	psu|PFI0930c | organism=Plasmodium_falciparum_3D7 | product=Nucleosome assembly protein | location=MAL9:781358-782665(-) | length=269					50.31		31806.9
	4304, 20080405_FT_S1	K.IENDDPLMPFMQDFEDIQK.D	2325.04	0.10576	2	5.1	0.43	860.5
	3557 - 3562, 20080405_500mM_S1	K.HPALSDIVPEDIDILNHLVK.L	2238.21	0.10196	3	5.08	0.6	1564.7
	3917, 20080405_200mM_S1	K.WSIFEWFTTDELQDKPDVGELIR.R	2824.38	0.12101	3	4.97	0.62	927.6
	2243, 20080405_500mM_S1	K.NPIAAVTHNR.S	1092.59	0.03606	2	3.31	0.47	873.9
	2890, 20080405_FT_S1	R.SDLDNEIPK.W	1030.51	0.03752	2	2.58	0.31	1090.4
79	psu|MAL8P1.40 | organism=Plasmodium_falciparum_3D7 | product=RNA-binding protein, putative | location=MAL8:1023701-1024918(-) | length=286					50.3		32420.8
	2514, 20080405_150mM_S1	K.HVTTDGHPYYYNSVTGHSQWEK.P	2606.17	0.11021	3	6.07	0.56	867.9
	2479, 20080405_150mM_S1	K.HVTTDGHPYYYNSVTGHSQWEKPK.E	2831.32	0.11905	3	5.45	0.63	1354
	3338, 20080405_FT_S1	K.YGTITQVYYVPATAQSPR.G	2015.02	0.08037	2	5.37	0.64	1395.1
	1071, 20080405_FT_S1	K.YNNSNDAQGGNK.N	1281.55	0.05229	2	3.43	0.4	668
	3551, 20080405_25mM_S1	R.GWAFITYEQR.S	1270.62	0.0396	2	2.48	0.26	354.6
80	psu|PFL2060c | organism=Plasmodium_falciparum_3D7 | product=rabGDI protein | location=MAL12:1805368-1807344(-) | length=459					50.3		52305.8
	4598, 20080405_FT_S1	K.VPATDMEALVSPLLSLMEK.N	2044.07	0.09038	2	5.92	0.6	2303.9
	4220, 20080405_FT_S1	K.SPFIYPLYGLGGIPEGFSR.M	2070.07	0.09307	2	5.37	0.65	1179.5
	3887, 20080405_25mM_S1	R.NPYYGGETASLNLTNLYNTFKPK.E	2605.29	0.11521	3	4.99	0.49	962.7
	3693, 20080405_500mM_S1	R.VTNYLEWLVVEGSYVYQHQK.K	2455.23	0.16141	3	2.96	0.31	756.9
	1979, 20080405_50mM_S1	K.KGFLTSEK.F	909.504	0.03246	2	2.67	0.1	545
81	psu|PF14_0632 | organism=Plasmodium_falciparum_3D7 | product=26S proteasome subunit, putative | location=MAL14:2709354-2713128(+) | length=1172					50.29		132683
	2634, 20080405_25mM_S1	K.NPEHNDDNNKPNDNLTNDEPTYNNNDDK.A	3270.34	0.14878	3	5.85	0.55	1425.6
	2445, 20080405_25mM_S1	K.ERTAQDDNSSVLSDGK.S	1721.79	0.07	2	4.1	0.56	1009.2
	3641, 20080405_150mM_S1	K.SGFIMLNDITPLEPSECIEINFEETSKK.E	3184.54	0.13926	3	3.72	0.4	476.7
	2487, 20080405_25mM_S1	K.ENESNAITNEQQDENNNEKEDK.D	2592.09	0.10386	3	2.9	0.4	758.5
	1126, 20080405_FT_S1	K.SGANENSNNNTVDMK.N	1594.68	0.06059	2	2.18	0.24	229.1
82	gi|11935049|gb|AAG41947.1|AF304164_1 keratin 1 [Homo sapiens]					50.28		66027
	2614, 20080405_FT_S1	R.GGGGGGYGSGGSSYGSGGGSYGSGGGGGGGR.G	2383.95	0.10161	2	5.53	0.66	1270.6
	2505, 20080405_100mM_S1	K.RTNAENEFVTIKK.D	1549.83	0.06132	3	4.84	0.35	1747.4
	3712, 20080405_50mM_S1	R.THNLEPYFESFINNLR.R	1993.98	0.08709	2	4.43	0.66	696.4
	2922, 20080405_25mM_S1	R.MSGECAPNVSVSVSTSHTTISGGGSR.G	2508.15	0.10868	3	3.73	0.55	587
	2604, 20080405_25mM_S1	R.GSYGSGGSSYGSGGGSYGSGGGGGGHGSYGSGSSSGGYR.G	3312.31	0.14296	4	3.68	0.4	680.3
83	psu|MAL8P1.142 | organism=Plasmodium_falciparum_3D7 | product=proteasome beta-subunit | location=MAL8:234587-235546(-) | length=265					50.27		30852.3
	2436, 20080405_200mM_S1	K.RKEDMYTPQHYHSYVSR.V	2197.02	0.08866	3	4.28	0.46	1253.9
	3213, 20080405_FT_S1	K.YDNNDDNVLLYTNK.N	1700.78	0.07304	2	4.02	0.48	1585.1
	4120, 20080405_FT_S1	R.IDPLFNNIIIAGINSQK.Y	1870.04	0.07945	3	2.76	0.27	943.3
	2346, 20080405_100mM_S1	K.HGIMIAADRK.A	1111.6	0.04301	2	2.6	0.19	685.5
	1028, 20080405_FT_S1	K.NNDDEQNEYK.N	1268.5	0.05254	2	2.28	0.12	156.7
84	psu|PF10_0203 | organism=Plasmodium_falciparum_3D7 | product=ADP-ribosylation factor | location=MAL10:845085-846191(-) | length=181					50.26		20898.8
	4016, 20080405_25mM_S1	R.GDGLYEGFDWLTTHLNNAK.-	2151.01	0.09184	2	5.24	0.58	1609.7
	3168, 20080405_100mM_S1	R.HYYSNTDGLIFVVDSNDRER.I	2400.12	0.10105	3	3.3	0.48	731.4
	4149, 20080405_FT_S1	K.LGEVVTTIPTIGFNVETVEFR.N	2321.24	0.1044	3	3.2	0.47	505.8
	3809, 20080405_FT_S1	K.DAIILVFANK.Q	1103.65	0.04619	2	2.36	0.26	938.6
	2356, 20080405_150mM_S1	R.MINEEELK.D	1005.49	0.05632	2	2.2	0.11	296.7
85	psu|MAL7P1.12 | organism=Plasmodium_falciparum_3D7 | product=erythrocyte membrane-associated antigen | location=MAL7:190978-197882(+) | length=2283					50.25		263013
	3276, 20080405_25mM_S1	K.NVGHMGATQGTIMNNNMFLNANNAK.Y	2662.23	0.1124	3	5.09	0.34	1060.1
	4736, 20080405_FT_S1	K.DGAADQQVEEIVENWEDLL.-	2172.99	0.09942	2	4.66	0.61	1796.1
	2774, 20080405_50mM_S1	K.NDNIESNHQYNAHDILYDNSR.G	2532.11	0.10341	4	3.6	0.28	845
	2268, 20080405_FT_S1	K.NNEGPNSSFNETK.L	1437.62	0.06109	2	3.26	0.38	450.8
	2398, 20080405_25mM_S1	K.QFSQNNNYSSTHNNNSVSK.G	2169.95	0.09024	3	2.75	0.38	494
86	psu|PFL1245w | organism=Plasmodium_falciparum_3D7 | product=ubiquitin-activating enzyme e1, putative | location=MAL12:1045986-1049822(+) | length=1140					50.25		131694
	4513, 20080405_25mM_S1	K.NAFINSALPLFLFSEPMPPLR.M	2374.26	0.108	3	5.05	0.64	2591.9
	4051, 20080405_150mM_S1	K.SVELFHNNFINQINQLLYSFPLDYK.L	3056.55	0.13132	3	4.92	0.64	1365.8
	4328, 20080405_FT_S1	R.DIFQGLFYNTPLSIK.Q	1755.93	0.07927	2	4.89	0.48	1514.2
	2561, 20080405_25mM_S1	K.NNNMHVQSLETK.V	1414.67	0.0551	2	3.68	0.44	743.6
	3214, 20080405_25mM_S1	K.HDVLSYFK.N	1008.51	0.04162	2	2.06	0.24	600
87	psu|PFB0340c | organism=Plasmodium_falciparum_3D7 | product=cysteine protease, putative | location=MAL2:303593-307027(-) | length=997					50.25		111697
	4086, 20080405_FT_S1	K.DVDTTGTLDNYGMGNEMDIFNNLK.R	2677.18	0.12285	2	5.01	0.63	1556.3
	2745, 20080405_FT_S1	K.ESNTALESAGTSNEVSER.V	1880.85	0.08074	2	4.63	0.53	1441
	2518, 20080405_FT_S1	K.LPSNGTTGEQGSSTGTVR.G	1748.84	0.07598	2	4.62	0.65	931.4
	3563, 20080405_25mM_S1	K.VEDHWMNLWDNGK.I	1643.73	0.05484	3	2.81	0.21	345.8
	1671 - 1677, 20080405_25mM_S1	K.YIDTQDVNKK.H	1223.63	0.04436	2	2.57	0.24	863.9
88	psu|PF14_0228 | organism=Plasmodium_falciparum_3D7 | product=hypothetical protein | location=MAL14:959019-963695(-) | length=1558					50.25		183463
	2182, 20080405_150mM_S1	K.NTTLNNHNNHHLNSSGNVPYGK.K	2432.15	0.09616	3	4.2	0.49	872.6
	2244, 20080405_200mM_S1	K.YHDPNNNNNNNNNSSSSNIHHSVSHVSNYNQHNQGYNK.N	4363.86	0.16615	4	4.08	0.55	527
	2507, 20080405_100mM_S1	K.KNETQLLGEHTNVSTR.N	1826.94	0.0723	3	3.18	0.35	877.5
	2057 - 2059, 20080405_25mM_S1	K.DDHHVISNEVNK.T	1406.67	0.05626	2	2.88	0.4	972.1
	2428, 20080405_FT_S1	K.EQNNSNDILSK.K	1261.6	0.04948	2	2.33	0.28	235.1
89	psu|PFE0350c | organism=Plasmodium_falciparum_3D7 | product=60S ribosomal subunit protein L4/L1, putative | location=MAL5:294668-295903(-) | length=411					50.24		46182.7
	4201, 20080405_25mM_S1	K.NVVGEVEIPVVFQTPIRNDLIQSVYTNMSK.N	3389.78	0.15195	3	4.4	0.63	1833.2
	3113, 20080405_FT_S1	K.LGAGYETSAESWGTGR.A	1641.75	0.07133	2	3.92	0.52	1286.5
	3643, 20080405_FT_S1	K.EVPLVVSNDIESLSK.T	1628.87	0.07011	2	3.88	0.55	891
	3258, 20080405_FT_S1	R.NGPLIIYENDNGVK.K	1545.79	0.06682	2	3.42	0.37	476
	2377, 20080405_500mM_S1	K.SIVHNPDIYR.I	1213.63	0.04558	2	2.11	0.33	696.3
90	psu|PFD0305c | organism=Plasmodium_falciparum_3D7 | product=vacuolar ATP synthase subunit b | location=MAL4:329739-331698(-) | length=494					50.24		55753.3
	4299, 20080405_25mM_S1	R.NGSITQFPILTMPNDDITHPIPDLTGYITEGQIFVDR.N	4129.06	0.18423	4	4.72	0.55	1262.5
	4114, 20080405_25mM_S1	K.DVLDHSDDNFAVVFGAMGVNMETAR.Y	2710.22	0.11411	3	4.66	0.44	1118.5
	3652, 20080405_25mM_S1	K.IPLFSAAGLPHNEIGAQICR.Q	2107.11	0.09042	3	3.97	0.53	1343.3
	3308, 20080405_FT_S1	K.NSYVEVSGDILK.M	1323.68	0.05534	2	3.07	0.34	829.9
	3169, 20080405_FT_S1	K.MPMSDEMLGR.V	1166.5	0.04937	2	2.66	0.33	1092.9
91	gi|4507021|ref|NP_000333.1| solute carrier family 4, anion exchanger, member 1 [Homo sapiens]					50.2		101728
	2744, 20080405_200mM_S1	R.NVELQCLDADDAK.A	1433.66	0.05901	2	3.62	0.58	1997.7
	2756, 20080405_25mM_S1	R.SVTHANALTVMGK.A	1328.7	0.08256	2	3.57	0.47	1481.9
	3514, 20080405_FT_S1	K.ATFDEEEGRDEYDEVAMPV.-	2201.92	0.09477	2	2.97	0.52	372.6
	2348, 20080405_200mM_S1	K.ASTPGAAAQIQEVK.E	1370.73	0.059	2	2.95	0.37	577.5
	3509, 20080405_500mM_S1	R.VLLPLIFR.N	970.645	0.03917	2	2.13	0.42	810.2
92	gi|157830694|pdb|1CRM|A Chain A, Structure And Function Of Carbonic Anhydrases					50.18		28735.4
	3141, 20080405_200mM_S1	R.LFQFHFHWGSTNEHGSEHTVDGVK.Y	2796.29	0.09975	4	3.33	0.34	529.7
	2913, 20080405_50mM_S1	R.SLLSNVEGDNAVPMQHNNRPTQPLK.G	2759.39	0.12534	3	3.12	0.37	486.2
	2915, 20080405_FT_S1	K.PISVSYNPATAK.E	1247.66	0.04887	2	2.92	0.49	974.1
	3343, 20080405_FT_S1	K.VLDALQAIK.T	970.593	0.03996	2	2.89	0.3	885.4
	1438, 20080405_25mM_S1	K.NGPEQWSK.L	945.442	0.03716	2	2.04	0.23	177.5
93	psu|PFL1385c | organism=Plasmodium_falciparum_3D7 | product=Merozoite Surface Protein 9, MSP-9 | location=MAL12:1160720-1162951(-) | length=743					48.33		86568.8
	3968, 20080405_FT_S1	K.NTLAQSGGLGSNDLINFLNQGK.E	2261.15	0.10112	2	6.56	0.61	2306.4
	4464, 20080405_25mM_S1	R.GVEPTEDSNIMNSINNVMDEIDFFEK.E	2987.33	0.13139	3	5.74	0.41	3889.8
	3144, 20080405_25mM_S1	K.HIEAINNDIQIIK.Q	1520.84	0.06365	2	3.61	0.51	1455
	3039, 20080405_FT_S1	K.ELIENNNTPNVVPPTQSK.K	1994.02	0.08415	2	2.96	0.44	390.8
	5325, 20080405_25mM_S1	K.QVEAITKQIEAEVDALAPK.N	2053.12	0.02524	3	2.52	0.4	581.9
94	psu|PFL0625c | organism=Plasmodium_falciparum_3D7 | product=eukaryotictranslation initiation factor 3 subunit 10, putative | location=MAL12:558040-562173(-) | length=1377					48.3		165959
	4077, 20080405_25mM_S1	K.NINYNTATLEDIIENEVFEEKPIENEK.L	3208.55	0.14341	3	5.99	0.46	911.4
	3333, 20080405_150mM_S1	K.RAEELQFIGQNEDALQILHSAIGHR.T	2845.47	0.12221	4	5.71	0.4	1190.4
	2448, 20080405_FT_S1	K.VIDNEIEK.A	959.504	0.03863	2	3.04	0.16	433.4
	1033, 20080405_50mM_S1	K.TTDGNVGTGHNTSHSLNQSK.E	2054.95	0.04472	2	2.8	0.44	493.7
	3363, 20080405_FT_S1	K.SSIDDDLTWR.R	1207.56	0.12297	2	2.08	0.21	690.4
95	gi|4504351|ref|NP_000510.1| delta globin [Homo sapiens]					48.28		16045.3
	3269, 20080405_50mM_S1	K.KVLGAFSDGLAHLDNLK.G	1797.99	0.08159	2	5.29	0.44	1853.4
	3164, 20080405_200mM_S1	K.VLGAFSDGLAHLDNLK.G	1669.89	0.07121	2	4.51	0.47	1450.8
	2390, 20080405_500mM_S1	K.VVAGVANALAHK.Y	1149.67	0.04192	2	3.49	0.54	1166.9
	3254, 20080405_500mM_S1	R.FFESFGDLSSPDAVMGNPK.V	2044.93	0.18645	2	2.58	0.37	213.7
	5634, 20080405_FT_S1	R.LLVVYPWTQR.F	1274.73	0.05351	2	2.42	0.26	847.8
96	gi|4504345|ref|NP_000508.1| alpha 2 globin [Homo sapiens]					48.25		15247.9
	3754, 20080405_100mM_S1	K.VGAHAGEYGAEALERMFLSFPTTK.T	2582.27	0.11271	3	4.62	0.23	1015.1
	2905, 20080405_200mM_S1	K.TYFPHFDLSHGSAQVK.G	1833.89	0.07939	2	3.94	0.49	920.3
	3627, 20080405_200mM_S1	K.AAWGKVGAHAGEYGAEALERMFLSFPTTK.T	3095.54	0.12586	5	3.91	0.45	1237.4
	2567, 20080405_100mM_S1	K.VGAHAGEYGAEALER.M	1529.73	0.06389	2	3.69	0.35	1608.1
	3621, 20080405_FT_S1	R.MFLSFPTTK.T	1071.55	0.0429	2	2.7	0.36	724
97	psu|PFE0810c | organism=Plasmodium_falciparum_3D7 | product=40S ribosomal subunit protein S14, putative | location=MAL5:675807-676612(-) | length=151					48.24		16066.7
	4088, 20080405_500mM_S1	K.EGELVFGVAHIFASFNDTFIHVTDLSGR.E	3078.53	0.14695	3	4.83	0.51	769.6
	3321, 20080405_25mM_S1	K.ADRDESSPYAAMMAAQDVAAR.L	2225.99	0.09457	3	3.91	0.53	703.5
	3037, 20080405_FT_S1	R.IEDVTPIPTDSTR.K	1443.73	0.05791	2	3.63	0.55	950.8
	2442, 20080405_150mM_S1	K.TPQPETAIVSGPQPK.E	1549.82	0.05791	2	3.45	0.56	761.2
	2829, 20080405_25mM_S1	R.IEDVTPIPTDSTRK.K	1571.83	-0.00092	2	3.19	0.44	610.9
98	gi|183805|gb|AAA52632.1| pseudo-a-thal					40.4		9072.8
	3616, 20080405_50mM_S1	K.VADALTNAVAHVDDMPNALSALSDLHAHK.L	2996.49	0.13364	3	7.35	0.63	2309.5
	3604, 20080405_100mM_S1	K.KVADALTNAVAHVDDMPNALSALSDLHAHK.L	3124.58	0.1345	3	7.26	0.6	3812.7
	3884, 20080405_100mM_S1	K.LLSHCLLVTLAAHLPAEFTPAVHASLDK.F	2967.61	0.12709	4	6.73	0.71	2220.7
	2591, 20080405_500mM_S1	K.LRVDPVNFK.L	1087.63	0.03741	2	2.62	0.34	426.4
99	psu|PFC0400w | organism=Plasmodium_falciparum_3D7 | product=60S Acidic ribosomal protein P2 | location=MAL3:404654-404992(+) | length=112					40.35		11940.9
	4079, 20080405_50mM_S1	K.NVLGAVNADVEDEVLNNFIDSLK.G	2488.26	0.11246	3	6.02	0.64	2008.5
	2978, 20080405_25mM_S1	K.KLQNIGGGVAAAPAGAAAVETAEAK.K	2265.22	0.09537	3	5.41	0.65	1774.6
	4057, 20080405_FT_S1	K.KEEEEEEEDDLGFSLFG.-	2001.84	0.08867	2	4.26	0.62	1439.9
	2751, 20080405_50mM_S1	K.KLQNIGGGVAAAPAGAAAVETAEAKK.E	2393.31	0.09511	4	3.98	0.53	709.2
100	psu|PF10_0264 | organism=Plasmodium_falciparum_3D7 | product=40S ribosomal protein, putative | location=MAL10:1122960-1124035(+) | length=263					40.32		29837.3
	3459 - 3462, 20080405_25mM_S1	K.NLANEENTPTAPHLIENQYAAEAPYDEWTK.K	3429.59	0.15299	3	6.34	0.58	1351.6
	2794, 20080405_25mM_S1	K.KEEWNDNTNEDWK.N	1707.72	0.10124	2	4.38	0.48	1490.5
	4214, 20080405_50mM_S1	R.SEPWNVMVDMFLWR.D	1809.85	0.07554	3	4.06	0.49	2398.8
	2493, 20080405_150mM_S1	K.FAQYTGAQAIAGR.W	1353.69	0.05547	2	3.83	0.59	1994.4
101	psu|PF08_0096 | organism=Plasmodium_falciparum_3D7 | product=RNA helicase, putative | location=MAL8:543092-545917(+) | length=941					40.32		108568
	2699, 20080405_100mM_S1	R.NFHMNNNMHMNNNNNNNNNPFNNNK.G	3030.23	0.13199	3	5.71	0.44	938.5
	2199, 20080405_50mM_S1	K.RNNNYMNNNNNNNINNNNGR.M	2392.03	0.09763	3	5.61	0.53	1404.9
	3301, 20080405_FT_S1	K.GNVVAEDGSTNNFVYNQIR.N	2097	0.09063	2	5.27	0.64	1415
	3437, 20080405_50mM_S1	K.HVINFDLPSNIDDYIHR.I	2068.02	0.08621	3	4.86	0.57	1843.5
102	psu|PF11_0168 | organism=Plasmodium_falciparum_3D7 | product=hypothetical protein | location=MAL11:603294-613393(-) | length=2966					40.32		344706
	2520, 20080405_150mM_S1	K.NTEENKIEEQYNNINHHSHDINK.N	2820.29	0.11344	3	6.3	0.42	1059.1
	2389, 20080405_FT_S1	K.NQSINNNMNNENADK.N	1719.74	0.05437	2	3.48	0.48	569
	2185, 20080405_200mM_S1	K.HINEHTTNHPIESHTGENNHDK.I	2561.15	0.09684	3	3.21	0.29	683
	2115, 20080405_100mM_S1	K.HMVGEHVPPQK.T	1258.64	0.04413	3	2.81	0.26	810.8
103	psu|PF14_0448 | organism=Plasmodium_falciparum_3D7 | product=ribosomal protein S2, putative | location=MAL14:1929874-1931322(+) | length=272					40.31		29938.8
	4228, 20080405_FT_S1	K.SPYEEWSDFLETYQNLK.G	2148.98	0.09502	2	6.05	0.64	2852.9
	3676, 20080405_50mM_S1	K.EYQIIDYFFQPNECSHPLKDDVVK.I	2927.39	0.12925	3	3.38	0.35	820.8
	3163, 20080405_500mM_S1	K.TYGYLTPDLWK.V	1356.68	0.05242	2	3.17	0.53	931.9
	3943, 20080405_50mM_S1	K.GNFLRAIFNALSK.T	1450.82	0.06018	3	2.89	0.45	390.5
104	psu|PFB0525w | organism=Plasmodium_falciparum_3D7 | product=asparagine -- tRNA ligase, putative | location=MAL2:475242-477074(+) | length=610					40.3		70453.6
	3710, 20080405_25mM_S1	K.ENVELALNNNDIHNFEIYGENLDPQK.Y	3042.44	0.13492	3	6.05	0.58	1644.3
	2632, 20080405_50mM_S1	K.KPVIVYNYPK.D	1220.7	0.04753	2	3.17	0.45	537.2
	2661, 20080405_FT_S1	K.IGEVIGGSQR.E	1015.55	0.04131	2	2.77	0.2	939.6
	2679, 20080405_FT_S1	K.AQEFQVENEK.D	1221.57	0.0501	2	2.04	0.14	318.9
105	psu|PF14_0678 | organism=Plasmodium_falciparum_3D7 | product=exported protein 2 | location=MAL14:2905101-2906503(-) | length=287					40.29		33390.8
	2938, 20080405_100mM_S1	R.SHTLYTHITPDAVPQLPK.E	2018.07	0.0872	2	5.79	0.62	1959.8
	3911, 20080405_25mM_S1	K.PLLFLHGILNECR.N	1524.84	0.06473	3	3.11	0.49	636.4
	2421, 20080405_500mM_S1	K.LRQDPSLIVAK.I	1239.74	0.04558	2	2.46	0.2	512.9
	2221, 20080405_150mM_S1	K.HLSSYMEEK.L	1123.51	0.04253	2	2.39	0.31	512.9
106	psu|PF10_0289 | organism=Plasmodium_falciparum_3D7 | product=adenosine deaminase, putative | location=MAL10:1206300-1207403(+) | length=367					40.29		42438.5
	4079, 20080405_25mM_S1	K.YNIQPNMSDEEIIDYYLFSK.P	2482.15	0.11651	2	5.72	0.64	874.6
	3795, 20080405_FT_S1	K.GLNEAVALLEYK.I	1319.72	0.05071	2	3.15	0.28	1110.4
	3583, 20080405_FT_S1	K.EGVVLMEFR.Y	1079.56	0.04692	2	2.81	0.37	1076.8
	1268, 20080405_50mM_S1	K.SMDTHPIR.M	956.462	0.03368	2	2.06	0.32	273.1
107	psu|PFE0545c | organism=Plasmodium_falciparum_3D7 | product=histamine-releasing factor, putative | location=MAL5:467583-468098(-) | length=171					40.29		19966.7
	4049, 20080405_FT_S1	K.DVFTNDEVCSDSYVQQDPFEVPEFR.E	2965.28	0.12815	3	5.32	0.57	1902
	4084, 20080405_200mM_S1	K.GNEDYGIADNSEDAVEGMGADVEHVIDIVDSFQLTSTAFSK.K	4345.96	0.1821	3	4.94	0.64	954.4
	3275, 20080405_500mM_S1	R.FVYISDGLFEEKY.-	1609.78	0.06621	2	3.9	0.66	1698.5
	2535, 20080405_100mM_S1	K.KPDRVEIFK.T	1131.65	0.04448	2	3.12	0.36	457.9
108	psu|PF11_0224 | organism=Plasmodium_falciparum_3D7 | product=circumsporozoite-related antigen | location=MAL11:815385-816321(-) | length=162					40.28		17285
	3823, 20080405_50mM_S1	K.KGSGEPLIDVHDLISDMIK.K	2067.08	0.09233	2	5.67	0.69	1870.9
	3683, 20080405_100mM_S1	K.KGSGEPLIDVHDLISDMIKK.E	2195.17	0.0917	4	4.3	0.43	1772.8
	2580, 20080405_25mM_S1	K.KEEELVEVNK.R	1216.64	0.04643	2	3.75	0.38	1566.9
	3934, 20080405_150mM_S1	K.GSGEPLIDVHDLISDMIKKEEELVEVNK.R	3136.61	0.13565	4	3.22	0.47	359.7
109	psu|PFB0445c | organism=Plasmodium_falciparum_3D7 | product=helicase, putative | location=MAL2:404281-406355(-) | length=457					40.28		52190.7
	4206, 20080405_FT_S1	K.FLQNPVEIFIDDEAK.L	1777.9	0.07928	2	5.64	0.34	1896.8
	3696, 20080405_25mM_S1	R.AISESGFEHPSEVQQETIPAAITGTDILCQAK.S	3370.65	0.15524	3	4.98	0.57	771.7
	2891, 20080405_FT_S1	K.GNLGNNILNNNNK.G	1398.71	0.04436	2	3.58	0.24	991.6
	2542, 20080405_500mM_S1	K.LHGLLQHYVK.L	1207.69	0.04497	2	2.62	0.31	323.2
110	psu|MAL7P1.119 | organism=Plasmodium_falciparum_3D7 | product=hypothetical protein, conserved | location=MAL7:1001739-1003988(+) | length=749					40.27		87825.1
	2723, 20080405_FT_S1	K.SNMESVNNNINNTTCSK.N	1869.81	0.0822	2	5.49	0.57	1108.6
	3037, 20080405_50mM_S1	K.YFLNSHYNNYLCK.K	1678.77	0.07048	2	4.08	0.54	1544.9
	2215, 20080405_25mM_S1	K.VPNVAHTGVNK.K	1135.62	0.03544	2	3.46	0.53	835.5
	2669, 20080405_25mM_S1	K.DINIHNVEK.K	1081.56	0.02959	2	2.16	0.13	570.2
111	psu|PF10_0325 | organism=Plasmodium_falciparum_3D7 | product=haloacid dehalogenase-like hydrolase, putative | location=MAL10:1339760-1340626(+) | length=288					40.27		32820.6
	3883, 20080405_FT_S1	K.IIFTDLDGTLLNSENK.V	1792.93	0.08305	2	5.44	0.39	3721.8
	3567, 20080405_100mM_S1	R.INVANTFQSYVELFHQHTNK.F	2390.19	0.09585	4	3.71	0.52	1777
	2629, 20080405_50mM_S1	K.NSAAYVGPSNNEHAISHVLK.T	2108.05	0.08225	3	2.83	0.34	633.2
	4297, 20080405_FT_S1	K.VLFSLPENILENTLK.L	1729.97	0.08135	2	2.64	0.31	391.2
112	psu|PFF0530w | organism=Plasmodium_falciparum_3D7 | product=transketolase, putative | location=MAL6:453666-455684(+) | length=672					40.27		75767.2
	2627, 20080405_150mM_S1	K.KQPEDYQYSVMMHNHPNLPR.F	2484.15	0.09609	4	4.56	0.6	994
	2168, 20080405_150mM_S1	K.KILHEIEQGKK.N	1322.78	0.05083	2	3.63	0.35	1575
	2274, 20080405_100mM_S1	K.ILHEIEQGKK.N	1194.68	0.04656	2	3.12	0.4	659.2
	2843, 20080405_25mM_S1	K.VPHLNNTQPEQVLK.G	1616.88	0.06718	2	2.66	0.37	354.9
113	psu|PF14_0344 | organism=Plasmodium_falciparum_3D7 | product=hypothetical protein | location=MAL14:1479720-1482701(+) | length=993					40.26		112340
	2917, 20080405_25mM_S1	K.KEDQQEDDDGFYDAYK.Q	1965.8	0.08037	2	5.25	0.62	2103.5
	3290, 20080405_25mM_S1	K.MKPTDGSFDSFNDGVDNNLVPSNPK.G	2695.23	0.11313	3	4.42	0.45	468.2
	3346, 20080405_FT_S1	K.DLSLNETSGLTNEQLK.N	1761.89	0.07403	2	4.31	0.46	767.4
	2558, 20080405_100mM_S1	K.NFGGKPSAHVTDSFSR.K	1706.82	0.06693	3	3.34	0.3	789
114	psu|PF10_0213 | organism=Plasmodium_falciparum_3D7 | product=10b antigen, putative | location=MAL10:905471-912343(-) | length=2290					40.26		267221
	1185, 20080405_25mM_S1	K.NNNNDSNNNNDNNNNNIMNENKK.D	2676.1	0.10196	3	5.16	0.53	656.9
	2244, 20080405_FT_S1	K.IINNNNNNNNNNLNATK.K	1912.92	0.07732	2	4.22	0.53	598
	2189, 20080405_FT_S1	K.EEQNETNNFTNNNK.K	1695.72	0.07195	2	2.93	0.46	353.8
	2311, 20080405_FT_S1	K.NVQQETPIK.H	1056.57	0.04192	2	2.55	0.27	553.5
115	psu|PFL1110c | organism=Plasmodium_falciparum_3D7 | product=cAMP-dependent protein kinase regulatory subunit, putative | location=MAL12:927817-929983(-) | length=441					40.26		50801.1
	3614, 20080405_FT_S1	K.TDSEILDGLDYSEMSK.Q	1802.8	0.08	2	3.93	0.58	1369.9
	3374, 20080405_50mM_S1	K.RLLGPIEDILHR.N	1431.84	0.05866	3	3.22	0.26	381.5
	3918, 20080405_FT_S1	K.GDYFGELALLK.N	1225.65	0.05315	2	3.05	0.46	1097.9
	1422, 20080405_50mM_S1	K.NAHEGDMNNDGEDDRYK.F	1979.78	0.06919	3	2.82	0.32	694.9
116	psu|PF10_0361 | organism=Plasmodium_falciparum_3D7 | product=hypothetical protein | location=MAL10:1452598-1458005(-) | length=1681					40.24		192514
	2712, 20080405_100mM_S1	K.REDYHNNNNINSIHNNDLFNESK.N	2801.26	0.11489	4	4.68	0.59	1486.4
	1431, 20080405_FT_S1	K.NNSMSTNQQTIQNK.H	1607.74	0.05925	2	3.82	0.47	1031
	1346, 20080405_FT_S1	K.VIENTTVGTNK.K	1175.63	0.04497	2	3.29	0.23	773.9
	2687, 20080405_50mM_S1	K.NLNHYNLNYNYNR.S	1711.79	0.06693	3	3.13	0.42	558.6
117	psu|MAL13P1.237 | organism=Plasmodium_falciparum_3D7 | product=hypothetical protein, conserved | location=MAL13:1894314-1895693(-) | length=372					40.24		42133.2
	3142, 20080405_500mM_S1	K.DAWVETTGLQVFNHNEQ.-	1987.91	0.08269	2	4.35	0.59	1146.6
	2926, 20080405_150mM_S1	K.KGSDHSTGSVFIVTFK.K	1709.89	0.06791	3	4.07	0.5	782.3
	1331, 20080405_25mM_S1	K.AVNENGEKPDEEVK.S	1557.74	0.06254	2	3.93	0.4	1220.4
	2966, 20080405_500mM_S1	K.IETSYSYFNSNYSYTPGLK.I	2234.03	0.09282	2	3.67	0.61	926.1
118	psu|PF13_0044 | organism=Plasmodium_falciparum_3D7 | product=carbamoyl phosphate synthetase, putative | location=MAL13:361369-368698(-) | length=2375					40.23		273264
	3183, 20080405_200mM_S1	K.IHELTHIDYWFLHK.F	1851.95	0.07558	4	4.62	0.48	2380.9
	2857, 20080405_FT_S1	K.NVNQAIDIANK.I	1199.64	0.04875	2	3.59	0.43	1096.5
	4040, 20080405_50mM_S1	K.VIDTLSAEFPALTNYLYLTYQGQEHDVLPLNMK.R	3796.91	0.18332	3	3.03	0.42	236.9
	2394, 20080405_FT_S1	R.VTENDVMK.Y	935.45	0.03654	2	2.6	0.28	443.1
119	gi|3387905|gb|AAC28635.1| glucose transporter glycoprotein [Homo sapiens] [MASS=					40.23		37855.1
	3100, 20080405_150mM_S1	K.TPEELFHPLGADSQV.-	1639.8	0.06707	2	4.6	0.58	1380.6
	2900, 20080405_200mM_S1	R.TFDEIASGFR.Q	1142.55	0.04497	2	3.37	0.53	1473.3
	3517, 20080405_200mM_S1	K.VTILELFR.S	990.598	0.04228	2	2.9	0.33	967.3
	3484, 20080405_50mM_S1	K.KVTILELFR.S	1118.69	0.04716	2	2.8	0.32	652.8
120	psu|PFL1420w | organism=Plasmodium_falciparum_3D7 | product=macrophage migration inhibitory factor homolog, putative | location=MAL12:1208902-1209532(+) | length=116					40.22		12836.3
	3410, 20080405_FT_S1	K.PLGYIMSNYDYQK.N	1591.75	0.07024	2	4.47	0.53	1658
	2554, 20080405_50mM_S1	R.SNNSALADQITK.L	1261.64	0.04814	2	3.33	0.37	758
	2824, 20080405_500mM_S1	R.FGGSNEAYCFVR.I	1349.59	0.05302	2	3.2	0.51	886.5
	3130, 20080405_FT_S1	K.LLVSNLNVK.S	999.62	0.04082	2	2.61	0.12	467.6
121	psu|PFD0665c | organism=Plasmodium_falciparum_3D7 | product=26s proteasome aaa-ATPase subunit Rpt3, putative | location=MAL4:623897-625333(-) | length=392					40.22		44638.6
	4106, 20080405_FT_S1	K.IGIEPPMGILIYGPPGTGK.T	1910.05	0.08501	2	4.37	0.55	1016.1
	4235, 20080405_FT_S1	R.ENSPSIIFIDEVDAIATK.R	1962.01	0.08843	2	3.82	0.63	934.2
	3421, 20080405_100mM_S1	R.HSHSIVNILPSESDSSIQLLQITERPNVK.Y	3241.72	0.13685	5	3.71	0.47	1440.9
	3854, 20080405_FT_S1	K.EAVELPLTCPELYEK.I	1733.87	0.07561	2	3.19	0.44	504.4
122	psu|PF10_0323 | organism=Plasmodium_falciparum_3D7 | product=early transcribed membrane protein 10.2, etramp 10.2 | location=MAL10:1335220-1336287(+) | length=355					40.21		38902
	2540, 20080405_FT_S1	K.YDENTQGNDSFK.N	1417.59	0.05815	2	4.13	0.46	1003.8
	3252, 20080405_FT_S1	K.DTSTNDMDPLNPYGSSK.R	1841.79	0.07963	2	3.95	0.61	1183.7
	2736, 20080405_25mM_S1	K.DAESSTGQIPTPTESSHGISDGKK.D	2429.14	0.14585	3	3.47	0.54	640.6
	2444, 20080405_FT_S1	K.GTTPESNFDSK.T	1182.53	0.0468	2	2.26	0.29	247.6
123	psu|PFL1880w | organism=Plasmodium_falciparum_3D7 | product=acetyl-CoA synthetase, PfACS11 | location=MAL12:1610352-1612730(+) | length=792					40.2		92034
	3295, 20080405_100mM_S1	K.IHLFHLTSTPFSVENK.Q	1869.99	0.07828	3	3.87	0.57	1558.7
	2541, 20080405_50mM_S1	K.NSSNIYRPYNYK.I	1518.73	0.06365	2	3.43	0.45	1142.4
	1933 - 1943, 20080405_FT_S1	R.TQVMGSSSMDK.N	1170.51	0.04782	2	2.27	0.33	426.8
	2439, 20080405_100mM_S1	R.HVILADYKK.V	1086.63	0.04362	2	2.09	0.42	471.8
124	psu|PF13_0272 | organism=Plasmodium_falciparum_3D7 | product=thioredoxin-related protein, putative | location=MAL13:2089696-2090668(-) | length=208					40.18		23972.4
	3447, 20080405_500mM_S1	K.RFKIEGFPTLLYFK.N	1758.99	0.06931	3	3.67	0.44	992.1
	3757, 20080405_50mM_S1	R.FKIEGFPTLLYFK.N	1602.89	0.0704	3	2.88	0.37	980.9
	3029, 20080405_200mM_S1	K.TWAQLATELK.G	1160.63	0.05046	2	2.65	0.25	702.9
	4008, 20080405_25mM_S1	K.IEGFPTLLYFK.N	1327.73	0.05767	2	2.58	0.37	805.3
125	psu|PFE0080c | organism=Plasmodium_falciparum_3D7 | product=rhoptry-associated protein 2, RAP2 | location=MAL5:84041-85237(-) | length=398					38.27		46708.8
	3826, 20080405_FT_S1	R.SSSLALVGTNNNDPIFAYCEK.D	2243.06	0.0999	2	5.31	0.73	1300.2
	4311, 20080405_50mM_S1	K.SEYYGTPDDLITSFFSIIK.T	2196.07	0.09868	2	3.8	0.48	767.9
	2787, 20080405_200mM_S1	K.SNPYFIVGSR.V	1139.58	0.04717	2	2.71	0.25	686.6
	2909, 20080405_FT_S1	R.ENYYNSDIAGPAR.S	1469.67	0.06206	2	2.26	0.31	347.3
126	psu|PF10_0272 | organism=Plasmodium_falciparum_3D7 | product=ribosomal protein L3, putative | location=MAL10:1153269-1154429(-) | length=386					38.26		44192.8
	4199, 20080405_FT_S1	K.NLPVSTVFNPNEMIDVISVTK.G	2317.21	0.10747	2	4.58	0.46	1488
	1215, 20080405_FT_S1	K.NSASTDADITEK.K	1251.57	0.0507	2	3.16	0.49	913.7
	2503, 20080405_200mM_S1	K.LEFVKEMLEKNLPVSTVFNPNEMIDVISVTK.G	3563.87	0.03816	5	3.12	0.2	1249.7
	3129, 20080405_100mM_S1	R.ILSTVWANHVSDEFRR.R	1929.99	0.08074	2	3.02	0.36	239.9
127	psu|PFA0555c | organism=Plasmodium_falciparum_3D7 | product=UMP-CMP kinase, putative | location=MAL1:440804-442570(-) | length=371					38.24		44216.2
	2399, 20080405_25mM_S1	K.QEHNELNDQGESGVEK.K	1812.8	0.07376	3	4.75	0.33	1149.6
	3894, 20080405_100mM_S1	K.RFDTHNNDCIPIINLFLNENK.C	2530.25	0.10537	4	4.65	0.28	3094.2
	2053, 20080405_100mM_S1	K.KQEHNELNDQGESGVEK.K	1940.89	0.06913	3	3.37	0.39	833.1
	1097, 20080405_50mM_S1	K.NINIEEYNNK.L	1250.6	0.02153	2	2.1	0.42	276.8
128	psu|PF14_0517 | organism=Plasmodium_falciparum_3D7 | product=peptidase, putative | location=MAL14:2234118-2236412(+) | length=764					38.19		88447.2
	3164, 20080405_500mM_S1	K.YLIEITEPIAIHNN.-	1639.87	0.06523	2	3.49	0.53	1072.2
	3916, 20080405_200mM_S1	K.QAHILDGLALLQFFHWCEQK.R	2397.22	0.09853	4	3.33	0.2	1410.5
	2657, 20080405_25mM_S1	K.ELNEYHTTIR.N	1275.63	0.05242	2	3.09	0.39	364.9
	3263, 20080405_FT_S1	K.NMVLSNEPGYYMK.D	1545.71	0.14824	2	2.23	0.46	409.8
129	psu|PF14_0141 | organism=Plasmodium_falciparum_3D7 | product=ribosomal protein L10, putative | location=MAL14:570802-571461(+) | length=219					30.4		25200.2
	3883, 20080405_200mM_S1	K.KADVNEFSGVVHLVSYEYEQISSEALEAAR.I	3340.63	0.14499	3	7.66	0.66	4214
	4010, 20080405_150mM_S1	K.ADVNEFSGVVHLVSYEYEQISSEALEAAR.I	3212.54	0.13645	3	5.07	0.63	1260.3
	3480, 20080405_500mM_S1	R.VDIGQVLLSIR.T	1212.73	0.04411	2	2.52	0.19	765.8
130	psu|PFE0165w | organism=Plasmodium_falciparum_3D7 | product=actin depolymerizing factor, putative | location=MAL5:140710-141471(+) | length=122					30.37		13732
	3915, 20080405_50mM_S1	K.KIEGVNVLTSVIESAQDVADLK.-	2328.27	0.10723	2	7.31	0.74	3734
	4460, 20080405_FT_S1	K.IEGVNVLTSVIESAQDVADLK.-	2200.17	0.09495	3	4.77	0.41	1791.2
	3136, 20080405_FT_S1	R.VNDNCVTEFNNMK.I	1527.66	0.04887	2	3.84	0.46	1320.4
131	psu|PF11_0096 | organism=Plasmodium_falciparum_3D7 | product=casein kinase II, alpha subunit, putative | location=MAL11:365093-366100(+) | length=335					30.36		39864.8
	3540, 20080405_200mM_S1	R.KPWSHFLTQSNIDIAKDEVIDLIDK.M	2925.54	0.14883	4	6.23	0.61	1814
	2483, 20080405_100mM_S1	R.DVKPHNIMIDHENR.Q	1717.84	0.06846	3	3.67	0.32	534
	3130, 20080405_100mM_S1	K.LKPHYLNILGEYER.K	1744.94	0.07121	2	3.43	0.59	676.1
132	psu|PFC0350c | organism=Plasmodium_falciparum_3D7 | product=T-complex protein eta subunit, putative | location=MAL3:359017-360908(-) | length=539					30.35		59539.9
	4039, 20080405_50mM_S1	R.DVTITNDGATVMNLLNISHPAASILVDIAK.S	3106.65	0.13486	3	5.85	0.68	1460.9
	2594, 20080405_100mM_S1	R.HLSHNAGYDSTDILNK.L	1784.86	0.07622	2	4.54	0.55	2008.6
	4334, 20080405_25mM_S1	K.LPIGDIATQFFADHDIFCAGR.V	2307.12	0.10172	3	3.8	0.57	831.4
133	psu|PF13_0328 | organism=Plasmodium_falciparum_3D7 | product=proliferating cell nuclear antigen | location=MAL13:2478805-2479629(-) | length=274					30.34		30567.5
	3526, 20080405_100mM_S1	K.LQALDGNHVSLVSLHLLDSGFSHYR.C	2778.43	0.12137	3	6.87	0.74	3384.9
	3949, 20080405_50mM_S1	K.SNILADVVVLGLSDSRPIEFK.Y	2272.25	0.10381	2	5.21	0.64	1717.8
	2878, 20080405_200mM_S1	R.VLGVNIASLNK.V	1127.68	0.04497	2	3	0.38	1109
134	psu|PF10_0121 | organism=Plasmodium_falciparum_3D7 | product=hypoxanthine phosphoribosyltransferase | location=MAL10:475326-476562(-) | length=231					30.33		26345.6
	2648, 20080405_150mM_S1	R.IHNYSAVETSKPLFGEHYVR.V	2347.18	0.09977	3	4.64	0.57	900.3
	3401, 20080405_50mM_S1	K.HVLIVEDIIDTGK.T	1451.81	0.06267	2	4.2	0.6	1535.3
	1716 - 1720, 20080405_25mM_S1	R.IHNYSAVETSK.P	1248.62	0.04904	2	2.77	0.38	494.5
135	psu|PF11_0174 | organism=Plasmodium_falciparum_3D7 | product=cathepsin C, homolog | location=MAL11:630778-632880(-) | length=700					30.32		80361.2
	3768, 20080405_100mM_S1	R.NGPIVSSFEASPDFYDYADGVYFVEDFPHAR.R	3511.58	0.13803	3	5.78	0.6	1346.8
	2625, 20080405_FT_S1	K.TSPNLTTCGSSQPNK.N	1534.72	0.06292	2	3.34	0.56	591.8
	2426, 20080405_150mM_S1	K.NEHLHGCFYAER.I	1475.65	0.05719	3	2.95	0.41	936.3
136	psu|PFI1020c | organism=Plasmodium_falciparum_3D7 | product=Inosine-5'-monophosphate dehydrogenase | location=MAL9:852515-854047(-) | length=510					30.31		56114.7
	3830, 20080405_50mM_S1	K.RFENGFIFDPYTFSPEHTVADVLETK.N	3059.48	0.13364	3	6.28	0.64	1134.8
	1194, 20080405_25mM_S1	R.AQGTAVYHVSK.Y	1160.61	0.04412	2	3.48	0.53	645.8
	2968, 20080405_FT_S1	R.GMGSMEAMYNK.G	1218.5	0.04802	2	2.82	0.48	405.6
137	psu|MAL8P1.156 | organism=Plasmodium_falciparum_3D7 | product=mannose-6-phosphate isomerase, putative | location=MAL8:120155-123190(-) | length=1011					30.31		117588
	3037, 20080405_25mM_S1	K.EKEDMNEQEQLLEEEEVDK.N	2364.04	0.10105	3	5.77	0.49	2630.7
	2499, 20080405_50mM_S1	K.NIVQDNHDIIKK.E	1436.79	0.05706	2	3.64	0.34	672.5
	1479, 20080405_25mM_S1	K.GIHCEYDK.K	964.419	0.03807	2	2.01	0.2	449.3
138	psu|PF14_0520 | organism=Plasmodium_falciparum_3D7 | product=6-phosphogluconate dehydrogenase, decarboxylating, putative | location=MAL14:2241369-2242775(+) | length=468					30.31		52960
	4284, 20080405_50mM_S1	K.KDDLTNNYLVDMILDIAGAK.G	2222.14	0.10185	2	6.22	0.55	3855.1
	3434, 20080405_FT_S1	K.DVEYLAMGVSGGEAGAR.Y	1681.79	0.07464	2	3.77	0.44	808.5
	3327, 20080405_150mM_S1	K.MVHNGIEYGDMQLISESYVIMK.H	2557.21	0.09354	3	3.41	0.35	784
139	psu|MAL7P1.81 | organism=Plasmodium_falciparum_3D7 | product=eukaryotictranslation initiation factor 3 37.28 kDa subunit, putative | location=MAL7:787446-788872(-) | length=327					30.31		37260.8
	2863, 20080405_150mM_S1	K.YLSGHNRPLTHVNTNYDGDLLFTTGR.D	2961.46	0.12863	3	6.2	0.68	1610
	4163, 20080405_25mM_S1	K.FQTLLYDIIHSNELGSIK.G	2091.11	0.09209	2	5.8	0.6	2382
	2494, 20080405_150mM_S1	K.NHIILAGGQAAEHVTTTASGEGK.F	2262.15	0.09921	3	4.82	0.55	1022
140	psu|MAL13P1.63 | organism=Plasmodium_falciparum_3D7 | product=Plasmodium falciparum asparagine-rich protein | location=MAL13:549465-553043(+) | length=1192					30.31		139030
	2304, 20080405_25mM_S1	K.NANNVNDVDTKPDGDDDNNNNNNNK.G	2744.14	0.12351	3	5.08	0.53	1183.2
	2471, 20080405_FT_S1	R.NLNNNNNINNNMNK.M	1644.75	0.06682	2	4.35	0.53	1132.1
	2986, 20080405_50mM_S1	K.RENNNMNNYGYDDNTVHVNNNTPSTDFFSR.A	3549.51	0.15664	4	3.58	0.45	1057
141	psu|PFI1565w | organism=Plasmodium_falciparum_3D7 | product=conserved protein | location=MAL9:1286998-1288362(+) | length=171					30.29		19005.2
	3787, 20080405_50mM_S1	K.TINEGQTILVVFNEGYAPDGVWLGGTK.Y	2878.46	0.13193	3	5.43	0.62	1715
	2980, 20080405_FT_S1	K.EDYDIEVEDENGTK.T	1655.69	0.06768	2	3.89	0.47	1552.4
	2829, 20080405_500mM_S1	K.YQFINIER.D	1082.56	0.04216	2	2.77	0.32	619.9
142	psu|PFL1415w | organism=Plasmodium_falciparum_3D7 | product=hypothetical protein, conserved | location=MAL12:1204981-1207953(+) | length=990					30.29		117408
	4579, 20080405_FT_S1	K.MNDNTENNTNLLQNFLSFIK.N	2370.14	0.10406	2	5.63	0.53	2626.7
	2430, 20080405_50mM_S1	K.ITHINNYYNNK.M	1393.69	0.05767	2	3.15	0.39	531.5
	2245, 20080405_50mM_S1	K.NNNLNDTHNEDPPMKK.D	1880.86	0.07462	3	2.75	0.15	639.8
143	psu|PF08_0131 | organism=Plasmodium_falciparum_3D7 | product=1-cys peroxidoxin | location=MAL8:166536-167198(+) | length=220					30.28		25147.6
	3625, 20080405_150mM_S1	K.YVGDNWAILFSHPHDFTPVCTTELAEFGK.M	3294.56	0.1467	3	5.59	0.66	1605
	3166, 20080405_25mM_S1	K.SLQLTNTHPVATPVNWK.E	1906.02	0.08269	2	5.33	0.56	1500.6
	2398, 20080405_500mM_S1	K.MHEEFLK.L	933.45	0.03349	2	2.43	0.19	747.5
144	psu|PF14_0510 | organism=Plasmodium_falciparum_3D7 | product=hypothetical protein | location=MAL14:2206963-2208256(+) | length=275					30.26		30471.9
	3934, 20080405_FT_S1	K.LGNMGGDMPNFAGLGGMDQFK.N	2156.96	0.09892	2	5.27	0.59	1659.2
	1172, 20080405_FT_S1	K.PINVEESK.Y	915.478	0.03624	2	2.26	0.3	826.9
	3243, 20080405_FT_S1	K.IPDAAVEVQEPVA.-	1337.69	0.05645	2	2.06	0.23	347
145	psu|PFC0435w | organism=Plasmodium_falciparum_3D7 | product=hypothetical protein, conserved | location=MAL3:444174-448058(+) | length=1294					30.26		153992
	1389, 20080405_FT_S1	K.NQVNVINNNNNNNNNK.A	1840.86	0.07439	2	5.08	0.52	1786.7
	3676, 20080405_100mM_S1	K.GFFIGYGFNDDIPSVIHHYNFDK.N	2702.27	0.11466	3	4.62	0.58	800.9
	3645, 20080405_FT_S1	K.ENTQIIFNTFNYDNK.L	1860.88	0.07988	2	4.32	0.34	642.2
146	psu|PF11_0314 | organism=Plasmodium_falciparum_3D7 | product=26S protease subunit regulatory subunit 6a, putative | location=MAL11:1168877-1170196(+) | length=439					30.26		49509.7
	4167, 20080405_100mM_S1	K.MLPYLVANVVESLDLEDEEEENEIKDEYDLYDNNLK.L	4303	0.19106	4	5.19	0.5	887.8
	2512, 20080405_50mM_S1	K.RFDSELSGDREVQR.T	1693.83	0.06552	3	3.31	0.34	1296.6
	2635, 20080405_25mM_S1	K.GVLMHGPPGTGK.T	1150.6	0.04863	2	2.49	0.4	889
147	psu|PFL0590c | organism=Plasmodium_falciparum_3D7 | product=non-SERCA-type Ca2+ -transporting P-ATPase | location=MAL12:528999-532792(-) | length=1208					30.26		133789
	2485, 20080405_25mM_S1	K.KNEVLNNSNNVEDGDNENSK.F	2233	0.08689	3	5.1	0.51	1440.8
	3272, 20080405_50mM_S1	K.GKVENINPLSDIVHPELR.L	2030.1	0.08462	3	3.99	0.47	1269.3
	3593, 20080405_FT_S1	K.EFGLESINTGLNSEQVK.I	1864.93	0.08232	2	3.72	0.45	643.8
148	psu|PF10_0081 | organism=Plasmodium_falciparum_3D7 | product=26S proteasome regulatory subunit 4, putative | location=MAL10:347206-348573(-) | length=455					30.26		51028.2
	4601, 20080405_25mM_S1	K.TNSVVGILLDEVDPLVSVMK.V	2128.16	0.096	2	5	0.69	1697.8
	2536, 20080405_100mM_S1	K.KLESVPISHMGK.K	1325.72	0.05339	2	3.87	0.4	1408
	3797, 20080405_25mM_S1	K.VAEEHAPSIVFIDEIDAVGTK.R	2240.14	0.0972	3	3.05	0.34	1094.1
149	psu|PF11_0331 | organism=Plasmodium_falciparum_3D7 | product=t-complex protein 1, alpha subunit, putative | location=MAL11:1248308-1250230(-) | length=544					30.25		60222.8
	4566, 20080405_25mM_S1	R.EQLAIAEFAESLLVIPK.I	1871.05	0.08391	2	5.07	0.48	1080.4
	3856, 20080405_FT_S1	K.MLVDNIGDVTITNDGATILK.Q	2103.1	0.09477	2	3.94	0.41	686.5
	4579, 20080405_25mM_S1	K.ILVNLSELQDQEVGDGTTSVVLLASELLR.R	3111.68	0.14877	3	3.48	0.48	512.3
150	psu|PF14_0495 | organism=Plasmodium_falciparum_3D7 | product=hypothetical protein | location=MAL14:2134234-2140803(+) | length=2189					30.25		249329
	3111, 20080405_25mM_S1	K.SASQDSLGAGFSDSDSDSEYEVVDGENKK.Y	3023.29	0.13169	3	5.04	0.61	844.7
	2411, 20080405_100mM_S1	R.VNINITNNGTHGNPHNNNSYGHK.N	2516.18	0.10453	3	3.31	0.3	743.7
	1622, 20080405_50mM_S1	K.HNFSQYDSK.G	1125.5	0.03972	2	2.02	0.26	256.8
151	psu|PF14_0198 | organism=Plasmodium_falciparum_3D7 | product=glycine -- tRNA ligase, putative | location=MAL14:846533-849172(+) | length=879					30.24		103097
	3813, 20080405_25mM_S1	K.NLNSTNTNNNMNNVAFLRPETAQGIFVNFK.K	3382.66	0.14792	3	4.87	0.6	841.4
	3920, 20080405_150mM_S1	R.ISMSHLVDIINSMLHAK.K	1909	0.07827	4	3.78	0.42	1304.9
	2149, 20080405_25mM_S1	K.GIDDEDLKK.E	1032.52	0.04033	2	2.36	0.25	717.5
152	psu|PFC0110w | organism=Plasmodium_falciparum_3D7 | product=Cytoadherence linked asexual protein 3.1 | location=MAL3:116138-121415(+) | length=1416					30.24		167381
	2627, 20080405_FT_S1	K.NENANVNTPENLNK.L	1570.75	0.06413	2	4.66	0.51	1313.3
	4314, 20080405_50mM_S1	K.EFSTLFESLIQCIEK.C	1786.89	0.07736	3	3.65	0.36	521.3
	3848, 20080405_25mM_S1	K.NITDADDETYIIPTVQSSFHDIVK.Y	2721.33	0.12332	3	2.78	0.23	578.4
153	gi|38016911|ref|NP_004090.4| stomatin isoform a [Homo sapiens]					30.24		31710.7
	3765, 20080405_100mM_S1	K.NLSQILSDREEIAHNMQSTLDDATDAWGIK.V	3371.62	0.14492	4	3.85	0.4	462.4
	4497, 20080405_FT_S1	K.GPGLFFILPCTDSFIK.V	1754.92	0.07988	2	3.73	0.32	786.8
	4299, 20080405_50mM_S1	K.NSTIVFPLPIDMLQGIIGAK.H	2127.19	0.09478	2	3.67	0.51	503.8
154	psu|MAL8P1.52 | organism=Plasmodium_falciparum_3D7 | product=hypothetical protein, conserved | location=MAL8:966895-967730(+) | length=124					30.23		14051.3
	2260, 20080405_50mM_S1	K.KPNSKEEEEINQPVK.K	1768.91	0.07029	3	4.6	0.4	1004.4
	3583, 20080405_500mM_S1	K.YGYFSWLWK.Y	1249.6	0.07805	2	2.55	0.24	495.6
	1918, 20080405_25mM_S1	K.VNKPPVTVNK.I	1095.65	0.04241	2	2.12	0.31	359.1
155	psu|MAL7P1.202 | organism=Plasmodium_falciparum_3D7 | product=hypothetical protein, conserved | location=MAL7:348781-352470(+) | length=1229					30.23		145416
	4011, 20080405_150mM_S1	K.HISELFALCENIISTYNENYTK.I	2602.25	0.11136	3	4.59	0.46	1721.9
	2628, 20080405_25mM_S1	K.HDEAQALMNQK.K	1284.6	0.05156	2	2.96	0.43	728.2
	2954, 20080405_FT_S1	K.YQNTYNNEILGK.M	1456.71	0.06096	2	2.5	0.33	369.7
156	psu|MAL13P1.343 | organism=Plasmodium_falciparum_3D7 | product=proteasome regulatory subunit, putative | location=MAL13:2706740-2708052(-) | length=311					30.23		35189.1
	4437, 20080405_100mM_S1	R.AGVPMEVMGLMLGEIVDEYTIR.I	2423.2	0.11553	2	4.12	0.67	1004.6
	3244, 20080405_150mM_S1	R.HEMVVGWYHSHPGFGCWLSGTDVNTQK.S	3072.39	0.12221	4	4.08	0.36	835.3
	3308, 20080405_25mM_S1	K.PTLTALVHGLNR.N	1291.75	0.05249	3	2.78	0.39	1227.5
157	psu|PF07_0080 | organism=Plasmodium_falciparum_3D7 | product=40S ribosomal protein S10, putative | location=MAL7:916959-917863(+) | length=137					30.23		16467.7
	3294, 20080405_150mM_S1	R.HPHLNVPNLHIMMTLK.S	1895.01	0.0779	4	4.56	0.43	969.4
	3320, 20080405_100mM_S1	K.HQYFILNNEGIEYLR.E	1908.96	0.07767	3	2.74	0.23	639.9
	1428, 20080405_FT_S1	K.MDEDISR.D	865.372	0.0327	2	2.25	0.1	592
158	psu|PFI1730w | organism=Plasmodium_falciparum_3D7 | product=cytoadherence linked asexual protein 9(CLAG9) | location=MAL9:1413829-1419743(+) | length=1340					30.22		160312
	3837, 20080405_50mM_S1	K.SDIIDYDDLLFTNHPSIELMENLDK.L	2950.4	0.12741	3	3.58	0.46	676.6
	3400, 20080405_50mM_S1	K.YYLHNIIGNPINFYK.H	1868.97	0.07639	3	3.43	0.31	1598.7
	2449, 20080405_FT_S1	K.FSQENDPVSK.V	1150.54	0.0446	2	2.85	0.32	1216.6
159	psu|PF10_0119 | organism=Plasmodium_falciparum_3D7 | product=hypothetical protein | location=MAL10:470978-471932(+) | length=267					30.21		31771.8
	1174, 20080405_50mM_S1	K.KQEEVINNNNNNVENKK.E	2028.01	0.07645	3	4.26	0.44	844.8
	1906 - 1910, 20080405_25mM_S1	K.KQEEVINNNNNNVENK.K	1899.92	0.07687	2	3.6	0.49	600.4
	3493, 20080405_FT_S1	K.TLTDEILSTNNAMEK.A	1679.82	0.07415	2	3.24	0.46	912.4
160	psu|PF11_0396 | organism=Plasmodium_falciparum_3D7 | product=Protein phosphatase 2C | location=MAL11:1518305-1521235(+) | length=938					30.21		107184
	2793, 20080405_25mM_S1	R.SDENYDSSNLNLGDNQDRK.N	2183.94	0.12778	3	4.26	0.46	739.3
	3207, 20080405_FT_S1	K.ESLDGGNLELDPSR.Y	1501.71	0.06291	2	3.6	0.29	538.5
	2464, 20080405_FT_S1	R.NNGDEVNNSDIER.L	1475.64	0.05889	2	3.34	0.44	1123.6
161	psu|PF10_0153 | organism=Plasmodium_falciparum_3D7 | product=hsp60 | location=MAL10:627043-629039(-) | length=580					30.21		62511.7
	2795, 20080405_FT_S1	K.ELDSVQTDNYDQR.V	1582.7	0.06718	2	4.16	0.5	1443.5
	2716, 20080405_FT_S1	K.NSNIGFNAQEGK.Y	1278.61	0.05205	2	2.84	0.35	777.6
	2905, 20080405_FT_S1	K.AGDGTTTATILAR.S	1247.66	0.05168	2	2.25	0.31	767
162	psu|PF11_0188 | organism=Plasmodium_falciparum_3D7 | product=heat shock protein 90, putative | location=MAL11:688765-691557(-) | length=930					30.2		108397
	2912, 20080405_FT_S1	K.INNNNNMDVPIEGNEK.S	1814.83	0.07671	2	4.1	0.54	489.1
	2581, 20080405_100mM_S1	K.KQSIFFNDEQKK.E	1511.79	0.05933	3	3.54	0.38	714
	1187, 20080405_25mM_S1	K.NVVENKNDEYEK.N	1480.69	0.05595	2	3.4	0.48	1481.6
163	psu|PFF1025c | organism=Plasmodium_falciparum_3D7 | product=pyridoxine biosynthetic enzyme pdx1 homologue, putative | location=MAL6:871294-872199(-) | length=301					30.2		32992
	4349, 20080405_FT_S1	K.IAEEAGAIGVMVLENIPSELR.N	2211.17	0.10037	3	3.22	0.44	499.4
	2980, 20080405_50mM_S1	K.HGWCEMLK.G	1003.45	0.04259	2	2.82	0.35	1178.4
	2730, 20080405_FT_S1	R.ISEGASMIR.T	963.493	0.03966	2	2.24	0.27	783.9
164	psu|PF08_0091 | organism=Plasmodium_falciparum_3D7 | product=hypothetical protein, conserved | location=MAL8:584103-588073(-) | length=1210					30.2		143916
	3840, 20080405_25mM_S1	K.NPYLEHFVLPYIPDK.S	1844.96	0.06162	3	3.48	0.22	897.8
	3849, 20080405_100mM_S1	K.ENIFSLTNDSLVTLFHHR.N	2143.09	0.09096	4	3.37	0.48	1847.7
	1334, 20080405_FT_S1	K.INSSNNESFNEK.E	1382.62	0.05351	2	3.27	0.44	589.3
165	psu|PF14_0545 | organism=Plasmodium_falciparum_3D7 | product=thioredoxin | location=MAL14:2343576-2344154(-) | length=104					30.2		11708.8
	2880, 20080405_150mM_S1	K.NGSSVDTLLGANDSALK.Q	1661.83	0.06828	2	3.99	0.47	1012.5
	2798, 20080405_50mM_S1	K.RIAPFYEECSK.T	1342.65	0.05424	2	3.5	0.44	1408.6
	2740, 20080405_150mM_S1	K.ENITSMPTFK.V	1167.57	0.04668	2	2.14	0.39	603.5
166	psu|PFE0885w | organism=Plasmodium_falciparum_3D7 | product=eukaryotictranslation initiation factor 3 subunit, putative | location=MAL5:743177-745327(+) | length=716					30.2		84004
	3510, 20080405_50mM_S1	R.FLVSAVSNNPNAFNTGYREENSEAGFHIWTFQGK.C	3831.81	0.16836	4	3.83	0.39	532.2
	3540, 20080405_50mM_S1	R.YDSHFEVHWFDPLEK.E	1948.89	0.08303	4	3.31	0.28	1491.5
	2046, 20080405_FT_S1	K.NVENSFNQK.F	1079.51	0.03911	2	2.25	0.16	317.8
167	psu|PFA0410w | organism=Plasmodium_falciparum_3D7 | product=hypothetical protein, conserved | location=MAL1:338321-344986(+) | length=2221					30.19		254883
	2666, 20080405_50mM_S1	K.NDHRIEEEELQLK.G	1652.82	0.06534	3	3.9	0.34	530.8
	2821, 20080405_50mM_S1	K.NVNNNDNLAFLNNQQDDNVSHANHTR.S	2978.35	0.12392	4	3.4	0.32	1045.4
	2229, 20080405_100mM_S1	K.NSAHNLASHLNNNNK.V	1647.79	0.06638	3	3.34	0.44	486.8
168	psu|PF10_0281 | organism=Plasmodium_falciparum_3D7 | product=hypothetical protein | location=MAL10:1181003-1182499(+) | length=498					30.19		58049.4
	2180, 20080405_50mM_S1	K.KPMDSIKEEQTK.Q	1433.73	0.05754	2	3.38	0.48	606.5
	2339, 20080405_100mM_S1	K.DQEHTQHEQPNDSAHGHFEDYSK.L	2736.13	0.107	5	3.33	0.45	1151
	2667, 20080405_50mM_S1	R.GGSSNMYPHVPNYTSSSVHNSTNNER.K	2836.23	0.11513	4	3.06	0.33	681.3
169	psu|PF11_0463 | organism=Plasmodium_falciparum_3D7 | product=coat protein, gamma subunit, putative | location=MAL11:1783354-1786560(-) | length=1068					30.18		124290
	2933, 20080405_100mM_S1	K.HIWDSMHNYNAEVVSK.F	1929.89	0.07974	3	3.66	0.52	1421.7
	2593, 20080405_FT_S1	K.QNINNTAISSTTNK.N	1505.76	0.06072	2	3.63	0.43	560.5
	1062, 20080405_50mM_S1	K.DTYSQHYPHNNK.Q	1503.66	0.03704	2	2.36	0.47	428.7
170	psu|PF10_0322 | organism=Plasmodium_falciparum_3D7 | product=S-adenosylmethionine decarboxylase-ornithine decarboxylase | location=MAL10:1324130-1328434(-) | length=1434					30.18		168062
	1133, 20080405_50mM_S1	K.RNDVHDDYVTK.S	1361.64	0.04936	2	3.58	0.46	1223.1
	1506, 20080405_25mM_S1	R.NDVHDDYVTK.S	1205.54	0.04864	2	2.71	0.44	503.5
	1404, 20080405_25mM_S1	R.HYEDTLNR.S	1047.49	0.04033	2	2.25	0.24	858.7
171	psu|PFE1250w | organism=Plasmodium_falciparum_3D7 | product=acetyl-CoA synthetase, PfACS10 | location=MAL5:1041741-1043762(+) | length=673					30.18		76802.8
	2924, 20080405_25mM_S1	R.LSSSGSTTHVLWDK.L	1517.76	0.06523	2	3.51	0.46	670.8
	2790, 20080405_FT_S1	K.LAQGEYVAVEK.V	1206.64	0.0368	2	2.8	0.31	316.2
	3796, 20080405_25mM_S1	K.FNNMWEVFDR.V	1357.6	0.059	2	2.3	0.32	444.4
172	psu|PFL1545c | organism=Plasmodium_falciparum_3D7 | product=chaperonin, cpn60 | location=MAL12:1328302-1331362(-) | length=702					30.16		79555.4
	3172, 20080405_FT_S1	K.AGDGTSSTALMTATITK.K	1625.81	0.06878	2	3.24	0.62	577.7
	1879 - 1889, 20080405_25mM_S1	K.EYEETTSKYDK.E	1392.62	0.05624	2	2.16	0.28	226.7
	2775, 20080405_FT_S1	K.ILIGGNSETEQK.E	1288.67	0.05144	2	2.14	0.25	188.5
173	psu|PF14_0230 | organism=Plasmodium_falciparum_3D7 | product=Ribosomal protein family L5, putative | location=MAL14:973795-975485(-) | length=294					28.19		33977.2
	3437, 20080405_25mM_S1	K.NILGIHVAEYMK.T	1387.74	0.05913	2	3.82	0.47	1617.6
	2951, 20080405_200mM_S1	K.AFLDVGITR.T	991.557	0.04234	2	2.42	0.27	1244.6
	3072, 20080405_500mM_S1	K.SLNLDTQFLGVEK.V	1463.77	0.06218	2	2.17	0.41	1213.3
174	gi|4503471|ref|NP_001393.1| eukaryotic translation elongation factor 1 alpha 1 [Homo sapiens]					26.3		50109.2
	2732, 20080405_500mM_S1	K.THINIVVIGHVDSGK.S	1588.88	0.06303	2	5.24	0.67	2775.8
	2266, 20080405_50mM_S1	K.STTTGHLIYK.C	1120.6	0.04302	2	2.96	0.48	721.8
	5259, 20080405_FT_S1	K.IGGIGTVPVGR.V	1025.61	0.04033	2	2.59	0.28	501
175	psu|PFB0335c | organism=Plasmodium_falciparum_3D7 | product=cysteine protease, putative | location=MAL2:298897-301793(-) | length=893					26.24		103919
	3891, 20080405_25mM_S1	K.KVDTSGTLEEYELGNAEDIYNNLTR.L	2844.35	0.12534	3	4.72	0.5	665.1
	2261, 20080405_50mM_S1	K.YDNINETKDEHTCSR.V	1824.78	0.07205	3	3.47	0.48	922
	4503, 20080405_FT_S1	K.DLINLEDLDYQFK.N	1625.81	0.10905	2	2.28	0.5	529.9
176	gi|576142|pdb|1HDA|A Chain A, A Novel Allosteric Mechanism In Haemoglobin. Structure Of Bovine Deoxyhaemoglobin, Absence Of Specific Chloride- Binding Sites And Origin Of The Chloride-Linked Bohr Effect In Bovine And Human Haemoglobin					26.23		15043.9
	3627, 20080405_200mM_S1	K.AAWGKVGGHAAEYGAEALERMFLSFPTTK.T	3095.54	0.12586	5	4.62	0.15	1484.5
	3774, 20080405_50mM_S1	K.VGGHAAEYGAEALERMFLSFPTTK.T	2582.27	0.1083	4	3.93	0.44	1582.2
	4663, 20080405_25mM_S1	K.VGGHAAEYGAEALER.M	1529.73	0.0622	3	3.63	0.28	765.8
177	psu|PF13_0021 | organism=Plasmodium_falciparum_3D7 | product=small heat shock protein, putative | location=MAL13:236002-236637(-) | length=211					20.38		25179.3
	3700, 20080405_150mM_S1	K.RNEALENAGMLDTFFESMYDHMNR.L	2891.25	0.11435	3	7.1	0.64	3027.9
	3398, 20080405_FT_S1	R.SFTLPENVSEDEIK.A	1607.78	0.05107	2	3.35	0.55	753
178	psu|PFI1110w | organism=Plasmodium_falciparum_3D7 | product=glutamate--ammonia ligase (glutamine synthetase), putative | location=MAL9:917189-918475(+) | length=428					20.36		49672.8
	3616, 20080405_100mM_S1	K.YVQHPENFNILTHALEGYESLHTINESPEFK.N	3656.77	0.15742	5	4.92	0.61	1885.9
	2279, 20080405_150mM_S1	R.YHHEVSTSQHEISLK.Y	1794.88	0.07341	2	4.46	0.61	1890.1
179	psu|PF13_0011 | organism=Plasmodium_falciparum_3D7 | product=plasmodium falciparum gamete antigen 27/25 | location=MAL13:121840-122493(-) | length=217					20.36		25988.3
	3853, 20080405_200mM_S1	R.ISQFLIDVVDSYIIKPIPALPVTPDEPHHNNI.-	3594.92	0.15957	4	5.76	0.66	1969.5
	2690, 20080405_500mM_S1	K.FGNIYDYHYEHETHAPLSPR.I	2446.12	0.09837	3	5.12	0.56	1012.7
180	psu|PF11_0302 | organism=Plasmodium_falciparum_3D7 | product=hypothetical protein | location=MAL11:1125950-1127308(+) | length=452					20.33		51919
	4132, 20080405_50mM_S1	K.NQNEDNVDNHMNIEEISQEFFSGFNPFGTMK.I	3632.57	0.16989	3	6.56	0.62	2003.4
	2260, 20080405_25mM_S1	K.SAEAVHTLTAK.L	1127.61	0.03557	2	2.58	0.39	996.8
181	psu|PFE0065w | organism=Plasmodium_falciparum_3D7 | product=skeleton binding protein1, PfSBP1 | location=MAL5:68930-70113(+) | length=337					20.33		36276.8
	2305, 20080405_FT_S1	K.TQQNPQQNAQQNTQQNTQQQSTTK.S	2772.29	0.11942	3	6.53	0.69	1389.3
	4170, 20080405_FT_S1	R.AFDFFTDLADEPTQLQDAVPETTEK.L	2828.31	0.13315	3	3.7	0.58	811.3
182	psu|PF14_0541 | organism=Plasmodium_falciparum_3D7 | product=V-type H(+)-translocating pyrophosphatase, putative | location=MAL14:2329869-2332022(-) | length=717					20.31		76367.3
	4569, 20080405_25mM_S1	K.SVAIAANSVLNECLEQFPLILEGK.Q	2558.35	0.1171	3	6.15	0.62	2847.7
	2323, 20080405_FT_S1	K.LEDGDNPVEK.M	1115.52	0.04388	2	3.25	0.32	626
183	psu|PFC0710w | organism=Plasmodium_falciparum_3D7 | product=inorganic pyrophosphatase, putative | location=MAL3:656694-658317(+) | length=380					20.31		45203.9
	4586, 20080405_FT_S1	K.EALLFTGDNDPLDILDIGSACLK.I	2433.22	0.11211	2	6.11	0.59	1829.5
	3287, 20080405_50mM_S1	R.YYHNSIYWNYGALPQTYEYPK.H	2670.23	0.11643	3	4.34	0.44	784.9
184	psu|PF11_0374 | organism=Plasmodium_falciparum_3D7 | product=hypothetical protein | location=MAL11:1422741-1426198(+) | length=1098					20.3		128465
	1537, 20080405_25mM_S1	K.REVLVSTNNNNNNNNNNNSGEK.N	2459.13	0.095	3	6.03	0.58	1764.3
	2628, 20080405_FT_S1	K.TNEDENAESNLNPNEK.Y	1817.78	0.07232	2	3.95	0.43	591.7
185	psu|MAL13P1.92 | organism=Plasmodium_falciparum_3D7 | product=40S ribosomal protein S15, putative | location=MAL13:740905-741655(+) | length=147					20.29		17029.3
	3595, 20080405_200mM_S1	K.QYTNVEIKPEMIGYYLGEFSITYK.H	2886.43	0.09556	3	5.24	0.67	1428.5
	2483, 20080405_50mM_S1	K.NCEPGEKPNPVPTHLR.N	1787.89	0.07084	3	2.96	0.44	663.3
186	psu|PFI0455w | organism=Plasmodium_falciparum_3D7 | product=exoribonuclease, putative | location=MAL9:424163-428098(+) | length=1311					20.29		154862
	2560, 20080405_150mM_S1	K.NYNYHHNQNFQDQNYNNNFPNLSHK.N	3164.37	0.1371	4	5.24	0.53	1517
	1097, 20080405_50mM_S1	R.LNNAYHYNNK.V	1250.59	0.03142	2	3.21	0.35	826.7
187	psu|PFI0880c | organism=Plasmodium_falciparum_3D7 | product=acid phosphatase, putative | location=MAL9:742484-743674(-) | length=396					20.29		44575.6
	3922, 20080405_100mM_S1	K.NLYEDVYSEEKGDMYMPFFTVLGTR.D	3004.37	0.13193	3	4.35	0.46	1149.1
	3644, 20080405_500mM_S1	K.WIMPNYWYHYFTHFTVSSGPSIVK.T	2960.42	0.11587	4	3.42	0.37	367.4
188	psu|MAL8P1.95 | organism=Plasmodium_falciparum_3D7 | product=hypothetical protein, conserved | location=MAL8:657400-658751(+) | length=325					20.29		37477.1
	4517 - 4520, 20080405_25mM_S1	K.NVCEDTPLDIFLMLDNDVK.I	2194.04	0.09733	2	5.03	0.62	1680.8
	2225, 20080405_500mM_S1	K.SKIDDEGQFEK.D	1295.61	0.04765	2	2.74	0.36	862.8
189	psu|PF14_0201 | organism=Plasmodium_falciparum_3D7 | product=surface protein, putative, Pf113 | location=MAL14:859957-863026(+) | length=969					20.29		112504
	2807, 20080405_25mM_S1	K.SEEQENEDSTDAEAIDKEEVETEEK.G	2883.2	0.17246	3	5.56	0.47	1686.9
	2499, 20080405_FT_S1	K.SDQEPSQNIQEDNSDEK.H	1962.82	0.07852	3	4.44	0.4	1337.5
190	gi|4502565|ref|NP_001740.1| calpain, small subunit 1 [Homo sapiens]					20.28		28297.7
	4399, 20080405_FT_S1	R.YSDESGNMDFDNFISCLVR.L	2211.93	0.0977	2	5.63	0.65	1744.2
	2540, 20080405_100mM_S1	K.RWQAIYK.Q	964.536	0.02495	2	2.04	0.16	485.5
191	psu|PFL1745c | organism=Plasmodium_falciparum_3D7 | product=clustered-asparagine-rich protein | location=MAL12:1506920-1508549(-) | length=459					20.28		53204.7
	3852, 20080405_100mM_S1	R.NSGFGFVSYDNVISAQHAIQFMNGYFVNNK.Y	3368.58	0.15036	3	5.62	0.62	1145.2
	3252, 20080405_25mM_S1	K.NNNIFYYNNLTK.H	1517.74	0.06414	2	2.28	0.29	332.4
192	psu|PFE0845c | organism=Plasmodium_falciparum_3D7 | product=60S ribosomal subunit protein L8, putative | location=MAL5:712760-713770(-) | length=260					20.28		27982.2
	2323, 20080405_200mM_S1	R.GVAMNPVEHPHGGGNHQHIGHPSTVSR.S	2809.34	0.11734	3	5.29	0.63	960.6
	3204, 20080405_150mM_S1	K.APLSVGNILPIGK.M	1278.78	0.05205	2	2.94	0.53	906.6
193	psu|PF14_0187 | organism=Plasmodium_falciparum_3D7 | product=glutathione S-transferase | location=MAL14:802716-803480(+) | length=211					20.28		24773.5
	4495, 20080405_50mM_S1	K.DTPFEQVPILQIGDLILAQSQAIVR.Y	2764.52	0.12077	3	5.2	0.61	1373.4
	4709, 20080405_25mM_S1	K.EKDTPFEQVPILQIGDLILAQSQAIVR.Y	3021.66	0.1293	3	5.17	0.48	1447.2
194	psu|PF11_0415 | organism=Plasmodium_falciparum_3D7 | product=hypothetical protein | location=MAL11:1608003-1608606(+) | length=167					20.27		18589.6
	2490, 20080405_50mM_S1	K.DAHMNSLHENYNVSTK.N	1859.83	0.07951	2	5.44	0.63	1994.6
	2865, 20080405_FT_S1	K.TASVNGSEENVYLK.D	1510.74	0.06231	2	3.04	0.29	860.5
195	psu|PF10_0028 | organism=Plasmodium_falciparum_3D7 | product=RNA binding protein, putative | location=MAL10:121116-123292(+) | length=248					20.27		30032.9
	3674, 20080405_FT_S1	R.NFGFVTFNNSEDAENAMNK.A	2148.93	0.09844	2	5.47	0.67	2188.2
	2258, 20080405_100mM_S1	K.RNEPHEPTPGEYK.G	1553.73	0.0645	2	3.61	0.52	1424.2
196	psu|MAL8P1.125 | organism=Plasmodium_falciparum_3D7 | product=tyrosyl-tRNA synthetase, putative | location=MAL8:403717-405263(+) | length=373					20.27		43425.1
	3797, 20080405_100mM_S1	K.TYYTLQELEHDYVNGFIHPLDLK.D	2808.39	0.12729	3	5.36	0.61	1239.3
	2420, 20080405_25mM_S1	R.DHFQNNIEAK.N	1215.58	0.04863	2	2.96	0.42	730.8
197	psu|PF14_0077 | organism=Plasmodium_falciparum_3D7 | product=plasmepsin 2 | location=MAL14:293471-294832(+) | length=453					20.27		51448
	3827, 20080405_FT_S1	K.ANCIVDSGTSAITVPTDFLNK.M	2166.07	0.09672	2	5.14	0.59	871.9
	3575, 20080405_100mM_S1	K.NQNKIENALFTFYLPVHDK.H	2291.18	0.09585	4	5.09	0.18	1997
198	psu|PFF1050w | organism=Plasmodium_falciparum_3D7 | product=nascent polypeptide associated complex alpha chain, putative | location=MAL6:891995-892775(+) | length=184					20.26		20610.3
	4144, 20080405_FT_S1	K.DLDDENVGDVSMDDVELIMSQTK.C	2568.13	0.11577	2	5.01	0.7	1635
	3261, 20080405_500mM_S1	K.TDDITNSINNFIPENLPK.D	2045.02	0.11394	2	4.01	0.47	435.5
199	psu|MAL13P1.270 | organism=Plasmodium_falciparum_3D7 | product=proteasome subunit, putative | location=MAL13:2150495-2151550(+) | length=241					20.26		27211.1
	3703, 20080405_FT_S1	R.YYLNMDEPAPVDYIAK.Y	1901.9	0.08427	2	5.27	0.6	2015.4
	1316, 20080405_FT_S1	K.NYQENMEQK.D	1183.5	0.0468	2	2.26	0.11	371.2
200	psu|PFC0295c | organism=Plasmodium_falciparum_3D7 | product=40S ribosomal protein S12, putative | location=MAL3:309367-310016(-) | length=141					20.26		15386.8
	3586, 20080405_FT_S1	K.IIGASSVAVVDFGEDSAEK.D	1893.94	0.08635	2	4.92	0.63	2037.3
	3200, 20080405_500mM_S1	K.DLGHWAGLFK.L	1143.59	0.04815	2	2.51	0.39	541.6
201	psu|PF08_0032 | organism=Plasmodium_falciparum_3D7 | product=DnaJ protein, putative | location=MAL8:1044885-1046852(+) | length=655					20.26		76633.7
	4115, 20080405_50mM_S1	K.IYPTIFILSPDGTYQLYSNIFNATSK.D	2966.52	0.12382	3	4.83	0.6	1126.6
	2641, 20080405_FT_S1	K.ASNDSYENSDVNGAVSK.R	1756.76	0.07622	2	4.6	0.59	1318.5
202	psu|PF13_0287 | organism=Plasmodium_falciparum_3D7 | product=adenylosuccinate synthetase | location=MAL13:2170679-2172130(+) | length=442					20.26		50032.8
	3829, 20080405_100mM_S1	K.AHILFDIHQIIDSIQETK.K	2121.13	0.08994	3	4.83	0.61	1691.2
	2364, 20080405_50mM_S1	R.FNGGANAGHTISVNDKK.Y	1729.86	0.06669	3	2.64	0.32	695.7
203	psu|PF13_0354 | organism=Plasmodium_falciparum_3D7 | product=alanine--tRNA ligase, putative | location=MAL13:2691989-2696215(+) | length=1408					20.26		165030
	3757, 20080405_25mM_S1	K.NHTIIESSSVVPYNDNTLLFTNAGMNQFK.K	3254.58	0.14561	3	5.13	0.61	774.6
	3264, 20080405_100mM_S1	K.KYHILQELEQIEK.T	1670.91	0.07023	3	2.66	0.29	556.2
204	psu|PF13_0170 | organism=Plasmodium_falciparum_3D7 | product=glutaminyl-tRNA synthetase, putative | location=MAL13:1319287-1322043(-) | length=918					20.26		108464
	4448, 20080405_FT_S1	K.DTTNELPVFNLTVPLVDNTMLK.K	2474.28	0.11406	2	4.76	0.55	684
	2450, 20080405_50mM_S1	K.LNEHHENYDSSSGTCNVNNINQPNNNNNNK.E	3398.44	0.14639	4	4.04	0.47	1974.9
205	gi|4529894|gb|AAD21817.1| HSP70-HOM [Homo sapiens]					20.26		70361.4
	2718, 20080405_25mM_S1	K.ATAGDTHLGGEDFDNR.L	1675.73	0.09868	2	4.98	0.6	1976.4
	2697, 20080405_200mM_S1	R.TTPSYVAFTDTER.L	1487.7	0.06365	2	3.2	0.58	698.6
206	psu|PFE1370w | organism=Plasmodium_falciparum_3D7 | product=hsp70 interacting protein, putative | location=MAL5:1143612-1145353(+) | length=458					20.25		51092.2
	4361, 20080405_25mM_S1	K.ELFNNPQFFQMMQNMMSNPQLISK.Y	2917.35	0.13921	2	4.95	0.65	1204.4
	4125, 20080405_25mM_S1	K.QFVTLCQENPSILLKPELGFFK.K	2551.36	0.11832	3	3.89	0.46	744
207	psu|PFE0040c | organism=Plasmodium_falciparum_3D7 | product=Mature parasite-infected erythrocyte surface antigen (MESA) or PfEMP2 | location=MAL5:43327-47761(-) | length=1434					20.25		168185
	3767, 20080405_FT_S1	K.DNVIVQEIMNEDVNEK.D	1888.9	0.08306	2	5.05	0.54	1987
	2136, 20080405_25mM_S1	K.VLGEGDKEDVK.E	1188.61	0.04228	2	2.72	0.26	630.5
208	psu|PF11_0043 | organism=Plasmodium_falciparum_3D7 | product=60S acidic ribosomal protein p1, putative | location=MAL11:140049-140802(-) | length=118					20.25		13005.6
	3601, 20080405_500mM_S1	K.NSNNTVLPYLPMLFER.A	1907.97	0.06133	2	4.4	0.56	521.4
	3916, 20080405_25mM_S1	K.DIQSLLSNLSVGSAPAAAAQVTTEKPSEDK.K	3027.55	0.13632	3	3.82	0.47	863.9
209	psu|PF14_0104 | organism=Plasmodium_falciparum_3D7 | product=eukaryotictranslation initiation factor 2 gamma subunit, putative | location=MAL14:427191-428588(+) | length=465					20.25		51212.1
	2644, 20080405_100mM_S1	K.STLVHAISGVHTVR.F	1476.83	0.05999	2	4.98	0.58	2561.7
	4524, 20080405_25mM_S1	K.GEITCRPIISQILSMFAENNNLK.Y	2591.33	0.11606	3	4.43	0.51	1230.2
210	psu|PF14_0700 | organism=Plasmodium_falciparum_3D7 | product=hypothetical protein, conserved | location=MAL14:2981537-2982901(+) | length=454					20.25		52422.1
	3920, 20080405_50mM_S1	K.FHGDLNNILEFIPFSESTDLNR.F	2578.26	0.11631	3	4.84	0.54	1546.1
	2555, 20080405_50mM_S1	R.KKEDFPTEEELNK.I	1606.8	0.06767	2	4.51	0.41	1936.4
211	psu|PF14_0775 | organism=Plasmodium_falciparum_3D7 | product=hypothetical protein | location=MAL14:867748-868866(-) | length=177					20.25		20721.2
	3126, 20080405_100mM_S1	K.HEFPLMGTYHFR.F	1534.73	0.04026	3	4.95	0.44	2201.2
	1593, 20080405_100mM_S1	K.NLHDRDMMK.S	1159.53	0.03996	2	2.08	0.34	200
212	psu|PF14_0354 | organism=Plasmodium_falciparum_3D7 | product=hypothetical protein | location=MAL14:1517013-1519313(+) | length=766					20.25		90983.6
	2119, 20080405_100mM_S1	K.HNIEEQQKQEEGYK.Q	1759.82	0.06413	3	4.52	0.38	1864.8
	2221, 20080405_25mM_S1	K.NINIKEEDDK.L	1217.6	0.03813	2	3.31	0.18	980.1
213	psu|PF11_0055 | organism=Plasmodium_falciparum_3D7 | product=hypothetical protein | location=MAL11:196768-198356(+) | length=424					20.24		49234.9
	3150, 20080405_100mM_S1	K.SSNTHHFLIYPINPMPK.F	1996.01	0.08696	2	4.88	0.59	1215.5
	3412, 20080405_FT_S1	K.GQTLPEFIQDPNAAK.A	1628.83	0.07146	2	2.01	0.34	239.8
214	psu|PFC0360w | organism=Plasmodium_falciparum_3D7 | product=hypothetical protein, conserved | location=MAL3:366600-367464(+) | length=140					20.24		16146.3
	4030, 20080405_150mM_S1	K.NGWTQNFLHNIEVILGYPK.K	2243.16	0.07633	3	4.64	0.51	1581.4
	3881, 20080405_100mM_S1	K.FSLFSGSILGEFTEITKPHK.I	2238.18	0.09604	3	3	0.14	542.9
215	psu|PF07_0112 | organism=Plasmodium_falciparum_3D7 | product=proteasome subunit alpha type 5, putative | location=MAL7:1218086-1219207(+) | length=256					20.24		28370.3
	4460, 20080405_25mM_S1	K.DMTFEQAEILALTVLR.Q	1849.97	0.08269	2	4.86	0.55	2489.6
	3884, 20080405_25mM_S1	K.IMSRPFGVALLIGGVDK.N	1773.01	0.07596	3	3.07	0.27	761.4
216	psu|PFL0670c | organism=Plasmodium_falciparum_3D7 | product=Bi-functional aminoacyl-tRNA synthetase, putative | location=MAL12:590187-592427(-) | length=746					20.24		86592.1
	3898, 20080405_25mM_S1	K.YGDSNLPEEIAIRPTSETIMYSVFPK.W	2957.46	0.13071	3	3.95	0.58	523.7
	1234, 20080405_25mM_S1	K.HGLAATIK.D	810.483	0.03044	2	2.67	0.22	392.9
217	psu|PFI0180w | organism=Plasmodium_falciparum_3D7 | product=alpha tubulin | location=MAL9:175540-177440(+) | length=453					20.24		50264.4
	3087, 20080405_500mM_S1	R.IHFMLSSYAPVVSAEK.A	1778.91	0.07524	2	4.72	0.52	1754.3
	3178, 20080405_200mM_S1	K.AYHEQLSVSEITNSAFEPANMMAK.C	2668.24	0.1251	3	3.49	0.43	689.3
218	psu|PF13_0179 | organism=Plasmodium_falciparum_3D7 | product=isoleucine--tRNA ligase, putative | location=MAL13:1350240-1354058(-) | length=1272					20.23		151214
	4206, 20080405_50mM_S1	K.YGIIDPESNILIDPLDWNGYFTNEVEELK.D	3396.65	0.15903	3	4.7	0.54	809.9
	3582, 20080405_100mM_S1	K.NLSLNQNSPVLMHIYIYDQTFK.N	2638.33	0.11447	3	3.34	0.38	477.9
219	psu|PF10_0366 | organism=Plasmodium_falciparum_3D7 | product=ADP/ATP transporter on adenylate translocase | location=MAL10:1477939-1478844(-) | length=301					20.23		33704.7
	4291, 20080405_FT_S1	K.TNFAADFLMGGISAAISK.T	1813.92	0.08428	2	4.57	0.61	1705.4
	3889, 20080405_25mM_S1	R.YFPTQAFNFAFK.D	1480.73	0.06389	2	2.37	0.33	367.4
220	psu|PFD0810w | organism=Plasmodium_falciparum_3D7 | product=small GTP-binding protein sar1 | location=MAL4:736944-738205(+) | length=192					20.23		22006.4
	2645, 20080405_100mM_S1	R.VAQHVPTLHPHSEELVVGK.I	2077.12	0.09111	2	4.5	0.64	673.9
	3146, 20080405_150mM_S1	K.IDKPDAASEDELRQHLNLFSNITVHNNMK.G	3349.66	0.1498	4	3.9	0.35	518.6
221	psu|PF13_0063 | organism=Plasmodium_falciparum_3D7 | product=26S proteasome regulatory subunit 7, putative | location=MAL13:490129-491811(-) | length=420					20.23		46805.2
	2954, 20080405_50mM_S1	K.VLMATNRPDTLDSALVRPGR.I	2182.18	0.08902	3	4.16	0.5	810
	2273, 20080405_50mM_S1	K.IHANTMNMSR.D	1174.55	0.04558	2	2.47	0.2	997.7
222	psu|PF10_0114 | organism=Plasmodium_falciparum_3D7 | product=DNA repair protein RAD23, putative | location=MAL10:449153-450322(+) | length=389					20.23		44367.5
	2656, 20080405_FT_S1	K.SDDNINVTTSNTEEQK.E	1794.8	0.07646	2	4.55	0.35	1245.9
	2786, 20080405_FT_S1	K.KVEVVLADMPSDK.Q	1430.76	-0.05439	2	2.64	0.2	541.4
223	gi|1374792|gb|AAB02395.1| selenium-binding protein [Homo sapiens] [MASS=52313]					20.23		52279.7
	3483, 20080405_50mM_S1	K.GTWERPGGAAPLGYDFWYQPR.H	2424.15	0.10331	3	4.53	0.58	1589.4
	3421, 20080405_FT_S1	R.NTGTEAPDYLATVDVDPK.S	1905.91	0.08391	2	3.97	0.46	1253.9
224	psu|PF11_0166 | organism=Plasmodium_falciparum_3D7 | product=hypothetical protein | location=MAL11:596288-597202(-) | length=304					20.23		33860.6
	1255, 20080405_25mM_S1	R.MNNAGTTNNSSNPPSKPQASTNNNK.S	2588.18	0.10618	3	4.01	0.5	1307.7
	1094, 20080405_50mM_S1	K.KFNNETQIK.S	1121.59	0.028	2	3.02	0.25	592.2
225	psu|PFL2345c | organism=Plasmodium_falciparum_3D7 | product=tat-binding protein homolog | location=MAL12:2002710-2004017(-) | length=435					20.22		49513.5
	2811, 20080405_FT_S1	K.NSSALNEEQVQSGIK.R	1603.79	0.06621	2	4.47	0.44	1579.7
	2241, 20080405_150mM_S1	R.HINISHCTPNTR.V	1392.68	0.05354	3	2.73	0.31	560
226	psu|MAL13P1.174 | organism=Plasmodium_falciparum_3D7 | product=MSP7-like protein | location=MAL13:1413300-1414145(-) | length=281					20.22		32790.6
	2987, 20080405_FT_S1	K.VQGAQVDQAVEPLEK.S	1610.84	0.07182	2	4.47	0.54	2417
	2310, 20080405_150mM_S1	K.RHNYLIVNK.T	1156.66	0.04607	2	2.52	0.11	794.2
227	psu|PF14_0563 | organism=Plasmodium_falciparum_3D7 | product=DEAD-box RNA helicase, putative | location=MAL14:2420700-2422925(+) | length=741					20.22		84261.7
	2243, 20080405_FT_S1	K.VSGEENTNNNNNEEVVK.K	1889.85	0.07487	2	3.22	0.39	574.2
	2373, 20080405_FT_S1	R.IGDTLNNTSNQR.V	1332.65	0.05278	2	3.18	0.31	724.4
228	psu|PF14_0627 | organism=Plasmodium_falciparum_3D7 | product=ribosomal protein S3, putative | location=MAL14:2684077-2685470(+) | length=221					20.22		24652.4
	2673, 20080405_100mM_S1	K.FRDGYLISTGEPSKR.F	1725.89	0.06833	3	4.45	0.38	1923.1
	2741, 20080405_150mM_S1	K.STNSVELFAER.V	1252.62	0.05022	2	2.91	0.33	1278.2
229	psu|PFE0270c | organism=Plasmodium_falciparum_3D7 | product=DNA repair protein, putative | location=MAL5:239456-243880(-) | length=1350					20.22		156340
	2417, 20080405_100mM_S1	R.NNNVHNNNIHNNNNYGNIYR.N	2412.09	0.09885	3	4.45	0.49	1524.2
	2443, 20080405_FT_S1	K.QNEINNNVPEK.R	1298.63	0.05083	2	2.78	0.13	426.8
230	psu|PF11_0270 | organism=Plasmodium_falciparum_3D7 | product=threonine -- tRNA ligase, putative | location=MAL11:1014333-1017374(-) | length=1013					20.22		119471
	2403, 20080405_100mM_S1	K.NHDNDDNVHNNNNYPINHDDLHNNEK.K	3125.31	0.12831	4	4.37	0.59	926.6
	2535, 20080405_150mM_S1	K.EHNNIHDNHSLKPNINEEGLLK.K	2565.28	0.10727	3	4.21	0.48	778
231	psu|PF13_0065 | organism=Plasmodium_falciparum_3D7 | product=vacuolar ATP synthase, catalytic subunit a | location=MAL13:508102-509937(+) | length=611					20.22		68532.5
	3831, 20080405_50mM_S1	K.TGNALSVELGPGILDNIYDGIQRPLER.I	2910.53	0.13651	3	3.89	0.38	430.9
	3098, 20080405_150mM_S1	K.YTYGLSHLWPVRDPRPVLEK.V	2426.3	0.09934	3	2.85	0.37	490.9
232	psu|PFC0745c | organism=Plasmodium_falciparum_3D7 | product=proteasome component C8, putative | location=MAL3:679468-680358(-) | length=252					20.21		29270.4
	4086, 20080405_25mM_S1	K.NNLQNLVNFSWICK.E	1692.85	0.07476	2	4.3	0.56	1644.8
	2915, 20080405_25mM_S1	K.FILTSDDHMNK.N	1320.63	0.0534	2	2.53	0.32	1448.8
233	psu|PF10_0268 | organism=Plasmodium_falciparum_3D7 | product=merozoite capping protein 1 | location=MAL10:1140587-1142600(-) | length=393					20.21		43903.2
	3426, 20080405_FT_S1	K.YVVYGLSADTAEDQLK.W	1771.87	0.07512	2	4.2	0.53	1913.1
	3148, 20080405_FT_S1	K.LLGLTNEEDK.T	1131.59	0.04595	2	2.26	0.28	458.3
234	psu|PFF1095w | organism=Plasmodium_falciparum_3D7 | product=leucyl-tRNA synthetase, cytoplasmic, putative | location=MAL6:919683-924026(+) | length=1447					20.21		170133
	2801, 20080405_50mM_S1	K.NVDNYQNNNEYVIPSNDDNNQINNHHINVVKEEEEK.N	4295.95	0.18667	4	4.18	0.49	465.2
	4446, 20080405_FT_S1	K.DILSFATFLVK.D	1253.71	0.05412	2	2.68	0.26	1354.9
235	psu|PFC0285c | organism=Plasmodium_falciparum_3D7 | product=T-complex protein beta subunit, putative | location=MAL3:302782-304380(-) | length=532					20.21		59030.4
	2971, 20080405_FT_S1	K.IMVANTPMDTDK.I	1335.63	0.05363	2	4.11	0.55	1406.6
	1525, 20080405_50mM_S1	K.RIGINQPK.S	925.558	0.0269	2	2.56	0.24	492
236	psu|PF13_0204 | organism=Plasmodium_falciparum_3D7 | product=nuclear movement protein, putative | location=MAL13:1486652-1487812(+) | length=386					20.2		45987.6
	3071, 20080405_50mM_S1	R.KTDFITNSHNVDECENVILK.T	2319.13	0.09091	3	4.09	0.48	1131.6
	2463, 20080405_FT_S1	R.NSYDQVNNVNK.T	1294.6	0.0501	2	3.59	0.39	990.5
237	psu|PFI0165c | organism=Plasmodium_falciparum_3D7 | product=DEAD/DEAH box helicase, putative | location=MAL9:151699-159540(-) | length=2536					20.2		300733
	3238, 20080405_200mM_S1	R.HEMIQHILHEFNEYK.E	1967.94	0.07436	4	4.08	0.43	1667.1
	1588, 20080405_25mM_S1	K.KGDVNNSNSIIK.S	1288.69	0.05119	2	3.14	0.34	902.4
238	psu|PFF0420c | organism=Plasmodium_falciparum_3D7 | product=proteasome subunit alpha type 2, putative | location=MAL6:351776-352771(-) | length=235					20.2		26511.7
	3572, 20080405_FT_S1	K.SPNELIEENSIFK.I	1519.76	0.05522	2	4.03	0.41	1514.2
	4234, 20080405_25mM_S1	K.DIEIEDAIHTAILTLK.E	1794.98	0.07468	3	2.62	0.19	436.3
239	psu|PF13_0349 | organism=Plasmodium_falciparum_3D7 | product=nucleoside diphosphate kinase b; putative | location=MAL13:2657908-2658357(+) | length=149					20.2		17000.9
	2245, 20080405_25mM_S1	K.NVIHGSDSVASANK.E	1398.7	0.05535	2	4.01	0.57	1968.6
	3250, 20080405_FT_S1	K.LIGETNPLTSNTGTIR.G	1686.9	0.07414	2	3.56	0.51	544.4
240	psu|PFE0915c | organism=Plasmodium_falciparum_3D7 | product=proteasome subunit beta type 1 | location=MAL5:759829-760996(-) | length=260					20.2		29710.4
	3106, 20080405_200mM_S1	K.NTNFNLGDDINFVK.D	1610.78	0.07317	2	4	0.32	723.3
	3465, 20080405_FT_S1	K.MGINVNTLDLK.Q	1217.66	0.05034	2	3.35	0.3	1735.5
241	psu|PFA0520c | organism=Plasmodium_falciparum_3D7 | product=chromatin assembly factor 1 protein WD40 domain, putative | location=MAL1:414914-416254(-) | length=446					20.2		50701.2
	4045, 20080405_FT_S1	K.MFIGSTSEDNTLQFWQLK.S	2145.03	0.09868	2	3.98	0.34	650.8
	2229, 20080405_150mM_S1	K.FHEPQHIINAHK.E	1470.76	0.0579	3	3.26	0.39	1365.4
242	psu|PFL0930w | organism=Plasmodium_falciparum_3D7 | product=clathrin heavy chain, putative | location=MAL12:757642-763635(+) | length=1997					20.2		232802
	2720, 20080405_100mM_S1	K.NFHEFSSHDSTVPYYSNNNNK.D	2501.08	0.10501	3	3.81	0.43	882.2
	2431, 20080405_FT_S1	K.SDNENDEYLK.Q	1226.52	0.04839	2	2.66	0.4	612.8
243	psu|PFL2055w | organism=Plasmodium_falciparum_3D7 | product=40S ribosomal protein S17, putative | location=MAL12:1803641-1804471(+) | length=137					20.2		16056.7
	2356, 20080405_50mM_S1	K.VHNPMINTNQQK.Q	1423.71	0.05852	2	3.25	0.52	740.3
	2779, 20080405_200mM_S1	K.SLGINISNMK.V	1076.58	0.04339	2	2.43	0.12	784.4
244	psu|PF11_0362 | organism=Plasmodium_falciparum_3D7 | product=protein phosphatase, putative | location=MAL11:1374590-1376659(-) | length=689					20.2		79881.7
	2687, 20080405_200mM_S1	R.HFFNGHNYISGHNYMNR.N	2107.93	0.1354	4	3.91	0.49	1722.7
	1142, 20080405_25mM_S1	R.IHNASEFNEK.R	1188.56	0.04387	2	2.58	0.41	617.1
245	psu|PFB0260w | organism=Plasmodium_falciparum_3D7 | product=proteasome 26S regulatory subunit, putative | location=MAL2:235237-238816(+) | length=969					20.19		108636
	1814 - 1821, 20080405_FT_S1	K.EEENNQNGLTTTSTTSNK.L	1967.88	0.08336	2	3.88	0.52	806.5
	4454, 20080405_50mM_S1	K.AVPLALALLFTSFPKPNIVDILSK.L	2567.52	0.11166	3	2.67	0.49	332
246	psu|PF11_0377 | organism=Plasmodium_falciparum_3D7 | product=casein kinase 1, PfCK1 | location=MAL11:1433138-1435167(-) | length=323					20.19		37606.6
	2317, 20080405_25mM_S1	K.NRFDQTADQEGR.V	1436.65	0.05949	2	3.64	0.45	1292.2
	1317 - 1323, 20080405_150mM_S1	R.SHTHIPYK.E	982.51	0.0316	2	2.1	0.29	150.3
247	psu|PFE0250w | organism=Plasmodium_falciparum_3D7 | product=hypothetical protein, conserved | location=MAL5:220839-229253(+) | length=2754					20.19		328468
	2207, 20080405_100mM_S1	R.GHLIEEEENDKRDEK.F	1840.87	0.07082	4	3.82	0.41	1370.4
	2413, 20080405_50mM_S1	K.LYHDEQEESYNQNNHITNK.M	2376.05	0.09462	4	3.65	0.34	528.8
248	psu|PF14_0401 | organism=Plasmodium_falciparum_3D7 | product=methionine -- tRNA ligase, putative | location=MAL14:1712569-1714008(-) | length=402					20.19		46412.1
	4063, 20080405_25mM_S1	R.LNVLVGYVEQVEIHPDADTLYCLK.I	2731.4	0.11588	3	3.8	0.44	556.1
	2562, 20080405_FT_S1	K.VTVVQDNENVK.L	1244.65	0.04839	2	2.9	0.27	1255.4
249	psu|MAL13P1.336 | organism=Plasmodium_falciparum_3D7 | product=hypothetical protein, conserved | location=MAL13:2671924-2674300(+) | length=685					20.19		78524.6
	1275, 20080405_FT_S1	K.NLGQNNNEGNTNMK.H	1547.69	0.06242	2	3.75	0.58	649.4
	1572, 20080405_25mM_S1	K.ETENVEEEGEEKEK.K	1678.73	0.06756	2	2.41	0.33	438.9
250	psu|PFF0690c | organism=Plasmodium_falciparum_3D7 | product=organic anion transporter | location=MAL6:597479-600512(-) | length=853					20.19		96918.5
	3202, 20080405_FT_S1	K.AYGNDELYLNPAQR.S	1623.78	0.06841	2	3.75	0.32	794.3
	2263, 20080405_50mM_S1	K.SKQDDPHVSNDFK.T	1516.7	0.06303	2	3.09	0.42	683.3
251	psu|PFC0135c | organism=Plasmodium_falciparum_3D7 | product=nuclear export receptor, crm1 homolog | location=MAL3:148844-152822(-) | length=1254					20.19		147843
	3602, 20080405_200mM_S1	K.SGFHYQTIILMNLLR.L	1805.97	0.07737	3	3.73	0.23	1313.8
	4326, 20080405_FT_S1	K.LLDNVVEALLDTK.D	1442.81	0.06352	2	3.24	0.49	1253.3
252	psu|PF11_0065 | organism=Plasmodium_falciparum_3D7 | product=ribosomal protein S4, putative | location=MAL11:235598-236536(-) | length=282					20.18		32333.7
	2679, 20080405_100mM_S1	K.RVNAPSHWMLNK.M	1452.75	0.05864	2	3.63	0.24	798
	4490, 20080405_FT_S1	K.LLESIPLVILLR.N	1378.9	0.05994	3	2.52	0.33	719.1
253	psu|MAL13P1.284 | organism=Plasmodium_falciparum_3D7 | product=pyrroline carboxylate reductase | location=MAL13:2291970-2293489(+) | length=262					20.18		28360.5
	3769, 20080405_25mM_S1	K.YVNDIFNSCGIIHEIK.E	1864.93	0.08194	3	3.28	0.29	878.4
	3121, 20080405_FT_S1	K.NTTLNYMSSNEELAR.H	1742.8	0.07402	2	2.94	0.57	402.8
254	gi|4503483|ref|NP_001952.1| eukaryotic translation elongation factor 2 [Homo sapiens]					20.17		95277.1
	2443, 20080405_100mM_S1	R.NMSVIAHVDHGK.S	1307.65	0.05131	2	3.27	0.44	1021.2
	1811, 20080405_50mM_S1	R.NM*SVIAHVDHGK.S	1323.65	0.03661	2	2.87	0.14	999.3
255	psu|PFD1055w | organism=Plasmodium_falciparum_3D7 | product=ribosomal protein S19s, putative | location=MAL4:1031088-1031839(+) | length=170					20.17		19709.6
	1431, 20080405_25mM_S1	R.GVAPNHTSLASGK.I	1238.65	0.04778	2	3.13	0.56	498.1
	1525 - 1530, 20080405_100mM_S1	R.RGVAPNHTSLASGK.I	1394.75	0.04733	2	2.89	0.52	628.2
256	psu|PFC0240c | organism=Plasmodium_falciparum_3D7 | product=hypothetical protein, conserved | location=MAL3:251951-255091(-) | length=956					20.17		114431
	3057, 20080405_50mM_S1	K.EFHSSHTNSITNGYTDTFNNTYPNIYNDQTK.K	3623.59	0.15493	4	3.32	0.44	684.2
	2314, 20080405_25mM_S1	K.YINEIQHNDK.E	1273.62	0.05058	2	2.87	0.34	871.4
257	psu|PF08_0092 | organism=Plasmodium_falciparum_3D7 | product=hypothetical protein, conserved | location=MAL8:580603-583341(+) | length=912					20.16		108358
	1560, 20080405_25mM_S1	K.NDNEYNHLNDK.N	1375.59	0.05535	2	3.17	0.23	538.5
	1305 - 1310, 20080405_100mM_S1	K.KNESIHVMK.N	1085.58	0.03317	2	2.06	0.27	227
258	psu|PF14_0586 | organism=Plasmodium_falciparum_3D7 | product=hypothetical protein | location=MAL14:2493426-2494697(-) | length=323					20.16		36916.3
	1526 - 1528, 20080405_25mM_S1	R.NGTGQIIHSDGR.I	1254.62	0.0504	2	2.81	0.39	698.9
	1191, 20080405_100mM_S1	K.RNGTGQIIHSDGR.I	1410.72	0.0452	3	2.74	0.38	635.7
259	psu|PFE0785c | organism=Plasmodium_falciparum_3D7 | product=drug/metabolite transporter | location=MAL5:653964-655334(-) | length=456					20.16		51766.4
	2349, 20080405_25mM_S1	K.ESVNSSSQQYSVHK.G	1579.73	0.06548	2	3.16	0.5	480.5
	2135, 20080405_150mM_S1	K.GTSHMDSSSNQTSHGVISADEGRGEHSR.A	2926.27	0.11329	5	3.06	0.25	1217.9
260	psu|PFC1020c | organism=Plasmodium_falciparum_3D7 | product=40S ribosomal protein S3A, putative | location=MAL3:962225-963174(-) | length=262					20.15		30028.3
	2579, 20080405_FT_S1	K.STCYAQTSQIK.K	1229.58	0.04961	2	2.99	0.42	681.3
	2143 - 2145, 20080405_FT_S1	K.NVNALPESK.E	971.516	0.03869	2	2.79	0.3	913
261	psu|PF14_0083 | organism=Plasmodium_falciparum_3D7 | product=ribosomal protein S8e, putative | location=MAL14:323317-324172(+) | length=218					20.15		25035.4
	2291, 20080405_25mM_S1	K.QEVENNEEAAKDETTK.T	1834.83	0.07597	2	2.95	0.5	258.1
	2257, 20080405_500mM_S1	K.YELGRPPSNTK.L	1261.65	0.03704	2	2.23	0.17	440.2
262	psu|PFB0835c | organism=Plasmodium_falciparum_3D7 | product=hypothetical protein | location=MAL2:735437-736996(-) | length=519					20.15		60558.6
	1675, 20080405_FT_S1	K.GTNNCMLNNNDK.T	1337.56	0.05352	2	2.44	0.32	373.8
	1119, 20080405_50mM_S1	R.HSIGVYK.R	803.441	0.02678	2	2.27	0.24	477.2
263	psu|PF08_0095 | organism=Plasmodium_falciparum_3D7 | product=dihydropteroate synthetase | location=MAL8:549321-551737(+) | length=706					20.14		83320.8
	3872, 20080405_150mM_S1	R.NAVLILETALHLVEK.Y	1662.98	0.06717	3	2.78	0.44	637.6
	1424, 20080405_25mM_S1	R.VHDVLETK.S	940.51	0.03599	2	2.68	0.34	514.8
264	psu|PF14_0567 | organism=Plasmodium_falciparum_3D7 | product=hypothetical protein | location=MAL14:2433297-2434319(-) | length=340					20.14		40043
	1175, 20080405_50mM_S1	K.EKEDDHSSSNVTNEVKK.A	1945.91	0.0701	3	2.75	0.36	335.2
	1338, 20080405_25mM_S1	K.EKEDDHSSSNVTNEVK.K	1817.81	0.07236	3	2.62	0.3	503.4
265	psu|PF10_0077 | organism=Plasmodium_falciparum_3D7 | product=eukaryotictranslation initiation factor 3 subunit 7, putative | location=MAL10:316649-318280(+) | length=543					20.12		63070.9
	1199, 20080405_FT_S1	K.QNTTQAFTQK.Q	1166.58	0.04692	2	2.27	0.23	237.7
	2621, 20080405_FT_S1	K.QQEEDNLYSSR.I	1368.6	0.05437	2	2.03	0.41	303.5
266	psu|PF14_0075 | organism=Plasmodium_falciparum_3D7 | product=plasmepsin, putative | location=MAL14:283086-284435(+) | length=449					18.34		51014
	3498, 20080405_FT_S1	K.ANAVVDSGTSTITAPTSFLNK.F	2094.07	0.09111	2	6.74	0.6	1864.5
	3575, 20080405_100mM_S1	K.KQNKIDNALFTFYLPVHDK.H	2291.22	0.05947	4	4.17	0.44	1227.9
267	psu|PFC0900w | organism=Plasmodium_falciparum_3D7 | product=T-complex protein 1 epsilon subunit, putative | location=MAL3:842383-843990(+) | length=535					18.26		59138.4
	5048, 20080405_25mM_S1	K.DLLSNIVVDAVLSVADMK.R	1902.03	0.08769	2	5.14	0.58	2035.9
	2297, 20080405_25mM_S1	K.IDVQHECAK.L	1042.5	0.13188	2	2.17	0.23	401.8
268	psu|PFE1355c | organism=Plasmodium_falciparum_3D7 | product=ubiquitin carboxyl-terminal hydrolase, putative | location=MAL5:1132932-1134849(-) | length=605					18.24		70688.6
	4027, 20080405_200mM_S1	K.DILFDSFIEFAHSFEK.S	1944.94	0.08342	2	3.29	0.49	788.1
	3037, 20080405_500mM_S1	K.DIIFEEDLTNEEK.Q	1594.75	0.10552	2	2.69	0.39	549.7
269	gi|20149594|ref|NP_031381.2| heat shock 90kDa protein 1, beta [Homo sapiens]					18.23		83212.2
	3046, 20080405_50mM_S1	K.SLTNDWEDHLAVK.H	1527.74	0.06158	2	4.23	0.47	1495.8
	3147, 20080405_50mM_S1	R.GVVDSEDLPLNISR.E	1513.79	0.06402	2	3.49	0.37	959.3
270	psu|PFI1570c | organism=Plasmodium_falciparum_3D7 | product=aminopeptidase, putative | location=MAL9:1289305-1291017(-) | length=570					18.22		65593.8
	2152, 20080405_150mM_S1	K.RNNVHHDTILTTDTK.F	1764.9	0.07146	2	4.19	0.58	836.7
	2989, 20080405_100mM_S1	K.NFNIDTGSILISIGHIDSCALK.I	2331.2	-0.04552	4	3.07	0.23	542
271	gi|4507761|ref|NP_003324.1| ubiquitin and ribosomal protein L40 precursor [Homo sapiens]					18.19		14719
	2713, 20080405_500mM_S1	K.ESTLHLVLR.L	1067.62	0.04143	2	2.7	0.3	415.3
	3425, 20080405_FT_S1	K.TITLEVEPSDTIENVK.A	1787.93	0.07695	2	2.35	0.35	601.7
272	gi|2119276|pir||I38369 beta-tubulin - human (fragment)					18.18		48848.5
	3816, 20080405_50mM_S1	R.LHFFM*PGFAPLTSR.G	1636.83	0.10623	3	3.46	0.36	1054.6
	1387, 20080405_25mM_S1	K.IREEYPDR.I	1077.53	0.04057	2	2.65	0.19	699.2
273	psu|PFF0330w | organism=Plasmodium_falciparum_3D7 | product=coatomer alpha subunit, putative | location=MAL6:282045-287013(+) | length=1537					18.16		179904
	1743, 20080405_FT_S1	K.DEESYNSEVNK.F	1313.55	0.05047	2	3.08	0.4	792.4
	2716, 20080405_25mM_S1	K.AQNFVTAGSVTK.G	1222.64	0.05486	2	2.43	0.53	525.9
274	psu|MAL7P1.15 | organism=Plasmodium_falciparum_3D7 | product=hypothetical membrane protein, conserved | location=MAL7:209079-221771(-) | length=4230					18.15		513489
	4304, 20080405_FT_S1	K.NVEENNNLNRCPNDEYIFK.S	2325.06	0.09062	2	2.9	0.58	506.3
	1731, 20080405_50mM_S1	K.NINHLNNMNK.S	1211.59	0.04204	2	2.11	0.37	175.6
275	psu|PFD1050w | organism=Plasmodium_falciparum_3D7 | product=alpha-tubulin ii | location=MAL4:1026927-1028606(+) | length=450					14.25		49659.3
	4032, 20080405_FT_S1	R.FDGALNVDVTEFQTNLVPYPR.I	2395.19	0.11479	2	5.05	0.64	1430.8
	1349, 20080405_FT_S1	K.EDAANNFAR.G	1007.45	0.03899	2	2.02	0.13	186.7
276	gi|31615344|pdb|1HL5|A Chain A, The Structure Of Holo Type Human Cu, Zn Superoxide Dismutase					10.43		15794.9
	3043, 20080405_150mM_S1	K.GLTEGLHGFHVHEFGDNTAGCTSAGPHFNPLSR.K	3462.6	0.14927	3	8.5	0.59	3216.7
277	psu|PF13_0186 | organism=Plasmodium_falciparum_3D7 | product=hypothetical protein, conserved | location=MAL13:1382829-1383533(+) | length=234					10.4		27385.9
	3892, 20080405_150mM_S1	R.NFYLHLLNEVNNISIDSSNIALHAITSDK.K	3255.66	0.14145	3	7.99	0.59	5111.5
278	psu|PF08_0081 | organism=Plasmodium_falciparum_3D7 | product=hypothetical protein, conserved | location=MAL8:661275-663093(-) | length=577					10.38		67034.2
	2379, 20080405_25mM_S1	K.RQQQDDEDQAQAQQEQQEKEEQEK.Q	2973.31	0.13223	3	7.56	0.54	2630.4
279	psu|PFE1590w | organism=Plasmodium_falciparum_3D7 | product=early transcribed membrane protein 5, ETRAMP5 | location=MAL5:1301219-1301764(+) | length=181					10.36		19018.2
	3456, 20080405_FT_S1	K.NNVDDLDSDVEEADVTEESAVETK.K	2623.14	0.11747	2	6.91	0.74	3011.4
280	psu|PF08_0109 | organism=Plasmodium_falciparum_3D7 | product=hypothetical protein, conserved | location=MAL8:400713-402482(-) | length=481					10.34		55033.3
	3224, 20080405_50mM_S1	K.NLNTTNNINTGSNHHTNNITTNNNDLPTIEEIENMK.D	4049.89	0.17568	4	4.23	0.48	910.9
281	psu|PFD0550c | organism=Plasmodium_falciparum_3D7 | product=hypothetical protein, conserved | location=MAL4:511375-511992(-) | length=205					10.34		23949.9
	3769, 20080405_100mM_S1	K.HIETFNDQLFSALNNLDHIK.M	2369.19	0.09702	3	6.76	0.57	2439
282	psu|PFB0450w | organism=Plasmodium_falciparum_3D7 | product=Sec61-gamma subunit of protein translocation complex, putative | location=MAL2:409983-410228(+) | length=81					10.34		9279.8
	4171, 20080405_25mM_S1	K.IPEFLTDENHPVGYCVNGIQTFVEDSVR.L	3178.51	0.14329	3	6.7	0.67	1935.6
283	psu|PFL1685w | organism=Plasmodium_falciparum_3D7 | product=hypothetical protein, conserved | location=MAL12:1458221-1459170(+) | length=151					10.33		16205.6
	2624, 20080405_50mM_S1	R.HVEVSHVNSNVDNQQLNQAAAINSEK.N	2845.38	0.12113	3	6.55	0.61	2469.6
284	psu|MAL13P1.303 | organism=Plasmodium_falciparum_3D7 | product=polyadenylate binding protein, putative | location=MAL13:2436771-2439030(-) | length=408					10.32		47124.3
	3484, 20080405_100mM_S1	R.VSTNDVHQSFINTQYGHFPYNFFK.N	2890.36	0.12015	3	6.43	0.51	1770.6
285	psu|PF11_0048 | organism=Plasmodium_falciparum_3D7 | product=casein kinase II beta chain, putative | location=MAL11:160116-160853(+) | length=245					10.32		28347.2
	3820, 20080405_150mM_S1	K.VYLDGSFFGTSFPHILLQTYPYYATLK.T	3141.6	0.13156	3	6.4	0.66	1629.8
286	psu|PF13_0315 | organism=Plasmodium_falciparum_3D7 | product=RNA binding protein, putative | location=MAL13:2355584-2357531(-) | length=509					10.32		57078.9
	3230, 20080405_25mM_S1	K.EYYSGEGRPYYYNEQTNTTQWEMPK.E	3134.35	0.13571	3	6.34	0.58	1605
287	psu|PF13_0102 | organism=Plasmodium_falciparum_3D7 | product=DNAJ-like Sec63 homologue | location=MAL13:774991-776946(-) | length=651					10.31		75824
	4257, 20080405_25mM_S1	R.EIFVHPEDIELDNEPTLFQQMLGDINK.K	3184.55	0.14695	3	5.45	0.55	1846.9
288	psu|MAL13P1.303 | organism=Plasmodium_falciparum_3D7 | product=polyadenylate binding protein, putative | location=MAL13:2436771-2439030(-) | length=408					10.31		47124.3
	3479, 20080405_100mM_S1	R.VSTNDVHQSFINTQYGHFPYNFFK.N	2890.36	0.11173	3	6.26	0.59	1834
289	psu|PF14_0146 | organism=Plasmodium_falciparum_3D7 | product=ribonucleoprotein, putative | location=MAL14:599762-600679(-) | length=201					10.31		22317.6
	3195, 20080405_50mM_S1	R.LPNMGINNQRPIMPPISMQINQNPPHNNANQAK.G	3691.84	0.16274	4	5.6	0.59	2390.1
290	gi|14278147|pdb|1D4X|A Chain A, Crystal Structure Of Caenorhabditis Elegans Mg-Atp Actin Complexed With Human Gelsolin Segment 1 At 1.75 A Resolution					10.3		41637.7
	3359, 20080405_25mM_S1	K.YPIEHGIVTNWDDMEK.I	1946.9	0.08635	2	5.82	0.58	3251
291	psu|PF11_0282 | organism=Plasmodium_falciparum_3D7 | product=deoxyuridine 5'-triphosphate nucleotidohydrolase, putative | location=MAL11:1060260-1060781(-) | length=173					10.3		19561
	3120, 20080405_200mM_S1	K.THHEGDSGLDLFIVKDEVLKPK.S	2477.3	0.10495	5	5.56	0.57	4166.6
292	gi|4502419|ref|NP_000704.1| biliverdin reductase B (flavin reductase (NADPH)) [Homo sapiens]					10.3		22105.4
	3369, 20080405_25mM_S1	R.LPSEGPRPAHVVVGDVLQAADVDK.T	2469.31	0.10331	3	5.23	0.6	2202.4
293	psu|MAL13P1.413 | organism=Plasmodium_falciparum_3D7 | product=membrane associated histidine-rich protein, MAHRP-1 | location=MAL13:2784306-2785247(+) | length=249					10.29		28930.5
	3868, 20080405_25mM_S1	R.NWFTNFMHAQTEDDDQTDGEGK.H	2586.05	0.11631	3	4.99	0.5	896.3
294	psu|PFL2355w | organism=Plasmodium_falciparum_3D7 | product=hypothetical protein, conserved | location=MAL12:2008181-2009695(+) | length=392					10.29		44805.5
	2436, 20080405_25mM_S1	K.TTELANKQDEPQEENGNEDTSK.S	2477.09	0.1027	3	5.88	0.55	2420
295	psu|PF10_0343 | organism=Plasmodium_falciparum_3D7 | product=S-antigen | location=MAL10:1394836-1396593(+) | length=585					10.29		62910.3
	2506, 20080405_25mM_S1	K.VSNGGEDEVSNGGEDEVSNGREDK.V	2479.05	0.09903	3	4.95	0.45	1108
296	psu|PF13_0224 | organism=Plasmodium_falciparum_3D7 | product=60S ribosomal subunit protein L18, putative | location=MAL13:1633891-1634561(-) | length=184					10.29		21732.7
	2747, 20080405_100mM_S1	K.KIDNSLNTNIHQYHIVGR.A	2122.12	0.08866	3	5.75	0.46	2894.2
297	psu|PFF0250w | organism=Plasmodium_falciparum_3D7 | product=RNA binding protein, putative | location=MAL6:217237-219504(+) | length=755					10.29		85577.1
	2080, 20080405_150mM_S1	R.NMNNHNNNPHYQHNYNNSNMNNPNNNSK.Y	3353.37	0.13491	4	4.79	0.5	732.4
298	psu|PFC0365w | organism=Plasmodium_falciparum_3D7 | product=conserved protein, putative | location=MAL3:369307-370905(+) | length=532					10.29		60716.4
	3289, 20080405_150mM_S1	K.HLAIHPDGMMFGIAAQDSNIHIYDIK.S	2907.43	0.12124	4	5.72	0.57	2254
299	psu|PFI0630w | organism=Plasmodium_falciparum_3D7 | product=26S proteasome regulatory subunit, putative | location=MAL9:567274-568631(+) | length=338					10.29		39111.9
	3232, 20080405_150mM_S1	K.HVVVHPIVLLSVVDHYNR.I	2096.18	0.08304	3	5.58	0.7	1370.7
300	psu|PFA0420w | organism=Plasmodium_falciparum_3D7 | product=hypothetical protein, conserved | location=MAL1:350323-350862(+) | length=179					10.29		19722.9
	2770, 20080405_25mM_S1	K.TNVEETQPVENVNNVNDDVRK.N	2413.16	0.15005	3	4.77	0.6	730.8
301	psu|PFL2460w | organism=Plasmodium_falciparum_3D7 | product=coronin | location=MAL12:2092073-2094217(+) | length=602					10.28		68971.3
	2699, 20080405_25mM_S1	K.NDDDNNNNNNDNTLQSEENEEHLK.H	2829.14	0.1586	3	5.57	0.52	1492.2
302	gi|6005942|ref|NP_009057.1| valosin-containing protein [Homo sapiens]					10.27		89265.9
	4148, 20080405_25mM_S1	K.GPELLTMWFGESEANVR.E	1935.93	0.08525	2	4.91	0.66	1968.9
303	gi|37694062|ref|NP_932766.1| aquaporin 1 [Homo sapiens]					10.27		28508.1
	3418, 20080405_FT_S1	K.VWTSGQVEEYDLDADDINSR.V	2312.03	0.10503	2	5.34	0.67	2456.2
304	psu|PFI0950w | organism=Plasmodium_falciparum_3D7 | product=protein disulfide isomerase, putative | location=MAL9:795529-797460(+) | length=515					10.27		60962
	4454 - 4457, 20080405_25mM_S1	K.IMDENITVSHVESFLDEFLK.N	2366.16	0.107	3	3.71	0.52	924.9
305	psu|PF08_0120 | organism=Plasmodium_falciparum_3D7 | product=GTPase-activating protein, putative | location=MAL8:280827-282302(-) | length=491					10.27		56465.8
	2856, 20080405_50mM_S1	R.GSMYDNNNSYNNMYAYNNEHYMDNQHNAYGNR.M	3878.5	0.16494	4	5.38	0.56	1861.5
306	psu|PF13_0190 | organism=Plasmodium_falciparum_3D7 | product=hypothetical protein, conserved | location=MAL13:1398469-1400043(+) | length=524					10.27		62635
	4636, 20080405_FT_S1	K.IPDNLFNDIYDFVIEK.V	1954.98	0.0888	2	5.36	0.5	2074.8
307	psu|PF14_0377 | organism=Plasmodium_falciparum_3D7 | product=vesicle-associated membrane protein, putative | location=MAL14:1618762-1619737(+) | length=241					10.27		27669.4
	3165, 20080405_25mM_S1	K.NIHNMGYVDNNNINQDDPNLADGLK.G	2798.28	0.12015	3	5.31	0.45	1302.5
308	psu|MAL13P1.303 | organism=Plasmodium_falciparum_3D7 | product=polyadenylate binding protein, putative | location=MAL13:2436771-2439030(-) | length=408					10.26		47124.3
	3475, 20080405_100mM_S1	R.VSTNDVHQSFINTQYGHFPYNFFK.N	2890.36	0.08389	3	5.25	0.49	1422.6
309	psu|PFI1085w | organism=Plasmodium_falciparum_3D7 | product=ubiquitin-like protein, putative | location=MAL9:895405-900294(+) | length=1542					10.26		181975
	2960, 20080405_50mM_S1	R.MHNNMNTNFYSYNNDPIYR.N	2408.02	0.10184	3	5.24	0.59	1981.9
310	psu|PFD0310w | organism=Plasmodium_falciparum_3D7 | product=sexual stage-specific protein precursor | location=MAL4:335693-336166(+) | length=157					10.26		16615.6
	3015, 20080405_25mM_S1	K.GSPSTLQTPGSSSGASLHAVGPNQGGLSQGLSGK.D	3121.55	0.13926	3	5.06	0.58	737.9
311	psu|PF13_0257 | organism=Plasmodium_falciparum_3D7 | product=glutamate--tRNA ligase | location=MAL13:1968221-1970812(-) | length=863					10.26		101353
	4584, 20080405_25mM_S1	K.NSSILLILTDLTDQVIQK.E	2014.14	0.08989	2	5.06	0.53	1996.1
312	gi|32189392|ref|NP_005800.3| peroxiredoxin 2 isoform a [Homo sapiens]					10.26		21878.2
	4276, 20080405_FT_S1	K.EGGLGPLNIPLLADVTR.R	1734.97	0.07964	2	4.24	0.62	1007.9
313	psu|PF14_0589 | organism=Plasmodium_falciparum_3D7 | product=valine - tRNA ligase, putative | location=MAL14:2514608-2517880(+) | length=1090					10.26		127989
	2896, 20080405_25mM_S1	R.EVVEQNDNNIESVNTNHINEINK.C	2666.27	0.11392	3	4.65	0.35	934.9
314	psu|PF13_0014 | organism=Plasmodium_falciparum_3D7 | product=40S ribosomal protein S7 homologue, putative | location=MAL13:150985-151837(-) | length=194					10.25		22466.6
	4537, 20080405_FT_S1	R.TLTSVYDSILEDIVSPSEIIGK.R	2379.25	0.10478	2	4.87	0.67	1057
315	psu|PF11_0272 | organism=Plasmodium_falciparum_3D7 | product=ribosomal protein S18, putative | location=MAL11:1023789-1024495(-) | length=156					10.25		17879.8
	3703, 20080405_50mM_S1	K.RAGELTTEEIDNIVHIMSTPTQFK.I	2730.38	0.11611	4	4.66	0.51	1615.9
316	psu|MAL8P1.23 | organism=Plasmodium_falciparum_3D7 | product=ubiquitin-protein ligase 1, putative | location=MAL8:1114441-1140216(-) | length=8591					10.25		1004545
	2313, 20080405_25mM_S1	R.TNENNNIHNNNNNENDNNNNISQTR.V	2925.25	0.12106	3	5.05	0.48	705.9
317	gi|4506743|ref|NP_001003.1| ribosomal protein S8 [Homo sapiens]					10.25		24190.2
	2882, 20080405_500mM_S1	R.IIDVVYNASNNELVR.T	1718.91	0.0717	2	5.04	0.35	2441
318	psu|MAL13P1.283 | organism=Plasmodium_falciparum_3D7 | product=TCP-1/cpn60 chaperonin family, putative | location=MAL13:2288507-2290467(+) | length=528					10.25		57935.7
	4338, 20080405_50mM_S1	K.AFSDALELIPYTLAENAGLSPLHIVTELR.N	3153.68	0.14194	3	4.15	0.57	711.6
319	psu|PF14_0428 | organism=Plasmodium_falciparum_3D7 | product=histidine -- tRNA ligase, putative | location=MAL14:1851599-1854997(-) | length=1132					10.25		133583
	2438, 20080405_100mM_S1	K.NNHQNHVNVQIDENVQNK.K	2144.02	0.0881	3	5	0.31	2423.9
320	psu|PF07_0008 | organism=Plasmodium_falciparum_3D7 | product=hypothetical protein | location=MAL7:160323-161355(-) | length=253					10.25		27656.3
	2794, 20080405_100mM_S1	K.RNGFDLNDDTTNSNNLGEGTHSAVHNLDGQK.E	3340.52	0.13613	4	4.94	0.48	923.3
321	psu|MAL7P1.176 | organism=Plasmodium_falciparum_3D7 | product=erythrocyte binding antigen | location=MAL7:1413431-1417944(+) | length=1462					10.24		169804
	2370, 20080405_25mM_S1	K.GNDTSEMSHNSSQHIESDQQK.N	2358.99	0.09958	3	4.89	0.45	1806.6
322	psu|PFI1130c | organism=Plasmodium_falciparum_3D7 | product=DNA-directed RNA polymerase II, putative | location=MAL9:939570-940577(-) | length=335					10.24		38321.6
	4038, 20080405_200mM_S1	R.IMLSEIPTLAIDVVNVYENTSAFHDEFIAHR.L	3544.78	0.16567	4	4.88	0.55	1609
323	psu|PFE0225w | organism=Plasmodium_falciparum_3D7 | product=3-methyl-2-oxobutanoate dehydrogenase (lipoamide), putative | location=MAL5:177410-178555(+) | length=381					10.24		43003.8
	3176, 20080405_150mM_S1	R.STWGAVGHGGLYHSQSPEAFFAHAAGIK.I	2883.4	0.12636	4	4.88	0.59	1484.6
324	gi|114665857|ref|XP_511294.2| PREDICTED: enolase 3 [Pan troglodytes]					10.24		46957.4
	3111, 20080405_500mM_S1	R.AAVPSGASTGIYEALELR.D	1804.94	0.07512	2	4.28	0.61	724.4
325	psu|PFC0805w | organism=Plasmodium_falciparum_3D7 | product=DNA-directed RNA polymerase II, putative | location=MAL3:745136-752509(+) | length=2457					10.24		278500
	2312, 20080405_150mM_S1	K.NSTHPHHDYNNNTTNIFK.S	2153.97	0.09013	3	4.83	0.56	704.5
326	psu|PFE0335w | organism=Plasmodium_falciparum_3D7 | product=hypothetical protein, conserved | location=MAL5:284691-288023(+) | length=929					10.24		110123
	1746, 20080405_100mM_S1	K.HDHNISSNNQMSTNQNQSSTQK.N	2500.09	0.08291	4	4.8	0.41	1615.3
327	psu|PF08_0071 | organism=Plasmodium_falciparum_3D7 | product=Fe-superoxide dismutase | location=MAL8:709349-709945(+) | length=198					10.24		22719.2
	3244, 20080405_50mM_S1	K.YALNALSPHISEETLNFHYNK.H	2461.21	0.10886	3	4.76	0.41	1134.7
328	psu|PF13_0291 | organism=Plasmodium_falciparum_3D7 | product=replication licensing factor, putative | location=MAL13:2183768-2186557(+) | length=929					10.24		105607
	2306, 20080405_25mM_S1	K.VNKLDQETENTEQNK.K	1789.86	0.07976	2	4.76	0.57	1753.9
329	psu|PFE0850c | organism=Plasmodium_falciparum_3D7 | product=60S ribosomal protein L12, putative | location=MAL5:715763-716673(-) | length=165					10.24		18100.8
	3990, 20080405_FT_S1	K.KPTTIQEMIDSGEIDVPLE.-	2115.05	0.09624	2	3.99	0.56	753.7
330	psu|PF13_0076 | organism=Plasmodium_falciparum_3D7 | product=hypothetical protein, conserved | location=MAL13:112895-113918(-) | length=312					10.24		36509.7
	2508, 20080405_25mM_S1	K.QSHVTNSATEVAAQENNSTEEK.K	2374.08	0.09555	3	4.43	0.51	1303.8
331	psu|PF11_0471 | organism=Plasmodium_falciparum_3D7 | product=hypothetical protein | location=MAL11:1821029-1822966(-) | length=645					10.24		73082.9
	2486, 20080405_FT_S1	K.INSNEEIDQSDNANK.K	1690.75	0.07061	2	4.72	0.49	1286.9
332	gi|67782319|ref|NP_000338.3| spectrin beta isoform b [Homo sapiens] [MASS=246466					10.23		246314
	3086, 20080405_500mM_S1	R.LVAQDNFGYDLAAVEAAK.K	1894.95	0.08086	2	4.68	0.62	1274.1
333	psu|PF14_0122 | organism=Plasmodium_falciparum_3D7 | product=nuclear transport factor 2, putative | location=MAL14:491478-492221(-) | length=124					10.23		14162.2
	3704, 20080405_25mM_S1	K.EFVNHYFQLFNSGR.N	1757.84	0.07915	2	4.13	0.65	946.6
334	psu|PFF0860c | organism=Plasmodium_falciparum_3D7 | product=histone h2a | location=MAL6:748413-748811(-) | length=132					10.23		14113.7
	3476, 20080405_500mM_S1	K.FLAGVTFASGGVLPNIHNVLLPK.K	2364.34	0.06418	3	4.66	0.56	1214.9
335	psu|PF14_0329 | organism=Plasmodium_falciparum_3D7 | product=hypothetical protein, conserved | location=MAL14:1410082-1410840(+) | length=252					10.23		28854
	3229, 20080405_FT_S1	K.FEEQEGDVNMVLTK.N	1638.77	0.07183	2	4.3	0.55	1967.5
336	psu|PF14_0529 | organism=Plasmodium_falciparum_3D7 | product=gamma-adaptin, putative | location=MAL14:2267137-2270787(+) | length=1081					10.23		124164
	1333, 20080405_25mM_S1	K.YLNSDHVNNNENEK.N	1689.75	0.06999	2	4.59	0.33	1341.5
337	psu|PF08_0039 | organism=Plasmodium_falciparum_3D7 | product=ribosomal protein, putative | location=MAL8:974659-975340(+) | length=139					10.23		16371.4
	4516, 20080405_FT_S1	K.DTILDISGLEQFFK.D	1625.84	0.07403	2	4.15	0.28	1289.4
338	psu|PFE0075c | organism=Plasmodium_falciparum_3D7 | product=rhoptry-associated protein 3, RAP3 | location=MAL5:81134-82336(-) | length=400					10.23		46974
	4109, 20080405_50mM_S1	K.NGKEEFFGTPDDLISSFFSDMK.A	2511.14	0.11075	3	4.55	0.46	1000
339	psu|PF08_0020 | organism=Plasmodium_falciparum_3D7 | product=Ubiquitination-mediated degradation component, putative | location=MAL8:1153374-1157354(+) | length=1326					10.23		154536
	4763, 20080405_25mM_S1	K.FFNPIIDLILSNLNNR.N	1903.04	0.08121	3	4.02	0.45	1494.6
340	psu|PF11_0413 | organism=Plasmodium_falciparum_3D7 | product=hypothetical protein | location=MAL11:1601254-1603305(-) | length=449					10.22		52781.2
	1362, 20080405_25mM_S1	K.DLNKEDDEDYNK.K	1497.63	0.06133	2	4.49	0.37	1543.6
341	psu|PF08_0113 | organism=Plasmodium_falciparum_3D7 | product=vacuolar proton-translocating ATPase subunit A, putative | location=MAL8:364381-367542(-) | length=1053					10.22		122920
	2914, 20080405_100mM_S1	K.KRTDDDIEAHLLSSTYEEK.G	2250.09	0.08792	3	4.45	0.44	2120.1
342	gi|112798|sp|P16452|EPB42_HUMAN Erythrocyte membrane protein band 4.2 (Erythrocyte protein 4.2) (P4.2)					10.22		76924.7
	3150, 20080405_FT_S1	R.VLPTPQTQATQEGALLNK.R	1909.04	0.08232	2	4.44	0.61	937.3
343	psu|PF10_0280 | organism=Plasmodium_falciparum_3D7 | product=hypothetical protein | location=MAL10:1176459-1177847(-) | length=171					10.22		19542.6
	2484, 20080405_FT_S1	R.GVNDNENISENTEK.M	1562.69	0.06548	2	4.42	0.6	1193.8
344	psu|PFC0395w | organism=Plasmodium_falciparum_3D7 | product=asparagine synthetase, putative | location=MAL3:399607-402114(+) | length=610					10.22		69820.3
	4292, 20080405_FT_S1	K.IPSMLDGIFAGVISDK.K	1662.88	0.07512	2	4.43	0.6	1660.1
345	psu|PFF0870w | organism=Plasmodium_falciparum_3D7 | product=hypothetical protein, conserved | location=MAL6:758606-760993(+) | length=795					10.22		92697.1
	2407, 20080405_100mM_S1	K.HHNNDYYNNNNNNNNNIYGEK.N	2579.07	0.10415	4	4.42	0.44	818.5
346	psu|PF11_0352 | organism=Plasmodium_falciparum_3D7 | product=protein disulfide isomerase related protein | location=MAL11:1323041-1324312(-) | length=423					10.22		49163.6
	2194, 20080405_100mM_S1	K.KPHTAIDYNDSR.T	1416.69	0.05609	3	4.39	0.56	2955
347	psu|PFL0075w | organism=Plasmodium_falciparum_3D7 | product=XPA binding protein 1, putative | location=MAL12:98978-100471(+) | length=497					10.22		57607.8
	2529, 20080405_FT_S1	K.ILNNNNNNNEEEEEEEK.N	2074.88	0.09184	2	4.38	0.4	661.3
348	psu|MAL8P1.108 | organism=Plasmodium_falciparum_3D7 | product=protein phosphatase, putative | location=MAL8:535590-537740(-) | length=303					10.22		34497.6
	4054, 20080405_50mM_S1	R.NLAQELSNSFLEMQNTYDSSLPIPDHFIK.I	3351.62	0.15366	3	4.37	0.55	1721.2
349	psu|PF13_0346 | organism=Plasmodium_falciparum_3D7 | product=ubiquitin/ribosomal fusion protein uba52 homologue, putative | location=MAL13:2628869-2629595(-) | length=128					10.22		14607.9
	2889, 20080405_500mM_S1	K.TITLDVEPSDTIENVK.A	1773.91	0.07415	2	3.44	0.54	879.6
350	psu|PFI0155c | organism=Plasmodium_falciparum_3D7 | product=PfRab7, GTPase | location=MAL9:133761-135586(-) | length=206					10.22		23772.9
	3479, 20080405_25mM_S1	K.QEHQEEQIYLPETFALNNQSEQK.M	2803.32	0.12193	3	4.34	0.45	966.2
351	psu|PF11_0069 | organism=Plasmodium_falciparum_3D7 | product=hypothetical protein | location=MAL11:251058-252872(+) | length=276					10.22		32055
	4643, 20080405_25mM_S1	R.EDLLQLLNEMLK.L	1458.79	0.06377	2	4.19	0.43	2149.2
352	gi|14389309|ref|NP_116093.1| tubulin alpha 6 [Homo sapiens]					10.22		49863.5
	3356, 20080405_50mM_S1	R.AFVHWYVGEGMEEGEFSEAR.E	2330.02	0.10184	3	4.31	0.48	1880
353	psu|PFD0295c | organism=Plasmodium_falciparum_3D7 | product=apical sushi protein, ASP | location=MAL4:323012-325650(-) | length=731					10.22		85407.4
	2541, 20080405_FT_S1	K.NNEFNADEEENSK.D	1539.62	0.06365	2	4.31	0.34	1601.5
354	psu|PFI0490c | organism=Plasmodium_falciparum_3D7 | product=hypothetical protein, conserved | location=MAL9:456950-461309(-) | length=1195					10.22		138937
	3939, 20080405_500mM_S1	K.NILGSTNHVHTLIFTTSGLLQLITNEWNK.I	3264.74	0.13222	4	4.3	0.55	994.6
355	psu|PFE0410w | organism=Plasmodium_falciparum_3D7 | product=triose or hexose phosphate / phosphate translocator, putative | location=MAL5:342205-343233(+) | length=342					10.21		39014.8
	3398, 20080405_25mM_S1	K.KNEYGTFPITINEGYSDNVGDNK.L	2575.19	0.11515	3	4.27	0.49	685.4
356	psu|PFL0285w | organism=Plasmodium_falciparum_3D7 | product=glyoxalase II family protein, putative | location=MAL12:253152-254120(+) | length=322					10.21		38389.5
	2095, 20080405_100mM_S1	K.HSDHNNGNQYYYEK.N	1768.73	0.06436	3	3.09	0.39	492
357	psu|PF14_0376 | organism=Plasmodium_falciparum_3D7 | product=hypothetical protein | location=MAL14:1613796-1615485(-) | length=306					10.21		36748.5
	1127, 20080405_25mM_S1	K.HNVQNTTYEAASSK.L	1549.72	0.05535	2	4.1	0.58	1284.2
358	psu|PFF1410c | organism=Plasmodium_falciparum_3D7 | product=hypothetical protein, conserved | location=MAL6:1196042-1198039(-) | length=665					10.21		77077
	2429, 20080405_25mM_S1	K.GSHNEESVSSTLGK.E	1431.67	0.05913	2	4.21	0.59	1443.9
359	psu|PFB0490c | organism=Plasmodium_falciparum_3D7 | product=hypothetical protein | location=MAL2:442080-442934(-) | length=284					10.21		32521.7
	3166, 20080405_FT_S1	K.NTEVNLPESLNNATTK.K	1744.87	0.07292	2	4.17	0.5	1030.7
360	psu|PFE1150w | organism=Plasmodium_falciparum_3D7 | product=multidrug resistance protein | location=MAL5:957885-962144(+) | length=1419					10.21		162149
	3804, 20080405_FT_S1	K.ILLLDEATSSLDSNSEK.L	1834.93	0.08049	2	4.12	0.59	1310.5
361	psu|PFE1345c | organism=Plasmodium_falciparum_3D7 | product=minichromosome maintenance protein 3, putative | location=MAL5:1125094-1128141(-) | length=962					10.21		109729
	2733, 20080405_150mM_S1	K.TVHLRPHYDITDFDK.T	1856.93	0.07621	2	3.81	0.5	1495
362	psu|PF14_0170 | organism=Plasmodium_falciparum_3D7 | product=hypothetical protein | location=MAL14:694584-708176(+) | length=4466					10.2		519496
	1130, 20080405_25mM_S1	K.RNTQEQGVQQENNEQVEK.G	2158.01	0.07694	3	4.09	0.51	1808
363	psu|PF07_0040 | organism=Plasmodium_falciparum_3D7 | product=lysophospholipase-like protein, putative | location=MAL7:490467-491573(-) | length=368					10.2		42330.6
	3802, 20080405_50mM_S1	K.DNNSSLHDNINNNNNILPFYIMGLSMGGNVVLR.T	3659.77	0.16078	4	4.05	0.49	616.6
364	psu|PFI1310w | organism=Plasmodium_falciparum_3D7 | product=NAD synthase, putative | location=MAL9:1089901-1092420(+) | length=839					10.2		97701.2
	2654, 20080405_50mM_S1	K.INQYHPSAELKPLDNK.Q	1866.97	0.07669	3	4.03	0.36	964.3
365	psu|PFB0595w | organism=Plasmodium_falciparum_3D7 | product=heat shock 40 kDa protein, putative | location=MAL2:537789-539420(+) | length=328					10.2		37332.9
	2457, 20080405_25mM_S1	K.SRPSTTTNINTNNYNK.P	1824.88	0.0709	3	4.02	0.28	1210.1
366	psu|MAL13P1.303 | organism=Plasmodium_falciparum_3D7 | product=polyadenylate binding protein, putative | location=MAL13:2436771-2439030(-) | length=408					10.2		47124.3
	2769, 20080405_150mM_S1	R.HFSHYGNILGATIK.R	1557.82	0.06548	2	3.99	0.43	1221.4
367	gi|4502203|ref|NP_001650.1| ADP-ribosylation factor 3 [Homo sapiens]					10.2		20587.7
	3789, 20080405_FT_S1	K.NISFTVWDVGGQDK.I	1565.76	0.07243	2	3.38	0.46	995.8
368	gi|156104880|ref|NP_006868.3| guanosine monophosphate reductase [Homo sapiens]					10.2		37394.8
	3977, 20080405_150mM_S1	K.FPEHTIMAGNVVTGEMVEELILSGADIIK.V	3113.59	0.13255	3	3.65	0.42	716.4
369	psu|PF13_0282 | organism=Plasmodium_falciparum_3D7 | product=proteasome subunit, putative | location=MAL13:2147735-2148706(-) | length=246					10.2		27930.4
	4213, 20080405_FT_S1	K.NDMTLEEGLLLALK.T	1559.83	0.06877	2	3.68	0.42	652.9
370	psu|PFL0250w | organism=Plasmodium_falciparum_3D7 | product=hypothetical protein, conserved | location=MAL12:219578-222171(+) | length=781					10.2		91742.1
	1507, 20080405_25mM_S1	R.TYNNHNQNINEPQQNK.E	1955.9	0.07657	3	3.91	0.16	881
371	psu|PF07_0117 | organism=Plasmodium_falciparum_3D7 | product=eukaryotictranslation initiation factor 2 alpha subunit, putative | location=MAL7:1246555-1247665(-) | length=329					10.2		37796.3
	3230, 20080405_FT_S1	K.QQGEILVIGGDEEK.R	1514.77	0.06389	2	3.72	0.57	619.7
372	psu|PF14_0352 | organism=Plasmodium_falciparum_3D7 | product=ribonucleoside-diphosphate reductase, large subunit | location=MAL14:1507302-1510032(-) | length=847					10.2		96842
	3623, 20080405_150mM_S1	R.HRPIGIGVQGLADTFMLLR.Y	2094.16	0.08804	4	3.69	0.32	1811.2
373	psu|MAL13P1.81 | organism=Plasmodium_falciparum_3D7 | product=hypothetical protein, conserved | location=MAL13:652996-654040(-) | length=183					10.19		21450.6
	2106, 20080405_25mM_S1	K.KNEEENDITQPR.I	1472.7	0.05469	3	3.38	0.34	927
374	gi|189083849|ref|NP_000022.3| delta-aminolevulinic acid dehydratase [Homo sapiens]					10.19		36271.4
	3396, 20080405_100mM_S1	K.RLEEMLRPLVEEGLR.C	1840.01	0.08084	3	3.83	0.45	1056.3
375	gi|36535|emb|CAA25915.1| unnamed protein product [Homo sapiens] [MASS=2547]					10.19		2545.3
	2989, 20080405_200mM_S1	K.GDGPVQGIINFEQK.-	1501.76	0.06523	2	3.6	0.42	1195.2
376	psu|PF11_0099 | organism=Plasmodium_falciparum_3D7 | product=heat shock protein DnaJ homologue Pfj2 | location=MAL11:373238-374860(-) | length=540					10.19		62337.2
	3252, 20080405_200mM_S1	R.GEHAHGFHFDQDVVNEIFK.Q	2226.04	0.09268	3	3.72	0.49	827.9
377	psu|PF14_0174 | organism=Plasmodium_falciparum_3D7 | product=small nucleolar ribonucleoprotein, snoRNP, putative | location=MAL14:726978-728378(-) | length=466					10.19		52908.5
	4643, 20080405_50mM_S1	K.GEAVALAIAQMTSTVIATVDHGVVSLTK.R	2782.5	0.10386	3	2.98	0.35	892.6
378	psu|PF13_0070 | organism=Plasmodium_falciparum_3D7 | product=branched-chain alpha keto-acid dehydrogenase, putative | location=MAL13:530178-531467(+) | length=429					10.19		49839.9
	2153, 20080405_150mM_S1	R.YGHHSTSDDSSLYRPK.E	1849.85	0.07169	3	3.77	0.48	1613.1
379	psu|PF11_0301 | organism=Plasmodium_falciparum_3D7 | product=spermidine synthase | location=MAL11:1121928-1123375(+) | length=321					10.19		36571.7
	2574, 20080405_50mM_S1	K.YYNYENHSAAFK.L	1506.66	0.06158	2	3.41	0.5	2025.4
380	psu|MAL13P1.303 | organism=Plasmodium_falciparum_3D7 | product=polyadenylate binding protein, putative | location=MAL13:2436771-2439030(-) | length=408					10.19		47124.3
	2710, 20080405_150mM_S1	R.HFSHYGNILGATIKR.E	1713.92	0.06521	4	3.73	0.29	1949
381	psu|PF14_0607 | organism=Plasmodium_falciparum_3D7 | product=hypothetical protein | location=MAL14:2584735-2589717(-) | length=1068					10.19		126754
	2521, 20080405_50mM_S1	K.NNMIQANNQVDENQNNHQYNNNFHNQK.N	3284.43	0.13491	4	3.01	0.44	446.8
382	psu|PF08_0132 | organism=Plasmodium_falciparum_3D7 | product=glutamate dehydrogenase, putative | location=MAL8:147210-151403(+) | length=1397					10.19		160324
	3419, 20080405_FT_S1	R.SLVGGPDGDLGSNAILQSK.T	1827.94	0.08062	2	3.7	0.49	406.6
383	psu|PFD0485w | organism=Plasmodium_falciparum_3D7 | product=hypothetical protein, conserved | location=MAL4:466607-468334(+) | length=575					10.19		68490.3
	2158, 20080405_150mM_S1	K.NQNHHNDNHLENNNVLTK.K	2155	0.08364	4	3.56	0.42	785.1
384	psu|PFD1110w | organism=Plasmodium_falciparum_3D7 | product=hypothetical membrane protein, conserved | location=MAL4:1063436-1064990(+) | length=372					10.18		42590.6
	3073, 20080405_FT_S1	K.NVEMGVTENNYIK.T	1510.72	0.0634	2	3.66	0.44	644.3
385	psu|PFI0720w | organism=Plasmodium_falciparum_3D7 | product=transporter | location=MAL9:630648-632198(+) | length=516					10.18		58382.8
	2784, 20080405_FT_S1	K.STMQGQDNIQINSER.A	1720.79	0.07085	2	3.34	0.44	724.6
386	psu|PFE1445c | organism=Plasmodium_falciparum_3D7 | product=hypothetical protein, conserved | location=MAL5:1186780-1188939(-) | length=719					10.18		82852.9
	4002, 20080405_50mM_S1	K.SQSAHFPLQLPYVLFGLGR.T	2130.15	0.0897	3	3.64	0.54	1703.5
387	psu|PFF1370w | organism=Plasmodium_falciparum_3D7 | product=P. falciparum PK4 protein kinase | location=MAL6:1159863-1169081(+) | length=3072					10.18		364102
	2583, 20080405_50mM_S1	R.KYDEASNELLDKPPK.K	1746.89	0.07041	3	3.62	0.36	1049.7
388	psu|PF14_0164 | organism=Plasmodium_falciparum_3D7 | product=NADP-specific glutamate dehydrogenase | location=MAL14:667411-668823(+) | length=470					10.18		52512.7
	3472, 20080405_50mM_S1	K.AANAGGVAISGLEMSQNFQFSHWTR.E	2679.27	0.11716	3	3.61	0.46	672.7
389	psu|PF14_0064 | organism=Plasmodium_falciparum_3D7 | product=vacuolar protein sorting 29, putative | location=MAL14:244908-245492(+) | length=194					10.18		21760
	3570, 20080405_200mM_S1	K.ISLIHGHQIIPWGDMNALLQWQK.K	2698.43	0.11928	4	3.58	0.39	2098.5
390	psu|PF10_0071 | organism=Plasmodium_falciparum_3D7 | product=rhoGAP protein | location=MAL10:288383-290826(-) | length=653					10.18		75061
	3962, 20080405_200mM_S1	K.HIPSILIDFLTHLK.K	1646.96	0.06272	3	3.27	0.49	807
391	psu|PF13_0265 | organism=Plasmodium_falciparum_3D7 | product=hypothetical protein, conserved | location=MAL13:2011698-2015132(-) | length=1144					10.18		133497
	2433, 20080405_150mM_S1	K.HLVHFNDDQNHINNLNK.E	2072.01	0.08534	4	3.36	0.24	1711.6
392	psu|MAL13P1.307 | organism=Plasmodium_falciparum_3D7 | product=hypothetical protein, conserved | location=MAL13:2465460-2465873(-) | length=137					10.18		16557.3
	3987, 20080405_100mM_S1	K.LPLHWENAEDIADMLFEEYR.N	2491.16	0.1088	3	3.53	0.3	1129.7
393	psu|PF13_0171 | organism=Plasmodium_falciparum_3D7 | product=60S ribosomal protein L23, putative | location=MAL13:1324210-1325000(+) | length=139					10.18		14983
	4229 - 4241, 20080405_200mM_S1	R.RHEGYYIYFEDNAGVIVNPK.G	2384.17	0.09902	4	3.53	0.33	688.7
394	psu|MAL13P1.303 | organism=Plasmodium_falciparum_3D7 | product=polyadenylate binding protein, putative | location=MAL13:2436771-2439030(-) | length=408					10.18		47124.3
	2763, 20080405_150mM_S1	R.HFSHYGNILGATIK.R	1557.82	0.06475	2	3.51	0.42	1173.4
395	gi|7245526|pdb|1DEJ|A Chain A, Crystal Structure Of A DictyosteliumTETRAHYMENA CHIMERA Actin (Mutant 646: Q228kT229AA230YA231KS232EE360H) IN Complex With Human Gelsolin Segment 1					10.17		41719.9
	2640, 20080405_150mM_S1	K.IWHHTFYNELR.V	1515.75	0.06132	2	3.4	0.21	1108.6
396	psu|PFC0270w | organism=Plasmodium_falciparum_3D7 | product=hypothetical protein, conserved | location=MAL3:289618-291223(+) | length=349					10.17		41564.8
	1521, 20080405_FT_S1	K.SNQNINNNINDEK.K	1516.7	0.06169	2	3.18	0.28	763.7
397	psu|PF14_0217 | organism=Plasmodium_falciparum_3D7 | product=hypothetical protein | location=MAL14:913764-917336(+) | length=1190					10.17		140429
	2297, 20080405_100mM_S1	K.HDISNNHNIINNSK.N	1619.79	0.06321	3	3.41	0.23	1004
398	psu|PFB0100c | organism=Plasmodium_falciparum_3D7 | product=knob associated histidine-rich protein | location=MAL2:103385-105796(-) | length=654					10.17		71259.4
	1236, 20080405_FT_S1	K.NAANNGEQVMSR.G	1290.59	0.05352	2	3.37	0.55	909
399	psu|PF13_0338 | organism=Plasmodium_falciparum_3D7 | product=cysteine-rich surface protein | location=MAL13:2564891-2567281(+) | length=796					10.17		92668.6
	3482, 20080405_200mM_S1	R.VINKLEDYVEVQFHFPIYYTK.F	2645.36	0.10512	4	3.37	0.43	505.4
400	psu|MAL13P1.303 | organism=Plasmodium_falciparum_3D7 | product=polyadenylate binding protein, putative | location=MAL13:2436771-2439030(-) | length=408					10.17		47124.3
	2794, 20080405_200mM_S1	R.HFSHYGNILGATIK.R	1557.82	0.06235	3	3.36	0.23	509.3
401	psu|PFF1110c | organism=Plasmodium_falciparum_3D7 | product=hypothetical protein, conserved | location=MAL6:939658-943720(-) | length=786					10.17		91088.1
	2073, 20080405_150mM_S1	K.KNETHHDNVLNVK.D	1547.79	0.05716	3	3.02	0.37	674.4
402	psu|MAL13P1.303 | organism=Plasmodium_falciparum_3D7 | product=polyadenylate binding protein, putative | location=MAL13:2436771-2439030(-) | length=408					10.17		47124.3
	2780, 20080405_200mM_S1	R.HFSHYGNILGATIK.R	1557.82	0.06235	3	3.33	0.32	709.6
403	psu|PFC0465c | organism=Plasmodium_falciparum_3D7 | product=hypothetical protein, conserved | location=MAL3:467536-469837(-) | length=600					10.17		71620.7
	2184, 20080405_150mM_S1	K.EHVSHQNEHNINNVNLK.K	2025.98	0.07663	3	3.32	0.46	1158.9
404	psu|PFC0255c | organism=Plasmodium_falciparum_3D7 | product=ubiquitin-conjugating enzyme E2, putative | location=MAL3:275631-276503(-) | length=142					10.17		16130
	2779, 20080405_25mM_S1	K.RLPQPNEGEVYSNN.-	1616.77	0.08305	2	3.31	0.55	665.8
405	psu|MAL7P1.228 | organism=Plasmodium_falciparum_3D7 | product=Heat Shock 70 KDa Protein, (HSP70) | location=MAL7:106224-108526(+) | length=661					10.16		73186.3
	2431, 20080405_150mM_S1	R.NPENTVFDAK.R	1134.54	0.04595	2	3.16	0.28	1155.4
406	psu|PF11_0438 | organism=Plasmodium_falciparum_3D7 | product=Ribosomal protein, putative | location=MAL11:1708063-1708676(-) | length=140					10.16		16255.1
	2435, 20080405_50mM_S1	K.HAQFYVGK.R	949.489	0.03826	2	3.24	0.49	949.7
407	psu|PFL0595c | organism=Plasmodium_falciparum_3D7 | product=glutathione peroxidase | location=MAL12:534906-535909(-) | length=205					10.16		23937.2
	2167, 20080405_25mM_S1	K.NCDSMHDENGTLK.S	1463.59	0.00115	2	2.32	0.42	292.3
408	psu|PF14_0369 | organism=Plasmodium_falciparum_3D7 | product=hypothetical protein | location=MAL14:1578136-1579118(+) | length=235					10.16		27132.8
	2325, 20080405_25mM_S1	K.SDNSICKPSVK.I	1177.59	0.04656	2	3.1	0.11	714.8
409	gi|5729877|ref|NP_006588.1| heat shock 70kDa protein 8 isoform 1 [Homo sapiens]					10.16		70854.4
	1400, 20080405_50mM_S1	K.NQTAEKEEFEHQQK.E	1745.81	0.04985	2	2.79	0.55	708.4
410	psu|PFE0370c | organism=Plasmodium_falciparum_3D7 | product=subtilisin-like protease precursor, putative | location=MAL5:307490-309556(-) | length=688					10.16		77598.4
	2675, 20080405_50mM_S1	K.SDYLYDDDNNNNNYYYSHSSNGHNSSSR.N	3302.29	0.13687	4	3.17	0.43	592.9
411	psu|PF10_0138 | organism=Plasmodium_falciparum_3D7 | product=hypothetical protein | location=MAL10:555159-559526(+) | length=1455					10.16		173167
	2059, 20080405_100mM_S1	K.HHTNVYEPNDEEK.Q	1611.7	0.05594	3	2.92	0.32	1123.6
412	psu|PF13_0171 | organism=Plasmodium_falciparum_3D7 | product=60S ribosomal protein L23, putative | location=MAL13:1324210-1325000(+) | length=139					10.16		14983
	4341, 20080405_150mM_S1	R.RHEGYYIYFEDNAGVIVNPK.G	2384.17	0.10049	4	3.12	0.16	946.5
413	psu|PFI0190w | organism=Plasmodium_falciparum_3D7 | product=ribosomal protein L32, putative | location=MAL9:185819-186381(+) | length=131					10.16		15516.6
	2556, 20080405_50mM_S1	K.YCVQIAHNVSSK.K	1348.67	0.05473	2	3.12	0.4	716.6
414	psu|PFI0365w | organism=Plasmodium_falciparum_3D7 | product=hypothetical protein, conserved | location=MAL9:360528-363208(+) | length=818					10.16		95222.5
	2281, 20080405_100mM_S1	K.HTSSLLHNNNSNNMEK.V	1839.84	0.07602	3	3.12	0.35	394.5
415	psu|PF14_0434 | organism=Plasmodium_falciparum_3D7 | product=hypothetical protein | location=MAL14:1875364-1876817(-) | length=351					10.16		41908.7
	1824, 20080405_FT_S1	K.MYNDYNDNTSK.Y	1364.54	0.05583	2	3.12	0.33	396.5
416	psu|MAL13P1.303 | organism=Plasmodium_falciparum_3D7 | product=polyadenylate binding protein, putative | location=MAL13:2436771-2439030(-) | length=408					10.15		47124.3
	3916, 20080405_100mM_S1	K.TTLFVFYLPPHWNDQDLFDK.F	2496.22	0.1113	3	3.1	0.46	326.1
417	psu|PFI1525w | organism=Plasmodium_falciparum_3D7 | product=hypothetical protein, conserved | location=MAL9:1263337-1264561(+) | length=288					10.15		34551.1
	2275, 20080405_25mM_S1	K.DVNTKDEEKGDSFK.N	1611.75	0.06353	2	3.1	0.55	562.6
418	psu|PFL0815w | organism=Plasmodium_falciparum_3D7 | product=DNA-binding chaperone, putative | location=MAL12:670440-673259(+) | length=939					10.15		110996
	2084, 20080405_50mM_S1	K.NQQNENNNNNIQHNNNNNNIPSHK.K	2827.26	0.11391	4	3.06	0.26	572.6
419	psu|PFB0680w | organism=Plasmodium_falciparum_3D7 | product=hypothetical protein | location=MAL2:610087-615372(+) | length=951					10.15		112418
	1396, 20080405_FT_S1	K.EIENVTNANK.E	1131.56	0.04301	2	3.06	0.3	354.2
420	psu|PF14_0585 | organism=Plasmodium_falciparum_3D7 | product=ribosomal protein S28e, putative | location=MAL14:2492101-2492304(+) | length=67					10.15		7489.2
	3040, 20080405_FT_S1	R.AQFMGDSELAGR.F	1281.59	0.05242	2	3.04	0.47	1185
421	gi|109148542|ref|NP_001596.2| alanyl-tRNA synthetase [Homo sapiens]					10.15		106743
	1318, 20080405_25mM_S1	K.HNDLDDVGK.D	1012.47	0.04314	2	2.95	0.41	1364.1
422	gi|24234688|ref|NP_004125.3| heat shock 70kDa protein 9 precursor [Homo sapiens]					10.15		73634.8
	3503, 20080405_FT_S1	K.NAVITVPAYFNDSQR.Q	1694.85	0.07707	2	2.78	0.56	718.4
423	psu|MAL8P1.72 | organism=Plasmodium_falciparum_3D7 | product=high mobility group protein, putative | location=MAL8:817929-818228(-) | length=99					10.15		11527.4
	3428, 20080405_FT_S1	K.LIGEAWGQLSPAQK.A	1497.81	0.06243	2	2.95	0.48	937.1
424	psu|PF14_0091 | organism=Plasmodium_falciparum_3D7 | product=hypothetical protein | location=MAL14:365509-365907(-) | length=132					10.15		15529.9
	4416, 20080405_FT_S1	R.EFLEWINGPVTYL.-	1580.8	0.07085	2	2.95	0.44	1011.2
425	psu|PF14_0191 | organism=Plasmodium_falciparum_3D7 | product=hypothetical protein | location=MAL14:820063-821592(+) | length=509					10.15		59656.1
	3591, 20080405_50mM_S1	K.NYISSLDYLNTLEVDSLENHVHETCK.S	3036.43	0.13613	4	3.01	0.28	407.9
426	psu|PF10_0187 | organism=Plasmodium_falciparum_3D7 | product=ribosomal protein L30e, putative | location=MAL10:786502-787007(+) | length=108					10.15		11767.1
	3101, 20080405_500mM_S1	R.SVIEYYAMLSK.C	1303.66	0.04985	2	2.98	0.48	597.7
427	psu|PF14_0180 | organism=Plasmodium_falciparum_3D7 | product=hypothetical protein | location=MAL14:775459-775833(+) | length=124					10.15		14430.2
	2072, 20080405_150mM_S1	K.KHEEINPNISQHK.V	1573.81	0.05807	3	2.98	0.43	583.1
428	psu|PF08_0045 | organism=Plasmodium_falciparum_3D7 | product=2-oxoglutarate dehydrogenase e1 component | location=MAL8:933417-936722(+) | length=1038					10.15		121073
	4179, 20080405_50mM_S1	K.NIDFGTAELLAYATLLSDGFHAR.L	2495.26	0.11497	3	2.94	0.28	192.1
429	psu|PFF0885w | organism=Plasmodium_falciparum_3D7 | product=60S ribosomal protein L27a, putative | location=MAL6:768789-769453(+) | length=148					10.15		16712.1
	1080, 20080405_50mM_S1	K.HNQPIVVK.A	934.547	0.02104	2	2.94	0.37	735.1
430	psu|PF11_0303 | organism=Plasmodium_falciparum_3D7 | product=26S proteasome regulatory complex subunit, putative | location=MAL11:1128772-1130558(+) | length=380					10.15		45104.8
	1874 - 1888, 20080405_FT_S1	K.VNGSIESNQPNER.N	1443.68	0.06064	2	2.91	0.41	569.1
431	psu|PFL2150c | organism=Plasmodium_falciparum_3D7 | product=hypothetical protein, conserved | location=MAL12:1873183-1875276(-) | length=335					10.14		39668.2
	2201, 20080405_50mM_S1	K.KINETTSTTYDPKK.S	1625.84	0.06187	3	2.89	0.24	608.6
432	psu|PF14_0324 | organism=Plasmodium_falciparum_3D7 | product=hypothetical protein, conserved | location=MAL14:1372846-1374540(+) | length=564					10.14		66015.6
	1689, 20080405_FT_S1	K.FTGEGNDAEER.Q	1224.51	0.04619	2	2.04	0.2	345.3
433	psu|PF08_0086 | organism=Plasmodium_falciparum_3D7 | product=RNA-binding protein, putative | location=MAL8:627189-630065(-) | length=958					10.14		117009
	1452, 20080405_25mM_S1	K.DDNYHNFNK.K	1166.49	0.04412	2	2.29	0.13	300.4
434	psu|PFE0380c | organism=Plasmodium_falciparum_3D7 | product=hypothetical protein, conserved | location=MAL5:316766-318361(-) | length=531					10.14		62535.7
	3444, 20080405_50mM_S1	R.IGWIFTHLPR.Q	1239.7	0.04788	3	2.79	0.39	586.6
435	psu|PFC0915w | organism=Plasmodium_falciparum_3D7 | product=ATP-dependent RNA helicase, putative | location=MAL3:867487-869012(+) | length=433					10.14		49381.6
	1390, 20080405_25mM_S1	K.NSETYLHR.I	1019.49	0.04161	2	2.79	0.32	446.1
436	psu|PF14_0591 | organism=Plasmodium_falciparum_3D7 | product=hypothetical protein | location=MAL14:2519140-2523144(-) | length=1334					10.14		161095
	2275, 20080405_FT_S1	K.NSDGINNNGDDLNK.N	1489.65	0.06377	2	2.71	0.25	412.1
437	psu|PFI1185c | organism=Plasmodium_falciparum_3D7 | product=hypothetical protein, conserved | location=MAL9:977859-979955(-) | length=698					10.14		84482.9
	1702 - 1704, 20080405_50mM_S1	K.HNFYTQQENK.D	1308.6	0.04393	2	2.78	0.47	640.3
438	psu|PFL0170w | organism=Plasmodium_falciparum_3D7 | product=transporter | location=MAL12:178159-181911(+) | length=1250					10.14		149100
	3142, 20080405_100mM_S1	K.HINYYEIYFK.N	1389.68	0.05864	2	2.61	0.47	667.6
439	psu|PF11_0051 | organism=Plasmodium_falciparum_3D7 | product=phenylalanine -- tRNA ligase, putative | location=MAL11:175609-177779(-) | length=623					10.14		72455.1
	2869, 20080405_50mM_S1	K.HSLNNCSELFR.N	1319.62	0.05449	2	2.75	0.54	491
440	psu|PFE0160c | organism=Plasmodium_falciparum_3D7 | product=Ser/Arg-rich splicing factor, putative | location=MAL5:135004-135930(-) | length=308					10.14		37676.6
	2379, 20080405_FT_S1	K.EMNGSEIDGSR.I	1194.51	0.04815	2	2.44	0.37	555.9
441	gi|157834227|pdb|1XAN|A Chain A, Human Glutathione Reductase In Complex With A Xanthene Inhibitor					10.14		49880.6
	2604, 20080405_50mM_S1	R.GHAAFTSDPKPTIEVSGK.K	1841.94	0.0701	3	2.7	0.34	820.9
442	psu|PFI1175c | organism=Plasmodium_falciparum_3D7 | product=RNA-binding protein, putative | location=MAL9:966785-968059(-) | length=202					10.13		22964.6
	3760, 20080405_FT_S1	R.TALSLSESFFK.K	1229.64	0.05107	2	2.31	0.19	584.4
443	psu|PF13_0301 | organism=Plasmodium_falciparum_3D7 | product=ubiquitin-conjugating enzyme, putative | location=MAL13:2228216-2229581(+) | length=202					10.13		22868.8
	4115, 20080405_FT_S1	R.TALLSIQALLSDPQPDDPQDAEVAK.M	2635.35	0.11423	3	2.67	0.25	232.7
444	psu|PFI0925w | organism=Plasmodium_falciparum_3D7 | product=gamma-glutamylcysteine synthetase | location=MAL9:777548-780739(+) | length=1063					10.13		124383
	2542, 20080405_FT_S1	K.GMVEGSSSNSLSSK.V	1369.63	0.05596	2	2.67	0.43	680.1
445	psu|MAL13P1.303 | organism=Plasmodium_falciparum_3D7 | product=polyadenylate binding protein, putative | location=MAL13:2436771-2439030(-) | length=408					10.13		47124.3
	3902, 20080405_100mM_S1	K.TTLFVFYLPPHWNDQDLFDK.F	2496.22	0.1124	3	2.55	0.53	357.9
446	psu|PF14_0436 | organism=Plasmodium_falciparum_3D7 | product=helicase, truncated, putative | location=MAL14:1885386-1886900(+) | length=352					10.13		39843.6
	1835 - 1837, 20080405_25mM_S1	R.GFNYNNNSNNNNR.Y	1541.65	0.06029	2	2.55	0.54	380.1
447	psu|PFL1870c | organism=Plasmodium_falciparum_3D7 | product=sphingomyelin phosphodiesterase | location=MAL12:1601504-1602685(-) | length=393					10.13		45984.4
	2083, 20080405_50mM_S1	K.HALIYSSGK.F	975.526	0.03807	2	2.54	0.38	791.6
448	psu|PF10_0123 | organism=Plasmodium_falciparum_3D7 | product=GMP synthetase | location=MAL10:482526-484193(-) | length=555					10.13		63891.6
[truncated: 27 more rows]

## Sheet: schizonts F1_B
	Reference					Score		MW
	Scan(s), File	Peptide	MH+	DeltaM	z	XC	DeltaCn	Primary Score
1	psu|MAL13P1.56 | organism=Plasmodium_falciparum_3D7 | product=m1-family aminopeptidase | location=MAL13:501992-505249(+) | length=1085					480.38		125982
	4685, 20090612_S1_500	R.SVQFLEDSSPLSHPIRPESYVSMENFYTTTVYDK.G	3966.87	-0.0159	3	7.55	0.7	1224
	4816, 20090612_S1_500	K.KADNSANLNQYLLWFSQSGTPHVSFK.Y	2952.46	-0.00906	3	6.69	0.57	1172.2
	3213, 20090612_S1_100	K.RLGSVVNNEENTCSDK.R	1764.82	-0.00228	2	6.02	0.67	1495.3
	5677, 20090612_S1_100	K.RQELMLNEMNTMLQEPNISNNLK.E	2760.35	-0.00601	3	5.61	0.49	1094.8
	6006, 20090612_S1_100	K.KPLFIPISVGLINPENGK.E	1936.13	-0.00411	2	5.61	0.47	1107.2
	5239, 20090612_S1_100	K.RQELMLNEM*NTMLQEPNISNNLK.E	2776.34	-0.00509	3	5.55	0.16	1291.1
	6031, 20090612_S1_100	K.LSKDDELLLQEWLK.T	1729.94	-0.00544	2	5.41	0.36	2093.3
	5136, 20090612_S1_100	K.HNVGEDLVFDGVGLK.I	1598.82	-0.00252	2	5.32	0.65	2535.3
	4957, 20090612_S1_500	R.YIINFVSNLDTDVLADTK.E	2041.05	-0.00874	2	5.26	0.62	2203.2
	4943, 20090612_S1_500	K.LVEGEEYTYDNEFLTIFSK.F	2297.09	-0.01143	2	5.09	0.71	2207.3
	4772, 20090612_S1_500	K.KLVEGEEYTYDNEFLTIFSK.F	2425.18	-0.00557	2	4.85	0.69	2041.6
	5239, 20090612_S1_100	K.RQELMLNEMNTM*LQEPNISNNLK.E	2776.34	-0.00509	3	4.82	0.51	869.6
	4564, 20090612_S1_500	R.LNLVAVSDFNVGAMENK.G	1820.92	-0.00386	2	4.51	0.51	983.7
	3486, 20090612_S1_100	K.PFEEGHGITQVDK.M	1456.71	-0.00501	3	4.41	0.47	1171.6
	5968, 20090612_S1_100	K.AQYPNILNEIIEHSK.S	1768.92	-0.00422	2	4.35	0.42	883.9
	4025, 20090612_S1_500	K.ADDLTYFNDESHVDFDQMNMR.T	2563.05	-0.01059	3	4.25	0.69	975.8
	6253, 20090612_S1_25	K.LESFNLTPVNAQFIDAIK.Y	2020.07	-0.00398	2	4.19	0.56	553.4
	6488, 20090612_S1_150	K.SPYPSNWLTSLSVSAYFDK.Y	2162.04	-0.00679	2	4.15	0.68	919
	4966, 20090612_S1_500	K.ADNSANLNQYLLWFSQSGTPHVSFK.Y	2824.37	-0.00699	3	4.08	0.52	437.2
	5321, 20090612_S1_100	R.ITFFIDRPDMMAK.Y	1584.79	-0.00496	2	4.06	0.53	1098.2
	3208, 20090612_S1_25	R.LGSVVNNEENTCSDK.R	1608.72	-0.00459	2	4.02	0.51	745.6
	5395, 20090612_S1_25	R.GFSAPVYIEDNLTDEER.I	1954.9	-0.00203	2	3.99	0.64	1631.6
	3701, 20090612_S1_500	K.KVELYVFSEEK.Y	1370.72	-0.00678	2	3.93	0.55	1499.9
	3557, 20090612_S1_500	R.ILTVVGHEYFHNYTGNR.V	2020	-0.00839	3	3.88	0.64	765.9
	3954, 20090612_S1_150	K.QYSIHVNQYTKPDENQK.E	2092.01	-0.00483	2	3.77	0.6	232.6
	4498, 20090612_S1_50	K.YLLEDPHADAGFK.S	1475.72	-0.00581	2	3.63	0.5	988.5
	4458 - 4460, 20090612_S1_500	R.MYLTILGEEYYK.K	1522.75	-0.00655	2	3.24	0.61	1078.4
	5974, 20090612_S1_25	K.FNPMVATQLCEPFK.L	1624.79	-0.00227	2	3.23	0.38	1136.6
	5022, 20090612_S1_100	R.ITFFIDRPDM*MAK.Y	1600.79	-0.00344	2	3.21	0.47	223.5
	4441, 20090612_S1_25	K.VNEFEIPGGR.H	1117.56	-0.00178	2	3.19	0.52	887.7
	3450, 20090612_S1_25	K.YDVTVTADK.E	1011.5	-0.00337	2	3.19	0.29	1188.1
	5015, 20090612_S1_100	R.ITFFIDRPDMM*AK.Y	1600.79	-0.00393	2	3.11	0.48	357.5
	4321, 20090612_S1_25	K.YPVLLSNGDK.V	1105.59	-0.00252	2	3	0.3	1504.3
	2807, 20090612_S1_200	R.RFHDISGK.G	959.506	-0.00063	2	2.91	0.31	698.2
	3359, 20090612_S1_100	K.HLSATYITK.Y	1033.57	-0.00313	2	2.91	0.62	835.5
	4561, 20090612_S1_25	K.SYIVSLPQDR.Y	1177.62	-0.00215	2	2.75	0.53	786.5
	3379, 20090612_S1_25	K.LNDVYYK.M	914.462	-0.00135	2	2.72	0.38	731.8
	7355, 20090612_S1_200	K.FAFSSEVIIHPETNYALTGLYK.S	2500.28	-0.00699	3	2.71	0.38	673.5
	4636, 20090612_S1_25	K.YFELYDK.T	977.461	-0.00252	2	2.7	0.45	575.8
	4230, 20090612_S1_25	K.NSIDFSYAR.I	1072.51	-0.00264	2	2.67	0.62	934.1
	5905, 20090612_S1_25	K.GLNIFNANSLLASK.K	1461.81	-0.003	2	2.58	0.52	711.3
	4658, 20090612_S1_25	R.SVLDMDISK.H	1007.51	-0.00343	2	2.55	0.57	516.8
	5772, 20090612_S1_25	R.NTLLSLLSK.A	988.604	-0.00337	2	2.55	0.36	640.7
	5595, 20090612_S1_25	K.QILMNYNEFLK.A	1412.72	-0.00263	2	2.52	0.19	143.8
	2957, 20090612_S1_100	R.FNDPHLK.P	870.447	-0.00142	2	2.35	0.25	802.1
	3734, 20090612_S1_25	K.YDSDAFVR.Y	972.442	-0.00307	2	2.31	0.44	315
	3863, 20090612_S1_100	R.LSHVDLLR.S	952.557	-0.00318	2	2.27	0.34	478.8
	4772, 20090612_S1_25	K.EMISQTTLELTK.E	1393.72	-0.0024	2	2.04	0.23	362.6
	3888, 20090612_S1_50	R.YNSCTNIYMK.Q	1236.54	-0.00423	2	2.01	0.34	711.8
2	psu|PFI1475w | organism=Plasmodium_falciparum_3D7 | product=merozoite surface protein 1, precursor | location=MAL9:1201802-1206964(+) | length=1720					428.37		195604
	5244, 20090612_S1_500	K.KLEALEDAVLTGYSLFQK.E	2025.09	-0.00764	2	6.26	0.63	3337.3
	6248, 20090612_S1_500	K.FNIDSLFTDPLELEYYLR.E	2248.12	-0.00777	2	5.9	0.67	1975.4
	5563, 20090612_S1_500	K.NIFTFNLNLNDILNSR.L	1908	-0.00765	2	5.38	0.56	2451.2
	4619, 20090612_S1_100	K.HISSNEYIIEDSFK.L	1681.81	-0.00202	2	5.37	0.61	1053.7
	5718, 20090612_S1_25	K.LLSTGLVQNFPNTIISK.L	1845.05	-0.00202	2	4.8	0.57	1180.5
	4754, 20090612_S1_25	K.TLSEVSIQTEDNYANLEK.F	2053.99	-0.00068	2	4.64	0.5	1668.9
	7614, 20090612_S1_150	K.FLPFLTNIETLYNNLVNK.I	2153.16	-0.00117	2	4.4	0.46	867.4
	3560, 20090612_S1_25	K.FSSSNNSVYNVQK.L	1473.7	-0.00288	2	4.4	0.57	1537.2
	5298, 20090612_S1_25	K.LLEVYNLTPEEENELK.S	1932.98	-0.00349	2	4.31	0.48	1181.5
	5420, 20090612_S1_25	K.TTIANINELIEGSK.K	1502.81	-0.00313	2	4.12	0.62	1564.2
	4892, 20090612_S1_25	K.VTTVVTPPQPDVTPSPLSVR.V	2090.15	-0.00288	2	4.12	0.66	649
	7740, 20090612_S1_100	K.LNSLNNPHNVLQNFSVFFNK.K	2346.2	-0.00491	3	4.07	0.64	657.1
	2596, 20090612_S1_25	R.SNTSSGASPPADASDSDAK.S	1764.75	0.00078	2	3.97	0.7	1017.2
	4154, 20090612_S1_25	K.NNDTYFNDDIK.Q	1358.59	-0.00301	2	3.93	0.53	1047
	3793, 20090612_S1_100	K.NSYGDLMNPHTK.E	1376.63	-0.00227	2	3.89	0.66	512
	6803, 20090612_S1_200	K.YFLDVLESDLMQFK.H	1747.86	-0.00239	2	3.88	0.51	1695.3
	4970, 20090612_S1_100	K.TTIANINELIEGSKK.T	1630.9	-0.00435	2	3.78	0.46	558.6
	5030, 20090612_S1_25	K.VPNPLTISTTEMEK.F	1559.8	-0.0019	2	3.68	0.53	1189.5
	4306, 20090612_S1_500	K.DSIHVPNIYKPQNKPEPYYLIVLK.K	2868.57	-0.01475	4	3.67	0.49	355.4
	4566, 20090612_S1_100	K.ALSYLEDYSLRK.G	1457.76	-0.00325	2	3.52	0.56	876.4
	4152, 20090612_S1_25	K.FAQEGISYYEK.V	1334.63	-0.00276	2	3.42	0.39	1664.3
	5810, 20090612_S1_500	K.YFLDVLESDLM*QFK.H	1763.86	-0.00163	2	3.33	0.44	866.5
	3442, 20090612_S1_150	K.YKDDLESIKK.V	1238.66	-0.00386	2	3.27	0.45	1072.1
	3459, 20090612_S1_100	K.LNDNLHLGK.K	1023.56	-0.00405	2	3.11	0.36	693.1
	4201, 20090612_S1_25	K.MVLNEEEITTK.G	1306.66	-0.00227	2	3.09	0.33	1220.1
	3521, 20090612_S1_150	K.LNDNLHLGKK.K	1151.65	-0.00435	2	3.08	0.38	380.7
	5144, 20090612_S1_25	K.IDDYLINLK.A	1106.61	-0.00361	2	3.03	0.37	1164.4
	5177, 20090612_S1_100	K.QLEEAHNLISVLEK.R	1622.87	-0.00362	2	3.01	0.39	614.9
	3848, 20090612_S1_25	K.NPPPANSGNTPNTLLDK.N	1749.88	-0.00374	2	2.97	0.6	409
	3427, 20090612_S1_100	K.YKDDLESIK.K	1110.57	-0.0041	2	2.95	0.43	709.8
	4112 - 4114, 20090612_S1_100	K.DFNHYYTLK.T	1200.57	-0.00258	2	2.94	0.44	489.9
	3541, 20090612_S1_25	K.YYNGESSPLK.T	1157.55	-0.00263	2	2.92	0.53	602.3
	4288, 20090612_S1_25	R.ANELDVLK.K	901.499	-0.00184	2	2.86	0.33	771.5
	3788, 20090612_S1_100	R.ANELDVLKK.L	1029.59	-0.0041	2	2.8	0.23	587.1
	3586, 20090612_S1_25	K.VITGLTETQK.N	1089.61	-0.00264	2	2.79	0.48	673.9
	6236, 20090612_S1_150	K.YLIDGYEEINELLYK.L	1874.94	-0.00654	2	2.78	0.34	918.6
	4024, 20090612_S1_100	K.KLDEFLTK.S	993.562	-0.00331	2	2.7	0.34	459.2
	2869, 20090612_S1_100	K.KIDLEEK.N	874.488	-0.00191	2	2.6	0.16	489.6
	5637, 20090612_S1_25	K.GIVSLLNLGNK.T	1127.68	-0.00202	2	2.6	0.27	536.7
	4214, 20090612_S1_25	K.EAEIAETENTLENTK.I	1691.8	-0.00301	2	2.58	0.36	147.3
	4552, 20090612_S1_25	K.DYEELLEK.F	1038.5	-0.00361	2	2.48	0.19	806.8
	5041, 20090612_S1_500	K.LNFYFDLLR.A	1200.64	-0.00471	2	2.21	0.38	561.1
	4136, 20090612_S1_100	K.EMIYYLHK.L	1096.55	-0.00349	2	2.03	0.28	140.4
3	psu|PFL1070c | organism=Plasmodium_falciparum_3D7 | product=endoplasmin homolog precursor, putative | location=MAL12:883559-886024(-) | length=821					360.38		94958.6
	4433, 20090612_S1_100	R.DRDTLEEIEEGEKPTESMESHQYQTEVTR.L	3466.56	-0.00719	4	6.61	0.65	1211.3
	6150, 20090612_S1_200	K.LASGFDLEDTADLAQIVYDHINQK.L	2676.32	-0.00906	3	6.25	0.66	1111.9
	3570, 20090612_S1_500	K.KIEDENDSSKFEEEINIDDEIQK.K	2767.28	-0.01169	3	6.07	0.51	1596.7
	4113, 20090612_S1_50	K.ETLRSELENETDEEK.K	1821.83	-0.0052	2	5.09	0.42	1266.4
	4824, 20090612_S1_500	R.RVLVADEFVEFLPR.Y	1689.93	-0.00654	2	5.03	0.6	1631.9
	6087 - 6089, 20090612_S1_500	K.YSQFIQFPIYLLHENVYTEEVLADIAK.D	3243.66	-0.00765	3	5	0.73	1157.3
	5647, 20090612_S1_100	K.ILEINPNHPIM*IDLLK.R	1889.06	-0.00443	2	4.54	0.47	711.7
	4735, 20090612_S1_25	K.NNDDEQYIWESTADAK.F	1898.8	-0.00373	2	4.41	0.68	1659
	6310, 20090612_S1_100	K.ILEINPNHPIMIDLLK.R	1873.06	-0.00495	2	4.31	0.38	560.5
	5388, 20090612_S1_25	K.NILSITDTGIGMTK.V	1463.78	-0.0046	2	4.18	0.26	2664.6
	3124, 20090612_S1_50	K.KDNNVDNESNDKSDEL.-	1835.79	0.00029	2	3.91	0.62	570
	5286, 20090612_S1_25	R.FLSLSDESVLGEEK.K	1552.77	-0.00227	2	3.89	0.5	2662.9
	5226, 20090612_S1_25	K.VDLINNLGTIAK.S	1270.74	-0.00239	2	3.83	0.38	1207.4
	1623, 20090612_S1_25	K.GPSDDVSDSSGEK.K	1279.53	-0.00093	2	3.75	0.69	810.4
	4415, 20090612_S1_500	R.LMDIIVNSLYTQK.E	1537.83	-0.00557	2	3.71	0.53	1982.5
	5058, 20090612_S1_100	K.SISLDTYIEHMKPDQK.F	1904.94	-0.00471	2	3.71	0.46	946.4
	3766, 20090612_S1_500	K.FIYYASGDSYEYLAK.I	1789.83	-0.00752	2	3.62	0.5	1805.7
	5142, 20090612_S1_25	K.SGTSNFLEAISK.S	1253.64	-0.0035	2	3.54	0.53	1113.5
	5094, 20090612_S1_500	R.VLVADEFVEFLPR.Y	1533.83	-0.00301	2	3.46	0.48	934.8
	5208, 20090612_S1_25	K.IDDLDPSIFETK.K	1392.69	-0.00203	2	3.46	0.53	1138.7
	4608, 20090612_S1_25	R.ELISNAADALEK.I	1273.66	-0.00337	2	3.35	0.34	1248.1
	4041, 20090612_S1_25	K.DMVNDPNYDSVKVEETDDPNKK.T	2552.15	-0.00363	3	3.31	0.34	272.6
	3060, 20090612_S1_25	K.DNNVDNESNDKSDEL.-	1707.69	-0.00227	2	3.31	0.62	1093.6
	2896, 20090612_S1_25	K.MNVSNSDQIK.A	1135.54	-0.00264	2	3.24	0.52	1104.7
	4472, 20090612_S1_200	R.LM*DIIVNSLYTQK.E	1553.82	-0.00437	2	3.14	0.42	1579.2
	2756, 20090612_S1_100	K.KLSEPSTYK.L	1052.56	-0.00447	2	3.05	0.32	415.2
	3690, 20090612_S1_25	K.APSMNDQLYSK.Q	1253.58	-0.00325	2	2.98	0.6	1067.1
	3548, 20090612_S1_500	K.GEISFELTEEEK.K	1410.66	-0.003	2	2.87	0.45	1281.1
	2747, 20090612_S1_25	R.SELENETDEEK.K	1322.56	-0.00313	2	2.85	0.45	982
	3160, 20090612_S1_25	K.SGCYEDDINR.N	1171.47	-0.00202	2	2.77	0.62	934.7
	5763, 20090612_S1_150	K.WTLMNEQRPIWLR.S	1742.92	-0.00337	2	2.66	0.23	108.6
	5277, 20090612_S1_25	K.IPQLQIFK.K	986.603	-0.00288	2	2.64	0.42	343.6
	3652, 20090612_S1_50	K.EDATNLLNDKK.L	1260.64	-0.00472	2	2.62	0.36	309.5
	4394, 20090612_S1_25	K.DLELTNSIK.I	1032.56	-0.00337	2	2.32	0.1	819.4
	3993, 20090612_S1_25	K.EDATNLLNDK.K	1132.55	-0.00276	2	2.3	0.4	607.9
	3521, 20090612_S1_100	K.ILDTFHK.L	873.483	-0.00191	2	2.23	0.21	487.8
4	psu|PFI0875w | organism=Plasmodium_falciparum_3D7 | product=Heat shock protein | location=MAL9:737975-740266(+) | length=652					350.44		72343.1
	4858, 20090612_S1_500	R.NLSVVHSTQIEIEDIVEGHNFSETLTR.A	3067.53	-0.01473	3	8.2	0.68	1129.3
	4781, 20090612_S1_500	K.RNLSVVHSTQIEIEDIVEGHNFSETLTR.A	3223.63	-0.0087	3	7.99	0.68	2916.8
	4841, 20090612_S1_100	K.DRSLLPYEIVNNQGKPNIK.V	2198.19	-0.00479	3	6.77	0.61	1835.1
	4894, 20090612_S1_100	R.SLLPYEIVNNQGKPNIK.V	1927.06	-0.00337	2	4.73	0.5	696.3
	4482, 20090612_S1_100	K.SKIDEIVLVGGSTR.I	1473.83	-0.00374	2	4.7	0.61	2431.9
	6088, 20090612_S1_100	K.SQTFSTYQDNQPAVLIQVFEGER.A	2657.28	-0.00752	2	4.59	0.63	821.6
	4855, 20090612_S1_50	K.LEATLHPTQTVFDVK.R	1698.91	-0.00508	2	4.1	0.57	778.4
	4118, 20090612_S1_100	K.NGRVEILNNELGNR.I	1597.84	-0.00312	2	4.06	0.53	891.1
	4770, 20090612_S1_25	K.DAEDWLNNNSNADSEALK.Q	2005.87	-0.00178	2	3.92	0.61	1481.9
	4897, 20090612_S1_100	R.AKFEELNDDLFR.E	1496.74	-0.00386	2	3.8	0.42	1531.2
	4234, 20090612_S1_100	K.EIAQSFLGKPVK.N	1316.76	-0.00422	2	3.74	0.54	534.2
	2904, 20090612_S1_100	K.SRGITITNDK.G	1104.6	-0.00435	2	3.63	0.43	622.3
	3095, 20090612_S1_100	R.KFDDQEVVK.D	1107.57	-0.00435	2	3.58	0.37	859.1
	5280, 20090612_S1_25	K.FEELNDDLFR.E	1297.61	-0.00215	2	3.44	0.49	1351.3
	5535, 20090612_S1_50	K.DTTFAPEQISAMVLEK.M	1779.88	-0.00459	2	3.39	0.57	689.9
	3428, 20090612_S1_500	K.IDEIVLVGGSTR.I	1258.7	-0.00655	2	3.38	0.38	1482.2
	5256, 20090612_S1_25	K.DLEAVCQPIIVK.L	1327.73	-0.00385	2	3.37	0.51	1474.6
	4480, 20090612_S1_100	R.ITPSYVSFVDGERK.V	1597.82	-0.00361	2	3.35	0.57	474.8
	6600, 20090612_S1_50	K.FEELNDDLFRETLEPVK.K	2094.04	-0.00776	2	3.32	0.36	318.7
	4739, 20090612_S1_50	K.DAGTIAGLNIVR.I	1199.67	-0.00411	2	3.31	0.14	1827
	3815, 20090612_S1_150	K.NGILHVEAEDK.G	1224.62	-0.00325	2	3.29	0.42	855.4
	5154, 20090612_S1_25	R.SLLPYEIVNNQGK.P	1474.79	-0.00239	2	3.25	0.59	854.4
	4060, 20090612_S1_25	K.NNLDNYIQSM*K.A	1355.63	-0.00241	2	3.18	0.44	665
	4999, 20090612_S1_25	R.ITPSYVSFVDGER.K	1469.73	-0.00203	2	2.97	0.66	449.3
	3400, 20090612_S1_FT	K.LYGQPGGPSPQPSGDEDVDSDEL.-	2359.02	-0.00215	2	2.84	0.66	856
	3434, 20090612_S1_100	K.EFFNGKEPNR.G	1237.6	-0.00484	2	2.83	0.33	176.8
	4706, 20090612_S1_25	K.FELSGIPPAQR.G	1214.65	-0.00178	2	2.8	0.43	421.1
	4416, 20090612_S1_25	R.VEILNNELGNR.I	1270.68	-0.00288	2	2.76	0.52	1488.1
	5434, 20090612_S1_100	K.FEELNDDLFRETLEPVKK.V	2222.13	-0.00454	3	2.72	0.33	390.5
	4939, 20090612_S1_25	K.NAVVTVPAYFNDAQR.Q	1664.84	-0.00203	2	2.53	0.6	460.5
	4830, 20090612_S1_25	K.NNLDNYIQSMK.A	1339.63	-0.00251	2	2.49	0.36	383.6
	5509, 20090612_S1_50	K.IEVTFTVDK.N	1051.57	-0.00301	2	2.36	0.48	700.7
	2765, 20090612_S1_100	K.RNTVIPTK.K	928.557	-0.00184	2	2.29	0.34	777
	4423, 20090612_S1_25	K.EIAQSFLGK.P	992.541	-0.0024	2	2.17	0.35	639.7
	4825, 20090612_S1_25	R.VMDYFIK.M	915.464	-0.0013	2	2.1	0.48	416.6
5	psu|PF07_0029 | organism=Plasmodium_falciparum_3D7 | product=heat shock protein 86 | location=MAL7:436970-439992(+) | length=745					340.31		86112.5
	4556, 20090612_S1_100	K.TDHPKVEDVTEELENAEK.K	2082.98	-0.00191	2	5.67	0.6	1383.5
	7971, 20090612_S1_100	K.KGFEVIYMVDPIDEYAVQQLK.D	2485.27	-0.00418	3	5.37	0.6	1193.6
	3885, 20090612_S1_500	K.NNDDEQYVWESAAGGSFTVTK.D	2318.02	-0.00898	2	5.28	0.74	1412.8
	3792, 20090612_S1_500	K.NNDDEQYVWESAAGGSFTVTKDETNEK.L	3034.32	-0.00479	3	4.97	0.67	590.7
	4552, 20090612_S1_150	K.IHTVEHEWEELNK.Q	1663.81	-0.00289	2	4.93	0.58	1527.5
	4280, 20090612_S1_150	R.KPEEVTNEEYASFYK.S	1833.85	-0.00411	2	4.77	0.7	1782.9
	5311, 20090612_S1_500	R.QLMSLIINTFYSNK.E	1671.88	-0.00593	2	4.72	0.55	1555.5
	4584, 20090612_S1_25	K.VEDVTEELENAEK.K	1504.7	-0.00215	2	4.69	0.65	2125.2
	5424, 20090612_S1_200	K.GFEVIYM*VDPIDEYAVQQLK.D	2373.17	-0.00637	2	4.24	0.67	1937.3
	4008, 20090612_S1_50	K.TNNTLTIEDSGIGMTK.N	1694.83	-0.00533	2	3.98	0.52	1276.9
	6755, 20090612_S1_150	K.DIYYITGESINAVSNSPFLEALTK.K	2645.33	-0.00776	2	3.95	0.53	1136
	4960, 20090612_S1_100	K.RAPFDMFENR.K	1282.6	-0.0041	2	3.86	0.51	891.3
	3449, 20090612_S1_100	K.IRYESITDTQK.L	1353.7	-0.00435	2	3.86	0.46	1054.2
	4528, 20090612_S1_200	K.RAPFDMFENRK.K	1410.69	-0.00588	3	3.85	0.51	842.5
	5334, 20090612_S1_500	K.GFEVIYMVDPIDEYAVQQLK.D	2357.17	-0.00679	2	3.83	0.61	1276.1
	5088, 20090612_S1_25	K.NDLINNLGTIAR.S	1313.72	-0.00202	2	3.71	0.44	1491.8
	4269, 20090612_S1_25	K.TNNTLTIEDSGIGM*TK.N	1710.82	-0.00244	2	3.67	0.57	938.6
	4397, 20090612_S1_500	R.QLM*SLIINTFYSNK.E	1687.87	-0.00367	2	3.49	0.49	864.1
	5061, 20090612_S1_200	K.HFSVEGQLEFK.A	1320.66	-0.00545	2	3.33	0.48	620.7
	3184 - 3186, 20090612_S1_25	K.SGDEM*IGLK.E	965.461	-0.00206	2	3.29	0.46	1187.1
	3985, 20090612_S1_25	K.SGDEMIGLK.E	949.466	-0.00203	2	3.16	0.16	1888.2
	5334, 20090612_S1_25	K.LSAEPEFFIR.I	1208.63	-0.00312	2	3.14	0.57	776
	3831, 20090612_S1_25	K.EGLDIDDSEEAK.K	1320.58	-0.00203	2	3.12	0.61	364.2
	6350, 20090612_S1_500	R.VFIMDDCEEIIPEWLNFVK.G	2340.13	-0.01167	2	3	0.55	501
	2882, 20090612_S1_25	R.YESITDTQK.L	1084.52	-0.00325	2	2.94	0.55	769.4
	3977, 20090612_S1_200	K.RAPFDM*FENRK.K	1426.69	-0.00587	3	2.94	0.38	170.5
	4512, 20090612_S1_25	R.DNSMTSYMLSK.K	1276.55	-0.00252	2	2.9	0.55	710.1
	5185, 20090612_S1_150	K.HSEFISFPIK.L	1204.64	-0.00252	2	2.7	0.32	277.5
	5174, 20090612_S1_25	K.ALLFIPK.R	801.523	-0.00124	2	2.41	0.49	520.2
	3540, 20090612_S1_50	K.EGLDIDDSEEAKK.D	1448.68	-0.00642	2	2.33	0.28	184.7
	4176, 20090612_S1_100	K.RAPFDM*FENR.K	1298.59	-0.00327	2	2.13	0.45	190.8
	5230, 20090612_S1_25	R.APFDMFENR.K	1126.5	-0.0024	2	2.1	0.48	372
	2382, 20090612_S1_200	K.LGIHEDNANR.T	1138.56	-0.0013	2	2.07	0.49	493.1
	3604, 20090612_S1_100	R.HPIISALK.Q	878.546	-0.00209	2	2.06	0.41	399.5
6	psu|PF14_0598 | organism=Plasmodium_falciparum_3D7 | product=glyceraldehyde-3-phosphate dehydrogenase | location=MAL14:2559033-2560282(+) | length=337					288.36		36611.9
	4903, 20090612_S1_500	R.FGIVEGLMTTVHASTANQLVVDGPSK.G	2671.38	-0.00711	3	7.22	0.69	3097
	5731, 20090612_S1_150	K.YDSVHGQFPCEVTHADGFLLIGEK.K	2662.26	-0.00625	3	5.76	0.67	1389.7
	5733, 20090612_S1_150	K.VIMSAPPKDDTPIYVMGINHHQYDTK.Q	2970.45	-0.00985	3	4.97	0.61	615.4
	4287, 20090612_S1_500	R.FGIVEGLM*TTVHASTANQLVVDGPSK.G	2687.37	-0.00757	3	4.87	0.59	857.7
	4607, 20090612_S1_150	K.VIMSAPPKDDTPIYVM*GINHHQYDTK.Q	2986.44	-0.00712	3	4.79	0.56	401.5
	4582, 20090612_S1_100	K.DDTPIYVMGINHHQYDTK.Q	2146.99	-0.00264	2	4.77	0.66	700.7
	6057, 20090612_S1_500	K.DIEVVAINDPFMDLNHLCYLLK.Y	2575.29	-0.00606	2	4.48	0.58	553.3
	4361, 20090612_S1_150	K.VIM*SAPPKDDTPIYVM*GINHHQYDTK.Q	3002.44	-0.00485	3	4.47	0.64	204
	3986, 20090612_S1_100	K.DDTPIYVM*GINHHQYDTK.Q	2162.98	-0.00355	2	4.17	0.66	451.4
	6818, 20090612_S1_50	K.GILGYTEDEVVSQDFVHDNR.S	2293.07	-0.00752	2	3.86	0.49	905.3
	3619, 20090612_S1_500	K.KVIM*SAPPKDDTPIYVMGINHHQYDTK.Q	3114.54	-0.01439	4	3.71	0.21	659
	3964, 20090612_S1_500	K.KVIMSAPPKDDTPIYVMGINHHQYDTK.Q	3098.54	-0.01597	4	3.64	0.27	785.4
	3080, 20090612_S1_500	K.KVIM*SAPPKDDTPIYVM*GINHHQYDTK.Q	3130.53	-0.0032	4	3.58	0.64	147.7
	5082, 20090612_S1_50	R.VLDLAVHITNN.-	1208.66	-0.0041	2	3.56	0.66	1848.7
	4990, 20090612_S1_150	K.VIM*SAPPKDDTPIYVMGINHHQYDTK.Q	2986.44	-0.00707	4	3.48	0.46	583
	3409, 20090612_S1_500	K.KVIMSAPPKDDTPIYVM*GINHHQYDTK.Q	3114.54	-0.01431	3	3.47	0.54	103.1
	4117, 20090612_S1_150	K.YEEVALEIKK.A	1221.67	-0.00447	2	3.36	0.48	1406.3
	6072, 20090612_S1_50	R.VPIGTVSVVDLVCR.L	1456.82	-0.00276	2	3.31	0.57	1645.3
	4302, 20090612_S1_25	K.DPSQIPWGK.C	1027.52	-0.003	2	3.26	0.34	912.1
	4701, 20090612_S1_50	K.AGLALNDNFFK.L	1209.63	-0.00337	2	3.05	0.31	859
	2439, 20090612_S1_25	K.VIM*SAPPK.D	858.475	0.00034	2	2.89	0.4	754.5
	3060, 20090612_S1_100	K.KVIMSAPPK.D	970.575	-0.00307	2	2.89	0.36	971.2
	6269, 20090612_S1_50	K.LVSWYDNEWGYSNR.V	1788.8	-0.00557	2	2.88	0.61	1964.8
	5393, 20090612_S1_50	K.YEEVALEIK.K	1093.58	-0.00373	2	2.82	0.29	892.6
	3216, 20090612_S1_100	K.KVSVFAEK.D	907.525	-0.00209	2	2.8	0.47	569.4
	4368, 20090612_S1_25	K.LGINGFGR.I	833.463	-0.00172	2	2.72	0.38	688.3
	3036, 20090612_S1_25	K.VIMSAPPK.D	842.48	-0.00154	2	2.19	0.41	510.6
	2199, 20090612_S1_100	K.KVIM*SAPPK.D	986.57	-0.0016	2	2.16	0.19	1061
	4680, 20090612_S1_25	R.SSIFDMK.A	827.397	-0.00154	2	2.14	0.35	676.3
7	psu|PF14_0486 | organism=Plasmodium_falciparum_3D7 | product=elongation factor 2 | location=MAL14:2090839-2093337(+) | length=832					268.35		93462.5
	4744, 20090612_S1_100	K.YRVENLYEGPMDDEAANAIR.N	2326.08	-0.00301	3	7.08	0.64	2121.3
	6997, 20090612_S1_25	K.IWAFGPETIGPNLLTDNTSGIQYMNEIK.V	3122.55	-0.00552	3	6.55	0.73	1697
	4368, 20090612_S1_100	K.YRVENLYEGPM*DDEAANAIR.N	2342.07	-0.00269	3	5.97	0.76	1587.2
	6475, 20090612_S1_500	K.KPFLINLIDSPGHVDFSSEVTAALR.V	2726.45	-0.0093	3	5.95	0.64	840.1
	5565, 20090612_S1_500	K.GTVSFGSGLQGWAFTLETFSR.I	2248.1	-0.00923	2	5.39	0.65	1615.9
	4857, 20090612_S1_25	R.VENLYEGPMDDEAANAIR.N	2006.91	-0.00337	2	4.65	0.5	1011.6
	5389, 20090612_S1_150	K.IQSHLPVSESFGFTSALR.A	1976.02	-0.00459	2	4.23	0.65	575.1
	5479, 20090612_S1_50	K.STGISMYFEHDLEDGEGK.K	2014.87	-0.00483	2	4.07	0.58	1217.3
	7274, 20090612_S1_100	R.LVEPIYLVDISCPQDVVSGVYGVLNK.R	2819.49	-0.0029	3	3.8	0.41	549.5
	4155, 20090612_S1_500	R.TIESVNVIISTYTDK.L	1682.88	-0.00655	2	3.55	0.52	1499.2
	6330, 20090612_S1_25	K.VEMPQLDQYLDKL.-	1591.8	-0.00288	2	3.35	0.51	1237.4
	5166, 20090612_S1_25	K.AYPLAEGLPEAIDK.N	1486.78	-0.00203	2	3.24	0.63	1137
	3150, 20090612_S1_25	R.VFSGTVATGQK.V	1094.58	-0.00252	2	3.22	0.48	713.8
	6393, 20090612_S1_500	K.AM*QLWLPAGDTLLEMIVTHLPSPADAQK.Y	3062.57	-0.0075	3	3.13	0.52	272
	4463, 20090612_S1_100	R.ANYLHSNFQWDK.N	1522.71	-0.00363	3	3.08	0.61	539.9
	8303, 20090612_S1_100	K.DLKDEYAQIDFIVSDPVVSYR.E	2472.23	-0.00516	3	3.08	0.21	170.8
	3371, 20090612_S1_100	R.IQGPHYVPGEK.T	1224.64	-0.0052	2	3.04	0.44	854.4
	4815, 20090612_S1_50	R.LWGNSFYDAK.T	1200.57	-0.00398	2	2.89	0.36	682.5
	2659, 20090612_S1_100	K.PVLHVNK.V	806.488	-0.0016	2	2.81	0.43	610.4
	5324, 20090612_S1_25	K.VEMPQLDQYLDK.L	1478.72	-0.0041	2	2.7	0.33	734.4
	3992, 20090612_S1_25	K.EGVLCEENMR.G	1179.51	-0.00191	2	2.69	0.52	467.2
	4906 - 4908, 20090612_S1_25	K.MLTNIGVELK.G	1117.63	-0.00227	2	2.64	0.4	710.4
	3474, 20090612_S1_25	R.GIVISEEQK.L	1002.55	-0.00343	2	2.56	0.54	1037.3
	6450, 20090612_S1_500	K.AMQLWLPAGDTLLEMIVTHLPSPADAQK.Y	3046.57	-0.01394	3	2.55	0.36	163.2
	2846, 20090612_S1_100	K.EAHNIADMK.Y	1028.48	-0.0041	2	2.42	0.45	381.2
	3136, 20090612_S1_200	R.IKPVLHVNK.V	1047.67	-0.00484	2	2.09	0.31	313.3
	4621, 20090612_S1_25	K.LMGDIQVYPEK.G	1292.66	-0.00789	2	2.02	0.55	436.2
8	psu|PF10_0155 | organism=Plasmodium_falciparum_3D7 | product=enolase | location=MAL10:637137-639010(+) | length=446					240.42		48647.3
	8019, 20090612_S1_100	K.KYGIDATNVGDEGGFAPNILNANEALDLLVTAIK.S	3516.82	-0.00723	3	7.14	0.69	1245.1
	7765, 20090612_S1_100	K.YGIDATNVGDEGGFAPNILNANEALDLLVTAIK.S	3388.73	-0.00369	3	6.75	0.73	2218
	6010, 20090612_S1_100	K.KYPIVSIEDPFDQDDWENYAK.L	2572.19	-0.00729	3	6.48	0.63	2498.6
	4867, 20090612_S1_100	K.KIDNLMVEELDGSK.N	1590.8	-0.00337	2	5.39	0.55	1890
	6587, 20090612_S1_200	K.VNQIGSITEAIEACLLSQK.N	2017.06	-0.00044	2	4.95	0.68	1556.6
	4076, 20090612_S1_100	K.KIDNLM*VEELDGSK.N	1606.8	-0.00258	2	4.79	0.59	975.4
	6228, 20090612_S1_25	K.YPIVSIEDPFDQDDWENYAK.L	2444.09	-0.00508	2	4.68	0.66	1370.4
	6677, 20090612_S1_100	K.LSFQEFMIVPVGAPSFK.E	1896.99	-0.00459	2	4.49	0.46	917.7
	6608, 20090612_S1_150	K.TGAQLVDLYIDLVK.K	1547.87	-0.00435	2	4.48	0.52	1876.1
	8494, 20090612_S1_25	K.IAMDVAASEFYNSENK.T	1788.81	-0.00032	2	4.33	0.65	1259
	3844, 20090612_S1_50	R.IEESLGNNAVFAGEK.F	1577.78	-0.00508	2	4.3	0.54	1523.6
	6072, 20090612_S1_100	K.LSFQEFM*IVPVGAPSFK.E	1912.99	-0.00404	2	4.1	0.62	887.7
	5241, 20090612_S1_500	K.LGANAILAISMAVCR.A	1502.82	-0.00521	2	4.07	0.56	1279.4
	5305, 20090612_S1_25	K.DVQIVGDDLLVTNPTR.I	1754.93	-0.00202	2	3.96	0.61	2327.9
	6842, 20090612_S1_500	R.GNPTVEVDLETNLGIFR.A	1873.97	0.00176	2	3.67	0.63	1630.2
	4265, 20090612_S1_150	K.IAM*DVAASEFYNSENK.T	1804.81	-0.00352	2	3.47	0.39	670.1
	3617, 20090612_S1_100	R.YGAEVYHTLK.S	1180.6	-0.0041	2	3.46	0.54	1118.5
	3709, 20090612_S1_150	K.NNWGVM*VSHR.S	1215.57	-0.00291	2	3.03	0.37	700.2
	4134, 20090612_S1_150	K.NNWGVMVSHR.S	1199.57	-0.00398	2	3.02	0.5	817.1
	5959, 20090612_S1_500	R.SGETEDVFIADLVVALR.T	1833.96	-0.00142	2	2.99	0.47	1628.5
	4172, 20090612_S1_25	K.NINEIIAPK.L	1011.58	-0.00233	2	2.89	0.3	892.5
	3850, 20090612_S1_50	K.LIGMNCTEQK.K	1136.54	-0.00483	2	2.54	0.53	543.4
	3786, 20090612_S1_25	K.YLAQLAGK.K	863.499	-0.00161	2	2.52	0.33	766.3
	4435, 20090612_S1_25	K.TYDLDFK.T	901.43	-0.00154	2	2.49	0.46	518.5
9	psu|PFF0940c | organism=Plasmodium_falciparum_3D7 | product=cell division cycle protein 48 homologue, putative | location=MAL6:815619-818244(-) | length=828					236.26		92329.1
	5349, 20090612_S1_500	R.AVANETGAFFFLINGPEVMSK.M	2242.12	-0.00752	2	4.46	0.65	1452.3
	4874, 20090612_S1_100	R.EMILYPIDHPDKFEK.F	1874.94	-0.00264	2	4.3	0.63	654.6
	6897, 20090612_S1_150	K.NSPAIIFIDEIDSIAPK.R	1842.98	-0.00581	2	4.13	0.6	1570.5
	6558, 20090612_S1_25	R.LDQLIYIPLPDLGAR.I	1696.96	-0.0035	2	4.04	0.52	643.4
	3906, 20090612_S1_100	K.PYFNESYRPVK.K	1399.7	-0.00386	2	3.93	0.43	1104.7
	5838, 20090612_S1_100	K.MDVIDLEDEIIDK.E	1547.75	-0.00374	2	3.89	0.55	1714.6
	4782, 20090612_S1_50	R.EMILYPIDHPDK.F	1470.73	-0.00398	2	3.69	0.39	712.7
	4881, 20090612_S1_25	K.WDDIGGLDEVK.S	1246.59	-0.00276	2	3.64	0.41	1127.6
	3063, 20090612_S1_25	K.MAGEAEANLR.R	1061.5	-0.003	2	3.64	0.47	1448.1
	3797, 20090612_S1_50	K.NDDDNIKYEITR.H	1495.7	-0.0052	2	3.62	0.51	900.7
	5184, 20090612_S1_150	K.RMEELNFFR.G	1241.61	-0.00545	2	3.59	0.31	648.6
	6731, 20090612_S1_50	R.ISILTAILR.K	999.656	-0.00435	2	3.5	0.43	1344
	5574, 20090612_S1_25	R.VMNQLLTEIDGVGPK.K	1613.86	-0.00349	2	3.5	0.53	1551.4
	2673, 20090612_S1_25	K.ALVDENNGENK.V	1202.56	-0.00337	2	3.42	0.45	1131.7
	5880, 20090612_S1_25	K.IQVLPIDDTIEGLAK.D	1624.92	-0.00423	2	3.18	0.52	952.7
	4471, 20090612_S1_25	R.GVLLYGPPGSGK.T	1144.64	-0.00337	2	3.1	0.36	1218.6
	7513, 20090612_S1_150	K.NLFFIGATNRPELLDEALLRPGR.L	2612.43	-0.00088	3	3.07	0.41	429.3
	5053, 20090612_S1_100	R.VMNQLLTEIDGVGPKK.N	1741.95	-0.00436	3	3.05	0.51	346.6
	3024, 20090612_S1_25	R.DAIDAEEMNKK.S	1263.59	-0.00398	2	2.82	0.27	376.9
	2381, 20090612_S1_200	K.SKLELSNKK.E	1046.62	-0.00154	2	2.66	0.3	648.8
	2558, 20090612_S1_500	K.SRGQVVVIAATNR.Q	1370.79	-0.00105	2	2.63	0.45	511.3
	5449, 20090612_S1_500	K.DTLFEIFLK.P	1125.62	-0.00362	2	2.36	0.41	845.2
	5662, 20090612_S1_150	R.EMIELPLRHPGLFK.T	1679.93	0.01494	2	2.27	0.49	292.2
	3668, 20090612_S1_25	R.SVSQADLIK.Y	960.536	-0.00178	2	2.22	0.3	653.3
10	psu|PFI1105w | organism=Plasmodium_falciparum_3D7 | product=Phosphoglycerate kinase | location=MAL9:913220-914470(+) | length=416					230.34		45398.1
	4794, 20090612_S1_25	K.GAITIVGGGDTASLVEQQNK.K	1958.02	-0.00288	2	6.72	0.59	3058.9
	3546, 20090612_S1_500	K.KNEISHVSTGGGASLELLEGK.E	2126.11	-0.00679	2	6.15	0.64	1558.3
	5728, 20090612_S1_25	K.TVIWNGPQGVFEM*PNFAK.G	2051.01	-0.00497	2	5.09	0.53	1286.5
	6384, 20090612_S1_25	K.TVIWNGPQGVFEMPNFAK.G	2035.01	-0.00484	2	5	0.67	1402.7
	5638, 20090612_S1_100	K.ALENPQRPLLAILGGAK.V	1761.04	-0.00424	3	3.97	0.51	1050.8
	3120, 20090612_S1_25	K.IADNFDNNANTK.F	1336.61	-0.00263	2	3.8	0.65	1257.3
	5887, 20090612_S1_50	K.LADVFINDAFGTAHR.A	1646.83	-0.0043	3	3.58	0.68	637.9
	6453, 20090612_S1_150	K.GLLGEEVLFLNDCVGK.E	1705.88	-0.00349	2	3.56	0.39	978.9
	5354, 20090612_S1_25	K.FVTDEEGIPDNWM*GLDAGPK.S	2207	-0.00267	2	3.49	0.58	385.6
	3941, 20090612_S1_500	R.MIIGGGMAYTFK.K	1288.64	-0.00666	2	3.44	0.63	1091.6
	5806 - 5808, 20090612_S1_25	K.FVTDEEGIPDNWMGLDAGPK.S	2191	-0.00422	2	3.4	0.72	481.1
	3978, 20090612_S1_100	K.YTLKPVAETLK.G	1262.74	-0.00239	2	3.24	0.48	592.2
	5371, 20090612_S1_25	K.ENSVILLENLR.F	1299.73	-0.00239	2	3.21	0.38	1047.9
	6138, 20090612_S1_25	K.NVQIFLPVDFK.I	1319.74	-0.00325	2	3.05	0.56	1295.7
	4447, 20090612_S1_150	R.ITATLPTINHLKK.E	1449.88	-0.00398	2	3.02	0.33	282.9
	3762, 20090612_S1_25	K.IVGEIMEK.A	918.496	-0.00191	2	3.01	0.36	425.8
	4355, 20090612_S1_100	R.ITATLPTINHLK.K	1321.78	-0.00386	2	2.58	0.31	245.8
	5010, 20090612_S1_25	K.ELPGVLALSNK.-	1140.66	-0.00276	2	2.56	0.47	474.5
	3179, 20090612_S1_100	R.FHIEEEGK.G	988.473	-0.00368	2	2.56	0.33	841
	3000, 20090612_S1_25	K.FQNDLTK.L	865.441	-0.0016	2	2.49	0.2	659.1
	5538, 20090612_S1_25	R.VDFNVPIENGIIK.D	1457.8	-0.00263	2	2.46	0.41	490.5
	2262, 20090612_S1_100	R.AHSSMVGVK.L	915.472	-0.00069	2	2.32	0.57	402.3
	1577, 20090612_S1_100	R.AHSSM*VGVK.L	931.467	-0.00065	2	2.1	0.5	161.4
11	psu|PF08_0054 | organism=Plasmodium_falciparum_3D7 | product=heat shock 70 kDa protein | location=MAL8:861481-863514(+) | length=677					230.3		73868.6
	4702, 20090612_S1_100	R.IINEPTAAAIAYGLHK.K	1681.93	-0.00324	2	5.87	0.62	1368.3
	5077, 20090612_S1_200	K.SQIFTTYADNQPGVLIQVYEGER.A	2628.29	-0.00875	2	5.06	0.72	1230.3
	5235, 20090612_S1_50	K.SGVDEKPMIEVTYQGEK.K	1909.92	-0.0057	3	4.84	0.59	1885.7
	3913, 20090612_S1_25	R.NENVDIIANDQGNR.T	1571.74	-0.00288	2	4.6	0.57	1995.1
	4086, 20090612_S1_50	K.SGVDEKPM*IEVTYQGEK.K	1925.92	-0.00748	3	4.51	0.53	1023.2
	3299, 20090612_S1_100	R.KFTESSVQSDMK.H	1386.66	-0.00471	2	4.2	0.53	1264.2
	2727 - 2729, 20090612_S1_100	K.NQLAGKDEYEAK.Q	1365.66	-0.00355	2	4.19	0.59	1422.2
	3898, 20090612_S1_150	K.SVHEVVLVGGSTR.I	1339.73	-0.00288	2	4.03	0.28	1699.8
	2717, 20090612_S1_100	R.KFTESSVQSDM*K.H	1402.65	-0.00448	2	3.78	0.57	926
	5359, 20090612_S1_150	K.LFHPEEISSMVLQK.M	1657.86	-0.00337	2	3.73	0.48	841.2
	2989, 20090612_S1_100	K.GRLSQDEIDR.M	1188.6	-0.00349	2	3.55	0.43	745.3
	3583, 20090612_S1_25	K.FTESSVQSDMK.H	1258.56	-0.00227	2	3.55	0.67	1703.2
	4502, 20090612_S1_25	K.PMIEVTYQGEK.K	1294.63	-0.00203	2	3.4	0.54	1427.8
	4655, 20090612_S1_100	K.LFHPEEISSM*VLQK.M	1673.86	-0.00291	2	3.3	0.51	722.4
	2788, 20090612_S1_25	K.FTESSVQSDM*K.H	1274.56	-0.00169	2	3.16	0.57	1750.7
	4513, 20090612_S1_25	R.NSLENYCYGVK.S	1289.58	-0.00276	2	3.03	0.66	751.8
	4200, 20090612_S1_25	K.EAESVCAPIMSK.I	1264.59	-0.0024	2	2.92	0.55	552.1
	7033, 20090612_S1_150	K.TITTILEWLEK.N	1346.76	-0.00325	2	2.8	0.48	771.7
	5730, 20090612_S1_150	R.FEELCIDYFR.D	1334.61	-0.00325	2	2.68	0.5	1075.9
	5412, 20090612_S1_25	R.LVNFCVEDFK.R	1213.59	-0.00337	2	2.38	0.3	586.4
	4040, 20090612_S1_25	K.ENAEAFLGK.S	978.489	-0.00251	2	2.25	0.37	783.4
	4612, 20090612_S1_100	K.FHLDGIPPAPR.K	1219.66	-0.00276	2	2.23	0.45	954.7
	4134, 20090612_S1_25	R.DTLIPVEK.V	914.519	-0.00124	2	2.22	0.48	686.5
12	psu|PFE0585c					220.34
	3673, 20090612_S1_500	R.KEDENFIYSNYEHVETQVEK.D	2501.15	-0.009	3	6.7	0.6	2091.3
	4273, 20090612_S1_500	K.SNLGYEVMLDRKEDENFIYSNYEHVETQVEK.D	3778.75	-0.0084	4	5.66	0.64	785.1
	6167 - 6169, 20090612_S1_500	R.HSFFSQLESLWNFVR.I	1896.94	-0.00386	2	5.21	0.61	1656
	6180, 20090612_S1_150	K.QNNLNELIVLWSGNTEK.N	1972.01	-0.00398	2	5.07	0.64	838
	6803, 20090612_S1_100	R.IISGLPIDAHIDLPYMI.-	1881.02	-0.00459	2	4.27	0.6	757.4
	3816, 20090612_S1_500	K.EDENFIYSNYEHVETQVEK.D	2373.05	-0.00948	2	3.8	0.54	575
	3563, 20090612_S1_100	K.SIVSYNHLGNNDGK.N	1517.73	-0.0008	2	3.73	0.46	871.5
	3516, 20090612_S1_25	R.ANENLYVDDEK.D	1309.59	-0.00264	2	3.52	0.64	1236
	6169, 20090612_S1_100	K.AIDEYISEIFMNGK.N	1629.78	-0.00118	2	3.43	0.62	1989
	4845, 20090612_S1_25	K.NLSSDLQFYSK.K	1301.64	-0.00325	2	3.37	0.54	870.5
	5527, 20090612_S1_500	K.NFLLDFYFGTGLKPK.S	1759.94	-0.00337	2	3.35	0.32	551.1
	3210, 20090612_S1_50	K.GNFIAGNQQR.R	1104.55	-0.00483	2	3.17	0.38	1200.7
	3727 - 3729, 20090612_S1_50	K.SPFNSTVYK.T	1042.52	-0.0049	2	2.99	0.44	591.9
	4375, 20090612_S1_100	K.NKLEILEQVR.E	1241.72	-0.0041	2	2.8	0.48	937.8
	3655, 20090612_S1_25	K.VNSEIVIK.Y	901.535	-0.00209	2	2.75	0.38	424
	4567, 20090612_S1_50	K.GIQFFSNK.G	940.489	-0.00355	2	2.67	0.22	809.7
	5562, 20090612_S1_25	K.GIFIIGNDLK.T	1089.63	-0.00301	2	2.42	0.26	699.5
	3772, 20090612_S1_150	R.RVNNILYGK.N	1076.62	-0.00337	2	2.39	0.32	806.4
	3108, 20090612_S1_200	K.LSHTILKPK.Y	1036.65	-0.00142	2	2.38	0.3	288.7
	3419, 20090612_S1_100	K.YVPYVGDDKK.A	1183.6	-0.00325	2	2.2	0.33	444.7
	4461, 20090612_S1_25	K.NTYEILVEK.V	1108.59	-0.00251	2	2.1	0.22	349.4
	3424, 20090612_S1_25	K.DLSYMNK.C	870.403	-0.00197	2	2.05	0.26	377.6
13	psu|PF13_0305 | organism=Plasmodium_falciparum_3D7 | product=elongation factor 1 alpha | location=MAL13:2265234-2266565(+) | length=443					220.33		48927.9
	5010, 20090612_S1_100	K.KPMVVETFTEYPPLGR.F	1863.97	-0.00081	2	5.57	0.65	1606.2
	8756, 20090612_S1_25	K.NMITGTSQADVALLVVPAEVGGFEGAFSK.E	2908.48	-0.00741	3	5.54	0.72	1519.4
	6570, 20090612_S1_100	K.KVGYQADKVDFIPISGFEGDNLIEK.S	2782.43	-0.00607	3	5.5	0.54	1224.8
	6348, 20090612_S1_25	K.VGYQADKVDFIPISGFEGDNLIEK.S	2654.33	-0.00455	3	5.5	0.63	1193.4
	4557, 20090612_S1_50	K.EVLEEARPGDNIGFNVK.N	1886.96	-0.00483	2	5.47	0.54	845.8
	4848, 20090612_S1_100	K.FTAQVIILNHPGEIK.N	1679.95	-0.00435	2	4.84	0.39	1584.9
	4734, 20090612_S1_100	K.KPM*VVETFTEYPPLGR.F	1879.96	-0.00273	2	4.67	0.58	409
	5126, 20090612_S1_100	R.TLIEALDTMEPPKRPYDK.P	2117.09	-0.00484	2	4.67	0.59	399.4
	5655, 20090612_S1_25	K.PMVVETFTEYPPLGR.F	1735.87	-0.0008	2	4.6	0.59	1491.3
	4507, 20090612_S1_100	R.TLIEALDTM*EPPKRPYDK.P	2133.09	-0.00364	2	4.12	0.52	426.4
	5611, 20090612_S1_25	R.TLIEALDTMEPPK.R	1457.76	-0.00338	2	3.83	0.68	1214.5
	5833, 20090612_S1_25	K.AGMVLNFAPSAVVSECK.S	1722.86	-0.00337	2	3.81	0.65	1292.1
	6425, 20090612_S1_150	K.NM*ITGTSQADVALLVVPAEVGGFEGAFSK.E	2924.47	-0.00954	3	3.76	0.5	576.8
	4893, 20090612_S1_25	R.TLIEALDTM*EPPK.R	1473.75	-0.0034	2	3.75	0.54	1514.4
	4525, 20090612_S1_25	K.SGDSALVSLEPK.K	1202.63	-0.00227	2	3.36	0.52	1581.9
	5355, 20090612_S1_200	K.VDFIPISGFEGDNLIEK.S	1892.96	-0.00191	2	3.35	0.56	365.5
	5686, 20090612_S1_500	K.EHALLAFTLGVK.Q	1298.75	-0.00483	2	2.95	0.57	1043.5
	3263, 20090612_S1_100	K.YSEDRYEEIK.K	1331.61	-0.00313	2	2.92	0.42	718.8
	3142, 20090612_S1_150	K.YSEDRYEEIKK.E	1459.71	-0.00301	2	2.9	0.31	942.5
	5062, 20090612_S1_500	R.GITIDIALWK.F	1129.66	-0.00605	2	2.73	0.44	977.6
	4679, 20090612_S1_200	R.YFFTVIDAPGHK.D	1394.71	-0.00598	3	2.51	0.63	497.3
	4146, 20090612_S1_25	K.FLNIDSK.I	836.451	-0.00148	2	2.4	0.18	595.3
14	psu|PFL1170w | organism=Plasmodium_falciparum_3D7 | product=polyadenylate-binding protein, putative | location=MAL12:988620-991247(+) | length=875					220.32		97169.2
	2670, 20090612_S1_25	K.EEATASTSGAANQTTGTDADK.T	2025.88	-0.00032	2	6.33	0.74	1305.9
	4578, 20090612_S1_100	K.SLGYAYVNYHNLADAER.A	1955.92	-0.00422	2	5.58	0.43	1670.2
	3204, 20090612_S1_500	R.HQQAAQQQAVHQQAVHQQAAQQQLNFNTNLR.G	3563.77	-0.01206	4	5.5	0.57	1031.1
	2723, 20090612_S1_50	K.KEEATASTSGAANQTTGTDADK.T	2153.98	0.00102	2	4.77	0.65	1439.4
	3482, 20090612_S1_100	K.KITDDGQIDETYDPKK.E	1865.91	-0.00532	2	4.77	0.54	1097.8
	6583, 20090612_S1_25	R.QLFNPYGEITSMIVK.M	1739.9	-0.00337	2	4.72	0.47	877.9
	3681, 20090612_S1_25	K.NPQQMQQVPQGNNFK.F	1757.84	-0.00142	2	4.63	0.69	1097.7
	6189, 20090612_S1_100	K.QVLGENLFPLVANYHPTLAGK.I	2281.23	-0.00674	3	4.61	0.53	546.6
	4225, 20090612_S1_150	K.SYGFVHYEDEESAK.E	1660.71	-0.00495	2	4.51	0.58	1243
	2754, 20090612_S1_100	K.QQNAASQANQMNHQAQPQGAQAQQK.N	2705.26	-0.00711	3	4.3	0.61	586.6
	3499, 20090612_S1_100	K.AKFDNLNVENK.N	1291.66	-0.00325	2	4	0.46	1261.9
	3755, 20090612_S1_50	K.KITDDGQIDETYDPK.K	1737.82	-0.00655	2	3.88	0.51	773.4
	4397, 20090612_S1_100	K.KIDEALVVLQK.A	1255.76	-0.00337	2	3.86	0.4	2201.2
	3530, 20090612_S1_25	R.NMGNLGNMNNQK.Q	1334.59	-0.00312	2	3.72	0.61	1176
	3675, 20090612_S1_25	K.FDNLNVENK.N	1092.53	-0.00373	2	3.32	0.31	1217.4
	5742, 20090612_S1_25	R.ELFEPFGTITSAK.V	1439.74	-0.00325	2	3.09	0.41	1105.4
	3038, 20090612_S1_100	R.NRMELPNK.N	1001.52	-0.00373	2	3.09	0.12	617.3
	2952, 20090612_S1_25	K.VNGVQLGSK.N	901.51	-0.00221	2	3.01	0.46	328.5
	4031, 20090612_S1_100	K.NFPDSVTETHLR.Q	1415.69	-0.00264	2	2.95	0.54	429.6
	4018, 20090612_S1_150	K.HQGVNLYIK.N	1071.59	-0.00337	2	2.67	0.34	497
	3013, 20090612_S1_25	K.NAMDNLNGK.K	976.452	-0.00288	2	2.29	0.11	815.1
	3951, 20090612_S1_50	K.FTNLYVK.N	884.488	-0.00252	2	2.12	0.22	869.9
15	psu|PFF0435w | organism=Plasmodium_falciparum_3D7 | product=ornithine aminotransferase | location=MAL6:362631-363875(+) | length=414					218.37		46025.5
	4885, 20090612_S1_500	R.YYDFLSAYSSVNQGHCHPDILNAMINQAK.K	3299.52	-0.01602	3	7.34	0.66	570.1
	4308, 20090612_S1_500	K.KYNVLFVADEVQTGLGR.T	1909.02	-0.00972	2	5.98	0.62	2478.8
	5802, 20090612_S1_150	K.YNVLFVADEVQTGLGR.T	1780.92	-0.0052	2	4.7	0.66	3369.8
	5697, 20090612_S1_50	K.SSQDYM*NNELTYGAHNYDPIPVVLK.R	2884.35	-0.00952	3	4.33	0.59	527.4
	4029, 20090612_S1_25	K.VLM*MNTGAEASETAYK.L	1731.79	-0.00369	2	4.25	0.13	1391.7
	4362, 20090612_S1_25	K.VLMMNTGAEASETAYK.L	1715.8	-0.00227	2	4.24	0.58	2541
	5115, 20090612_S1_500	K.ALSGGHYPISAILANDDVMLVLK.P	2397.28	-0.00693	3	4.14	0.38	788
	5877, 20090612_S1_50	K.SSQDYMNNELTYGAHNYDPIPVVLK.R	2868.35	-0.00772	3	4.05	0.46	895.5
	4029, 20090612_S1_25	K.VLMM*NTGAEASETAYK.L	1731.79	-0.00369	2	3.67	0.62	1003.9
	4820, 20090612_S1_25	K.VPYDDLEALEK.E	1291.64	-0.00117	2	3.57	0.56	769.9
	5344, 20090612_S1_25	R.AFFSDSLGVCER.Y	1330.61	-0.00252	2	3.3	0.64	1672.2
	2891, 20090612_S1_100	R.TLGCVSASTDKK.C	1209.61	-0.00361	2	3.14	0.47	1272.4
	4981, 20090612_S1_500	K.NDLVNVWDICLK.F	1431.73	-0.00642	2	3.08	0.6	1269.4
	5244, 20090612_S1_25	K.LGAPFLQNLK.E	1100.65	-0.00276	2	3.03	0.27	601.7
	5254, 20090612_S1_50	R.YLTNLFGYDK.V	1233.61	-0.00422	2	2.88	0.51	815.5
	4124, 20090612_S1_25	K.IIVCNNNFSGR.T	1236.62	-0.00203	2	2.79	0.45	908.3
	4613, 20090612_S1_100	K.GVFVYDIEDRR.Y	1368.69	-0.00263	2	2.65	0.28	474.1
	3253, 20090612_S1_50	R.TLGCVSASTDK.K	1081.52	-0.00423	2	2.59	0.45	690.5
	7907, 20090612_S1_50	K.GLLCAIEFK.N	993.544	-0.00404	2	2.55	0.64	966.2
	4840, 20090612_S1_50	K.GVFVYDIEDR.R	1212.59	-0.00362	2	2.51	0.39	841.1
	226, 20090612_S1_100	K.NNFGPFVPNFLK.V	1393.73	-0.00056	2	2.49	0.52	669.1
	8866, 20090612_S1_100	K.EQLDECTEIIVK.T	1419.7	-0.00202	2	2.25	0.48	611.5
16	psu|PF07_0033 | organism=Plasmodium_falciparum_3D7 | product=Cg4 protein | location=MAL7:451089-453710(+) | length=873					210.36		99901.3
	7986, 20090612_S1_100	K.NKPLYEPPVYTLNDIEAEFNEVTQLAQK.F	3263.65	-0.01064	3	6	0.65	1496
	4958, 20090612_S1_100	K.VNIQDIHSIEVLGGSTR.V	1837.98	-0.00507	2	5.53	0.57	1645.7
	2844, 20090612_S1_25	K.NEETNLDANEEQNNEAK.N	1961.83	-0.00215	2	4.9	0.72	2153.4
	3085, 20090612_S1_50	K.EKNEETNLDANEEQNNEAK.N	2218.97	-0.00044	2	4.82	0.7	642.4
	5497, 20090612_S1_150	K.HLNELETIIYESR.S	1616.83	-0.00313	2	4.73	0.54	1603.8
	3998, 20090612_S1_25	K.FLVTSTASDQQNGINNK.V	1836.91	-0.00227	2	4.56	0.35	694.5
	6704, 20090612_S1_150	R.ILLSLDDYENWLYDNIEENK.N	2499.19	-0.00679	2	4.41	0.72	1828.4
	4511, 20090612_S1_150	K.VTHPINVEWHNINDASK.S	1973.98	-0.00423	2	4.31	0.6	1633.9
	5199, 20090612_S1_200	K.DIFNFSEQEINMQHSDILEGER.L	2651.2	-0.00759	3	3.96	0.61	820.5
	6916, 20090612_S1_150	R.VPFIQNFLQQYFQK.P	1799.95	-0.00594	2	3.67	0.33	1452.1
	5245, 20090612_S1_50	K.YITNIFVNNYK.M	1388.72	-0.0035	2	3.48	0.55	1186.8
	4039, 20090612_S1_25	K.IINANVLR.I	912.562	-0.00184	2	2.85	0.44	551.9
	4977, 20090612_S1_200	K.DIFNFSEQEINM*QHSDILEGER.L	2667.2	-0.00581	3	2.82	0.41	597.8
	2392, 20090612_S1_100	K.NNETNSPNKTELK.K	1488.73	-0.00056	2	2.61	0.5	423.3
	4082, 20090612_S1_25	K.TLIADESIAR.G	1088.59	-0.00324	2	2.55	0.43	986.2
	5672, 20090612_S1_100	R.VLSALLSHLIK.M	1193.76	-0.00545	2	2.32	0.45	440.1
	3542, 20090612_S1_25	K.FDVYNSK.Q	872.415	-0.00191	2	2.21	0.4	657.5
	3373, 20090612_S1_25	K.LQEVAIK.T	800.488	-0.00105	2	2.2	0.16	539.8
	5004, 20090612_S1_25	R.LTPTLVGFTEK.E	1205.68	-0.00349	2	2.12	0.61	353.1
	3747, 20090612_S1_25	R.LIGDSALSK.L	903.515	-0.00215	2	2.07	0.41	445.1
	1147 - 1149, 20090612_S1_FT	K.NENSANPEE.-	1003.4	-0.0005	2	2.03	0.54	462
17	psu|PF14_0655 | organism=Plasmodium_falciparum_3D7 | product=RNA helicase-1, putative | location=MAL14:2825306-2826854(+) | length=398					210.31		45281.5
	4465, 20090612_S1_100	R.GIKPILNGYDTIGQAQSGTGK.T	2118.12	-0.00166	2	6.06	0.72	1859.9
	4532, 20090612_S1_25	K.PILNGYDTIGQAQSGTGK.T	1819.92	-0.00191	2	5.76	0.7	1497.8
	4593, 20090612_S1_500	R.GIDVQQVSLVINYDLPASPDTYIHR.I	2813.45	-0.00949	3	5.18	0.63	681.6
	4284, 20090612_S1_150	K.KVDILTQEMHNR.L	1483.77	-0.006	3	5.07	0.61	1394.8
	6027, 20090612_S1_500	K.KLVPDIQVALFSATMPQEILELTTR.F	2813.55	-0.01193	3	4.89	0.56	837.9
	6810, 20090612_S1_25	K.EETFNNENDIEGNTEEIVDTFDALGLNEK.L	3299.47	-0.00564	3	4.8	0.7	763.4
	3667, 20090612_S1_150	K.KVDILTQEM*HNR.L	1499.76	-0.00631	3	4.5	0.6	627.9
	5495, 20090612_S1_500	K.KLVPDIQVALFSATM*PQEILELTTR.F	2829.54	-0.00346	3	4.41	0.5	684.7
	6721, 20090612_S1_25	K.LFILDEADEMLSR.G	1551.77	-0.00203	2	4.06	0.47	2396
	6741, 20090612_S1_150	K.KIESYYSTQIEEMPLEVADYL.-	2521.21	-0.00875	2	3.65	0.61	971.9
	4186, 20090612_S1_100	K.KDELTLEGIR.Q	1173.65	-0.00374	2	3.43	0.26	675.9
	4159, 20090612_S1_100	K.VDILTQEMHNR.L	1355.67	-0.00251	2	3.43	0.43	1299.4
	4621, 20090612_S1_25	K.GVAINFVTNDDK.E	1292.65	-0.00044	2	3.29	0.39	1432.1
	4866, 20090612_S1_50	R.VLVTTDLLAR.G	1100.67	-0.0041	2	2.94	0.42	1186.4
	4689, 20090612_S1_25	K.DELTLEGIR.Q	1045.55	-0.00288	2	2.9	0.41	1311
	3505, 20090612_S1_100	K.QGVHMVVGTPGR.V	1237.65	-0.00271	3	2.77	0.52	418.4
	4192, 20090612_S1_100	K.AQIYEVFKK.L	1125.63	-0.00337	2	2.68	0.28	758.1
	5672, 20090612_S1_25	K.VVLALGDYLK.V	1090.65	-0.003	2	2.66	0.68	958
	3353, 20090612_S1_100	K.DRDLIMR.E	918.483	-0.00257	2	2.56	0.1	309.8
	4389, 20090612_S1_50	R.GIYSYGFEK.P	1063.51	-0.00435	2	2.54	0.63	647.9
	3763, 20090612_S1_25	R.VYDMIDK.R	883.423	-0.00202	2	2.17	0.3	703.3
18	psu|PFB0340c | organism=Plasmodium_falciparum_3D7 | product=cysteine protease, putative | location=MAL2:303593-307027(-) | length=997					200.38		111697
	5153, 20090612_S1_500	K.RGLVLPELNYDLEYFNEHLYNDK.N	2854.4	-0.01095	3	7.67	0.62	2540.7
	5055, 20090612_S1_25	K.LGNNYIIFGQDTAGSGQSGK.E	2026.98	-0.00459	2	5.26	0.61	1377.7
	2805, 20090612_S1_25	K.LPSNGTTGEQGSSTGTVR.G	1748.84	-0.00105	2	5.13	0.66	609.6
	4616, 20090612_S1_25	K.AENVMGYEFSGK.K	1331.59	-0.00252	2	4.29	0.66	1474.8
	4640, 20090612_S1_100	K.KLGNNYIIFGQDTAGSGQSGK.E	2155.08	-0.00308	3	4.11	0.43	644.8
	3538, 20090612_S1_25	K.ESNTALESAGTSNEVSER.V	1880.85	-0.00276	2	4.06	0.66	2032.9
	5506, 20090612_S1_100	K.ETPFTNILIHAYK.E	1546.83	-0.0035	2	3.97	0.58	589.9
	6147, 20090612_S1_25	K.DVDTTGTLDNYGMGNEMDIFNNLK.R	2677.18	-0.00411	2	3.93	0.69	1355.5
	4164, 20090612_S1_25	K.TNNAISFESNSGSLEK.K	1697.8	-0.00325	2	3.8	0.59	962.3
	5453, 20090612_S1_50	R.NSWGPYWGDEGYFK.V	1705.73	-0.00423	2	3.43	0.67	774.4
	4784, 20090612_S1_100	K.ASPEFYHNLYFK.N	1515.73	-0.00385	2	3.37	0.43	414.4
	4477, 20090612_S1_25	R.SYAFNPENYEK.C	1361.6	-0.00239	2	3.21	0.62	823.1
	3572, 20090612_S1_100	K.GVVHVDTTLEK.E	1197.65	-0.00471	2	2.82	0.51	747.9
	3005, 20090612_S1_100	K.EHNGTNLIESK.N	1241.61	-0.00337	2	2.76	0.53	338.3
	2719, 20090612_S1_100	K.YIDTQDVNKK.H	1223.63	-0.00484	2	2.49	0.35	1100
	3976, 20090612_S1_25	K.YLSEDIVSK.F	1053.55	-0.00263	2	2.44	0.37	428.4
	4315 - 4317, 20090612_S1_50	K.IYDYYLK.A	977.498	-0.00373	2	2.43	0.25	436.3
	2957, 20090612_S1_25	K.GYTAYESER.F	1075.47	-0.00362	2	2.36	0.42	451.8
	3730, 20090612_S1_150	K.YHLETIR.C	931.5	-0.00251	2	2.11	0.23	546.7
	3718, 20090612_S1_200	R.VHVYHILK.H	1008.6	-0.00404	2	2.01	0.42	461.9
19	gi|7245757|pdb|1DGH|B Chain B, Human Erythrocyte Catalase 3-Amino-1,2,4-Triazole Complex					200.33		56579.3
	3264, 20090612_S1_100	R.RFNTANDDNVTQVR.A	1649.8	-0.003	2	5.59	0.56	892.6
	6562, 20090612_S1_50	R.NPVNYFAEVEQIAFDPSNMPPGIEASPDK.M	3176.49	-0.01321	3	5.52	0.74	1276.1
	6022, 20090612_S1_500	K.DPDMVWDFWSLRPESLHQVSFLFSDR.G	3209.51	-0.01113	3	5.23	0.63	933.3
	7066, 20090612_S1_200	K.FYTEDGNWDLVGNNTPIFFIRDPILFPSFIHSQK.R	4028	-0.01841	4	5.03	0.66	837.4
	4973, 20090612_S1_100	K.NFTEVHPDYGSHIQALLDK.Y	2184.07	-0.00435	2	4.64	0.52	578
	5263, 20090612_S1_150	K.GAGAFGYFEVTHDITK.Y	1712.83	-0.00398	2	4.3	0.59	1004.6
	3882, 20090612_S1_25	K.ADVLTTGAGNPVGDK.L	1414.72	-0.0024	2	4.14	0.6	1432.6
	3726, 20090612_S1_50	R.DPASDQMQHWK.E	1342.58	-0.0052	2	4.1	0.7	657.7
	5518, 20090612_S1_200	R.GPLLVQDVVFTDEMAHFDR.E	2189.07	-0.00454	3	4	0.61	456.1
	3576, 20090612_S1_25	R.FNTANDDNVTQVR.A	1493.7	-0.00215	2	3.89	0.66	1545.7
	4608, 20090612_S1_100	R.AFYVNVLNEEQRK.R	1609.83	-0.00288	2	3.88	0.39	764.6
	4634, 20090612_S1_500	R.GPLLVQDVVFTDEMAHFDRER.I	2474.21	-0.00442	3	3	0.62	341.5
	3857, 20090612_S1_100	R.LFAYPDTHR.H	1119.56	-0.00154	2	2.92	0.45	694.6
	2962, 20090612_S1_200	K.VFEHIGKK.T	957.552	-0.00124	2	2.86	0.39	776.7
	4033, 20090612_S1_25	K.DAQIFIQK.K	962.531	-0.00301	2	2.84	0.33	1000.6
	5162, 20090612_S1_25	R.DLFNAIATGK.Y	1049.56	-0.00312	2	2.58	0.51	1385.4
	3764, 20090612_S1_25	R.LSQEDPDYGIR.D	1292.61	-0.0019	2	2.37	0.43	306.2
	3199, 20090612_S1_200	R.FSTVAGESGSADTVRDPR.G	1851.88	-0.00349	2	2.3	0.59	97.5
	3442, 20090612_S1_25	K.NLSVEDAAR.L	974.49	-0.00282	2	2.23	0.12	466.1
	3240, 20090612_S1_100	K.VFEHIGK.K	829.457	-0.00161	2	2.17	0.57	602.8
20	psu|MAL8P1.17 | organism=Plasmodium_falciparum_3D7 | product=disulfide isomerase precursor, putative | location=MAL8:1207860-1209466(-) | length=483					200.29		55479.4
	4793, 20090612_S1_100	K.RLIPEYNEAANMLNEK.K	1904.95	-0.00374	2	5.69	0.47	2098
	5701, 20090612_S1_50	K.ASLGLTEFPGLAFQSNEGR.Y	1994	-0.00703	2	5.14	0.65	880.5
	6892, 20090612_S1_100	K.TPLEEFVTSESFPLFGEINTENYR.F	2819.34	-0.00613	3	4.91	0.61	1035.8
	5106, 20090612_S1_25	R.LIPEYNEAANMLNEK.K	1748.85	-0.00191	2	4.35	0.6	444.9
	5857, 20090612_S1_150	K.THFVLLNIPEYAEHAK.A	1881.99	-0.00577	3	4.14	0.55	1238.5
	7552, 20090612_S1_25	K.DFEWSGFPTIFFVK.A	1719.84	-0.00324	2	3.92	0.67	1713.1
	6084, 20090612_S1_100	K.ESLLNHNAIINFFK.D	1659.89	-0.00252	2	3.9	0.46	530
	5097 - 5099, 20090612_S1_200	K.IVVGNSFVDVVLK.S	1388.81	-0.00575	2	3.61	0.49	874
	3900, 20090612_S1_25	K.MDGTLNETPIK.D	1218.6	-0.00399	2	3.35	0.59	1149.7
	4151, 20090612_S1_100	K.KLEPVYEDLGR.K	1318.7	-0.00313	2	3.24	0.45	876.9
	5590, 20090612_S1_25	K.HATNTPISIDGVPEFEDGTSEEL.-	2458.13	-0.00508	2	3.2	0.72	682.8
	5449, 20090612_S1_25	K.GFVDFLNK.H	939.493	-0.00227	2	3.09	0.47	715.3
	3545, 20090612_S1_100	K.KYDSIIVAK.M	1036.6	-0.0041	2	3.08	0.41	625.1
	4374, 20090612_S1_150	K.KLEPVYEDLGRK.L	1446.8	-0.00398	2	2.88	0.32	503.6
	2682, 20090612_S1_100	R.LAAQELRK.K	928.557	-0.00215	2	2.57	0.17	584.8
	4309, 20090612_S1_25	K.IPLPYEGER.S	1073.56	-0.003	2	2.5	0.51	632.1
	1522, 20090612_S1_25	K.FNEVGDK.N	808.384	0.0006	2	2.27	0.13	930.6
	2076, 20090612_S1_50	K.DVEAGKIEK.S	988.531	-0.00099	2	2.2	0.19	722.6
	2926, 20090612_S1_25	R.LAAQELR.K	800.462	-0.0008	2	2.2	0.21	597.7
	2754, 20090612_S1_25	K.SEPIPEDDK.N	1029.47	-0.00264	2	2.1	0.46	198.8
21	psu|PFC0435w | organism=Plasmodium_falciparum_3D7 | product=hypothetical protein, conserved | location=MAL3:444174-448058(+) | length=1294					190.28		153992
	4453, 20090612_S1_50	K.DYTNNYFHTSNMQGNFNQQK.M	2451.04	-0.00772	3	5.52	0.68	1186.2
	2811, 20090612_S1_25	K.NQVNVINNNNNNNNNK.A	1840.86	-0.00178	2	5.44	0.65	1088.9
	4309, 20090612_S1_100	K.YDTLLEEHENLVTHK.N	1840.91	-0.00471	2	4.79	0.55	1324.3
	5887, 20090612_S1_500	K.NLYTLDESLLNLENLNYSSIFR.L	2631.33	-0.00264	2	4.75	0.66	1591.1
	5294, 20090612_S1_500	K.LYNNNDDIDVHELLEEIITK.E	2400.19	-0.00759	3	4.69	0.39	663.3
	3931, 20090612_S1_500	K.DQSIHIDYIYEVTK.Y	1723.85	-0.00484	2	4.42	0.6	983.4
	4298, 20090612_S1_100	K.RFFLNDDDDNDSNDK.Y	1829.76	-0.00373	2	3.99	0.61	1991.9
	4906, 20090612_S1_500	K.GFFIGYGFNDDIPSVIHHYNFDK.N	2702.27	-0.01223	3	3.69	0.65	464.8
	4256, 20090612_S1_500	K.HMIYYYYEEYVMK.N	1831.81	-0.00704	2	3.65	0.64	1337.4
	5506, 20090612_S1_25	K.ENEALFLQNFPK.K	1449.74	-0.003	2	3.44	0.54	1266.9
	4129, 20090612_S1_150	K.TSINTEEERIPHIK.N	1666.88	-0.00324	2	3.17	0.4	582.5
	3585, 20090612_S1_100	K.HESLMDYDK.Y	1137.49	-0.00203	2	2.99	0.55	862.4
	4753, 20090612_S1_100	K.YINTLVPITYHR.L	1489.82	-0.00591	3	2.9	0.37	491.1
	3109, 20090612_S1_100	K.KYDYVPK.Y	912.483	-0.00251	2	2.8	0.27	507.3
	3166, 20090612_S1_25	K.NDLYNPSDK.L	1065.48	-0.00227	2	2.8	0.32	614.8
	4051 - 4053, 20090612_S1_50	K.YIYNGNIYEK.G	1276.62	-0.00337	2	2.63	0.37	832.3
	2587, 20090612_S1_25	K.TSINTEEER.I	1078.5	-0.0013	2	2.52	0.56	849
	3487, 20090612_S1_100	K.EIEGHPYFQK.I	1247.61	-0.00337	2	2.48	0.38	174.5
	5404, 20090612_S1_25	K.ENTQIIFNTFNYDNK.L	1860.88	-0.00276	2	2.32	0.34	464.3
22	psu|PF13_0322 | organism=Plasmodium_falciparum_3D7 | product=falcilysin | location=MAL13:2431676-2435257(+) | length=1193					188.3		138775
	3678, 20090612_S1_100	K.HNTNNNNNNNNNMDYSFTETK.Y	2500.02	-0.00784	3	5.95	0.87	704.9
	5934, 20090612_S1_500	K.NNPTELLNFVDQYLGQLDYSK.Y	2471.21	0.00054	2	5.89	0.64	1580.8
	4952 - 4954, 20090612_S1_150	K.GIPHILEHSVLSGSK.N	1573.87	-0.00423	2	4.31	0.66	597.6
	4520, 20090612_S1_100	R.YIINTIGTIDKPR.R	1503.85	-0.00338	2	3.98	0.51	1128.9
	2479, 20090612_S1_100	K.NAEESPEHLNK.F	1267.59	-0.00105	2	3.65	0.54	888
	5206, 20090612_S1_25	K.NLVSYFEENDK.Y	1357.63	-0.00386	2	3.27	0.5	925.1
	6750, 20090612_S1_200	R.GLNDSLVQYIFSIGLK.G	1766.97	-0.0041	2	3.12	0.54	1593.5
	3763, 20090612_S1_100	K.HLFVNSNESLK.N	1287.67	-0.00471	2	3.11	0.53	808.8
	2765, 20090612_S1_25	K.DDHLNVTDK.Y	1056.5	-0.00386	2	3.09	0.44	466.6
	3922, 20090612_S1_200	K.GTLHTHLNAYTFNDR.T	1759.85	-0.00691	2	3.09	0.56	323
	3510, 20090612_S1_25	R.TVYMAGSMNNK.D	1215.55	-0.00349	2	3.06	0.66	1266.9
	3554, 20090612_S1_100	K.HNSYDIIEK.R	1118.55	-0.00252	2	2.82	0.35	856
	4207, 20090612_S1_500	K.YIFETEGWTYEVEK.L	1793.83	-0.00727	2	2.81	0.61	1033.4
	4847, 20090612_S1_50	K.NSYLWDTVR.G	1153.56	-0.00398	2	2.77	0.45	1191.4
	5246, 20090612_S1_100	K.FPIISISDLNKK.T	1374.8	-0.00442	3	2.63	0.21	661.2
	2803, 20090612_S1_25	K.YINDMQNK.V	1025.47	-0.00289	2	2.53	0.34	454.2
	3338, 20090612_S1_100	K.MTYTVYQHK.K	1170.56	-0.0035	2	2.35	0.28	384.2
	3714, 20090612_S1_150	K.RYNVFAK.S	897.494	-0.00166	2	2.06	0.25	266.3
	2755, 20090612_S1_150	K.RYNEEFK.M	985.474	-0.00349	2	2.01	0.12	449.5
23	psu|PF14_0425 | organism=Plasmodium_falciparum_3D7 | product=fructose-bisphosphate aldolase | location=MAL14:1843984-1845560(-) | length=369					180.3		40079.9
	4792, 20090612_S1_100	K.KLPADVAEELATTAQK.L	1684.91	-0.00313	2	5.4	0.68	2174.6
	4401, 20090612_S1_200	K.GKPTDLSIHETAWGLAR.Y	1851.97	-0.00532	2	5.26	0.6	1041.4
	3347, 20090612_S1_50	K.GGAGGENAGASLYEK.K	1380.64	-0.00459	2	4.75	0.61	1734
	5367, 20090612_S1_500	K.FISGAILFEETLFQK.N	1742.94	-0.00581	2	4.63	0.56	2523.3
	4399, 20090612_S1_100	R.ALQASVLNTWQGKK.E	1543.86	-0.00398	2	4.46	0.49	920.1
	6665 - 6667, 20090612_S1_50	K.NEAGVPMVNLLHNENIIPGIK.V	2272.21	-0.00727	2	4.41	0.53	535.2
	4846, 20090612_S1_25	R.ALQASVLNTWQGK.K	1415.76	-0.00325	2	4.33	0.5	1460.5
	5625, 20090612_S1_25	K.ALQENGVLLEGALLK.P	1567.91	-0.00289	2	4.17	0.51	1116.5
	3595, 20090612_S1_100	K.GILAADESTQTIKK.R	1474.81	-0.00142	2	4.01	0.46	1729.3
	4860, 20090612_S1_25	K.TTTQDVGFLTVR.T	1337.71	-0.003	2	3.43	0.56	1026.7
	3319, 20090612_S1_25	R.AEANSLATYGK.Y	1124.56	-0.00349	2	3.25	0.52	1272.9
	3233, 20090612_S1_100	K.AREVLLQR.A	984.595	-0.00386	2	3.19	0.14	1074.7
	3823, 20090612_S1_25	K.STQGLDGLAER.C	1146.57	-0.00239	2	3.15	0.47	1733.8
	4032, 20090612_S1_25	K.GILAADESTQTIK.K	1346.72	-0.00325	2	3.02	0.53	1087.2
	2775, 20090612_S1_25	K.LENTIENR.A	988.506	-0.00294	2	2.99	0.4	835.3
	6052, 20090612_S1_50	K.NEAGVPM*VNLLHNENIIPGIK.V	2288.21	-0.00601	3	2.78	0.53	219.5
	3156, 20090612_S1_50	R.YASICQQNR.L	1082.5	-0.00203	2	2.6	0.41	696.9
	4184, 20090612_S1_25	R.TVLVIDTAK.G	959.577	-0.00246	2	2.23	0.42	474.2
24	psu|PFI0755c | organism=Plasmodium_falciparum_3D7 | product=6-phosphofructokinase, putative | location=MAL9:650576-654832(-) | length=1418					180.26		159351
	5661, 20090612_S1_25	K.ALASEYQILDENYGDEFINK.N	2332.1	-0.00483	2	5.15	0.63	2052.5
	4688, 20090612_S1_150	K.EHGHSASLNDDLSPLQYER.T	2168	-0.00625	3	4.73	0.63	1163.5
	4546, 20090612_S1_50	K.SNTSDVLSSEPVNQGFYEQHASSYK.S	2774.25	-0.00943	3	4.67	0.69	596.9
	6252, 20090612_S1_100	R.FEQLETEQLLLQMVK.E	1848.98	-0.00191	2	3.43	0.27	1828.9
	4853, 20090612_S1_100	K.YVNQGGLELTGNSPEHSLFDK.E	2305.11	-0.00461	3	3.41	0.51	653.2
	7140, 20090612_S1_150	K.NYGVILLPEGLIEFVPEMK.I	2161.16	-0.0002	2	3.28	0.46	359.3
	4802, 20090612_S1_25	K.NSFYLVDNENMK.I	1473.67	-0.00289	2	3.27	0.32	897.9
	2910, 20090612_S1_50	K.NM*YENNGDNNHNISDDK.A	2009.79	-0.00012	2	3.26	0.62	532.9
	5818, 20090612_S1_50	R.NLGGFNMLWSGR.G	1351.66	-0.003	2	3.23	0.57	1099.5
	3112, 20090612_S1_200	K.TGHNVYHVVR.V	1181.62	-0.00129	2	3.1	0.39	858.3
	4440, 20090612_S1_50	K.TGYMSIIR.N	940.492	-0.00362	2	3.04	0.51	1034.9
	3202, 20090612_S1_50	K.NMYENNGDNNHNISDDK.A	1993.79	-0.00459	2	2.95	0.65	574
	6198, 20090612_S1_500	K.LQLNGLVMPGSNITITEAALLSEYFLEK.K	3064.63	-0.00277	3	2.85	0.33	256.8
	5253, 20090612_S1_25	K.GDLPVIPSAPVDLNGK.A	1591.87	-0.00264	2	2.8	0.48	240.7
	5083, 20090612_S1_100	K.FQIQEIFHDK.Y	1304.66	-0.00313	2	2.63	0.26	625.8
	2525, 20090612_S1_25	K.NDYEDVK.R	882.384	0.00066	2	2.3	0.21	513.6
	4658, 20090612_S1_100	K.NLHNLPMLNVK.D	1292.71	-0.00289	2	2.28	0.32	210.7
	4292, 20090612_S1_200	K.YWHFIR.L	921.473	-0.00294	2	2.28	0.3	503.7
25	psu|MAL13P1.540 | organism=Plasmodium_falciparum_3D7 | product=putative hsp protein | location=MAL13:1769159-1771954(+) | length=932					170.46		108118
	2419, 20090612_S1_100	K.NHNTTENQNEQSAQNQNNENNDDNQNNEHDANQSSNDEQNK.N	4738.87	0.00308	4	7.89	0.91	1072
	5680, 20090612_S1_25	K.IINEYVLGNLDNAIK.S	1688.92	-0.00227	2	4.58	0.57	1339.5
	6607, 20090612_S1_25	K.ILNEVTEFFNPLK.V	1563.84	-0.00361	2	4.46	0.44	1891.4
	5428, 20090612_S1_500	K.DNMVISSEEVTANILGYIK.K	2096.06	-0.01168	2	3.97	0.57	1687
	5498, 20090612_S1_25	K.SADVFIESLYNNK.S	1499.74	-0.00215	2	3.76	0.51	2041.4
	2619, 20090612_S1_25	K.NDGASDQKDEL.-	1191.51	-0.00068	2	3.48	0.57	986.1
	2884, 20090612_S1_200	K.SKYEHLGTPK.L	1159.61	-0.00142	2	3.38	0.48	616.4
	6433, 20090612_S1_500	K.IAGLELLGIINGVTAAAIHNVHDIPLNTTK.L	3078.73	-0.01329	4	3.11	0.5	665.1
	3157, 20090612_S1_100	K.YNVSIENDKK.A	1209.61	-0.00483	2	3.03	0.46	629.4
	4651, 20090612_S1_100	K.IHELQDIYNPIK.E	1482.8	-0.00473	3	2.99	0.28	717.9
	4087, 20090612_S1_100	K.YYSYDYVVDHK.R	1451.65	-0.00313	2	2.86	0.46	947.8
	2767, 20090612_S1_100	K.EETRNEYLNK.L	1295.62	-0.003	2	2.63	0.14	361.7
	3999, 20090612_S1_25	K.VLVVYEEQK.D	1106.61	-0.00251	2	2.59	0.41	928.8
	4315, 20090612_S1_100	K.LAYTHLNIDYK.V	1350.71	-0.00374	2	2.36	0.41	685.4
	5451, 20090612_S1_25	K.PLPLTFEEIK.E	1186.67	-0.00117	2	2.33	0.42	336
	3280, 20090612_S1_25	K.ELVNYNSR.Y	994.495	-0.00276	2	2.27	0.29	573.1
	6326, 20090612_S1_25	K.DIEALELIGSGWR.V	1458.76	-0.0052	2	2.03	0.26	530.9
26	psu|PF13_0141 | organism=Plasmodium_falciparum_3D7 | product=L-lactate dehydrogenase | location=MAL13:1041358-1042308(+) | length=316					170.45		34086
	6933, 20090612_S1_500	R.TVNTALEIVNLHASPYVAPAAAIIEMAESYLK.D	3399.79	-0.00137	3	8.38	0.73	2151.3
	6142, 20090612_S1_500	R.TVNTALEIVNLHASPYVAPAAAIIEM*AESYLK.D	3415.78	-0.00824	3	7.32	0.68	1382.3
	5676, 20090612_S1_100	K.RYITVGGIPLQEFINNK.L	1962.08	-0.00484	2	6.42	0.56	1382.4
	4532, 20090612_S1_500	K.VSGSNTYDDLAGADVVIVTAGFTK.A	2400.19	-0.00605	2	5.95	0.67	1829.8
	6204, 20090612_S1_25	R.YITVGGIPLQEFINNK.L	1805.98	-0.00385	2	5.73	0.58	854
	5583, 20090612_S1_500	K.IVLVGSGMIGGVMATLIVQK.N	1986.15	-0.00838	2	5.53	0.58	1657.3
	3899, 20090612_S1_100	K.ALDTSHTNVMAYSNCK.V	1754.78	-0.00435	2	4.94	0.68	877.2
	3295, 20090612_S1_150	R.DVNAHIVGAHGNK.M	1331.68	-0.00337	2	4.6	0.57	1420.7
	3440, 20090612_S1_100	K.ALDTSHTNVM*AYSNCK.V	1770.78	-0.00311	2	4.25	0.69	570.8
	5347, 20090612_S1_25	K.IIGLGGVLDTSR.L	1200.69	-0.00227	2	3.9	0.51	1321
	6555, 20090612_S1_50	K.NLGDVVLFDIVK.N	1331.76	-0.00337	2	3.66	0.61	1425
	3744, 20090612_S1_150	K.AKFDEAIAETK.R	1222.63	-0.00362	2	3.48	0.47	1127.3
	4374, 20090612_S1_200	K.EWNRDDLLPLNNK.I	1626.82	-0.00582	2	3.36	0.36	523.8
	7732, 20090612_S1_50	K.LISDAELEAIFDR.T	1491.77	-0.00386	2	3.3	0.47	1149.7
	3577, 20090612_S1_25	K.FDEAIAETK.R	1023.5	-0.00282	2	3.02	0.54	1438.8
	5688, 20090612_S1_200	K.IMIEIGGHIK.K	1110.63	-0.00544	2	2.53	0.48	454.7
	3066, 20090612_S1_50	K.YYISQK.L	801.414	-1e-05	2	2.13	0.17	470
27	psu|PFF1300w | organism=Plasmodium_falciparum_3D7 | product=pyruvate kinase, putative | location=MAL6:1078996-1081321(+) | length=511					170.35		55625.1
	4347, 20090612_S1_500	K.VLETHEDHVITEVLNSAVIGER.K	2460.27	-0.00703	2	6.7	0.73	2174
	7479, 20090612_S1_25	K.LLYQSLVNAIETPISVQEAVAR.S	2414.33	-0.00436	3	5.69	0.65	1687
	3762, 20090612_S1_500	K.YKPSCTILALSASDSTVK.C	1883.98	-0.00679	2	4.82	0.47	873
	5360, 20090612_S1_150	K.IENIEGIIHFDK.I	1427.75	-0.00374	2	4.36	0.44	1770
	9184, 20090612_S1_25	K.NSAAGASMQSAANITLR.Q	1662.82	-0.00056	2	4.35	0.61	1898.6
	6038, 20090612_S1_25	K.PIITATQMLESMTK.N	1563.81	-0.00471	2	4.31	0.6	1889.1
	4740, 20090612_S1_25	K.ILAESDGIMIAR.G	1288.69	-0.00288	2	4.14	0.56	1636.9
	4710, 20090612_S1_25	K.VGSFQGTDIVIR.N	1291.7	-0.003	2	3.71	0.48	896.7
	4246, 20090612_S1_100	K.VGDSVIAIHGIK.E	1208.7	-0.0035	2	3.36	0.49	1408.6
	4927, 20090612_S1_50	K.FPVEAVTIMSK.I	1221.65	-0.0046	2	3.21	0.47	1216.7
	2689, 20090612_S1_500	R.FNFSHGSHEDHK.E	1441.62	5e-05	2	3.07	0.57	415.8
	4194, 20090612_S1_25	R.GDLGMEISPEK.V	1175.56	-0.00178	2	2.95	0.57	855.7
	7935, 20090612_S1_100	K.AQELRPNCLLGMLLDTK.G	1915.01	-0.00504	3	2.8	0.4	609.6
	4278, 20090612_S1_25	R.QILEPNNVNLR.S	1309.72	-0.00264	2	2.71	0.4	524
	3552, 20090612_S1_25	K.EEVSGGTNLMK.V	1164.56	-0.00215	2	2.48	0.6	746
	4950, 20090612_S1_25	K.VDLPIISEK.D	1013.59	-0.00295	2	2.35	0.55	807.3
	3688, 20090612_S1_25	R.GDLGM*EISPEK.V	1191.56	-0.00193	2	2.25	0.41	476
28	psu|PF11_0351 | organism=Plasmodium_falciparum_3D7 | product=heat shock protein hsp70 homologue | location=MAL11:1320112-1322103(+) | length=663					170.31		73252.4
	3775, 20090612_S1_25	K.ATNGNTSLGGEDFDQR.I	1681.74	-0.00239	2	5.09	0.59	768.1
	5668 - 5670, 20090612_S1_25	K.TQTEINLPFITANQTGPK.H	1973.03	-0.00251	2	5.05	0.57	768.3
	5774, 20090612_S1_25	R.IINEPTAAALAFGLEK.S	1657.92	-0.00263	2	4.91	0.59	1240.8
	4764, 20090612_S1_100	K.VHQAVITVPAYFNDSQR.Q	1944.99	-0.00533	2	4.91	0.58	889.7
	3982, 20090612_S1_500	K.KEEINEIILVGGMTR.M	1701.92	-0.00752	2	4.67	0.58	1305.6
	3463, 20090612_S1_100	K.RQAITNPENTVYATK.R	1705.89	-0.0041	2	4.64	0.49	871.9
	4328, 20090612_S1_25	K.NEAETLIYSSEK.Q	1383.66	-0.00252	2	3.97	0.6	2034.7
	3214, 20090612_S1_500	K.SQIFSTAADNQTQVSIK.V	1837.93	-0.00679	2	3.88	0.54	1367.3
	3945, 20090612_S1_25	R.ASNGDAWIEAQGK.K	1346.63	-0.00263	2	3.86	0.53	593.7
	4264, 20090612_S1_25	R.TTPSVVAFTNDNQR.L	1549.76	-0.00349	2	3.55	0.61	1004.2
	2824, 20090612_S1_50	K.ISDSDKDELR.Q	1177.57	0.00041	2	3.4	0.35	979.8
	4702, 20090612_S1_50	K.SWAISQEMYK.N	1242.58	-0.00203	2	2.99	0.54	898.1
	3228, 20090612_S1_25	K.MVQEAELNR.E	1089.54	-0.00337	2	2.81	0.12	611.9
	4121, 20090612_S1_50	K.SWAISQEM*YK.N	1258.58	-0.00396	2	2.76	0.48	1201.2
	4911, 20090612_S1_25	K.IAGLDVLR.I	856.525	-0.00112	2	2.68	0.45	642.7
	6094, 20090612_S1_150	R.ILEYFISEFK.K	1288.68	-0.003	2	2.61	0.38	1177.3
	6081, 20090612_S1_25	K.LLGSFDLVGIPPAPR.G	1551.89	-0.00068	2	2.14	0.24	225.8
29	psu|PF14_0341 | organism=Plasmodium_falciparum_3D7 | product=glucose-6-phosphate isomerase | location=MAL14:1458074-1459813(+) | length=579					170.3		67325.2
	6291, 20090612_S1_500	K.ENIPVLLALTSFYNSHFFDYK.N	2518.27	-0.0085	2	5.9	0.66	1664.4
	4146, 20090612_S1_100	K.FSAHIQQLSMESNGK.S	1676.81	-0.0041	2	5.77	0.59	1440.3
	4972, 20090612_S1_25	K.DQVNNFNNNYDQDNVFNVR.F	2329.02	-0.00533	2	5	0.69	1270
	4773, 20090612_S1_500	R.AIQNLDQYDTLVIIISK.T	1947.08	-0.00666	2	4.77	0.54	2318.5
	3174, 20090612_S1_100	K.KSDNTYNFNESTK.I	1547.7	-0.0035	2	4.73	0.65	917.2
	5720, 20090612_S1_500	R.FSVTSSVGILPLSIAFGYK.N	1986.09	-0.00215	2	4.02	0.45	351.9
	5061, 20090612_S1_500	K.EVVSNHDELMTNFFAQADALAIGK.T	2620.27	-0.00679	2	3.8	0.65	456.3
	4262, 20090612_S1_25	R.FLANVDPNDVNR.A	1373.68	-0.0024	2	3.62	0.55	1014.4
	6388, 20090612_S1_200	R.DNVFEFWDWVGGR.F	1626.73	-0.00398	2	3.28	0.53	1387.7
	4280, 20090612_S1_25	K.LTDEFGISR.D	1037.53	-0.00338	2	3.27	0.56	1027.5
	4537, 20090612_S1_50	K.YYYYNMELNK.N	1400.62	-0.00422	2	2.97	0.62	947.4
	2682, 20090612_S1_500	K.HSHFPIK.F	865.468	-2e-05	2	2.66	0.36	373.3
	3117, 20090612_S1_100	K.HM*VAVSTNLK.L	1115.59	-0.00458	2	2.54	0.55	193.3
	3977, 20090612_S1_50	K.YYYYNM*ELNK.N	1416.61	-0.00412	2	2.5	0.18	842.2
	4656, 20090612_S1_25	K.TFTTAETMLNAR.S	1355.66	-0.00227	2	2.49	0.46	512.8
	7152, 20090612_S1_25	K.NVAILPYFQNLLK.F	1532.88	-0.00312	2	2.4	0.26	175.8
	4852, 20090612_S1_25	K.NFYMDLSR.Q	1045.48	-0.00325	2	2.33	0.28	869.2
30	psu|MAL13P1.214 | organism=Plasmodium_falciparum_3D7 | product=phosphoethanolamine N-methyltransferase, putative | location=MAL13:1696925-1698144(+) | length=266					170.29		31023.5
	4554, 20090612_S1_500	K.VYEFIFGENYISSGGLEATKK.I	2352.18	-0.00996	2	5.3	0.64	1345.2
	4111, 20090612_S1_500	K.YGAHTHGIDICSNIVNMANER.V	2315.07	-0.00997	3	5.15	0.7	1046.8
	4327, 20090612_S1_500	K.WLKPTGTLLITDYCATEK.E	2053.07	-0.00776	2	5.1	0.6	757.4
	3724, 20090612_S1_50	K.TFLENNQYTDEGVK.V	1657.77	-0.00484	2	4.49	0.56	1163.5
	5207 - 5209, 20090612_S1_500	K.VYEFIFGENYISSGGLEATK.K	2224.08	-0.00313	2	4.38	0.65	1150.2
	4818, 20090612_S1_200	K.VLDIGSGLGGGCMYINEK.Y	1825.88	-0.00483	2	4.36	0.62	790.4
	4357, 20090612_S1_25	K.ILSDIELNENSK.V	1374.71	-0.0013	2	4.3	0.5	1495.1
	3899, 20090612_S1_500	K.PTGTLLITDYCATEK.E	1625.81	-0.00422	2	4.17	0.51	1153.8
	7832, 20090612_S1_25	K.DLSDYWNQLLEVEHK.Y	1888.91	5e-05	2	4.04	0.65	1273.4
	3989, 20090612_S1_200	K.YLHENKEEFLK.L	1449.74	-0.0052	2	3.98	0.41	818.5
	4834, 20090612_S1_100	K.KFISLDDGWSR.K	1323.67	-0.00362	2	3.79	0.46	1428.7
	4310, 20090612_S1_200	K.KFISLDDGWSRK.I	1451.76	-0.00337	2	3.33	0.19	641
	5003, 20090612_S1_50	K.FISLDDGWSR.K	1195.57	-0.00386	2	3.31	0.44	987.6
	6526, 20090612_S1_50	R.DAILHLSLENK.N	1252.69	-0.00203	2	3.31	0.49	1493.5
	4624, 20090612_S1_200	K.IIFEANDILTK.E	1276.71	-0.00398	2	2.91	0.41	884.6
	4717, 20090612_S1_100	K.FISLDDGWSRK.I	1323.67	-0.00264	2	2.9	0.26	692.3
	5344, 20090612_S1_50	K.EFPENNFDLIYSR.D	1643.77	-0.00496	2	2.53	0.61	405.5
31	psu|PFI1090w | organism=Plasmodium_falciparum_3D7 | product=s-adenosylmethionine synthetase, putative | location=MAL9:903352-904560(+) | length=402					160.36		44815.8
	3267, 20090612_S1_500	R.VHTVLISTQHAEDIKYEQLK.T	2352.26	-0.00166	2	5.64	0.56	1663.7
	8546, 20090612_S1_100	R.SPELIGAGDQGIMFGYATDETENYMPLTHHYATLLGK.R	4040.9	-0.0084	4	5.03	0.62	801.3
	4318, 20090612_S1_50	K.VSIDEQSPDIAQCVHENR.S	2039.95	-0.00618	2	5.03	0.64	1753.2
	3299, 20090612_S1_200	R.VHTVLISTQHAEDIK.Y	1690.91	-0.0041	2	4.79	0.66	1645.4
	4595, 20090612_S1_100	R.GNFLFTSESVNEGHPDK.I	1877.87	-0.00191	2	4.76	0.57	1646.3
	4609, 20090612_S1_150	K.RGNFLFTSESVNEGHPDK.I	2033.97	-0.00508	2	4.42	0.53	629.8
	4897, 20090612_S1_25	K.FVLGGPAADAGLTGR.K	1401.75	-0.00264	2	4.09	0.66	1560.1
	5364, 20090612_S1_25	K.LLDNETLYYLNPSGK.F	1739.89	-0.00215	2	4.01	0.6	1364.5
	6131, 20090612_S1_100	R.NFDLRPGFIIQELK.L	1689.93	-0.00459	2	3.96	0.39	676.4
	5730, 20090612_S1_25	K.LGILPYLGPDGK.T	1242.71	-0.00288	2	3.21	0.59	694.2
	7504, 20090612_S1_500	K.NYIFIFGEITTK.A	1445.77	-0.00337	2	3.15	0.58	753.6
	2467, 20090612_S1_100	K.HIGYDDESK.G	1063.47	-0.00179	2	3.03	0.64	771.8
	4704, 20090612_S1_25	K.TDLMENVIK.Y	1062.55	-0.00191	2	2.78	0.43	991.8
	3107, 20090612_S1_100	K.TSAYGHFGR.E	995.469	-0.00319	2	2.74	0.48	1116.9
	3723, 20090612_S1_50	R.SAAYYLR.F	843.436	-0.00257	2	2.22	0.11	650.1
	3984, 20090612_S1_25	K.LTEPVFSK.T	920.509	-0.0016	2	2.2	0.4	550.1
32	psu|PF10_0361 | organism=Plasmodium_falciparum_3D7 | product=hypothetical protein | location=MAL10:1452598-1458005(-) | length=1681					160.33		192514
	3726, 20090612_S1_100	K.IGASSASNSLSHQQLQTSINNTK.H	2386.2	-0.00546	3	5.86	0.54	1536.8
	3742, 20090612_S1_25	K.SVTDAGVIDSQSVNK.L	1519.76	-0.00349	2	4.86	0.54	1621.5
	7526, 20090612_S1_25	K.GLSSPVSNVEQFVIDDMMK.T	2096	-0.00313	2	4.77	0.55	1376.4
	4244, 20090612_S1_100	K.HLLNTSTNTAFLNK.S	1573.83	-0.0041	2	4.74	0.59	1633.5
	3626, 20090612_S1_25	K.SAVINTGVTTTADQK.M	1505.78	-0.00105	2	4.42	0.49	1577.9
	2528, 20090612_S1_150	K.HQGEHNVNDNVTSQK.S	1706.78	0.00078	2	4.34	0.68	1290.1
	4053, 20090612_S1_200	K.REDYHNNNNINSIHNNDLFNESK.N	2801.26	-0.00949	3	4.33	0.66	1510.8
	4114, 20090612_S1_150	K.NLNHYNLNYNYNR.S	1711.79	-0.00532	2	4.28	0.63	689.4
	3348, 20090612_S1_100	K.HNNMLNEVDNNK.I	1441.65	-0.00471	2	3.94	0.5	1007.7
	6591, 20090612_S1_25	K.NDIPIYMPNLSLLGNMNK.K	2047.04	-0.0052	2	3.9	0.51	350.8
	4149, 20090612_S1_50	R.YSLFNNNTNNK.L	1328.62	-0.00398	2	3.71	0.53	1236
	3252, 20090612_S1_25	K.NSTNENANNDLLK.Y	1446.68	-0.00263	2	3.13	0.53	758.8
	3083, 20090612_S1_100	R.NYDVNHSDLR.N	1232.57	-0.00276	2	2.92	0.28	800.9
	3058, 20090612_S1_500	K.FSHASNLASGHAHFNR.Y	1752.83	-0.00424	3	2.8	0.55	501.9
	2778, 20090612_S1_25	K.VIENTTVGTNK.K	1175.63	-0.00252	2	2.68	0.24	286.9
	2484, 20090612_S1_25	K.TQQQTLVK.N	945.536	-0.00038	2	2.54	0.25	517.8
33	psu|PF14_0517 | organism=Plasmodium_falciparum_3D7 | product=peptidase, putative | location=MAL14:2234118-2236412(+) | length=764					150.29		88447.2
	4098, 20090612_S1_500	K.PAIYLLDSGGQYLHGTTDVTR.T	2277.15	-0.00777	2	5.87	0.67	1640.5
	5552, 20090612_S1_500	R.IDNRDEIFETISSLEFNTIAFDGK.N	2774.35	-0.00705	3	4.75	0.47	848.8
	6220, 20090612_S1_500	K.DKPILYVNALYELQAMNELDQNLFTLR.I	3224.67	-0.01285	3	4.52	0.27	416.2
	5400, 20090612_S1_50	K.YLIEITEPIAIHNN.-	1639.87	-0.00471	2	4.28	0.53	1265.5
	4336, 20090612_S1_200	K.ITNYSGADGILIVTK.D	1564.86	-0.00239	2	3.63	0.51	1101.7
	4215, 20090612_S1_25	R.IENMQYVISK.E	1224.63	-0.00215	2	3.26	0.54	631.1
	4275, 20090612_S1_25	K.NVLLQNSPVVK.M	1210.72	-0.00141	2	3.24	0.45	865.5
	7859, 20090612_S1_150	K.KYDISLSPYINLMIYK.L	1961.05	-0.00241	3	3.13	0.35	363.6
	3383, 20090612_S1_100	K.ELNEYHTTIR.N	1275.63	-0.00398	2	2.82	0.37	410.1
	3011, 20090612_S1_100	R.TTHFGEPTAEEK.R	1346.62	-0.00544	2	2.77	0.53	472.4
	5940, 20090612_S1_100	K.LLDFSLLTNQEIK.E	1533.85	-0.00568	2	2.66	0.32	234
	4583, 20090612_S1_150	K.RIYTLVLK.G	1005.65	-0.00423	2	2.49	0.19	660.4
	2909, 20090612_S1_200	K.TLYIHDRK.Y	1045.58	-0.00154	2	2.44	0.36	454.7
	5456, 20090612_S1_200	K.EITDTTEYLSFDDLTMYPYEK.K	2574.15	-0.00874	2	2.41	0.71	1014
	3192, 20090612_S1_25	K.QSPQEYGESVEK.Y	1380.63	0.00139	2	2.27	0.21	107.7
34	psu|PF14_0102 | organism=Plasmodium_falciparum_3D7 | product=rhoptry-associated protein 1, RAP1 | location=MAL14:420442-422790(+) | length=782					150.27		89996.4
	3890, 20090612_S1_25	K.SSVDDGNINLTDTSTSNK.S	1867.85	-0.003	2	5.24	0.64	1358.3
	4036, 20090612_S1_500	K.NVIVYNAIISGIHEK.I	1669.93	-0.00727	2	4.77	0.58	2710.2
	5254, 20090612_S1_100	K.FHPNIDYLTLADGYK.L	1766.87	-0.00606	2	4.76	0.54	681.7
	6620, 20090612_S1_25	K.NTLTPLEELYPTNVNLFNYK.Y	2383.22	-0.00411	2	4.48	0.59	1391.4
	5520, 20090612_S1_25	K.YSLNNMEENINILK.N	1694.84	-0.00081	2	3.66	0.47	1212.4
	5348, 20090612_S1_25	K.TFSGIGFNLTEK.E	1313.67	-0.00251	2	3.57	0.5	1023.6
	4003, 20090612_S1_500	R.TM*VTIINDYFEAK.K	1560.76	-0.0071	2	3.5	0.46	1215.8
	4790, 20090612_S1_500	R.HNFLLDYHFNSIFEK.E	1923.94	-0.00832	3	3.39	0.58	720.7
	4370, 20090612_S1_25	R.ESMISTTFEQQK.E	1428.67	-0.00325	2	3.19	0.54	1062.2
	5902, 20090612_S1_150	R.TMVTIINDYFEAK.K	1544.77	-0.00484	2	2.79	0.29	487.8
	4914, 20090612_S1_25	K.ESDEEPFMFSENK.F	1588.65	-0.00105	2	2.71	0.6	785.1
	3102, 20090612_S1_25	K.NPDELYEK.L	1007.47	-0.00246	2	2.44	0.35	307.8
	4064, 20090612_S1_100	K.RSASVAGIVGADEEAPPAPK.N	1922	0.00579	2	2.38	0.27	158.6
	4747, 20090612_S1_500	K.LTWIYDNIYMIK.R	1572.81	-0.00239	2	2.31	0.23	307.9
	5394, 20090612_S1_25	R.LYEFENDLLK.F	1283.65	-0.00228	2	2.13	0.37	547.7
35	psu|PF13_0214 | organism=Plasmodium_falciparum_3D7 | product=elongation factor 1-gamma, putative | location=MAL13:1549043-1550591(+) | length=434					150.26		50428.3
	6655, 20090612_S1_100	K.KTNPLDLLPPSNFSLDEWK.Y	2214.14	-0.00801	2	4.74	0.51	409.2
	4191, 20090612_S1_500	K.YSFAVVTVLGENK.S	1426.76	-0.00557	2	4.21	0.54	2176.5
	5640, 20090612_S1_100	K.DLLNNAMPHFWK.T	1485.73	-0.00202	2	3.93	0.53	951.1
	2677, 20090612_S1_150	K.KLDINNTQDKK.I	1316.72	-0.0002	2	3.6	0.36	415.2
	2700, 20090612_S1_100	K.KLDINNTQDK.K	1188.62	-0.00398	2	3.46	0.31	907.2
	4788, 20090612_S1_150	K.DHPSFEYHIFK.K	1419.67	-0.00509	3	3.38	0.53	602.5
	3258, 20090612_S1_25	R.LYDTISNQK.Q	1081.55	-0.00288	2	3.02	0.26	1134.6
	6657, 20090612_S1_25	K.TNPLDLLPPSNFSLDEWK.Y	2086.05	-0.0041	2	2.98	0.44	284
	2862, 20090612_S1_25	K.LDINNTQDK.K	1060.53	-0.00179	2	2.88	0.35	615
	5187, 20090612_S1_25	K.LNMPNFELGK.D	1162.59	-0.00313	2	2.73	0.51	574
	4719, 20090612_S1_25	R.GTDIPFEMK.D	1037.5	-0.00251	2	2.4	0.42	643.7
	5359, 20090612_S1_25	K.TYDPNGFSLYYMK.Y	1598.72	-0.003	2	2.34	0.67	600.1
	2728, 20090612_S1_25	R.LENNFSK.Y	851.426	-0.00197	2	2.29	0.25	455.8
	4849, 20090612_S1_500	K.SYDIEGVWLFR.G	1384.69	-0.00484	2	2.25	0.45	677.3
	2839, 20090612_S1_50	K.LDINNTQDKK.I	1188.62	-0.00105	2	2.05	0.19	286.6
36	psu|PF13_0197 | organism=Plasmodium_falciparum_3D7 | product=Merozoite Surface Protein 7 precursor, MSP7 | location=MAL13:1419284-1420339(-) | length=351					150.26		41251.1
	3496, 20090612_S1_50	K.NEQEISTQGQEVQKPAQGGESTFQK.D	2748.31	-0.00833	3	5.24	0.67	932.9
	2812, 20090612_S1_25	K.NEQEISTQGQEVQK.P	1617.77	-0.00166	2	4.33	0.5	1491.2
	2649, 20090612_S1_25	K.PAQGGESTFQK.D	1149.55	-0.00227	2	3.91	0.59	1351.3
	7068, 20090612_S1_150	K.KLYNLGDVFNHVVDISNK.K	2075.09	-0.00741	3	3.62	0.22	281.9
	5442, 20090612_S1_150	K.NLIIMFGQEDNK.S	1421.71	-0.003	2	3.45	0.47	1700.2
	7016, 20090612_S1_50	K.LYNLGDVFNHVVDISNK.K	1947	-0.00497	3	3.42	0.6	729.5
	7173, 20090612_S1_100	K.LYNLGDVFNHVVDISNKK.N	2075.09	-0.00924	3	3.32	0.43	325.9
	4474, 20090612_S1_200	K.NLIIM*FGQEDNK.S	1437.7	-0.00302	2	3.1	0.45	1000.7
	7510, 20090612_S1_25	K.SESFPLFQNLGLFGK.N	1683.87	-0.00129	2	2.88	0.61	852.3
	3731, 20090612_S1_100	K.HM*TEIFIK.L	1034.53	-0.00385	2	2.77	0.2	245.3
	2554, 20090612_S1_200	K.KYTDFKK.E	929.509	-0.00105	2	2.67	0.25	381.1
	5633, 20090612_S1_FT	K.FLEYSFNLLNTM.-	1491.72	-0.00117	2	2.67	0.45	1790.9
	4671, 20090612_S1_50	K.NYIYGVYSYAK.Q	1340.65	-0.00435	2	2.61	0.59	1027.3
	2654, 20090612_S1_150	K.IKPEEEYKK.F	1163.63	-0.00142	2	2.4	0.18	308
	4460, 20090612_S1_150	K.HMTEIFIK.L	1018.54	-0.00441	2	2.39	0.43	875.4
37	psu|PF14_0352 | organism=Plasmodium_falciparum_3D7 | product=ribonucleoside-diphosphate reductase, large subunit | location=MAL14:1507302-1510032(-) | length=847					148.25		96842
	4046, 20090612_S1_150	K.RLPLPSENGEIKK.S	1480.85	-0.00494	3	4.91	0.6	893.9
	5986, 20090612_S1_25	K.NTSDDVAEVAEALYTYK.D	1888.88	-0.00288	2	4.86	0.6	2205.3
	4070, 20090612_S1_200	K.RTPSGKPIQTMYVLNR.K	1861.01	-0.00857	3	4.44	0.48	297
	4460, 20090612_S1_25	K.TAGGIGVAVQDIR.G	1256.7	-0.00166	2	3.83	0.33	1111.3
	5718, 20090612_S1_100	R.VLSGEFFVVNPHLLK.D	1698.96	-0.00637	3	3.41	0.62	240.3
	3597, 20090612_S1_200	K.RTPSGKPIQTM*YVLNR.K	1877.01	-0.00596	3	3.18	0.53	266.5
	6064 - 6066, 20090612_S1_25	K.ADSIEGIFETLK.Q	1322.68	-0.00264	2	3.13	0.55	771.6
	2539, 20090612_S1_25	K.YEEENMGK.K	999.409	-0.0008	2	2.6	0.44	636.1
	2463, 20090612_S1_25	R.TQAATDAIK.F	918.489	-0.00013	2	2.55	0.46	530.8
	4704, 20090612_S1_100	R.LSYGLHELVDPAR.V	1469.77	-0.00485	3	2.5	0.44	627.8
	3651, 20090612_S1_50	K.TGAYYLR.T	843.436	-0.00245	2	2.29	0.55	616.4
	5325, 20090612_S1_50	K.YWDWDELK.A	1154.52	-0.00325	2	2.27	0.44	537.8
	2304, 20090612_S1_25	R.VFNDTAR.Y	822.41	0.00096	2	2.22	0.22	641.5
	4492, 20090612_S1_25	K.NIIDMAADR.G	1018.5	-0.00276	2	2.13	0.31	659.9
	4388, 20090612_S1_150	K.LSSM*HFYGWEK.G	1400.63	-0.00384	2	2.13	0.12	287.4
38	gi|157830694|pdb|1CRM|A Chain A, Structure And Function Of Carbonic Anhydrases					140.3		28735.4
	4090, 20090612_S1_100	K.HDTSLKPISVSYNPATAK.E	1929.01	-0.00423	2	5.58	0.68	802.7
	3915, 20090612_S1_200	K.YSAELHVAHWNSAK.Y	1612.79	-0.00508	2	5.23	0.59	1431.6
	4556, 20090612_S1_25	K.LYPIANGNNQSPVDIK.T	1742.91	-0.0035	2	4.92	0.57	879.2
	4684, 20090612_S1_200	K.ADGLAVIGVLM*K.V	1202.68	-0.00415	2	3.81	0.47	1120
	4481, 20090612_S1_100	R.SLLSNVEGDNAVPMQHNNRPTQPLK.G	2759.39	-0.0041	2	3.8	0.54	248.1
	8704, 20090612_S1_25	K.ADGLAVIGVLMK.V	1186.69	-0.00337	2	3.49	0.59	1476
	4866, 20090612_S1_25	K.VLDALQAIK.T	970.593	-0.00221	2	3.22	0.38	800
	4350, 20090612_S1_100	R.SLLSNVEGDNAVPM*QHNNRPTQPLK.G	2775.38	-0.00287	3	3.2	0.53	281.3
	7678, 20090612_S1_500	R.LFQFHFHWGSTNEHGSEHTVDGVK.Y	2796.29	-0.00637	3	3.12	0.48	626.1
	3955, 20090612_S1_25	K.PISVSYNPATAK.E	1247.66	-0.00252	2	3.08	0.54	932.2
	9207, 20090612_S1_25	K.ESISVSSEQLAQFR.S	1580.79	-0.00056	2	2.93	0.54	1122.2
	3748, 20090612_S1_25	K.GGPFSDSYR.L	985.437	-0.00276	2	2.52	0.48	480.6
	2824, 20090612_S1_25	K.NGPEQWSK.L	945.442	-0.00288	2	2.48	0.4	387.1
	3138, 20090612_S1_25	K.YSSLAEAASK.A	1026.51	-0.00263	2	2.48	0.47	855.1
39	psu|PFE1345c | organism=Plasmodium_falciparum_3D7 | product=minichromosome maintenance protein 3, putative | location=MAL5:1125094-1128141(-) | length=962					140.24		109729
	4606, 20090612_S1_25	K.FVIQETPEDAPTGQMPR.W	1915.92	-0.00411	2	4.66	0.61	1154.5
	5498, 20090612_S1_500	K.QLLEGFLLFVQTNK.Y	1649.93	-0.00288	2	4.55	0.53	1236.5
	5049, 20090612_S1_25	R.LIVENVTLNDPGDGLK.D	1696.91	-0.00044	2	3.64	0.5	849.4
	5641, 20090612_S1_500	K.DVELLDLIILGNK.D	1454.85	-0.00569	2	3.26	0.47	1051.9
	5554, 20090612_S1_25	R.QIINSLNDMDGAPIYYVK.K	2054.03	-0.00435	2	3.04	0.39	523.2
	3365, 20090612_S1_50	K.SEDSKVDIDPPK.I	1329.65	-0.00447	2	3.03	0.55	637.8
	4318, 20090612_S1_25	K.LNQNIVSEYESGR.Q	1508.73	-0.00362	2	2.89	0.57	440.2
	5141, 20090612_S1_500	R.FDLIFLVR.D	1022.6	-0.00587	2	2.64	0.45	951.7
	4278, 20090612_S1_100	K.NIPNIIIHQR.L	1217.71	-0.00361	2	2.48	0.5	538.7
	3369, 20090612_S1_25	K.LIQGVTPR.T	883.536	-0.00136	2	2.32	0.4	789.7
	3745, 20090612_S1_150	K.NIFYHEK.Q	950.473	-0.00312	2	2.31	0.15	371.4
	3340, 20090612_S1_25	R.QSVVFTQQK.Y	1064.57	-0.00374	2	2.29	0.4	202.5
	4252, 20090612_S1_25	K.LDINQLR.Q	871.5	-0.00196	2	2.29	0.14	743.6
	2513, 20090612_S1_25	K.DSGRPPASDPEGR.I	1340.62	-0.0002	2	2.2	0.37	217
40	psu|PFF1155w | organism=Plasmodium_falciparum_3D7 | product=hexokinase | location=MAL6:981067-982548(+) | length=493					138.27		55225.8
	7509, 20090612_S1_100	K.DLPTSPIDLVMDWYSANR.S	2093	-0.00605	2	4.15	0.71	1020.1
	5020, 20090612_S1_150	K.HATASQLFDHFAER.I	1629.78	-0.00436	3	3.95	0.7	1139
	6382, 20090612_S1_500	R.ISYSTLEEFVDNFVYELK.K	2196.07	-0.00874	2	3.85	0.7	2862
	4741, 20090612_S1_500	K.AAWDMDFTDEQIYVLR.K	1972.91	-0.00777	2	3.57	0.64	2494.4
	4941, 20090612_S1_25	K.YIMGEFNDLDNK.E	1458.66	-0.00227	2	3.18	0.52	1643.7
	4933, 20090612_S1_25	K.AENLIIIPADDGSGK.G	1512.79	-0.00215	2	2.83	0.46	596.4
	4668, 20090612_S1_50	R.SAALAAGTIAAIAK.R	1228.73	-0.003	2	2.76	0.31	415.6
	5227, 20090612_S1_25	K.MISGAYLGEIVR.R	1308.7	-0.00203	2	2.74	0.39	888.7
	6268, 20090612_S1_500	R.ISYSTLEEFVDNFVYELKK.G	2324.17	-0.00705	3	2.54	0.36	116.6
	2142, 20090612_S1_100	K.FTGSYSHEK.G	1055.48	-0.00191	2	2.46	0.48	479.7
	3111, 20090612_S1_25	R.DQETYSLK.F	983.468	-0.00307	2	2.42	0.23	590.1
	5521, 20090612_S1_25	K.IINIEFGNFDK.D	1309.68	-0.00264	2	2.32	0.44	483.9
	2716, 20090612_S1_200	K.RLQEHLK.V	923.542	-0.00025	2	2.13	0.15	808.8
	2901, 20090612_S1_100	K.RDQETYSLK.F	1139.57	-0.00605	2	2.09	0.19	276.4
41	psu|PFE0350c | organism=Plasmodium_falciparum_3D7 | product=60S ribosomal subunit protein L4/L1, putative | location=MAL5:294668-295903(-) | length=411					130.26		46182.7
	4320, 20090612_S1_25	K.LGAGYETSAESWGTGR.A	1641.75	-0.00167	2	5.14	0.6	1886.5
	7619, 20090612_S1_50	K.NVVGEVEIPVVFQTPIRNDLIQSVYTNMSK.N	3389.78	-0.00327	4	3.72	0.58	352.3
	5340, 20090612_S1_25	K.EVPLVVSNDIESLSK.T	1628.87	-0.0024	2	3.72	0.55	617.8
	3803, 20090612_S1_50	R.AGQGAFGNMCR.G	1111.48	-0.00532	2	3.36	0.61	983.2
	4668, 20090612_S1_25	R.NGPLIIYENDNGVK.K	1545.79	-0.00239	2	3.26	0.55	569.7
	7502, 20090612_S1_50	K.NVVGEVEIPVVFQTPIRNDLIQSVYTNM*SK.N	3405.77	-0.03035	3	3.13	0.44	276.9
	5982, 20090612_S1_200	K.EAVNFLVSLGLK.D	1289.75	-0.00691	2	3.07	0.36	775
	3629, 20090612_S1_100	K.KLDVIYGK.I	935.556	-0.00282	2	2.99	0.6	449.1
	3552, 20090612_S1_100	K.SIVHNPDIYR.I	1213.63	-0.00276	2	2.95	0.43	1147.8
	3187 - 3189, 20090612_S1_FT	K.TANQAVINVAAEE.-	1329.66	-0.00069	2	2.83	0.47	548.8
	4249, 20090612_S1_50	K.NSLTNFAVR.C	1021.54	-0.00428	2	2.71	0.46	669.9
	3650, 20090612_S1_25	R.GGGMFNPTK.I	908.429	-0.0016	2	2.6	0.42	484.6
	2621, 20090612_S1_100	K.INHDYYK.G	952.452	-0.00367	2	2.31	0.38	228.8
42	psu|PFB0525w | organism=Plasmodium_falciparum_3D7 | product=asparagine -- tRNA ligase, putative | location=MAL2:475242-477074(+) | length=610					130.26		70453.6
	5275, 20090612_S1_500	K.ITYTNAIEILQNYSDSFEVK.V	2348.17	-0.00777	2	5.11	0.64	2274.6
	3785, 20090612_S1_50	K.IGEVIGGSQREDNLER.L	1771.89	-0.00654	2	3.4	0.38	240.3
	7574, 20090612_S1_100	K.LKPITEGLLKPEVDLLQISER.G	2391.39	-0.00656	3	3.36	0.68	181.9
	3243, 20090612_S1_25	K.IGEVIGGSQR.E	1015.55	-0.00331	2	3.26	0.27	975
	3013, 20090612_S1_100	K.REDILNEK.N	1016.54	-0.00447	2	2.98	0.33	829.4
	5009, 20090612_S1_50	R.SYFISSVIR.I	1071.58	-0.00422	2	2.89	0.4	988.2
	3278, 20090612_S1_25	K.AQEFQVENEK.D	1221.57	-0.00276	2	2.85	0.35	861.1
	3160, 20090612_S1_150	K.EKREDILNEK.N	1273.67	-0.003	2	2.82	0.19	383.7
	3768, 20090612_S1_100	K.KPVIVYNYPK.D	1220.7	-0.00374	2	2.64	0.37	376.8
	4393, 20090612_S1_200	R.QYGSHPHAGFGLGFER.L	1759.83	-0.00681	3	2.59	0.42	299
	4594, 20090612_S1_25	K.NILNEDFAK.I	1063.54	-0.00239	2	2.33	0.46	560.9
	2674, 20090612_S1_200	R.EVAHLRPR.S	977.564	-0.0016	2	2.08	0.17	216.9
	3538, 20090612_S1_50	R.YPGHAEF.-	820.362	-0.00301	2	2.02	0.44	440.2
43	psu|PF14_0439 | organism=Plasmodium_falciparum_3D7 | product=leucine aminopeptidase, putative | location=MAL14:1893143-1894960(-) | length=605					130.25		67777.8
	3809, 20090612_S1_100	K.NSYRPGDIITASNGK.T	1592.8	-0.00385	2	4.69	0.49	817.5
	7350, 20090612_S1_25	K.TSNEPVWWLPIINEYR.A	2017.02	-0.00569	2	4.46	0.58	605.4
	3188, 20090612_S1_500	K.HLGVYINNADTYKEEVEK.A	2122.05	-0.00736	3	4.02	0.64	561.3
	4098, 20090612_S1_25	K.YADINNISSSVK.A	1310.66	-0.00203	2	3.98	0.51	1517.3
	4997, 20090612_S1_500	K.EFVQNTAWAHIDIAGVSWNFK.A	2433.2	-0.00772	3	3.92	0.51	679.6
	4042, 20090612_S1_150	K.HFYM*FNDNK.N	1231.52	-0.00403	2	3.44	0.61	953.9
	3115, 20090612_S1_25	K.TIEVGNTDAEGR.L	1261.6	-0.00252	2	3.33	0.66	1617.9
	4700, 20090612_S1_25	K.GITFDSGGYNLK.A	1271.63	-0.00252	2	2.93	0.43	550.3
	4584, 20090612_S1_150	K.HFYMFNDNK.N	1215.53	-0.00447	2	2.86	0.5	799.7
	3969, 20090612_S1_25	K.NVNMEYIK.H	1010.5	-0.00307	2	2.83	0.23	502.7
	5220, 20090612_S1_FT	R.LLTEFVLNDAL.-	1247.69	-0.00044	2	2.54	0.39	799.9
	4286 - 4288, 20090612_S1_150	K.FIHLTYK.S	921.519	-0.00267	2	2.34	0.37	539.7
	8292, 20090612_S1_25	K.ASSIVASLFLK.E	1135.67	-0.00362	2	2.32	0.47	869.1
44	psu|PF11_0086 | organism=Plasmodium_falciparum_3D7 | product=hypothetical protein | location=MAL11:301283-311287(-) | length=3334					130.22		381637
	3091, 20090612_S1_50	K.DESSVHSFNSSR.L	1351.59	-0.00056	2	4.12	0.63	1030
	4439, 20090612_S1_500	K.TVAVNIDEVLFEEK.E	1605.84	-0.00618	2	3.94	0.45	1180.4
	3381, 20090612_S1_100	K.NNNISNISNNDLDKK.D	1702.84	-0.00447	2	3.86	0.35	439.4
	2515, 20090612_S1_100	K.RTSTNNVSSNSLK.N	1407.72	-0.00142	2	3.78	0.41	530.7
	3098, 20090612_S1_25	K.NSISNNNMMNNNR.H	1522.65	-0.00191	2	3.48	0.66	1156.3
	3019, 20090612_S1_25	K.DIVASNNMSNTSK.S	1380.64	-0.00141	2	3.31	0.51	749.4
	2785, 20090612_S1_25	K.VQNADEIEENK.E	1288.6	-0.00251	2	3.23	0.27	659.3
	2553, 20090612_S1_25	K.AVSSNNTVMK.E	1050.52	0.00017	2	2.83	0.47	617.7
	3279, 20090612_S1_50	K.MNNNLSNMR.N	1093.49	-0.00447	2	2.7	0.4	625.1
	3917, 20090612_S1_50	K.ENDDNVLFQHK.D	1358.63	-0.0041	2	2.64	0.4	195
	1581, 20090612_S1_50	K.QNNSYLNNNK.Y	1208.57	0.00029	2	2.13	0.44	129.4
	3762, 20090612_S1_50	K.NSLWQGR.I	860.437	-0.00295	2	2.1	0.29	414.2
	2181, 20090612_S1_25	K.DNVLNTK.V	803.426	0.0009	2	2.01	0.36	606.6
45	psu|PFL2215w | organism=Plasmodium_falciparum_3D7 | product=actin | location=MAL12:1920771-1921901(+) | length=376					120.42		41844
	5365, 20090612_S1_100	R.TTGIVLDSGDGVSHTVPIYEGYALPHAIM*R.L	3185.59	-0.00816	3	6.93	0.68	1022
	6127, 20090612_S1_100	R.TTGIVLDSGDGVSHTVPIYEGYALPHAIMR.L	3169.6	-0.00857	3	6.24	0.69	887.6
	4786, 20090612_S1_50	R.AAPEEHPVLLTEAPLNPK.G	1926.03	-0.00532	2	4.99	0.59	1154.9
	3773, 20090612_S1_100	K.EAAGIHTTTFNSIK.K	1489.76	-0.00337	2	3.87	0.57	810.5
	4335, 20090612_S1_25	K.NPGIMVGMEEK.D	1204.57	-0.00313	2	3.41	0.59	810.1
	3810, 20090612_S1_150	K.EAAGIHTTTFNSIKK.C	1617.86	-0.00459	2	3.23	0.49	327.6
	3175, 20090612_S1_25	K.DAFVGDEAQTK.R	1180.55	-0.00301	2	2.79	0.66	989.8
	4452, 20090612_S1_100	R.SVFPSIVGRPK.N	1186.69	-0.00276	2	2.66	0.47	796.5
	4398, 20090612_S1_25	R.DITTLAPSTMK.I	1177.61	-0.00215	2	2.38	0.42	234.9
	3595, 20090612_S1_25	R.GYGFSTSAEK.E	1046.48	-0.00276	2	2.38	0.52	970.5
	5234, 20090612_S1_25	R.DLTEYLMK.I	1012.5	-0.00276	2	2.3	0.42	306.6
	2204, 20090612_S1_100	K.VVAPPERK.Y	895.536	-0.00062	2	2.05	0.38	748.2
46	psu|PF10_0084 | organism=Plasmodium_falciparum_3D7 | product=tubulin beta chain, putative | location=MAL10:360625-362480(-) | length=445					120.4		49718.9
	7096, 20090612_S1_100	R.AGPFGQLFRPDNFVFGQTGAGNNWAK.G	2796.36	-0.00643	3	6.01	0.61	1629.7
	5628, 20090612_S1_500	K.GHYTEGAELIDAVLDVVR.K	1957	-0.00691	2	5.34	0.6	3532.5
	5885, 20090612_S1_100	K.MAVTFVGNSTAIQEMFK.R	1873.92	-0.00459	2	4.66	0.53	1606.3
	5286, 20090612_S1_100	K.NSSYFVEWIPHNTK.S	1721.83	-0.00289	2	4.51	0.64	842.8
	5541, 20090612_S1_25	R.IMETFSVFPSPK.V	1382.7	-0.00129	2	4.08	0.59	1582.3
	5295, 20090612_S1_500	R.LHFFMIGFAPLTSR.G	1636.87	-0.00569	2	4.07	0.65	1490.7
	5491, 20090612_S1_25	R.AILMDLEPGTMDSVR.A	1647.81	-0.00045	2	3.7	0.44	802.8
	5424, 20090612_S1_500	K.GHYTEGAELIDAVLDVVRK.E	2085.1	-0.0101	3	3.59	0.59	1412.6
	4358, 20090612_S1_25	R.VDVFYNEATGGR.Y	1327.63	-0.00142	2	3.42	0.63	1519.9
	4952 - 4954, 20090612_S1_100	K.RVSDQFTAMFR.R	1357.67	-0.0038	2	3.14	0.48	626.2
	5862, 20090612_S1_25	K.LAVNLIPFPR.L	1139.69	-0.003	2	2.88	0.69	946.5
	3730, 20090612_S1_100	R.FPGQLNSDLRK.L	1274.69	-0.00313	2	2.83	0.28	990.3
47	psu|MAL8P1.69 | organism=Plasmodium_falciparum_3D7 | product=14-3-3 protein homologue, putative | location=MAL8:831139-832346(+) | length=256					120.31		29457.3
	5394, 20090612_S1_50	K.RAFDDAITEFDNVSEDSYK.D	2221.99	-0.00435	2	5.34	0.62	2096.1
	5605, 20090612_S1_25	R.AFDDAITEFDNVSEDSYK.D	2065.89	-0.00459	2	5.09	0.74	2051.9
	4486, 20090612_S1_50	K.LAEQAERYDEMADAMR.T	1898.84	-0.00656	3	5.07	0.72	2083.4
	3760, 20090612_S1_50	K.LAEQAERYDEM*ADAMR.T	1914.83	-0.00718	3	4.92	0.28	1525.1
	3831, 20090612_S1_50	K.LAEQAERYDEMADAM*R.T	1914.83	-0.00773	3	4.87	0.33	1139.6
	4027, 20090612_S1_50	K.ATDIAENELPSTHPIR.L	1763.89	-0.00447	2	4.73	0.5	736.4
	3433, 20090612_S1_500	R.TLVEQCVNNDKDELTVEER.N	2234.06	-0.00923	2	4.56	0.62	702.6
	3036, 20090612_S1_100	K.KLIPNTSESESK.V	1332.7	-0.00435	2	3.15	0.45	399.9
	3727, 20090612_S1_25	R.YDEMADAMR.T	1101.43	-0.00361	2	3.07	0.68	1455.8
	3715, 20090612_S1_100	R.YISEFSCDEGKK.E	1405.63	-0.00386	2	2.9	0.53	1020
	2715, 20090612_S1_25	K.EASNCAQEAYQK.A	1341.57	-0.00263	2	2.79	0.61	710.2
	2751, 20090612_S1_25	R.IISSVEQK.E	903.515	-0.00185	2	2.67	0.37	437.5
48	psu|PF13_0228 | organism=Plasmodium_falciparum_3D7 | product=40S ribosomal subunit protein S6, putative | location=MAL13:1653242-1654162(-) | length=306					120.29		35362.9
	2669, 20090612_S1_100	R.SELNQQHDVETTK.K	1528.72	-0.00398	2	4.66	0.59	1351.8
	5701, 20090612_S1_150	K.RIGNAVPGDSIGEEFTGYVFR.I	2284.14	-0.00418	3	4.51	0.67	437.2
	3046, 20090612_S1_150	K.YRSELNQQHDVETTK.K	1847.89	-0.0043	3	4.36	0.53	1133.8
	3207, 20090612_S1_200	K.YRSELNQQHDVETTKK.K	1975.98	-0.00729	3	4.23	0.51	855
	4758, 20090612_S1_25	K.LNISNPLNNVQK.S	1353.75	-0.00203	2	4.16	0.56	1089.2
	6046, 20090612_S1_25	R.IGNAVPGDSIGEEFTGYVFR.I	2128.03	-0.00386	2	3.95	0.69	892.1
	5613, 20090612_S1_25	K.QGFPMIQGVLTNNR.V	1574.81	-0.00374	2	3.78	0.5	644.5
	3943, 20090612_S1_100	K.KGVNEIPGLTDK.A	1270.7	-0.00338	2	3.58	0.48	808.8
	3073, 20090612_S1_50	K.SIEIDDEKK.L	1076.55	-0.0013	2	2.73	0.38	752.7
	3106, 20090612_S1_150	K.RNLLQAK.E	842.521	-0.00123	2	2.6	0.24	692
	4380, 20090612_S1_25	K.GVNEIPGLTDK.A	1142.61	-0.00312	2	2.44	0.44	583.5
	3108, 20090612_S1_25	K.SIEIDDEK.K	948.452	-0.00203	2	2.27	0.49	477.2
49	gi|14277739|pdb|1HYN|P Chain P, Crystal Structure Of The Cytoplasmic Domain Of Human Erythrocyte Band-3 Protein					120.27		42509.3
	3749, 20090612_S1_200	K.HSHAGELEALGGVK.P	1404.72	-0.0041	2	4.28	0.65	760.7
	3402, 20090612_S1_100	R.YQSSPAKPDSSFYK.G	1604.76	-0.00301	2	4.17	0.6	1240.9
	4050, 20090612_S1_500	K.VYVELQELVM*DEK.N	1610.8	-0.00555	2	4.08	0.47	2286.5
	3704, 20090612_S1_500	K.HSHAGELEALGGVKPAVLTR.S	2042.11	-0.01219	4	3.96	0.63	970.7
	5090, 20090612_S1_25	K.IPPDSEATLVLVGR.A	1466.82	-0.00142	2	3.82	0.67	722.1
	6085, 20090612_S1_25	R.ADFLEQPVLGFVR.L	1490.8	-0.00215	2	3.55	0.51	1344.4
	6205, 20090612_S1_200	R.FLFVLLGPEAPHIDYTQLGR.A	2286.23	-0.00558	3	3.51	0.43	432.7
	4361, 20090612_S1_500	K.VYVELQELVMDEK.N	1594.8	-0.00471	2	3.47	0.56	2211.2
	6746, 20090612_S1_150	K.GTVLLDLQETSLAGVANQLLDR.F	2326.26	-0.01046	3	3.4	0.16	529.1
	3356, 20090612_S1_25	R.IDAYMAQSR.G	1054.5	-0.00252	2	3.08	0.37	1442.9
	3262, 20090612_S1_200	R.RYQSSPAKPDSSFYK.G	1760.86	-0.00747	3	2.95	0.43	217
	2028, 20090612_S1_25	R.AAATLM*SER.V	965.472	-0.00174	2	2.05	0.34	177.4
50	psu|PF14_0324 | organism=Plasmodium_falciparum_3D7 | product=hypothetical protein, conserved | location=MAL14:1372846-1374540(+) | length=564					120.22		66015.6
	7594, 20090612_S1_50	K.YFSDAITNDPLDHVLYSNLSGAFASLGR.F	3043.48	-0.00717	3	4.39	0.6	1137.5
	4553, 20090612_S1_100	K.EENSNYPHELLNTIK.S	1800.88	-0.00044	2	4.1	0.42	538.5
	5678, 20090612_S1_25	K.LIEYPSALEDVMK.A	1507.77	-0.00276	2	3.98	0.49	1161
	2638, 20090612_S1_25	K.FTGEGNDAEER.Q	1224.51	0.00065	2	3.72	0.57	1012.8
	4684, 20090612_S1_25	K.LNENPNSISEYIK.D	1520.76	-0.00374	2	3.05	0.39	549.9
	4813, 20090612_S1_150	K.GNLHFFMK.D	993.497	-0.00368	2	2.8	0.46	633.4
	2629, 20090612_S1_100	K.VDEEQFKK.S	1022.52	-0.00374	2	2.74	0.45	522.5
	4350, 20090612_S1_150	K.GNLHFFM*K.D	1009.49	-0.00328	2	2.71	0.41	504.2
	4020, 20090612_S1_25	R.FYEALESANK.C	1171.56	0.00749	2	2.52	0.42	741.4
	4988, 20090612_S1_25	K.AIELDPTFVK.A	1132.62	-0.00252	2	2.48	0.31	739.5
	2722, 20090612_S1_25	K.NNDFPNAK.K	919.427	-0.00221	2	2.41	0.28	467.2
	2017, 20090612_S1_25	K.SLVEDNNR.A	946.459	-0.00135	2	2.04	0.28	793.4
51	psu|PFE1195w | organism=Plasmodium_falciparum_3D7 | product=karyopherin beta | location=MAL5:998748-1002119(+) | length=1123					118.27		127272
	6255, 20090612_S1_100	K.NLIDLVSQNHPLLFGK.D	1808.01	-0.00545	2	5.38	0.66	1731
	5419, 20090612_S1_500	K.AFSELEEAEFIHILFNK.V	2037.03	-0.00532	2	4.94	0.5	1553.6
	4203, 20090612_S1_25	K.SELISNIGTETDK.M	1406.7	-0.00472	2	3.65	0.37	894.4
	6446, 20090612_S1_500	R.TNLLDILGVLIK.Y	1311.82	-0.00532	2	3.63	0.58	2163.9
	5376, 20090612_S1_100	K.KNDLNNTVLSILK.L	1471.85	-0.0041	2	3.47	0.31	670.5
	5576, 20090612_S1_25	K.ALTAVSELIESAR.I	1359.75	-0.00349	2	3.44	0.65	2005.3
	6368, 20090612_S1_500	K.EYISAIDNAIAALGDVVLMHTSK.F	2431.25	-0.00802	3	2.88	0.52	280.5
	4282, 20090612_S1_25	K.FNNAEDLIK.V	1063.54	-0.00325	2	2.83	0.19	1186.8
	6065, 20090612_S1_200	K.SMLLAILTAAAEK.V	1331.76	-0.00703	2	2.38	0.49	645.2
	4035, 20090612_S1_25	K.EYIQEAIGR.I	1078.55	-0.00373	2	2.29	0.27	865.5
	3587, 20090612_S1_200	K.KLNNILNPNRK.-	1323.79	-0.00349	2	2.25	0.28	191.5
	3957, 20090612_S1_25	K.AGSNVLPENTLK.L	1242.67	-0.0019	2	2.13	0.3	384.8
52	psu|PF14_0228 | organism=Plasmodium_falciparum_3D7 | product=hypothetical protein | location=MAL14:959019-963695(-) | length=1558					112.33		183463
	3334, 20090612_S1_200	K.NSNVHYNNYQSYYNNHNVQK.Y	2500.1	-0.00815	3	6.6	0.51	1067.6
	4060, 20090612_S1_50	K.YGEIHDNLLNSNDQGQK.K	1944.9	-0.0041	2	5.87	0.67	1561.3
	3607, 20090612_S1_150	K.NYNNVDHTNESYLHM*SK.N	2081.9	-0.00657	3	3.72	0.6	365.6
	3828, 20090612_S1_150	K.KNETQLLGEHTNVSTR.N	1826.94	-0.00607	3	3.52	0.45	717.2
	3961, 20090612_S1_150	K.NYNNVDHTNESYLHMSK.N	2065.9	-0.00344	3	3.33	0.56	363.2
	2848, 20090612_S1_50	K.ENEEINVNDKK.I	1331.64	0.0009	2	2.8	0.33	461.5
	3308, 20090612_S1_25	K.ETQAQLLQSK.S	1145.62	-0.00252	2	2.61	0.4	1062.3
	3228, 20090612_S1_25	K.ILNMNNNEK.K	1089.54	-0.00337	2	2.49	0.22	370.8
	3184, 20090612_S1_200	K.IIIHNIHK.S	987.61	-0.00422	2	2.47	0.26	395.1
	2591, 20090612_S1_150	K.KENEEINVNDKK.I	1459.74	0.01116	2	2.11	0.24	121.2
	3670, 20090612_S1_50	K.AYQTNFNYK.N	1148.54	-0.00374	2	2.07	0.51	452.2
	4392, 20090612_S1_50	R.NMIYEYYK.N	1123.51	-0.00423	2	2.01	0.22	511.6
53	psu|PF11_0208 | organism=Plasmodium_falciparum_3D7 | product=phosphoglycerate mutase, putative | location=MAL11:761694-762817(+) | length=250					110.43		28752.1
	5606, 20090612_S1_500	K.HLDNLSEADVLELNIPTGVPLVYELDENLKPIK.H	3700.97	-0.01004	3	8.58	0.72	1449.1
	4832, 20090612_S1_150	K.HYYLLDSEELKK.K	1537.79	-0.0041	2	4.15	0.58	1221.7
	4632, 20090612_S1_100	K.TADLLHVPVVK.T	1191.71	-0.00385	2	3.88	0.62	1438.4
	5084, 20090612_S1_25	K.FTGWTDVPLSEK.G	1379.68	-0.00337	2	3.54	0.55	1652.8
	3053, 20090612_S1_100	K.VMVAAHGNSLR.G	1154.61	-0.00398	2	3.53	0.59	1446.1
	4680, 20090612_S1_100	K.HYYLLDSEELK.K	1409.69	-0.00386	2	3.45	0.54	1350.5
	2763, 20090612_S1_25	K.GEEEAIAAGK.Y	974.479	-0.00209	2	3.35	0.48	1688.2
	2797, 20090612_S1_100	K.VM*VAAHGNSLR.G	1170.6	-0.00356	2	3.27	0.47	616.9
	4026, 20090612_S1_150	K.EDNRWPGHNVVYK.N	1613.78	-0.0041	2	3.15	0.36	521.7
	3649, 20090612_S1_150	R.HYGSLQGLNK.S	1116.58	-0.00325	2	2.96	0.51	677.9
	3840, 20090612_S1_500	K.FDVVYTSVLK.R	1170.64	-0.00593	2	2.49	0.34	513.6
54	psu|PFE0660c | organism=Plasmodium_falciparum_3D7 | product=purine nucleotide phosphorylase, putative | location=MAL5:569180-569917(-) | length=245					110.33		26840.6
	4684, 20090612_S1_500	R.VSHLLIHGDFPAVGDFDVYDTLNK.C	2672.34	-0.01004	3	5.26	0.61	2483.7
	5903, 20090612_S1_500	K.ANAAVVEM*ELATLMVIGTLR.K	2118.13	-0.01073	3	4.31	0.14	543.9
	5352, 20090612_S1_25	K.EQITPVVLVVGDPGR.V	1578.89	-0.00227	2	4.14	0.53	1560.3
	5326, 20090612_S1_25	K.EQITPVVLVVGDPGRVDK.I	1921.08	-0.00337	2	4.04	0.55	588.7
	6467, 20090612_S1_500	K.ANAAVVEMELATLMVIGTLR.K	2102.13	-0.0062	3	4.03	0.5	353.6
	4382, 20090612_S1_25	R.AGSCGSLQPDLIK.R	1288.66	-0.00325	2	3.81	0.38	708.6
	5467, 20090612_S1_50	K.WDEGDFDNNLVPHQLENM*IK.I	2430.1	-0.0064	3	3.68	0.63	1025.2
	6193, 20090612_S1_50	K.WDEGDFDNNLVPHQLENMIK.I	2414.11	-0.00649	3	3.66	0.61	1023.2
	6258, 20090612_S1_500	K.ANAAVVEMELATLMVIGTLRK.V	2230.23	-0.01083	3	3.01	0.52	410
	6120, 20090612_S1_500	K.ANAAVVEMELATLM*VIGTLR.K	2118.13	-0.01073	3	2.74	0.25	352.2
	3859, 20090612_S1_100	K.IIPSRLEDYSK.A	1320.72	-0.00325	2	2.55	0.41	385.4
55	psu|PF11_0313 | organism=Plasmodium_falciparum_3D7 | product=ribosomal phosphoprotein P0 | location=MAL11:1165219-1166169(+) | length=316					110.3		34945.3
	4562, 20090612_S1_100	K.ILIVHVDNVGSNQMASVR.K	1952.04	-0.00448	3	5.02	0.62	1138.8
	5533, 20090612_S1_100	R.ATGVITEASYPHVFVEAFK.N	2066.06	-0.00752	2	4.91	0.5	1189.9
	4898, 20090612_S1_25	K.MVENPEAFAAVAAPASAAK.A	1844.92	-0.00239	2	4.08	0.63	1775
	5874, 20090612_S1_500	R.LGVIAPIDVFIPPGPTGMDPSHTSFFQSLGISTK.I	3526.83	-0.00503	3	4.01	0.57	186.2
	3316, 20090612_S1_500	K.GQIEIQEHVHLIK.Q	1543.86	-0.00044	2	3.6	0.5	549.3
	6036 - 6038, 20090612_S1_500	K.NIVALIIDSDYTFPLMENIK.K	2309.21	-0.00142	2	3.41	0.65	1047.3
	3574, 20090612_S1_25	K.GVSNVAALSR.A	973.543	-0.00319	2	3.39	0.38	1225.3
	4348, 20090612_S1_25	K.LSSLIQQYSK.I	1166.64	-0.00312	2	3.32	0.52	1173.9
	3697, 20090612_S1_25	K.VTASSATLLQK.F	1118.64	-0.00398	2	3.29	0.49	881.5
	5196, 20090612_S1_25	K.VLDITDEDILEK.F	1402.73	-0.00313	2	2.72	0.27	888.8
	4014, 20090612_S1_25	K.NLQAVPQIEK.L	1139.64	-0.00289	2	2.64	0.5	851.6
56	psu|PFL2060c | organism=Plasmodium_falciparum_3D7 | product=rabGDI protein | location=MAL12:1805368-1807344(-) | length=459					110.29		52305.8
	8045, 20090612_S1_25	K.VPATDMEALVSPLLSLMEK.N	2044.07	-0.00276	2	5.37	0.56	810.7
	4491, 20090612_S1_500	K.SDIYINLVSFQHGVTLK.G	1934.04	-0.00398	2	5.14	0.46	1057.8
	6806, 20090612_S1_25	K.SPFIYPLYGLGGIPEGFSR.M	2070.07	-0.00264	2	5.03	0.68	1277.4
	4275, 20090612_S1_500	R.KSDIYINLVSFQHGVTLK.G	2062.13	-0.00369	3	4.24	0.57	907.3
	5649, 20090612_S1_25	K.NFYQYVSEWDANK.R	1663.74	-0.00325	2	3.86	0.48	1863.3
	3809, 20090612_S1_500	K.YIAIVSATVETNNPIK.E	1732.95	-0.00801	2	3.79	0.55	1277
	5571, 20090612_S1_500	R.VTNYLEWLVVEGSYVYQHQK.K	2455.23	-0.01126	3	3.5	0.47	279.9
	3826, 20090612_S1_25	K.ISDLYVSTSK.K	1112.58	-0.00276	2	3.19	0.61	1257.5
	5614, 20090612_S1_25	K.NVVDFVFDDDNK.V	1426.65	-0.00361	2	3.15	0.65	586.4
	4091, 20090612_S1_FT	K.LNFDDLNTNADGEAPDFN.-	1981.84	-0.00068	2	2.88	0.72	721.9
	5229, 20090612_S1_25	K.FILVGGNLVK.I	1059.66	-0.00276	2	2.14	0.17	894.6
57	psu|PFF0835w | organism=Plasmodium_falciparum_3D7 | product=hypothetical protein, conserved | location=MAL6:717047-718914(+) | length=446					110.29		52947.8
	4566, 20090612_S1_50	K.IENEASKYDDETIVPLK.S	1963.99	-0.00741	3	5.07	0.59	1065
	2530, 20090612_S1_25	K.INGEVETNENK.D	1246.59	0.00115	2	3.88	0.56	995.2
	3800, 20090612_S1_100	K.IEKPDFDAYNEK.L	1468.7	-0.00276	2	3.22	0.48	426.8
	4293, 20090612_S1_25	K.QIGFENEEDIEK.K	1450.67	-0.00154	2	3.02	0.54	168.9
	5137, 20090612_S1_25	K.LLINQIQALNK.N	1267.77	-0.00263	2	3.01	0.32	739.1
	2984, 20090612_S1_100	K.KLQEEFK.L	921.504	-0.00288	2	2.89	0.12	575.2
	3848, 20090612_S1_150	K.M*NHYFMER.R	1143.47	-0.00368	2	2.8	0.44	709.3
	3850, 20090612_S1_25	K.LNELNNLR.D	985.543	-0.00361	2	2.76	0.15	509.1
	2180, 20090612_S1_100	K.KINGEVETNENK.D	1374.69	-0.00141	2	2.64	0.43	750.5
	2013, 20090612_S1_25	K.LNQLQAK.Q	814.478	0.00017	2	2.44	0.31	739.5
	2713, 20090612_S1_25	K.ELQNSYQEK.N	1138.54	-0.00203	2	2.14	0.45	251.2
58	psu|PFE1050w | organism=Plasmodium_falciparum_3D7 | product=adenosylhomocysteinase(S-adenosyl-L-homocystein e hydrolase) | location=MAL5:857035-858474(+) | length=479					110.28		53804.3
	8074, 20090612_S1_100	K.NNAVVGNIGHFDDEIQVNELFNYK.G	2749.32	-0.00393	3	4.54	0.69	988.9
	5611, 20090612_S1_150	K.QNELLFTAINVNDAVTK.Q	1890	-0.00251	2	4.25	0.62	1283.3
	3928, 20090612_S1_150	K.GIHIENVKPQVDR.I	1504.82	-0.00362	2	4.01	0.55	1285.8
	4628, 20090612_S1_25	K.IIGVSEETTTGVLR.L	1474.81	-0.00215	2	3.92	0.63	1714.3
	5331, 20090612_S1_25	K.MQMEISENEMPGLMR.I	1795.78	-0.00313	2	3.88	0.6	1428.2
	4393, 20090612_S1_25	R.ATDFLISGK.I	951.515	-0.00264	2	2.96	0.62	1001.7
	3331, 20090612_S1_100	R.HSLPDGLM*R.A	1041.51	-0.00404	2	2.39	0.53	458.2
	3166, 20090612_S1_150	K.KWTNIAK.K	860.499	-0.00221	2	2.34	0.22	268.6
	3683, 20090612_S1_100	K.VALYHLK.K	843.509	-0.00264	2	2.22	0.28	684.8
	5044 - 5046, 20090612_S1_25	K.DISLAPFGK.M	947.52	-0.00221	2	2.02	0.31	720.8
	2250, 20090612_S1_50	K.SNEYRY.-	831.363	0.0006	2	2.01	0.38	447.4
59	psu|PF11_0065 | organism=Plasmodium_falciparum_3D7 | product=ribosomal protein S4, putative | location=MAL11:235598-236536(-) | length=282					110.27		32333.7
	4048, 20090612_S1_500	K.FQVGSLVMVTAGHSVGR.V	1744.92	-0.00728	2	5.43	0.59	1693.3
	4216, 20090612_S1_200	K.RVNAPSHWMLNK.M	1452.75	-0.00531	3	3.77	0.52	608.7
	3489, 20090612_S1_100	R.LSIAVTHDGR.S	1068.58	-0.00337	2	3.56	0.43	986.2
	4827, 20090612_S1_25	K.YALTFDEVK.M	1085.55	-0.00227	2	3.22	0.57	891
	4930, 20090612_S1_25	R.LSNVFVIGDNTK.P	1306.7	-0.00301	2	3.16	0.51	1152.6
	4421, 20090612_S1_100	K.NMGTYDIIHVK.D	1290.65	-0.00337	2	2.68	0.47	1044.6
	2540, 20090612_S1_50	K.MGGQYAPK.T	851.408	-0.00014	2	2.61	0.33	855.9
	3865, 20090612_S1_25	R.VGVISSIDK.N	917.53	-0.00215	2	2.53	0.33	720.2
	3628, 20090612_S1_200	K.RVNAPSHWM*LNK.M	1468.75	-0.00565	3	2.5	0.25	486.7
	3276, 20090612_S1_50	K.SNEYFR.L	815.368	-0.00228	2	2.03	0.22	373.6
	4102, 20090612_S1_100	R.SIPYIHPDVK.V	1168.64	-0.00337	2	2.01	0.32	155.4
60	psu|PF14_0257 | organism=Plasmodium_falciparum_3D7 | product=hypothetical protein, conserved | location=MAL14:1092878-1093723(+) | length=281					110.27		32985.9
	5714, 20090612_S1_25	K.DATNEHAYESLNELILDGK.K	2132.01	-0.00337	2	5.34	0.6	2317.6
	3745 - 3747, 20090612_S1_50	R.KQDALDNTNDMDLK.K	1620.75	-0.00563	2	4.5	0.58	1742.9
	5534, 20090612_S1_25	R.LGVQFNPFADNPNYR.K	1751.85	-0.00301	2	4.29	0.62	985.9
	3914, 20090612_S1_150	K.RKQDALDNTNDMDLK.K	1776.85	-0.00532	2	3.89	0.49	483.6
	3248, 20090612_S1_50	R.KQDALDNTNDM*DLK.K	1636.75	-0.00361	2	3.18	0.5	440.7
	3019, 20090612_S1_150	K.RKQDALDNTNDM*DLK.K	1792.85	-0.00414	2	3.01	0.58	344.5
	4890, 20090612_S1_25	K.YIVQNFPNIK.T	1235.68	-0.00324	2	2.86	0.32	984.6
	4053, 20090612_S1_25	K.QDALDNTNDMDLK.K	1492.66	-0.00154	2	2.5	0.32	213.9
	4442, 20090612_S1_25	K.NINDFETLK.E	1093.55	-0.00179	2	2.43	0.34	530.6
	6043, 20090612_S1_25	K.ELFEFLPNVK.I	1235.67	-0.00288	2	2.37	0.27	582
	2437, 20090612_S1_200	K.KLTSIKNEEK.E	1189.68	-0.00178	2	2.35	0.13	336.8
61	psu|MAL13P1.237 | organism=Plasmodium_falciparum_3D7 | product=hypothetical protein, conserved | location=MAL13:1894314-1895693(-) | length=372					110.26		42133.2
	3955, 20090612_S1_500	K.GSDHSTGSVFIVTFK.K	1581.79	-0.00459	2	4.97	0.6	952.9
	5558, 20090612_S1_25	K.DAWVETTGLQVFNHNEQ.-	1987.91	-0.00362	2	4.72	0.56	1367.3
	2883, 20090612_S1_50	K.AVNENGEKPDEEVK.S	1557.74	-8e-05	2	4.6	0.42	1454.2
	3948, 20090612_S1_500	K.KGSDHSTGSVFIVTFK.K	1709.89	-0.0074	2	4.47	0.37	911.5
	3273, 20090612_S1_25	K.QNNVDENEFPNSK.V	1534.68	-0.0013	2	3.96	0.62	737
	3693, 20090612_S1_500	K.GSDHSTGSVFIVTFKK.N	1709.89	-0.00698	3	3.78	0.41	1023.8
	5292, 20090612_S1_25	R.LNFAYDENVFK.D	1359.66	-0.00276	2	3.78	0.53	1466
	5182, 20090612_S1_25	K.IETSYSYFNSNYSYTPGLK.I	2234.03	-0.00166	2	3.55	0.59	1254.9
	4711, 20090612_S1_25	K.NMGMVYVVGPK.G	1194.6	-0.00264	2	3.18	0.57	1326.6
	4971, 20090612_S1_25	K.AILNGLAVGYR.H	1146.66	-0.00422	2	2.9	0.6	1003.1
	3811, 20090612_S1_100	R.ISPGYVSFHEK.T	1263.64	-0.00386	2	2.28	0.42	302.6
62	psu|PF11_0098					110.26
	5884, 20090612_S1_100	K.KDDEMALDDFNFFDANK.D	2034.88	-0.00606	2	5.19	0.6	4124.9
	5009, 20090612_S1_100	K.ELEINEILEHHDVNK.D	1831.92	-0.00081	2	5.13	0.55	566.8
	6224, 20090612_S1_25	K.DDEMALDDFNFFDANK.D	1906.78	-0.00496	2	4.25	0.77	2208.5
	5287, 20090612_S1_25	K.IAVTSLTDYGDVIR.Y	1522.81	-0.00118	2	4.13	0.56	1565.2
	5637, 20090612_S1_200	K.DGFISLNELNDAFAQNLDAK.E	2195.06	-0.00898	2	4.1	0.59	1536.4
	5945, 20090612_S1_50	K.EITEEELNTWSSFLK.N	1825.89	-0.00643	2	4.01	0.5	1248.7
	7489, 20090612_S1_50	K.IAVTSLTDYGDVIRYPEDFK.L	2302.16	-0.00845	3	3.82	0.51	691
	3608, 20090612_S1_25	K.QVQAEMGQIDSDK.D	1448.67	0.00053	2	3.55	0.6	1045.1
	5197, 20090612_S1_50	K.VYFDPAHESGAINVNEIK.E	2002.99	-0.0054	3	3.53	0.47	287.4
	7018, 20090612_S1_50	K.LSINEVGLLIDPMKDEELK.E	2156.15	-0.00992	3	2.96	0.54	506.4
	4987, 20090612_S1_25	K.ITYDLWNEK.A	1181.58	-0.00252	2	2.38	0.47	552.8
63	gi|124803934|ref|XP_001347854.1| GTP-binding nuclear protein ran/tc4 [Plasmodium falciparum 3D7]					110.25		24859.8
	4344, 20090612_S1_100	R.LSNQPNLVFVGEHAK.A	1652.88	-0.00142	2	4.85	0.46	706.4
	4626, 20090612_S1_150	R.RLSNQPNLVFVGEHAK.A	1808.98	-0.00434	2	4.39	0.65	758.1
	4151, 20090612_S1_150	K.RNLQYYDLSAR.S	1398.71	-0.00447	2	4.03	0.55	756.6
	4771, 20090612_S1_25	K.TQFNVWDTAGQEK.F	1523.71	-0.00215	2	3.98	0.61	1501.5
	8023, 20090612_S1_25	K.APEFQIDLNIVR.E	1414.77	-0.00325	2	3.71	0.53	1533.4
	5890, 20090612_S1_150	K.KYIPTLGVEVHPLK.F	1593.94	-0.00686	3	3.57	0.64	1606.7
	4526, 20090612_S1_25	K.LILVGDGGVGK.T	1027.61	-0.00324	2	2.86	0.38	920.3
	3054, 20090612_S1_100	R.HLTGEFEK.K	960.479	-0.00319	2	2.63	0.25	356.4
	4466, 20090612_S1_25	R.NLQYYDLSAR.S	1242.61	-0.00349	2	2.62	0.56	1149.5
	2533, 20090612_S1_500	K.RHLTGEFEK.K	1116.58	-0.0013	2	2.55	0.39	873.8
	3567, 20090612_S1_50	K.FQTNFGK.T	841.42	-0.00227	2	2.19	0.29	340.7
64	psu|PFL1245w | organism=Plasmodium_falciparum_3D7 | product=ubiquitin-activating enzyme e1, putative | location=MAL12:1045986-1049822(+) | length=1140					110.21		131694
	3230, 20090612_S1_100	K.NNNMHVQSLETK.V	1414.67	-0.00362	2	4.07	0.48	726.1
	5118, 20090612_S1_100	K.VGAENEHIFNEEFWTK.Q	1949.9	-0.0043	3	4.06	0.61	484.7
	4869, 20090612_S1_25	K.ELLNIPTNNIK.I	1268.72	-0.0013	2	3.59	0.42	325.3
	6871, 20090612_S1_25	R.DIFQGLFYNTPLSIK.Q	1755.93	-0.00386	2	3.57	0.41	917.7
	7135, 20090612_S1_150	K.HFPYDIVHTIEYAR.D	1760.88	-0.00534	3	3.54	0.49	433.5
	5800, 20090612_S1_25	K.QNIIVNALDNIQAR.Q	1581.87	-0.00252	2	2.96	0.45	839.6
	4532, 20090612_S1_150	K.FDM*SNHLHYSIQALK.W	1819.88	-0.00534	3	2.87	0.37	508.2
	4356, 20090612_S1_500	K.LNILIINVK.G	1039.69	-0.00655	2	2.85	0.34	649.5
	4646, 20090612_S1_100	K.HDVLSYFK.N	1008.51	-0.00325	2	2.71	0.53	1240
	3935, 20090612_S1_50	K.DLIDHINEK.Y	1096.56	-0.00434	2	2.61	0.42	742.1
	3263, 20090612_S1_200	R.LNKPIHELYK.Q	1254.72	-0.0041	2	2.22	0.23	336.2
65	gi|7669492|ref|NP_002037.2| glyceraldehyde-3-phosphate dehydrogenase [Homo sapiens]					108.33		36030.4
	5836, 20090612_S1_500	K.VIHDNFGIVEGLMTTVHAITATQK.T	2595.36	-0.00869	3	6.17	0.78	1050.4
	4533, 20090612_S1_500	K.WGDAGAEYVVESTGVFTTMEK.A	2277.04	-0.00997	2	5.93	0.65	2296.9
	5016, 20090612_S1_150	K.RVIISAPSADAPMFVM*GVNHEK.Y	2385.21	-0.00506	3	5.91	0.14	794.5
	6424, 20090612_S1_150	K.RVIISAPSADAPMFVMGVNHEK.Y	2369.21	-0.01156	3	5.2	0.57	1166.3
	5016, 20090612_S1_150	K.RVIISAPSADAPM*FVMGVNHEK.Y	2385.21	-0.00506	3	5.09	0.63	529.5
	4633, 20090612_S1_150	K.RVIISAPSADAPM*FVM*GVNHEK.Y	2401.2	-0.00754	3	5.09	0.59	479.7
	5093, 20090612_S1_500	K.VIHDNFGIVEGLM*TTVHAITATQK.T	2611.35	-0.00557	3	4.82	0.55	541.5
	5916, 20090612_S1_25	K.LVINGNPITIFQER.D	1613.9	-0.00349	2	4.24	0.55	1278
	5754, 20090612_S1_50	K.LVINGNPITIFQERDPSK.I	2041.11	-0.00228	2	4	0.54	507.3
	5551, 20090612_S1_25	K.LISWYDNEFGYSNR.V	1763.8	-0.00484	2	3.52	0.55	1600.6
	4693, 20090612_S1_25	R.GALQNIIPASTGAAK.A	1411.79	-0.00252	2	3.33	0.38	643.9
66	psu|PF10_0264 | organism=Plasmodium_falciparum_3D7 | product=40S ribosomal protein, putative | location=MAL10:1122960-1124035(+) | length=263					100.33		29837.3
	5343, 20090612_S1_50	K.NLANEENTPTAPHLIENQYAAEAPYDEWTK.K	3429.59	-0.01015	3	5.51	0.71	906.7
	5284, 20090612_S1_100	K.KEEWNDNTNEDWKNPIAAEEW.-	2618.14	-0.00443	3	4.57	0.8	619.4
	3966, 20090612_S1_25	K.FAQYTGAQAIAGR.W	1353.69	-0.00301	2	3.99	0.6	2071.4
	3672, 20090612_S1_100	K.KEEWNDNTNEDWK.N	1707.72	-0.00301	2	3.61	0.65	1173.8
	4126, 20090612_S1_25	R.DPEQFELK.N	1005.49	-0.00252	2	3.23	0.35	937.8
	5258, 20090612_S1_25	R.WTPGMLTNQIIQK.F	1529.81	-0.00447	2	3.18	0.48	405.7
	8456, 20090612_S1_100	R.IIVAISNPADVVVVSARPFGSR.A	2267.29	-0.00253	3	3.02	0.41	384
	4428, 20090612_S1_25	R.LLIVTDPR.T	926.567	-0.00215	2	2.77	0.25	959.1
	4473, 20090612_S1_50	K.DGVHIINLAK.T	1079.62	-0.00508	2	2.64	0.48	515.4
	2852, 20090612_S1_150	K.RYVYTR.A	857.463	-0.00117	2	2.27	0.18	480.7
67	psu|PF07_0073 | organism=Plasmodium_falciparum_3D7 | product=seryl-tRNA synthetase, putative | location=MAL7:820170-821789(-) | length=539					100.3		62414.5
	3643, 20090612_S1_25	K.IPSTSNSTLSSQQVSTSPTK.I	2050.03	-0.00338	2	5.82	0.68	1364.6
	6277, 20090612_S1_50	K.NTNLNDEMDSEYEHFLTNFNTENK.Y	2919.24	-0.00973	3	4.51	0.62	472.8
	5791, 20090612_S1_25	K.YDLEGFFPTSNQYR.E	1736.79	-0.00337	2	3.37	0.57	646.9
	2558, 20090612_S1_100	R.ETLNNEVDNKK.K	1303.65	-0.00312	2	2.99	0.45	138.5
	2594, 20090612_S1_150	K.RETLNNEVDNKK.K	1459.75	-0.00476	3	2.94	0.1	570.1
	4804, 20090612_S1_25	K.IGNLLNIK.V	884.556	-0.00215	2	2.83	0.14	1144.2
	4772, 20090612_S1_150	K.YYYHYDLLR.K	1305.63	-0.00422	2	2.82	0.44	1073.9
	2919, 20090612_S1_50	K.NADVEDLKK.K	1031.54	-0.00093	2	2.5	0.15	452.3
	2013, 20090612_S1_100	K.GIQVAGHR.G	837.469	-0.00056	2	2.16	0.57	739.3
	2954, 20090612_S1_25	K.NADVEDLK.K	903.442	-0.00196	2	2.04	0.42	446.1
68	psu|PF11_0174 | organism=Plasmodium_falciparum_3D7 | product=cathepsin C, homolog | location=MAL11:630778-632880(-) | length=700					100.29		80361.2
	4434, 20090612_S1_500	R.VNHAIVLLGWGEEEINGK.L	1978.04	-0.00643	2	5.63	0.59	2209.1
	5112, 20090612_S1_500	R.NGPIVSSFEASPDFYDYADGVYFVEDFPHAR.R	3511.58	-0.00845	3	4.96	0.68	826.4
	4691, 20090612_S1_100	K.IGNETYAALMHYEPNGK.C	1907.9	-0.00117	2	4.08	0.54	1166.5
	3652, 20090612_S1_100	K.NTYNVGITDYKK.Y	1415.72	-0.00471	2	4.02	0.57	948.7
	4948, 20090612_S1_25	K.NDGVYNITGWDR.V	1409.64	-0.00166	2	3.84	0.49	944.4
	5104, 20090612_S1_25	R.YGWLDVENEK.N	1252.58	-0.00215	2	3.15	0.54	1107.8
	3680, 20090612_S1_25	K.VLAVYDENK.R	1050.55	-0.00239	2	2.99	0.59	758
	4430, 20090612_S1_25	K.IMMNEIYR.N	1069.52	-0.00374	2	2.94	0.49	658
	5289, 20090612_S1_50	K.NFTWGDPWNK.N	1264.57	-0.00349	2	2.71	0.33	1300
	3087, 20090612_S1_25	K.TSPNLTTCGSSQPNK.N	1534.72	-0.00239	2	2.57	0.53	275
69	psu|PFI1110w | organism=Plasmodium_falciparum_3D7 | product=glutamate--ammonia ligase (glutamine synthetase), putative | location=MAL9:917189-918475(+) | length=428					100.28		49672.8
	4033, 20090612_S1_50	K.DHFNNPNNEYLINDDSK.K	2048.89	-0.00435	2	4.93	0.68	1780.9
	4007, 20090612_S1_100	K.NDLSSIYGNHVVNK.V	1559.78	-0.00154	2	4.69	0.53	1239.8
	5519, 20090612_S1_100	K.NIFYHNDPSTFFLSK.E	1829.89	-0.00544	2	4.41	0.42	1220.5
	4648, 20090612_S1_25	R.LSLINYSNPSEK.R	1364.71	-0.00289	2	3.64	0.44	832.6
	2950, 20090612_S1_500	R.YHHEVSTSQHEISLK.Y	1794.88	-0.00032	2	3.38	0.65	758.3
	5447, 20090612_S1_100	K.DNHFYISSIFSK.Y	1457.71	-0.00349	2	3.3	0.55	984
	5132, 20090612_S1_25	K.SGYFTTDPYDTSNIIK.L	1821.85	-0.00496	2	3.24	0.62	1196.7
	4198, 20090612_S1_25	R.ALNDMNINVQR.Y	1287.65	-0.0013	2	3.06	0.47	788.4
	5050, 20090612_S1_25	K.VNYSLDEYNTYLK.V	1621.77	-0.00105	2	2.52	0.48	975.1
	4813, 20090612_S1_50	K.LFYSFGSR.S	976.489	-0.00362	2	2.36	0.4	711.9
70	psu|PFI0880c | organism=Plasmodium_falciparum_3D7 | product=acid phosphatase, putative | location=MAL9:742484-743674(-) | length=396					100.27		44575.6
	5757, 20090612_S1_25	R.VTFIVSPGSNFIDGVK.G	1679.9	-0.00166	2	5.06	0.46	1296.3
	6263, 20090612_S1_50	K.VNALQHFAALPNVELTDVPSSGPMGNK.D	2806.42	-0.00418	3	4.85	0.65	557.2
	7002, 20090612_S1_25	K.GDMYMPFFTVLGTR.D	1634.77	-0.00264	2	3.51	0.47	972
	2768, 20090612_S1_150	K.KGEVIYTHK.L	1074.59	-0.00398	2	3.28	0.44	558.5
	4509, 20090612_S1_25	K.NLYEDVYSEEK.G	1388.62	-0.00203	2	3.2	0.52	1001.8
	1883, 20090612_S1_25	K.DADATNYPK.W	994.448	-0.00233	2	2.74	0.52	1006
	3562, 20090612_S1_25	K.GQGIYIEK.N	907.488	-0.00196	2	2.54	0.18	471.6
	7206, 20090612_S1_100	R.GSSYLAYYLLPLLK.D	1600.9	-0.00166	2	2.51	0.41	316.7
	4959, 20090612_S1_25	R.FASLGDWGK.D	980.484	-0.00288	2	2.21	0.49	511.7
	3808, 20090612_S1_25	K.GLNDPAWK.N	900.457	-0.0013	2	2.05	0.35	469.2
71	psu|PF14_0627 | organism=Plasmodium_falciparum_3D7 | product=ribosomal protein S3, putative | location=MAL14:2684077-2685470(+) | length=221					100.26		24652.4
	4128, 20090612_S1_100	K.FRDGYLISTGEPSK.R	1569.79	-0.00361	2	5.21	0.53	1178.1
	4296, 20090612_S1_25	R.ILAEDGYSGVEVR.V	1407.71	-0.00411	2	4.08	0.63	2457.7
	8088, 20090612_S1_25	K.FINDGVFQAELNEFLAR.I	1983	-0.00508	2	3.53	0.59	975.9
	2703, 20090612_S1_150	K.RFVNTATR.S	964.532	-0.00313	2	3.18	0.34	481.8
	4568, 20090612_S1_25	K.STNSVELFAER.V	1252.62	-0.00288	2	2.82	0.23	704.4
	4015, 20090612_S1_100	R.IRELTSLVQK.R	1186.72	-0.00373	2	2.63	0.42	854.4
	6116, 20090612_S1_25	R.TGLTSILPDNISVLEPK.T	1797	-0.00203	2	2.58	0.39	564.5
	4867, 20090612_S1_25	K.IMLPTAIDTR.T	1130.62	-0.00264	2	2.33	0.43	828.7
	2555, 20090612_S1_25	R.FVNTATR.S	808.431	0.00115	2	2.2	0.44	454.8
	4119, 20090612_S1_25	R.DGYLISTGEPSK.R	1266.62	-0.00276	2	2.08	0.24	595.6
72	psu|PF14_0359 | organism=Plasmodium_falciparum_3D7 | product=hypothetical protein, conserved | location=MAL14:1533272-1534890(+) | length=424					100.26		48438.4
	3306, 20090612_S1_25	K.QQQQQQQEAYDDEDHQPEMEGGR.V	2774.13	-0.00479	3	5.18	0.73	448.7
	6432, 20090612_S1_500	K.ISLYESLTGFVAEVTHLDER.K	2279.16	-0.00874	2	4.51	0.59	808.3
	5060, 20090612_S1_25	K.VTLEQLYNGATK.K	1336.71	-0.00202	2	3.96	0.5	1317.6
	3255, 20090612_S1_200	K.KRGEDIVSEVK.V	1259.7	-0.00434	2	3.72	0.47	674.4
	3431, 20090612_S1_100	K.RGEDIVSEVK.V	1131.6	-0.00471	2	3.26	0.36	543.1
	3538, 20090612_S1_150	K.LAIIHHPDK.G	1043.6	-0.00386	2	3.03	0.46	687.5
	4306, 20090612_S1_25	R.EVLDEGMPTYK.D	1281.6	-0.00203	2	2.7	0.43	316.9
	7262, 20090612_S1_100	K.LYDEYGEEGLENGEQPADATDLFDFILNAGK.G	3433.56	-0.00223	3	2.67	0.35	643.2
	3781, 20090612_S1_25	R.AYEVLSDEEK.R	1182.55	-0.00313	2	2.53	0.28	1087.7
	5127, 20090612_S1_25	K.FYEVLNLK.K	1025.57	-0.00337	2	2.24	0.47	615.1
73	psu|PF14_0378 | organism=Plasmodium_falciparum_3D7 | product=triose-phosphate isomerase | location=MAL14:1622519-1623555(+) | length=248					100.25		27917.3
	5215, 20090612_S1_25	K.SLTNSFNNLDFDPSK.L	1698.8	-0.00374	2	4	0.61	998.9
	6502, 20090612_S1_500	K.AFVDLIDNFDNVILAYEPLWAIGTGK.T	2894.5	-0.00589	3	3.94	0.23	284.1
	5178, 20090612_S1_500	K.DLNIEYVIIGHFER.R	1717.89	-0.00325	2	3.62	0.42	895
	3223, 20090612_S1_150	K.YFHETDEDVREK.L	1567.7	-0.00601	3	3.44	0.46	621.7
	4497, 20090612_S1_25	K.FGNGSYTGEVSAEIAK.D	1629.78	-0.003	2	3.3	0.53	699.6
	3189, 20090612_S1_100	K.YFHETDEDVR.E	1310.56	-0.00252	2	2.77	0.63	1003.2
	3121, 20090612_S1_100	K.TATPEQAQLVHK.E	1322.71	-0.00325	2	2.69	0.38	326.9
	4545, 20090612_S1_50	K.YFVAANWK.C	998.509	-0.00477	2	2.62	0.46	689.5
	3994, 20090612_S1_500	K.LDVVVFPVSVHYDHTRK.L	2011.08	-0.01047	3	2.6	0.33	316.2
	5232, 20090612_S1_25	K.ESFVDIIK.S	950.519	-0.00215	2	2.04	0.34	390.5
74	psu|PFF0220w | organism=Plasmodium_falciparum_3D7 | product=hypothetical protein, expressed | location=MAL6:189009-198075(+) | length=2874					100.25		334203
	3378, 20090612_S1_100	K.NQTTNFTGSHYYNK.N	1674.75	-0.00215	2	4.92	0.64	902.5
	3094, 20090612_S1_50	K.NDNHDNNVSIAEENK.K	1712.75	0.00029	2	4.83	0.69	989.8
	2719, 20090612_S1_150	K.SISHEHQATDLK.Q	1365.68	-0.003	2	3.74	0.45	955.5
	2947, 20090612_S1_150	R.RLNDEHDFNNEK.N	1530.69	-0.00435	2	3.4	0.53	479.5
	2667, 20090612_S1_150	K.SNTPSHHSFDNAK.N	1441.65	-0.00069	2	3.3	0.52	224.9
	4722, 20090612_S1_50	K.WTILSER.K	904.489	-0.00252	2	2.33	0.22	470.1
	2385, 20090612_S1_25	K.ENEMNVEK.K	992.435	-0.00184	2	2.31	0.27	525.6
	4483, 20090612_S1_50	K.NEFLYAYK.E	1047.51	-0.00447	2	2.3	0.43	618.2
	3415, 20090612_S1_50	K.TGSMSTWR.L	925.42	-0.00313	2	2.07	0.45	304
	2123, 20090612_S1_25	K.SNISSDMK.N	881.403	-0.00014	2	2.02	0.34	411.6
75	psu|MAL13P1.283 | organism=Plasmodium_falciparum_3D7 | product=TCP-1/cpn60 chaperonin family, putative | location=MAL13:2288507-2290467(+) | length=528					100.23		57935.7
	5517, 20090612_S1_25	K.NMLIQNAITSLNSK.V	1546.83	-0.00167	2	3.89	0.49	988.9
	4785, 20090612_S1_25	K.GGVIITNDGATILK.E	1371.78	-0.0041	2	3.88	0.45	1153.4
	6408, 20090612_S1_500	K.AFSDALELIPYTLAENAGLSPLHIVTELR.N	3153.68	-0.00821	3	3.33	0.6	301.4
	5194, 20090612_S1_500	K.VVSYNSSLLAPIAVDVILK.I	2001.16	-0.00484	2	3.28	0.44	302.4
	3639, 20090612_S1_25	K.DTNVDLNNVR.I	1159.57	-0.00203	2	3.2	0.38	965.2
	7304, 20090612_S1_25	R.TGTISNMIDENVIQPLLVTSTAIK.L	2558.37	-0.00094	3	2.99	0.28	270.9
	4672, 20090612_S1_50	K.LYQWANTLK.G	1136.61	-0.0041	2	2.94	0.12	963.8
	4678, 20090612_S1_25	K.AVLPGGAAPEMELSQK.L	1597.83	-0.00325	2	2.55	0.36	117.1
	4132, 20090612_S1_25	R.LTNILAAK.A	843.53	-0.00173	2	2.51	0.19	633.5
	2647, 20090612_S1_100	K.EMAVAHPTAK.M	1054.54	-0.00373	2	2.35	0.3	187.8
76	psu|PF10_0340 | organism=Plasmodium_falciparum_3D7 | product=methionine -- tRNA ligase, putative | location=MAL10:1383447-1386116(+) | length=889					100.23		104102
	4828, 20090612_S1_25	K.LIEYIQSNPDYIQPEQK.R	2078.04	-0.00118	2	4.52	0.52	1565.5
	3277, 20090612_S1_50	K.NFINNDDEKDENK.L	1594.7	-0.0052	2	4.1	0.39	1145.2
	6090, 20090612_S1_500	K.IPAFYPEYEIHLPIDILHFINR.V	2710.44	-0.009	3	3.7	0.56	939.4
	6084, 20090612_S1_500	K.LVNLLTLAILNIK.P	1437.94	-0.00435	2	3.64	0.67	1225.2
	5765, 20090612_S1_500	K.NIIESLDELELYLK.E	1691.91	-0.00411	2	3.6	0.36	1805.7
	5350, 20090612_S1_25	K.FTWGIQVPNDPK.H	1401.72	-0.00289	2	3.32	0.32	612.6
	4659, 20090612_S1_50	K.FFLNTVK.C	868.493	-0.0027	2	2.47	0.15	618.7
	6223, 20090612_S1_25	K.SLGNVINPLEIIDK.Y	1524.86	-0.00435	2	2.39	0.42	369.2
	2753, 20090612_S1_200	K.HIEVLNKK.N	980.589	-0.00179	2	2.37	0.14	466.9
	3134, 20090612_S1_25	R.EETYVPENEAK.L	1308.6	-0.00301	2	2.13	0.47	198.2
77	psu|PF10_0153 | organism=Plasmodium_falciparum_3D7 | product=hsp60 | location=MAL10:627043-629039(-) | length=580					100.21		62511.7
	5571, 20090612_S1_25	K.AAVEEGIVPGGGSALLFASK.E	1873.01	-0.00373	2	4.26	0.62	651.8
	3494, 20090612_S1_25	K.NSNIGFNAQEGK.Y	1278.61	-0.00313	2	3.7	0.48	826.3
	4282, 20090612_S1_100	K.QIAENAGHEGSVVAGNILK.E	1907	-0.00619	3	3.65	0.44	332.5
	3621, 20090612_S1_25	K.ELDSVQTDNYDQR.V	1582.7	-0.00423	2	3.6	0.67	965.1
	3647, 20090612_S1_50	K.DSTLIMEGEGKK.E	1307.65	-0.00471	2	3.38	0.31	660.5
	4112, 20090612_S1_25	K.LANLGAQMVK.Q	1044.59	-0.00337	2	3.3	0.53	1010.4
	4747, 20090612_S1_25	K.LDDPQVVSYLGK.A	1333.7	-0.00276	2	3.21	0.51	916.9
	3866, 20090612_S1_25	K.AGDGTTTATILAR.S	1247.66	-0.00288	2	2.37	0.37	261.6
	2294, 20090612_S1_200	K.APGFGEHRK.A	998.517	-0.00111	2	2.34	0.47	347.6
	2949, 20090612_S1_25	K.EGTITVTEGK.T	1034.54	-0.00289	2	2.32	0.37	245.7
78	psu|PF10_0325 | organism=Plasmodium_falciparum_3D7 | product=haloacid dehalogenase-like hydrolase, putative | location=MAL10:1339760-1340626(+) | length=288					98.29		32820.6
	5040, 20090612_S1_500	K.YYNISLNNALAMGDGENDIEMLSGLTHSVGVHNASEK.V	3963.85	-0.00401	4	5.86	0.7	727.8
	5826, 20090612_S1_25	K.IIFTDLDGTLLNSENK.V	1792.93	-0.00337	2	4.56	0.42	3394
	6683, 20090612_S1_50	R.EYMEVEALNPDVIEDNMLEGLTVYK.V	2914.37	-0.00815	3	4.56	0.53	1010.8
	4091, 20090612_S1_150	K.NSAAYVGPSNNEHAISHVLK.T	2108.05	-0.00361	2	4.48	0.55	576.1
	4767, 20090612_S1_500	R.INVANTFQSYVELFHQHTNK.F	2390.19	-0.00865	4	4.17	0.62	736
	4981, 20090612_S1_25	K.VSEQNLESLIR.A	1287.69	-0.00203	2	3.15	0.38	1271.9
	7460, 20090612_S1_25	K.VLFSLPENILENTLK.L	1729.97	-0.0019	2	2.95	0.49	594.3
	2784, 20090612_S1_25	R.IMNNDLK.M	847.434	-0.00154	2	2.77	0.21	615.8
	3045, 20090612_S1_25	K.NNLNDEIK.I	959.479	-0.0024	2	2.68	0.22	668.7
	2484, 20090612_S1_100	-.MHEIVDK.N	871.434	0.00085	2	2.17	0.34	875.9
79	gi|42716291|ref|NP_976217.1| erythrocyte membrane protein band 4.1 (elliptocytosis 1, RH-linked) isoform 2 [Homo sapiens]					98.26		71911.1
	4153, 20090612_S1_100	K.IRPGEQEQYESTIGFK.L	1881.93	-0.00312	2	5.21	0.54	999.2
	3924, 20090612_S1_50	K.KEDEPPEQAEPEPTEAWK.V	2109.96	-0.00459	2	4.81	0.62	1413.9
	4466, 20090612_S1_100	R.HSNLMLEDLDK.S	1314.64	-0.00215	2	4.09	0.62	784.2
	4333, 20090612_S1_100	K.LSMYGVDLHK.A	1162.59	-0.00288	2	3.3	0.49	1012.8
	3426, 20090612_S1_25	R.SLDGAAAVDSADR.S	1247.59	-0.00239	2	3.26	0.53	1594.6
	4205, 20090612_S1_150	R.QASALIDRPAPHFER.T	1707.89	-0.00638	3	2.79	0.32	467.8
	2652, 20090612_S1_500	K.RLSTHSPFR.T	1100.6	-0.0013	2	2.78	0.36	281.4
	5684, 20090612_S1_25	R.SMTPAQADLEFLENAK.K	1764.85	-0.00618	2	2.64	0.48	132.8
	3371, 20090612_S1_200	K.HHASISELK.K	1021.54	-0.00349	2	2.4	0.14	312.8
	4226, 20090612_S1_150	K.RSSFFIK.I	884.499	-0.00337	2	2.22	0.12	361.3
80	psu|PFI0645w | organism=Plasmodium_falciparum_3D7 | product=EF-1B | location=MAL9:575670-576500(+) | length=276					90.4		32007.2
	4408, 20090612_S1_500	K.GEEDYHNLNSFFESHSYVDNYSVGFK.D	3084.33	-0.01321	3	8.08	0.74	1884.8
	5232, 20090612_S1_500	R.WFHHISSLPEFILNQYDEEHNK.K	2783.32	-0.00357	3	5.51	0.57	1478.6
	4862, 20090612_S1_25	K.AAGGDDDDDNDIDLFGDDDDNTK.D	2427.92	-0.0024	2	4.25	0.84	1723.2
	3986, 20090612_S1_25	K.IENIDLDNEEDK.K	1446.66	-0.00166	2	3.41	0.58	1203.7
	4660, 20090612_S1_200	R.SILIIEIKPK.S	1153.76	-0.00508	2	3.14	0.5	1021.2
	4315, 20090612_S1_25	K.DSASNLLLEK.K	1089.58	-0.00361	2	2.94	0.39	1117.8
	3819, 20090612_S1_25	K.IENIDLDNEEDKK.K	1574.75	-0.00491	3	2.9	0.6	368.9
	4338, 20090612_S1_100	K.DTYPHLFR.W	1048.52	-0.00386	2	2.26	0.32	461.4
	4943, 20090612_S1_100	K.KLPVAFGLYK.L	1135.69	-0.00423	2	2.22	0.34	421.9
81	psu|PFL0185c | organism=Plasmodium_falciparum_3D7 | product=nucleosome assembly protein 1, putative | location=MAL12:187143-188839(-) | length=359					90.36		41970.6
	4713, 20090612_S1_500	R.NNNTVSHVIEDHDEEILVYLNDIR.C	2851.39	-0.01229	3	6.02	0.63	1915.4
	4296, 20090612_S1_100	K.YHDLYGPIYDK.R	1383.66	-0.00386	2	3.13	0.39	391.5
	6450, 20090612_S1_150	R.DSFFHFFTSHK.V	1399.64	-0.00446	2	3.01	0.44	717.1
	2925, 20090612_S1_25	K.MTDLTEEQK.E	1094.5	-0.00313	2	2.92	0.54	954.4
	6235, 20090612_S1_25	K.IGTPNLPEFWLR.A	1442.78	-0.00361	2	2.81	0.49	483.6
	5691, 20090612_S1_200	K.FEYELFLLR.Q	1229.66	-0.00373	2	2.8	0.51	1121.2
	2817, 20090612_S1_25	K.VPNSNVIK.Q	870.504	-0.00215	2	2.54	0.45	207.6
	5374, 20090612_S1_25	K.EISSLLESIK.I	1118.63	-0.00239	2	2.4	0.4	963.6
	2685, 20090612_S1_25	R.EALVGNGEAK.I	987.511	-0.0027	2	2.36	0.48	461.5
82	psu|PFF0530w					90.27
	5264, 20090612_S1_100	K.IWEHLGFTPENIVQK.V	1810.95	-0.00435	2	5.11	0.49	1072.4
	3821, 20090612_S1_100	K.VPHLNNTQPEQVLK.G	1616.88	-0.00349	2	4.16	0.53	762.5
	3805, 20090612_S1_100	K.SHGLALNDEDLK.N	1311.65	-0.00337	2	3.85	0.55	1109.2
	3259, 20090612_S1_150	K.ILHEIEQGKK.N	1194.68	-0.00373	2	3.35	0.34	409.2
	4045, 20090612_S1_150	R.QFGSLTPGHPENHITK.G	1762.89	-0.00625	3	3.06	0.47	340.4
	3514, 20090612_S1_200	K.KFHISDEVK.E	1102.59	-0.00374	2	2.65	0.34	995.9
	4838, 20090612_S1_100	K.KFEALNWEVR.R	1291.68	-0.00459	2	2.53	0.34	555.5
	6406, 20090612_S1_50	R.IVSFPSWTLFK.K	1324.73	-0.0041	2	2.22	0.51	427.9
	2419, 20090612_S1_150	K.NQHQLNVR.I	1008.53	-0.00051	2	2.08	0.32	281
83	psu|PF08_0096					90.27
	6216, 20090612_S1_150	K.HVINFDLPSNIDDYIHR.I	2068.02	-0.00754	3	5.41	0.61	1072.6
	2696, 20090612_S1_150	K.RNNNYMNNNNNNNINNNNGR.M	2392.03	-0.00417	3	4.5	0.63	284.3
	2245, 20090612_S1_25	R.FNNNNNNNMDNR.N	1480.6	-0.00105	2	3.67	0.51	384.9
	3833, 20090612_S1_200	K.GPFSNYNQQHHNPFNNK.N	2042.92	-0.00772	3	3.31	0.58	647.3
	3487, 20090612_S1_25	K.NEEGNLYVR.N	1093.53	-0.00325	2	2.85	0.47	764.3
	3079, 20090612_S1_25	K.VGSTNEYIK.Q	1010.52	-0.00282	2	2.8	0.44	394.9
	2759, 20090612_S1_200	K.RKADIIER.F	1000.59	-0.00245	2	2.28	0.18	427.9
	3415, 20090612_S1_FT	R.NNFQNVDDNNNEAW.-	1693.68	-0.00215	2	2.24	0.59	283.3
	3749, 20090612_S1_50	K.TSNYYFNR.V	1064.48	-0.00459	2	2.24	0.31	925.4
84	psu|PF14_0546 | organism=Plasmodium_falciparum_3D7 | product=hypothetical protein, conserved | location=MAL14:2346114-2348033(-) | length=639					90.27		75938.3
	5022, 20090612_S1_500	K.MFEDVNILSFEEFEK.K	1876.87	-0.00264	2	5.17	0.58	1947.8
	5611, 20090612_S1_500	K.LPTAFFDTLGIFNVSEK.E	1898.99	-0.00606	2	5.04	0.63	2124.4
	5918, 20090612_S1_25	K.LNLNNINYIWDEDDTYEK.M	2272.04	-0.00386	2	4.65	0.64	1863.4
	2052 - 2054, 20090612_S1_150	K.HTLHEEETGEQK.Q	1437.66	5e-05	2	3.32	0.65	398.1
	3213, 20090612_S1_25	K.NNDNIIDTTK.V	1147.56	-0.00215	2	3.24	0.32	556.4
	4947, 20090612_S1_500	K.IYNDYLVLQLIR.K	1522.86	-0.00508	2	3.07	0.19	1273.4
	6026, 20090612_S1_25	R.FSILDNIIDK.N	1177.65	-0.00373	2	2.71	0.37	1019
	2642, 20090612_S1_100	K.YPEDLKK.I	892.477	-0.00295	2	2.49	0.11	443.5
	3823, 20090612_S1_100	K.IITHLLTK.K	938.603	-0.00282	2	2.18	0.34	309.1
85	psu|PF14_0448 | organism=Plasmodium_falciparum_3D7 | product=ribosomal protein S2, putative | location=MAL14:1929874-1931322(+) | length=272					90.25		29938.8
	5899, 20090612_S1_200	K.SPYEEWSDFLETYQNLK.G	2148.98	-0.00752	2	4.44	0.62	1788.6
	2871, 20090612_S1_100	R.GTQIVGAPTTKK.M	1200.69	-0.00349	2	2.94	0.36	382.6
	3115, 20090612_S1_100	K.IGDPHTVPMK.V	1094.57	-0.00227	2	2.91	0.51	860.2
	3123, 20090612_S1_25	R.GTQIVGAPTTK.K	1072.6	-0.003	2	2.85	0.33	615.3
	5623, 20090612_S1_25	K.TYGYLTPDLWK.V	1356.68	-0.00312	2	2.7	0.51	713.8
	5625, 20090612_S1_200	K.IVSIEEIYLHSLPIK.E	1754.01	-0.00857	3	2.68	0.41	259
	6287, 20090612_S1_100	K.EYQIIDYFFQPNECSHPLK.D	2371.11	-0.00345	3	2.56	0.3	187.3
	4793, 20090612_S1_50	K.MLNFAGIK.D	893.491	-0.00221	2	2.51	0.33	472.2
	4235, 20090612_S1_100	K.LSLIPVRR.G	953.625	-0.00349	2	2.39	0.49	526.9
86	psu|PF13_0095 | organism=Plasmodium_falciparum_3D7 | product=DNA replication licensing factor mcm4-related | location=MAL13:712146-715163(+) | length=1005					90.25		115144
	5135, 20090612_S1_500	R.FDLIYLVIDQANEDEDRK.L	2196.08	-0.00435	2	4.92	0.48	1177.4
	5839, 20090612_S1_500	K.SFEIDLTHIFFFNK.K	1757.89	-0.00593	2	4.79	0.55	1989.2
	3321, 20090612_S1_100	K.RNEDGTVEENFEK.L	1566.7	-0.00398	2	4.52	0.47	1285.9
	4462, 20090612_S1_25	R.TSILASANPINSR.Y	1343.73	-0.00129	2	4.14	0.56	1037.6
	4515, 20090612_S1_50	R.IDFDQVNLGQTSQHK.K	1729.85	-0.00312	2	3.95	0.17	524.7
	3416, 20090612_S1_25	R.LNNTNYEDDDENNENSEGIR.N	2354.96	-0.00239	2	3.38	0.64	1196.6
	3364, 20090612_S1_200	K.SQLLHYVHK.L	1124.62	-0.00447	2	3.3	0.52	580.2
	3284, 20090612_S1_100	K.LSEVTEHLK.Q	1055.57	-0.00447	2	2.57	0.41	365.5
	2860, 20090612_S1_150	K.RIGVNNYEK.C	1092.58	-0.00288	2	2.1	0.25	477.3
87	psu|PF14_0078 | organism=Plasmodium_falciparum_3D7 | product=HAP protein | location=MAL14:297468-298823(+) | length=451					90.25		51660.6
	6186, 20090612_S1_25	K.DLSIGSIDPYIVELK.T	1661.9	-0.00276	2	4.54	0.57	1042.2
	4268, 20090612_S1_500	K.YFTVYDYDNHTVGFALAK.N	2124.01	-0.00703	2	4.54	0.54	1214.3
	7812, 20090612_S1_150	K.FNFLFHTASSNVWVPSIK.C	2094.08	-0.0043	3	3.9	0.47	406.9
	5119, 20090612_S1_25	K.IEQAVYSIYLPPENK.N	1763.92	-0.00142	2	3.28	0.57	563.7
	5850, 20090612_S1_25	K.NTFVLGDPFMR.K	1296.64	-0.00434	2	3.02	0.39	817.6
	4962, 20090612_S1_25	R.FFDGPLNYEK.L	1229.58	-0.00313	2	2.86	0.47	712.1
	4603, 20090612_S1_25	K.AGTISGIFSK.D	980.541	-0.00349	2	2.43	0.33	204.9
	4273, 20090612_S1_25	K.LPTLEYR.S	891.493	-0.00117	2	2.23	0.55	608.1
	4856, 20090612_S1_25	K.GYLTIGGIEER.F	1207.63	-0.0019	2	2.09	0.36	531.8
88	psu|PF11_0164					90.24
	4187, 20090612_S1_100	K.LVHIEAVGTDSGEPLK.R	1664.89	-0.00301	2	4.83	0.62	1973
	6286, 20090612_S1_500	K.NTNGSQFFILFIPTPWLDGR.H	2323.19	-0.00996	2	4.15	0.6	358.5
	4946 - 4948, 20090612_S1_100	R.HVVFGEVVEGLDK.L	1427.75	-0.00361	2	3.96	0.69	1148
	3935, 20090612_S1_100	K.RGLLSMANAGK.N	1117.61	-0.00324	2	3.8	0.49	945.6
	7526, 20090612_S1_50	K.TYFDITIDDKPLGR.I	1653.85	-0.00496	2	3.76	0.62	1198.2
	4236, 20090612_S1_200	K.MLHYTNSIFHR.I	1418.7	-0.00534	3	3.04	0.5	835
	3193, 20090612_S1_100	K.KFEDENFK.V	1056.5	-0.00434	2	3.01	0.36	595.3
	3175, 20090612_S1_100	K.RGLLSM*ANAGK.N	1133.61	-0.00403	2	2.79	0.33	210.8
	5041, 20090612_S1_25	R.IVFGLYGK.V	896.524	-0.00221	2	2.04	0.46	439.9
89	psu|PF10_0289 | organism=Plasmodium_falciparum_3D7 | product=adenosine deaminase, putative | location=MAL10:1206300-1207403(+) | length=367					90.24		42438.5
	4058, 20090612_S1_100	K.DFVGYDHAGHEVDLK.P	1701.79	-0.00215	2	4.74	0.56	1459.6
	4920, 20090612_S1_150	K.DFVGYDHAGHEVDLKPFK.D	2074	-0.00532	2	4.66	0.53	1310.5
	6261, 20090612_S1_150	K.YNIQPNMSDEEIIDYYLFSK.P	2482.15	-0.0063	2	3.85	0.63	614.1
	5378, 20090612_S1_25	R.VSESQELIDLVK.E	1359.74	-0.00276	2	3.09	0.36	617.4
	4663, 20090612_S1_50	K.MNLWAVQK.S	989.524	-0.00404	2	3.07	0.3	1114.9
	5259, 20090612_S1_25	K.EGVVLMEFR.Y	1079.56	-0.00337	2	2.72	0.59	924.2
	2706, 20090612_S1_100	K.SMDTHPIR.M	956.462	-0.00331	2	2.69	0.47	904.9
	4451, 20090612_S1_50	K.DLIHEAIVK.G	1037.6	-0.00435	2	2.63	0.25	877.3
	4890, 20090612_S1_50	R.YSPSFMSFK.H	1093.5	-0.00374	2	2.19	0.55	368.3
90	psu|PF11_0314 | organism=Plasmodium_falciparum_3D7 | product=26S protease subunit regulatory subunit 6a, putative | location=MAL11:1168877-1170196(+) | length=439					90.21		49509.7
	5155, 20090612_S1_500	K.APAIIFIDELDAIGTK.R	1686.93	-0.00544	2	4.25	0.66	1121.5
	3956, 20090612_S1_150	R.KIELPHPNEESR.A	1448.75	-0.00386	2	3.91	0.38	630
	3415, 20090612_S1_100	K.GVLMHGPPGTGK.T	1150.6	-0.00361	2	3.86	0.54	1282.1
	3379, 20090612_S1_100	K.RFDSELSGDR.E	1181.55	-0.00325	2	3.76	0.38	746.6
	3794, 20090612_S1_150	K.LSHEGFRDIDDEK.R	1560.73	-0.00312	2	3.49	0.4	609.8
	3702, 20090612_S1_150	K.RFDSELSGDREVQR.T	1693.83	-0.00717	3	2.65	0.39	870.1
	8165, 20090612_S1_100	K.QIEDLVEAIVLPMLHK.E	1848.03	-0.00485	3	2.61	0.42	382.2
	2856 - 2858, 20090612_S1_25	K.LPQEYDNR.V	1034.49	-0.00264	2	2.16	0.41	587.2
	4765, 20090612_S1_50	K.VIAATNRPDTLDPALLR.S	1836.03	-0.00337	2	2.06	0.22	246.2
91	psu|PFL1425w | organism=Plasmodium_falciparum_3D7 | product=t-complex protein 1, gamma subunit, putative | location=MAL12:1211778-1213553(+) | length=542					90.2		60624
	4838, 20090612_S1_25	K.IPGGDITDSYVLK.G	1377.73	-0.00459	2	4	0.59	718.1
	3498, 20090612_S1_50	R.IDDVVSGVGKDEK.V	1360.7	-0.00446	2	3.76	0.43	1089.8
	3130, 20090612_S1_25	K.TQLSNIQASR.A	1117.6	-0.003	2	2.94	0.23	816.3
	5190, 20090612_S1_100	K.GVSDLAQHFLVK.K	1313.72	-0.00325	2	2.93	0.49	1239.1
	3736, 20090612_S1_25	K.ILAQNSGVNVVK.T	1241.72	-0.00361	2	2.68	0.44	396.4
	6585, 20090612_S1_25	K.NIWDLLSVK.K	1087.61	-0.00398	2	2.51	0.35	506.3
	3795, 20090612_S1_50	R.VGQYLIK.E	820.493	-0.00234	2	2.44	0.34	762
	2934, 20090612_S1_100	R.NLHDGMNVAK.N	1098.54	-0.00325	2	2.44	0.48	357.4
	2836, 20090612_S1_200	R.KTDLNRLER.I	1144.64	-0.00129	2	2.14	0.11	392.2
92	psu|PF14_0261 | organism=Plasmodium_falciparum_3D7 | product=proliferation-associated protein 2g4, putative | location=MAL14:1105142-1106456(-) | length=377					90.19		42614.2
	3200, 20090612_S1_100	K.YTHSGSIANTTLK.K	1392.71	-0.00422	2	3.76	0.57	1105.1
	3864, 20090612_S1_25	K.VGINASDITK.N	1017.56	-0.00325	2	3.57	0.5	1147.6
	3387, 20090612_S1_25	K.TDNSIQDETLK.N	1263.61	-0.00349	2	3.44	0.38	1180.5
	5368, 20090612_S1_25	R.AALIGIPEALR.H	1123.68	-0.00288	2	2.78	0.58	974.1
	3255, 20090612_S1_25	K.PYSVYTEK.K	986.483	-0.00276	2	2.69	0.45	460
	4377, 20090612_S1_25	R.SFINELNK.K	964.51	-0.00307	2	2.63	0.23	645.6
	5884, 20090612_S1_200	K.KFPVLPFHVK.H	1211.73	-0.00252	2	2.12	0.23	217
	5320, 20090612_S1_25	K.NILSLPLSGK.K	1041.63	-0.00288	2	2.08	0.33	477.3
	5353, 20090612_S1_100	K.NAHILSQLFLK.S	1283.75	-0.00386	2	2.01	0.35	489.9
93	psu|MAL8P1.128 | organism=Plasmodium_falciparum_3D7 | product=proteasome subunit alpha, putative | location=MAL8:388339-389484(+) | length=284					90.19		32406.2
	3697, 20090612_S1_100	K.IQVYTQHAYMR.L	1409.7	-0.00337	2	3.72	0.53	1423.4
	7579, 20090612_S1_100	R.HLTIFSPDGNLYQIEYAIK.A	2222.15	-0.001	3	3.56	0.44	355
	3385, 20090612_S1_100	K.IQVYTQHAYM*R.L	1425.69	-0.00461	2	3.38	0.44	557.6
	3300, 20090612_S1_25	K.MATQYISQDK.L	1184.56	-0.00289	2	3.17	0.39	458.6
	4012, 20090612_S1_200	K.ASEIEVAIVSTK.N	1246.69	-0.00532	2	3.04	0.46	825.1
	3367, 20090612_S1_25	K.NTNITSVGVK.G	1032.57	-0.00239	2	3	0.32	430.6
	5321, 20090612_S1_50	K.EIDNYLTYIAERD.-	1614.76	-0.00496	2	2.8	0.31	428.5
	3867, 20090612_S1_25	K.IQQETIDEDIR.N	1359.68	-0.00252	2	2.41	0.4	253.8
	4168, 20090612_S1_25	K.EQESISVLER.L	1189.61	-0.00362	2	2.29	0.46	462.6
94	psu|PFI1735c | organism=Plasmodium_falciparum_3D7 | product=ring exported protein, REX | location=MAL9:1420472-1422796(-) | length=713					88.31		82991.2
	2432, 20090612_S1_100	K.KTEEQQNAEAQQEVK.S	1759.85	-0.00019	2	6.12	0.55	2405.8
	2544, 20090612_S1_100	K.DEQHELKPQAEK.D	1451.71	-0.00471	2	4.57	0.48	737.3
	3820, 20090612_S1_25	K.TENQSGELLTQAEK.D	1547.75	-0.00142	2	4.44	0.39	1718.2
	3216, 20090612_S1_50	K.GNDNEVNFEDKK.M	1408.63	-0.00386	2	3.57	0.53	843.5
	2689, 20090612_S1_25	K.TQGDVDPAVQK.V	1157.58	-0.00288	2	3.56	0.49	726.1
	3746, 20090612_S1_25	K.TENQNGELLPQAEK.D	1570.77	-0.00203	2	3.16	0.37	740.2
	5176, 20090612_S1_50	K.LPALLWNK.I	954.577	-0.00288	2	2.84	0.51	650.9
	3129 - 3131, 20090612_S1_100	K.EKDEEQQILK.I	1259.65	-0.00441	2	2.52	0.34	268.7
	2771, 20090612_S1_25	K.LTTTYDQTK.E	1070.54	-0.00264	2	2.05	0.4	318.1
95	psu|PFE0885w | organism=Plasmodium_falciparum_3D7 | product=eukaryotictranslation initiation factor 3 subunit, putative | location=MAL5:743177-745327(+) | length=716					86.19		84004
	4755, 20090612_S1_50	K.MDDIENIINRDEK.A	1604.76	-0.00434	2	3.83	0.3	609.3
	5212, 20090612_S1_25	K.AMPINVVGFTR.E	1204.65	-0.00239	2	2.95	0.5	480.9
	2995, 20090612_S1_100	R.LAEVLKK.L	800.524	-0.00124	2	2.74	0.22	731.8
	2897, 20090612_S1_25	K.NVENSFNQK.F	1079.51	-0.00252	2	2.65	0.23	413.2
	5844, 20090612_S1_100	K.MFPHFLWSPDDK.Y	1519.7	-0.00337	2	2.63	0.36	545.6
	5320, 20090612_S1_50	R.WWLYDEK.C	1039.49	-0.00434	2	2.45	0.38	642.4
	3836, 20090612_S1_150	K.QFHWEESNSNR.F	1433.62	-0.00276	2	2.27	0.63	287.5
	3249, 20090612_S1_100	K.IHMPTDEENK.T	1213.55	-0.00374	2	2.22	0.49	539.4
	2822, 20090612_S1_100	K.KFDNIDEK.M	1008.5	-0.00367	2	2.2	0.14	641.7
96	psu|PF08_0019 | organism=Plasmodium_falciparum_3D7 | product=receptor for activated C kinase homolog, PfRACK | location=MAL8:1161236-1162780(-) | length=323					80.41		35663.9
	4619, 20090612_S1_500	K.SLTGHSQAINDVSISSDGLFALSGSWDHSVR.L	3243.57	-0.00613	3	7.54	0.7	1507.1
	4229, 20090612_S1_500	R.SFIGHTSDVFSVSFSPDNR.Q	2098.98	-0.01045	2	5.96	0.76	1803.9
	3925, 20090612_S1_500	K.KLIVWNINTDDDSGEIGTAK.K	2189.11	-0.00899	2	4.62	0.61	2380.7
	5236, 20090612_S1_50	K.LIVWNINTDDDSGEIGTAK.K	2061.01	-0.00337	2	4.55	0.58	1771.5
	4891, 20090612_S1_50	R.GVLEGGHSDWVTSVSTPTDPK.L	2169.05	-0.00436	3	3.79	0.61	316.2
	3815, 20090612_S1_500	K.YTITDQQHTDWITCVR.F	1979.93	-0.00679	2	3.65	0.6	816.7
	4479, 20090612_S1_50	K.LWNTLAQCK.Y	1076.56	-0.00459	2	3.05	0.57	771.3
	5892, 20090612_S1_50	R.LWDLSLGETIR.S	1302.71	-0.00386	2	3.03	0.39	1234.4
97	psu|PFL1385c | organism=Plasmodium_falciparum_3D7 | product=Merozoite Surface Protein 9, MSP-9 | location=MAL12:1160720-1162951(-) | length=743					80.31		86568.8
	6303, 20090612_S1_25	K.NIQQIFQQNILENDVLNQETEEEMEK.Q	3176.51	-0.01199	3	6.19	0.6	478.8
	6074, 20090612_S1_25	K.NTLAQSGGLGSNDLINFLNQGK.E	2261.15	-0.00361	2	6.01	0.69	1508.7
	6262, 20090612_S1_25	K.NQGVDMNVLNNYENLFK.F	2011.95	-0.00276	2	5.46	0.74	2129.2
	6578, 20090612_S1_25	K.NNLESFPLDELNMLK.D	1776.88	-0.00447	2	3.95	0.59	1025.3
	5948, 20090612_S1_25	K.QYTDSVTYLMDGFK.S	1667.76	-0.00325	2	2.98	0.66	522.9
	2595, 20090612_S1_25	K.NGNVSETIK.L	961.495	-0.0005	2	2.73	0.38	548.2
	3188, 20090612_S1_25	K.ENVDYIQK.N	1008.5	-0.00257	2	2.42	0.13	508.2
	2533, 20090612_S1_100	K.NIESIQNKK.H	1073.59	-0.00203	2	2.39	0.27	377.5
98	gi|4504351|ref|NP_000510.1| delta globin [Homo sapiens]					80.29		16045.3
	4893, 20090612_S1_200	K.VLGAFSDGLAHLDNLK.G	1669.89	-0.00337	2	5.35	0.47	1373.5
	5809, 20090612_S1_25	R.FFESFGDLSSPDAVMGNPK.V	2044.93	-0.00435	2	4.32	0.66	1323.2
	4142, 20090612_S1_25	K.VNVDAVGGEALGR.L	1256.66	-0.00276	2	3.51	0.66	1646.5
	2709, 20090612_S1_500	K.VVAGVANALAHK.Y	1149.67	-0.00166	2	3.37	0.59	1069.9
	4484, 20090612_S1_25	K.TAVNALWGK.V	959.531	-0.00208	2	2.85	0.31	1049
	4004, 20090612_S1_100	K.LHVDPENFR.L	1126.56	-0.003	2	2.66	0.52	615.8
	5617, 20090612_S1_25	R.LLVVYPWTQR.F	1274.73	-0.00301	2	2.59	0.5	1194.5
	5223, 20090612_S1_25	K.GTFSQLSELHCDK.L	1464.68	-0.00361	2	2.47	0.28	688.2
99	psu|PF08_0081 | organism=Plasmodium_falciparum_3D7 | product=hypothetical protein, conserved | location=MAL8:661275-663093(-) | length=577					80.29		67034.2
	2276, 20090612_S1_50	K.RQQQDDEDQAQAQQEQQEK.E	2330.02	-0.00046	3	4.41	0.56	1388.9
	4724, 20090612_S1_100	K.NVVIHYGINPVQLK.S	1593.91	-0.00398	2	4.09	0.6	1817.3
	4127, 20090612_S1_50	K.EKVDEDPDEYNVLK.I	1692.8	-0.00385	2	3.89	0.36	816.4
	4151, 20090612_S1_50	K.NMNNLMNMNK.F	1223.53	-0.00386	2	3.47	0.31	1251.7
	2910, 20090612_S1_25	K.NDFQQQYK.N	1070.49	-0.00264	2	3.11	0.51	701
	4768, 20090612_S1_50	K.QNNFPFVNNYK.N	1384.66	-0.00557	2	2.84	0.53	351.8
	2704, 20090612_S1_25	K.NNIQSLNK.N	930.5	-0.00222	2	2.41	0.16	592.1
	2174, 20090612_S1_25	K.MTELDNNK.N	964.44	-0.00075	2	2.37	0.18	465.8
100	psu|PFF0420c | organism=Plasmodium_falciparum_3D7 | product=proteasome subunit alpha type 2, putative | location=MAL6:351776-352771(-) | length=235					80.29		26511.7
	5379, 20090612_S1_500	K.DIEIEDAIHTAILTLK.E	1794.98	-0.0074	2	5.82	0.42	2080.4
	4880 - 4882, 20090612_S1_100	K.KSPNELIEENSIFK.I	1647.86	-0.00368	2	5.19	0.51	1896.6
	8086, 20090612_S1_100	K.IQQISEHIGIVYAGMPGDFR.V	2231.13	-0.00333	3	3.79	0.51	464.7
	3716, 20090612_S1_25	R.VSSSSPALGIR.A	1073.59	-0.00264	2	2.94	0.45	736.7
	3358, 20090612_S1_25	K.NGVIIATEK.K	944.541	-0.0024	2	2.69	0.43	581.2
	3318, 20090612_S1_25	K.ILTQNEIK.D	958.557	-0.0027	2	2.66	0.15	411.5
	3937, 20090612_S1_25	K.ESYEGVLNEK.N	1167.55	-0.00325	2	2.53	0.44	882.9
	4778, 20090612_S1_25	K.DYQNNMSFLEK.R	1388.62	-0.00264	2	2.19	0.25	303.4
101	psu|PF14_0076 | organism=Plasmodium_falciparum_3D7 | product=plasmepsin 1 precursor | location=MAL14:288297-289655(+) | length=452					80.29		51428.3
	5228, 20090612_S1_25	K.ATAIVDSGTSSITAPTEFLNK.F	2123.09	-0.00142	2	5.37	0.69	1559.6
	5425, 20090612_S1_50	K.DLSIGSVDPVVVELK.N	1569.87	-0.00776	2	4.34	0.41	608.6
	4650, 20090612_S1_500	K.YFTVFDYDNHTVGFALAK.K	2108.01	-0.00874	2	4.14	0.56	789.3
	4882, 20090612_S1_25	K.GYLTIGGIEDR.F	1193.62	-0.00276	2	3.81	0.52	1130.8
	5200, 20090612_S1_500	K.IEQAVFTFYLPFDDK.H	1832.91	-0.00557	2	3.71	0.58	1048.2
	5318, 20090612_S1_25	K.FFEGLDVVK.I	1053.56	-0.00324	2	2.9	0.49	718.7
	4161, 20090612_S1_25	R.FYEGQLTYEK.L	1277.6	-0.00337	2	2.86	0.27	959.8
	6076, 20090612_S1_25	K.DIVTIANLSFPYK.F	1480.8	-0.00142	2	2.42	0.4	399.5
102	psu|MAL7P1.122 | organism=Plasmodium_falciparum_3D7 | product=conserved GTP-binding protein, putative | location=MAL7:1010160-1011719(+) | length=393					80.28		45135.3
	4953, 20090612_S1_500	K.NAHLGEGLGNNFLSNIAAVDGIYHVVR.A	2850.46	-0.00961	3	5.03	0.58	580.8
	5480, 20090612_S1_500	K.SNVHAYLSIFDIAGLVK.N	1847.01	-0.0057	3	4.02	0.42	1132.9
	4182, 20090612_S1_500	R.DLEIINSELIYK.D	1449.78	-0.00471	2	3.45	0.4	1357
	4284, 20090612_S1_500	K.DYVVEDGDIIFFK.F	1559.76	-0.00642	2	3.41	0.48	1723.2
	5067, 20090612_S1_25	K.MGLVGLPNVGK.S	1084.62	-0.00337	2	3.33	0.58	1090.1
	4551, 20090612_S1_25	K.GTIIPYSAEVEQK.I	1434.75	-0.00325	2	3.19	0.47	429.2
	4234, 20090612_S1_50	K.IYNWVQEK.N	1079.55	-0.00459	2	2.9	0.33	762.5
	5123, 20090612_S1_50	R.FEWLVK.H	821.456	-0.00215	2	2.11	0.25	700.2
103	psu|PFB0835c | organism=Plasmodium_falciparum_3D7 | product=hypothetical protein | location=MAL2:735437-736996(-) | length=519					80.28		60558.6
	5651, 20090612_S1_500	K.KVDFFDSFVQLNIPVLK.D	2009.11	-0.00899	2	5.64	0.68	2130.3
	3852, 20090612_S1_150	K.KYQTQNLGYIK.N	1355.73	-0.00349	2	3.93	0.44	1339.6
	7621, 20090612_S1_50	K.YNFVTVLFNNLK.T	1471.79	-0.00251	2	3.54	0.52	890
	6013, 20090612_S1_500	K.HIIELIDSLAADVVYR.H	1827	-0.00882	3	3.03	0.6	535.3
	3920, 20090612_S1_100	K.SRIDTNVVELK.V	1273.71	-0.00361	2	2.9	0.21	673.1
	4705, 20090612_S1_50	K.LYM*LGYIR.S	1044.55	-0.00322	2	2.77	0.24	858.3
	3891, 20090612_S1_50	K.YQTQNLGYIK.N	1227.64	-0.00386	2	2.46	0.44	442.8
	2750, 20090612_S1_150	R.HSIGVYK.R	803.441	-0.00197	2	2.38	0.29	432.3
104	psu|PF10_0272 | organism=Plasmodium_falciparum_3D7 | product=ribosomal protein L3, putative | location=MAL10:1153269-1154429(-) | length=386					80.27		44192.8
	6834, 20090612_S1_25	K.NLPVSTVFNPNEMIDVISVTK.G	2317.21	-0.00222	3	4.53	0.55	777.4
	5066, 20090612_S1_100	R.ILSTVWANHVSDEFR.R	1773.89	-0.0046	2	4.19	0.58	1073.6
	4205, 20090612_S1_100	K.AHIMEVQINGGSMK.E	1514.75	-0.00276	2	4.09	0.58	1727.5
	2692, 20090612_S1_25	K.NSASTDADITEK.K	1251.57	-0.00203	2	3.2	0.58	850.4
	4180, 20090612_S1_25	R.DALAQVSLK.F	944.541	-0.00246	2	2.92	0.38	965.4
	3969, 20090612_S1_200	K.EKPPHFTAFM*GYK.A	1568.76	-0.00473	2	2.25	0.52	78.2
	3409, 20090612_S1_25	K.SLNVPEATK.N	958.52	-0.00258	2	2.1	0.45	506
	4681, 20090612_S1_200	K.EKPPHFTAFMGYK.A	1552.76	-0.00435	2	2.05	0.31	79.8
105	psu|PFB0445c | organism=Plasmodium_falciparum_3D7 | product=helicase, putative | location=MAL2:404281-406355(-) | length=457					80.27		52190.7
	6822, 20090612_S1_25	K.FLQNPVEIFIDDEAK.L	1777.9	-0.00239	2	4.74	0.36	1977.3
	3906, 20090612_S1_25	K.GNLGNNILNNNNK.G	1398.71	-0.00324	2	4.2	0.28	1126.8
	4998, 20090612_S1_50	K.EDNIPHIIIGTPGR.I	1531.82	-0.0041	2	4.07	0.54	473.3
	5662, 20090612_S1_500	K.TAVFVLSILQQLDTNENQDMQDTK.E	2751.35	-0.00986	3	3.93	0.33	607.5
	4682, 20090612_S1_25	R.FEVAISEMPNK.I	1264.62	-0.00325	2	3.43	0.48	1767.1
	3981, 20090612_S1_200	K.LHGLLQHYVK.L	1207.69	-0.00447	2	2.74	0.4	593.4
	3099, 20090612_S1_FT	K.IDCNEYINQ.-	1111.47	-0.00178	2	2.26	0.26	311.1
	5599, 20090612_S1_100	K.DFFLKPELLR.A	1277.73	-0.00374	2	2.22	0.46	330.1
106	psu|MAL7P1.81 | organism=Plasmodium_falciparum_3D7 | product=eukaryotictranslation initiation factor 3 37.28 kDa subunit, putative | location=MAL7:787446-788872(-) | length=327					80.27		37260.8
	4574, 20090612_S1_100	K.FLPHGDGFVSGGEDGFAR.I	1864.86	-0.00301	2	4.78	0.69	714
	3855, 20090612_S1_500	K.LRDGVNFEIINEYK.T	1709.89	-0.00727	2	4.15	0.43	1098
	5156, 20090612_S1_100	R.IYHFDNDYFIGKYD.-	1809.81	-0.00313	2	3.93	0.63	987.1
	2958, 20090612_S1_500	K.NHIILAGGQAAEHVTTTASGEGK.F	2262.15	-0.00021	3	3.82	0.6	922.8
	3876, 20090612_S1_500	K.YLSGHNRPLTHVNTNYDGDLLFTTGR.D	2961.46	-0.0195	3	3.65	0.54	1125.1
	3051, 20090612_S1_25	K.IIEENGPVR.F	1026.56	-0.00264	2	3.09	0.28	630.1
	7965, 20090612_S1_100	K.FQTLLYDIIHSNELGSIK.G	2091.11	-0.00497	3	2.91	0.57	412.3
	3430, 20090612_S1_200	K.GHFGPVHSIK.F	1078.58	-0.00422	2	2.31	0.48	375.1
107	psu|PF11_0331 | organism=Plasmodium_falciparum_3D7 | product=t-complex protein 1, alpha subunit, putative | location=MAL11:1248308-1250230(-) | length=544					80.27		60222.8
	6257, 20090612_S1_500	R.EQLAIAEFAESLLVIPK.I	1871.05	-0.00899	2	5.31	0.68	1305.5
	6027, 20090612_S1_25	R.TANVTAVQAISNILK.S	1542.89	-0.003	2	4.18	0.57	2449.6
	3669, 20090612_S1_25	K.MVANAIQSVK.I	1060.58	-0.00178	2	3.47	0.33	1062
	3508, 20090612_S1_25	K.SQVMNIEDSK.D	1150.54	-0.00324	2	3.24	0.55	1165.9
	6271, 20090612_S1_25	K.IAFLDFPLK.Q	1063.62	-0.00337	2	2.93	0.53	811
	2827, 20090612_S1_100	K.VHGMSSLDSK.L	1060.51	-0.0035	2	2.6	0.57	728.8
	2462, 20090612_S1_100	R.RGNELIK.M	829.489	-0.0005	2	2.55	0.19	684.1
	2780, 20090612_S1_100	K.QLEVQHPAAK.I	1120.61	-0.00447	2	2.2	0.14	192.1
108	psu|PFI1020c | organism=Plasmodium_falciparum_3D7 | product=Inosine-5'-monophosphate dehydrogenase | location=MAL9:852515-854047(-) | length=510					80.26		56114.7
	3660, 20090612_S1_100	R.KNEYTDENIDEIK.V	1610.75	-0.00446	2	5.19	0.55	1894.6
	4374, 20090612_S1_50	K.TPVISSPMDTVTGHK.M	1569.79	-0.00711	3	5.01	0.65	1230.2
	2745, 20090612_S1_100	R.AQGTAVYHVSK.Y	1160.61	-0.00324	2	3.63	0.56	860.5
	3673, 20090612_S1_50	K.TPVISSPM*DTVTGHK.M	1585.79	-0.00616	3	3.39	0.56	574.1
	5110, 20090612_S1_25	K.NLIDAGADVLR.I	1156.63	-0.00288	2	3.03	0.14	909.2
	3910, 20090612_S1_150	K.HGFQSMGIR.N	1032.5	-0.00434	2	2.83	0.55	732.3
	4072, 20090612_S1_25	R.GMGSMEAMYNK.G	1218.5	-0.00276	2	2.76	0.65	503.9
	3049, 20090612_S1_150	K.HGFQSM*GIR.N	1048.5	-0.00337	2	2.1	0.59	314.1
109	psu|PFL1110c | organism=Plasmodium_falciparum_3D7 | product=cAMP-dependent protein kinase regulatory subunit, putative | location=MAL12:927817-929983(-) | length=441					80.26		50801.1
	5245, 20090612_S1_25	K.TDSEILDGLDYSEMSK.Q	1802.8	-0.00276	2	4.77	0.68	2023.3
	6879, 20090612_S1_150	K.RLLGPIEDILHR.N	1431.84	-0.00745	3	4.45	0.59	2878.1
	5148, 20090612_S1_100	R.EALNESFLFNHLNK.K	1675.84	-0.00239	2	4.44	0.48	781.5
	5335, 20090612_S1_100	K.VLDLESIHFIQK.K	1441.8	-0.00508	2	4.38	0.36	2046.7
	2613, 20090612_S1_100	K.NAHEGDMNNDGEDDRYK.F	1979.78	-0.00662	3	3.27	0.82	547.7
	5660, 20090612_S1_100	K.MYEDILSHVNILK.D	1574.82	-0.00601	3	2.65	0.5	516.1
	2406, 20090612_S1_100	K.RAATATALTK.C	1003.59	-0.00136	2	2.64	0.12	435.6
	3877, 20090612_S1_100	K.KIDNFIPK.V	974.567	-0.00356	2	2.38	0.15	745.1
110	psu|PF13_0224 | organism=Plasmodium_falciparum_3D7 | product=60S ribosomal subunit protein L18, putative | location=MAL13:1633891-1634561(-) | length=184					80.25		21732.7
	4406, 20090612_S1_150	K.IDNSLNTNIHQYHIVGR.A	1994.02	-0.00447	2	4.83	0.58	955.7
	4514, 20090612_S1_200	K.KIDNSLNTNIHQYHIVGR.A	2122.12	-0.01084	4	3.69	0.38	1334.7
	5707, 20090612_S1_25	K.EGAIAQLYSEMAGR.H	1495.72	-0.00264	2	3.58	0.71	1568.9
	4165, 20090612_S1_25	R.ISEISSSLVR.R	1090.61	-0.00325	2	3.41	0.48	1354.8
	5934, 20090612_S1_200	R.LRFPALHLPTLQK.E	1533.93	-0.00402	3	3.04	0.33	813.9
	5256, 20090612_S1_100	R.FPALHLPTLQK.E	1264.74	-0.00412	3	2.7	0.32	721.2
	4560, 20090612_S1_200	K.SRFWYFM*K.K	1180.56	-0.00498	2	2.25	0.28	231.6
	5554, 20090612_S1_100	R.FWYFMK.K	921.433	-0.0027	2	2.03	0.39	506
111	psu|PF11_0257 | organism=Plasmodium_falciparum_3D7 | product=ethanolamine kinase, putative | location=MAL11:970104-971375(-) | length=423					80.25		49882.4
	4638, 20090612_S1_100	R.ILHDIQLDDTIYK.K	1586.84	-0.00179	2	4.94	0.49	693.2
	3641, 20090612_S1_100	K.KLQALQNIQGNR.S	1382.79	-0.00507	2	4.09	0.4	1544.7
	6629, 20090612_S1_100	K.VEEFMTNFISNVFENK.N	1947.92	-0.00703	2	3.47	0.52	1468.7
	3922, 20090612_S1_25	K.LQALQNIQGNR.S	1254.69	-0.00324	2	3.21	0.48	515.5
	3739, 20090612_S1_100	R.SEEYHFIK.H	1052.5	-0.0041	2	2.93	0.39	730
	5497, 20090612_S1_50	K.YVLLFYGK.E	1002.57	-0.00319	2	2.75	0.48	452.5
	5152, 20090612_S1_50	K.IYVFFPNGR.I	1112.59	-0.00386	2	2.68	0.4	657.9
	2753, 20090612_S1_25	K.TSEIINR.E	832.452	-0.00148	2	2.35	0.34	642.1
112	psu|PF14_0198 | organism=Plasmodium_falciparum_3D7 | product=glycine -- tRNA ligase, putative | location=MAL14:846533-849172(+) | length=879					80.24		103097
	6116, 20090612_S1_500	R.ISMSHLVDIINSMLHAK.K	1909	-0.01156	3	4.78	0.54	1167.4
	7598, 20090612_S1_25	K.NDLSEPFPFNLMFQTK.I	1927.93	-0.00276	2	4.2	0.57	609
	2752, 20090612_S1_150	R.SAYDLQHHM*K.Y	1245.57	-0.00407	2	3.24	0.46	353.5
	3675, 20090612_S1_50	K.DLYGKPSEELK.L	1278.66	-0.00508	2	3.17	0.27	875.6
	3141, 20090612_S1_25	K.IDNSSVSIGK.K	1019.54	-0.00239	2	3.03	0.51	717.9
	3524, 20090612_S1_150	R.SAYDLQHHMK.Y	1229.57	-0.00337	2	2.88	0.48	446.2
	3098, 20090612_S1_50	K.GIDDEDLKK.E	1032.52	-0.00142	2	2.74	0.3	890.2
	5593, 20090612_S1_50	R.TYLFLLK.C	897.544	-0.00239	2	2.2	0.12	550.5
113	psu|MAL13P1.343 | organism=Plasmodium_falciparum_3D7 | product=proteasome regulatory subunit, putative | location=MAL13:2706740-2708052(-) | length=311					80.24		35189.1
	5144, 20090612_S1_100	R.LINPHILMLGQEPR.Q	1630.91	-0.00479	3	4.76	0.58	907.2
	5068, 20090612_S1_25	K.TSEEILLENIGK.I	1345.72	-0.00288	2	3.52	0.36	1185.8
	2497, 20090612_S1_150	K.LNDFHEQKK.S	1158.59	-0.00068	2	3.1	0.34	677.2
	3385 - 3387, 20090612_S1_50	K.SSDETLEDIKK.L	1264.63	-0.00423	2	3.1	0.27	589.1
	2461, 20090612_S1_100	K.LNDFHEQK.K	1030.5	-0.00203	2	2.97	0.24	629.1
	4947, 20090612_S1_25	R.TIGVVVDPIQSVK.G	1354.79	-0.0013	2	2.85	0.53	903.6
	3315, 20090612_S1_100	K.KLTTLYNK.N	980.578	-0.00312	2	2.84	0.47	377.6
	4201, 20090612_S1_100	K.NMLLNLHK.D	982.55	-0.00343	2	2.47	0.25	771.8
114	psu|PFE1005w | organism=Plasmodium_falciparum_3D7 | product=40S ribosomal subunit protein S9, putative | location=MAL5:828950-829880(+) | length=189					80.23		22109.3
	4718, 20090612_S1_150	K.HIDFATTSPFGGARPGR.V	1786.9	-0.00386	2	4.63	0.54	244.9
	4609, 20090612_S1_100	K.HIDFATTSPFGGAR.P	1476.72	-0.00239	2	3.67	0.38	789.7
	4784, 20090612_S1_25	R.IFQGEALLR.R	1046.6	-0.00374	2	3.04	0.28	1025
	4049, 20090612_S1_200	K.RIFQGEALLR.R	1202.7	-0.0052	2	2.92	0.23	423.6
	3566, 20090612_S1_25	R.QGLLGENEEK.L	1116.55	-0.0019	2	2.84	0.62	335.1
	5876, 20090612_S1_25	K.LDYVLGLTLPK.L	1231.73	-0.00324	2	2.45	0.48	1273.3
	4808, 20090612_S1_25	R.YLLTLDEK.S	994.546	-0.00331	2	2.38	0.13	576.1
	5978, 20090612_S1_25	K.QMVDIPSFLVR.V	1304.7	-0.00227	2	2.32	0.31	353.2
115	psu|MAL13P1.336 | organism=Plasmodium_falciparum_3D7 | product=hypothetical protein, conserved | location=MAL13:2671924-2674300(+) | length=685					80.23		78524.6
	4231, 20090612_S1_50	K.RGTQNPVPPPPAPPLTNNQGENNIPTDNR.N	3105.55	-0.0104	3	4.09	0.58	510
	2694, 20090612_S1_25	K.NLGQNNNEGNTNMK.H	1547.69	-0.0024	2	3.95	0.7	1114.1
	2659, 20090612_S1_25	K.TTDGNSTEFNDK.K	1328.56	-0.00264	2	3.64	0.48	1150
	4287, 20090612_S1_25	K.FNENNILYK.G	1154.58	-0.00325	2	3.13	0.25	1047
	3687, 20090612_S1_50	R.NFNNLNNMK.N	1108.52	-0.00337	2	3.02	0.27	707
	2665, 20090612_S1_25	K.ETENVEEEGEEK.E	1421.59	-0.00215	2	2.88	0.62	878.9
	2990, 20090612_S1_25	K.SINSMDVK.K	893.44	-0.00173	2	2.49	0.16	447.7
	3600, 20090612_S1_200	K.HLLIGSSLKK.G	1095.69	-0.00423	2	2.43	0.46	707.3
116	psu|PFI0265c | organism=Plasmodium_falciparum_3D7 | product=RhopH3 | location=MAL9:270738-274787(-) | length=897					80.23		104789
	6353, 20090612_S1_100	K.PQSVWNVPIFDIYKPK.N	1931.04	-0.00393	3	4.53	0.53	517.6
	3728, 20090612_S1_100	K.NLYSTVEDEQRK.Q	1481.72	-0.00349	2	3.94	0.27	765.5
	4825, 20090612_S1_100	K.ELSHNITDFSFK.E	1437.7	-0.00398	2	3.05	0.49	426.5
	4990, 20090612_S1_25	K.EYEEPFVNPVMK.F	1481.7	-0.00142	2	2.77	0.57	567.1
	3684, 20090612_S1_100	R.MIHPNIVDR.I	1094.58	-0.00459	2	2.34	0.29	417.4
	5544, 20090612_S1_500	K.LYNFFFVFK.K	1224.65	-0.00569	2	2.34	0.19	882.5
	4324, 20090612_S1_50	K.YTYFPVK.E	917.477	-0.00405	2	2.23	0.52	609.3
	4222, 20090612_S1_200	K.QHSAHFLDAIAEK.D	1466.74	-0.0063	2	2.18	0.43	133.1
117	psu|PFL1545c | organism=Plasmodium_falciparum_3D7 | product=chaperonin, cpn60 | location=MAL12:1328302-1331362(-) | length=702					80.22		79555.4
	5168, 20090612_S1_200	K.MGANIVVSSLDVITK.Q	1546.85	-0.00276	2	4.48	0.52	820.3
	5061, 20090612_S1_25	K.GILDSSINSPNYLSK.H	1607.83	-0.00153	2	4.11	0.56	861.5
	5199, 20090612_S1_25	K.EYGSPLIINDGVTIAK.N	1689.91	-0.00203	2	4.11	0.47	864.4
	6013, 20090612_S1_150	K.GIIDSTNVIISVIK.N	1471.87	-0.00545	2	3.46	0.49	1342.1
	3584, 20090612_S1_25	K.ILIGGNSETEQK.E	1288.67	-0.00252	2	3.17	0.62	1002.4
	3636, 20090612_S1_100	K.FKYEDATNAVK.S	1285.64	-0.00434	2	2.91	0.33	801.8
	3704, 20090612_S1_25	K.FVNMVEK.G	866.444	-0.00172	2	2.51	0.31	475.6
	3301, 20090612_S1_100	R.NHNPIPIQR.G	1088.6	-0.00398	2	2.22	0.37	444.4
118	psu|PFF1050w | organism=Plasmodium_falciparum_3D7 | product=nascent polypeptide associated complex alpha chain, putative | location=MAL6:891995-892775(+) | length=184					80.22		20610.3
	5881, 20090612_S1_25	K.TDDITNSINNFIPENLPK.D	2045.02	-0.00337	2	4.45	0.62	369.1
	3843, 20090612_S1_500	K.MVFAVSNVEVYK.V	1385.71	-0.00593	2	3.69	0.67	1403.1
	4934, 20090612_S1_25	K.VEGTDSYVIFGDAK.T	1500.72	-0.00203	2	3.68	0.54	1723.3
	6202, 20090612_S1_25	K.DLDDENVGDVSMDDVELIMSQTK.C	2568.13	-0.00752	2	3.54	0.76	1565.5
	3742, 20090612_S1_100	R.DMAISALRK.N	1004.56	-0.00356	2	2.49	0.28	742.6
	3110, 20090612_S1_100	R.DM*AISALRK.N	1020.55	-0.0036	2	2.17	0.36	421.8
	5052, 20090612_S1_FT	K.NNNDLVQSIMELSG.-	1533.72	-0.00117	2	2.1	0.55	439.7
	3638, 20090612_S1_25	K.NILNPPNR.T	937.521	-0.00148	2	2.1	0.39	664.2
119	psu|MAL8P1.142 | organism=Plasmodium_falciparum_3D7 | product=proteasome beta-subunit | location=MAL8:234587-235546(-) | length=265					80.22		30852.3
	6005, 20090612_S1_150	K.NRIDPLFNNIIIAGINSQK.Y	2140.19	-0.00516	3	4.38	0.5	342.5
	4945, 20090612_S1_25	R.DATSSNFIQIVK.V	1322.7	-0.00179	2	3.48	0.42	1116.7
	4489, 20090612_S1_25	K.YDNNDDNVLLYTNK.N	1700.78	-0.00191	2	3.38	0.59	1127
	3201, 20090612_S1_200	K.HGIMIAADRK.A	1111.6	-0.00423	2	3.33	0.44	607.8
	1671, 20090612_S1_25	K.DNMTEEEAR.I	1094.44	-0.00056	2	3.05	0.54	735.4
	2800, 20090612_S1_200	K.HGIM*IAADRK.A	1127.6	-0.0008	2	2.92	0.61	439.9
	4043, 20090612_S1_150	K.EDMYTPQHYHSYVSR.V	1912.83	-0.00601	3	2.67	0.42	196.9
	5688, 20090612_S1_50	R.YFALTLLR.D	996.588	-0.00374	2	2.3	0.35	414.6
120	psu|PF14_0401 | organism=Plasmodium_falciparum_3D7 | product=methionine -- tRNA ligase, putative | location=MAL14:1712569-1714008(-) | length=402					80.2		46412.1
	4766, 20090612_S1_100	R.ILFHNMDPNVIPDK.N	1652.85	-0.00778	3	3.86	0.43	852.1
	4280, 20090612_S1_100	R.ILFHNM*DPNVIPDK.N	1668.84	-0.00273	2	3.22	0.39	392
	3055, 20090612_S1_100	K.INLGEDKPR.D	1041.57	-0.00374	2	3.16	0.5	791.7
	2960, 20090612_S1_25	K.VTVVQDNENVK.L	1244.65	-0.00312	2	3.07	0.54	1053.8
	5568, 20090612_S1_200	K.NPFFHIQPHLILK.D	1603.91	-0.00906	3	2.59	0.33	244.3
	8033, 20090612_S1_100	K.VSENEEFIFHLASDK.Y	1764.84	-0.00363	3	2.57	0.35	299.3
	2598, 20090612_S1_100	K.KLDDISR.L	846.468	-0.00215	2	2.29	0.28	637.2
	3643, 20090612_S1_150	K.KITLQYK.N	893.545	-0.00221	2	2.08	0.25	555.3
121	psu|PFL1745c | organism=Plasmodium_falciparum_3D7 | product=clustered-asparagine-rich protein | location=MAL12:1506920-1508549(-) | length=459					80.18		53204.7
	4744, 20090612_S1_50	K.NNNIFYYNNLTK.H	1517.74	-0.00544	2	3.53	0.38	903
	3662, 20090612_S1_500	K.LHIQNIPPHITDVHLR.S	1903.07	-0.00845	3	2.93	0.57	558.2
	5246, 20090612_S1_25	K.FAVPNVSINNNNNNNNSNTFFQK.N	2611.23	-0.00485	3	2.92	0.46	243.8
	5488, 20090612_S1_25	R.SLLGNVGFIK.D	1047.62	-0.003	2	2.83	0.53	771.5
	3663, 20090612_S1_25	K.NLIDTSGEER.N	1133.54	-0.0019	2	2.5	0.33	861.3
	2330, 20090612_S1_50	K.QMNNNNFANK.K	1194.53	-0.00019	2	2.23	0.38	152.4
	3597, 20090612_S1_50	K.LFQYNNNEK.T	1169.56	-0.00483	2	2.14	0.28	960.2
	3020, 20090612_S1_25	K.NVNDMYR.D	911.404	-0.00142	2	2.14	0.25	334.8
122	psu|PF14_0075 | organism=Plasmodium_falciparum_3D7 | product=plasmepsin, putative | location=MAL14:283086-284435(+) | length=449					78.33		51014
	4825, 20090612_S1_500	K.HVGYLTIGGIESDFYEGPLTYEK.L	2588.26	-0.01021	2	6.28	0.62	2410.8
	5112, 20090612_S1_25	K.ANAVVDSGTSTITAPTSFLNK.F	2094.07	-0.00362	2	6.11	0.67	1118.5
	7173, 20090612_S1_50	K.IDNALFTFYLPVHDK.H	1792.93	-0.00686	3	5.54	0.67	941.5
	5936, 20090612_S1_25	K.DVISLGDLSLPYK.F	1419.77	-0.00288	2	3.31	0.45	1538.2
	3816, 20090612_S1_25	K.VEISYGSGTVR.G	1167.6	-0.00263	2	3.25	0.48	1581
	5959, 20090612_S1_25	K.DLSIGSIDPVVVELK.K	1583.89	-0.00264	2	3.06	0.52	1291.2
	2605, 20090612_S1_100	K.HLYDASASK.S	991.484	-0.00373	2	2.52	0.48	926.7
	3849, 20090612_S1_25	K.ESVGFAVAK.N	907.488	-0.00276	2	2.14	0.37	775.2
123	gi|61679604|pdb|1Y85|B Chain B, T-To-T(High) Quaternary Transitions In Human Hemoglobin: Deshis146beta Deoxy Low-Salt					78.25		15720.2
	4389, 20090612_S1_25	K.VNVDEVGGEALGR.L	1314.66	-0.00263	2	4.87	0.57	1889
	5364, 20090612_S1_500	R.LLGNVLVCVLAHHFGK.E	1719.97	-0.00728	2	4.46	0.57	1545.1
	5510, 20090612_S1_25	R.FFESFGDLSTPDAVM*GNPK.V	2074.94	-0.00093	2	3.9	0.65	899.2
	7450, 20090612_S1_25	R.FFESFGDLSTPDAVMGNPK.V	2058.95	-0.0041	2	3.81	0.58	840
	3481, 20090612_S1_500	K.GTFATLSELHCDK.L	1421.67	-0.00691	2	3.72	0.48	804.9
	4816 - 4818, 20090612_S1_25	K.SAVTALWGK.V	932.52	-0.00203	2	2.88	0.57	1212.3
	2720, 20090612_S1_100	-.VHLTPEEK.S	952.51	-0.00374	2	2.61	0.24	554.8
	4182, 20090612_S1_25	K.EFTPPVQAAYQK.V	1378.7	-0.00203	2	2.36	0.58	588.7
124	psu|PFF1335c | organism=Plasmodium_falciparum_3D7 | product=4-methyl-5(B-hydroxyethyl)-thiazol monophosphate biosynthesis enzyme | location=MAL6:1101735-1102853(-) | length=189					70.31		20279.6
	6133, 20090612_S1_100	R.HSLIDDVEAVAYPSFER.N	1947.94	-0.00508	2	5.79	0.67	2241.2
	5574, 20090612_S1_100	K.VRNNIYDVLVIPGGMK.G	1787.98	-0.00398	2	4.29	0.58	758.8
	5503, 20090612_S1_500	R.QVALSLASGFLLHPAVTF.-	1871.04	-0.00691	2	4.21	0.65	747.3
	2908, 20090612_S1_200	R.RAGVHVTTASVEK.S	1354.74	-0.0008	2	3.91	0.49	1188.4
	4062, 20090612_S1_25	K.NVVLADTTISK.V	1160.65	-0.00361	2	2.87	0.61	1128
	3023, 20090612_S1_100	R.AGVHVTTASVEK.S	1198.64	-0.00362	2	2.81	0.44	1225.4
	2891, 20090612_S1_25	K.SEQVCLQSK.N	1021.5	-0.00343	2	2.72	0.35	1230.5
125	psu|PF11_0111					70.3
	3756, 20090612_S1_100	K.NLANLNHSGNTNSNNMVNDMNNK.K	2530.12	-0.0054	3	6.07	0.69	1535.9
	3032, 20090612_S1_100	K.NQNYLNNNHMNK.Q	1503.68	-0.00349	2	3.92	0.57	633.8
	3296, 20090612_S1_50	R.NNNNNFSNIR.Q	1206.56	-0.00411	2	3.35	0.43	690.1
	3056, 20090612_S1_100	K.KNENIEDMEK.K	1249.57	-0.00337	2	3.16	0.43	1026.5
	3426, 20090612_S1_50	K.INNYNYSSNYK.S	1379.62	-0.00435	2	3.09	0.5	531.4
	3868, 20090612_S1_500	K.MIYSGNNSFEHGTISVIINK.D	2224.11	-0.01266	3	2.62	0.35	186
	2213 - 2215, 20090612_S1_150	K.NFHVNQK.Q	886.453	-1e-05	2	2.29	0.13	568.8
126	psu|PF10_0063 | organism=Plasmodium_falciparum_3D7 | product=DNA/RNA-binding protein, putative | location=MAL10:262150-262997(-) | length=107					70.3		11969.3
	5699, 20090612_S1_50	K.NPFDEVIITGLGNATK.I	1688.89	-0.00582	2	4.38	0.59	2693.4
	3720, 20090612_S1_25	R.SENSIQVSMTK.K	1223.59	-0.00203	2	3.58	0.54	1511.1
	4650, 20090612_S1_25	K.IAIGAASIMEK.E	1103.61	-0.00215	2	3.35	0.46	1391.9
	2801, 20090612_S1_25	R.SENSIQVSM*TK.K	1239.59	-0.00255	2	3.17	0.4	697.9
	3756, 20090612_S1_25	K.VQTAYFSSDR.I	1173.55	-0.00276	2	2.64	0.57	578.2
	2695, 20090612_S1_150	K.RMFTGNEEK.N	1111.52	-0.003	2	2.61	0.36	640
	2921, 20090612_S1_150	K.KHPDFVAN.-	927.468	-0.00331	2	2.5	0.55	901.7
127	psu|MAL8P1.40 | organism=Plasmodium_falciparum_3D7 | product=RNA-binding protein, putative | location=MAL8:1023701-1024918(-) | length=286					70.3		32420.8
	4814, 20090612_S1_25	K.YGTITQVYYVPATAQSPR.G	2015.02	-0.00325	2	5.6	0.69	1004.4
	3115, 20090612_S1_500	K.HVTTDGHPYYYNSVTGHSQWEK.P	2606.17	-0.01119	3	5.29	0.68	528.6
	5928, 20090612_S1_25	K.GYGFVSFNNPESALNAIK.G	1927.95	-0.00471	2	4.45	0.68	1756.6
	3401, 20090612_S1_150	K.GM*HGFYVSGK.H	1098.5	-0.00401	2	2.76	0.55	342.3
	4785, 20090612_S1_200	R.GWAFITYEQR.S	1270.62	-0.00337	2	2.57	0.44	627.6
	4010, 20090612_S1_150	K.GMHGFYVSGK.H	1082.51	-0.00423	2	2.42	0.52	293.4
	3435, 20090612_S1_50	R.YNTYSISR.-	1003.48	-0.00398	2	2.25	0.4	339.6
128	gi|4502419|ref|NP_000704.1| biliverdin reductase B (flavin reductase (NADPH)) [Homo sapiens]					70.3		22105.4
	5000, 20090612_S1_100	R.LPSEGPRPAHVVVGDVLQAADVDK.T	2469.31	-0.00308	3	4.89	0.59	1731.8
	6621, 20090612_S1_50	K.YVAVMPPHIGDQPLTGAYTVTLDGR.G	2671.35	-0.00583	3	4.84	0.6	986.5
	5630, 20090612_S1_150	K.TVAGQDAVIVLLGTR.N	1512.87	-0.00435	2	3.81	0.55	2043.7
	3251, 20090612_S1_100	R.LQAVTDDHIR.M	1167.61	-0.00349	2	3.28	0.51	1031.6
	4332, 20090612_S1_25	R.NDLSPTTVMSEGAR.N	1477.7	-0.00288	2	3.28	0.65	742.3
	3832, 20090612_S1_200	K.HDLGHFM*LR.C	1141.56	-0.00422	2	2.69	0.51	714.4
	4260, 20090612_S1_200	K.HDLGHFMLR.C	1125.56	-0.00472	2	2.55	0.42	673.9
129	psu|PF14_0678 | organism=Plasmodium_falciparum_3D7 | product=exported protein 2 | location=MAL14:2905101-2906503(-) | length=287					70.29		33390.8
	4769, 20090612_S1_150	R.SHTLYTHITPDAVPQLPK.E	2018.07	-0.00496	2	5.57	0.71	1372.6
	3204, 20090612_S1_100	K.HLSSYMEEK.L	1123.51	-0.00362	2	3.29	0.61	748.2
	5493, 20090612_S1_500	R.MWWVLLVR.E	1102.62	-0.00411	2	3.21	0.39	934.1
	3605, 20090612_S1_100	K.LRQDPSLIVAK.I	1239.74	-0.0041	2	2.86	0.34	796.9
	3481, 20090612_S1_25	R.EIVGDNTIEK.K	1117.57	-0.00215	2	2.25	0.43	441.2
	5181, 20090612_S1_50	R.FWVSEPYLK.I	1168.6	-0.00374	2	2.24	0.32	765.9
	2814, 20090612_S1_100	K.DIYEHGVK.N	960.479	-0.00423	2	2.21	0.32	504.8
130	psu|PFD1055w | organism=Plasmodium_falciparum_3D7 | product=ribosomal protein S19s, putative | location=MAL4:1031088-1031839(+) | length=170					70.28		19709.6
	6250, 20090612_S1_25	R.SILQQLENLGYVEQNPK.K	1973.03	-0.00338	3	5.22	0.57	1386
	5618, 20090612_S1_100	R.LYLHPDIGVGFLR.R	1499.84	-0.00483	2	3.69	0.59	422.2
	6104, 20090612_S1_25	K.LAPLNEDWYFIR.A	1536.78	-0.00289	2	3.6	0.66	296.4
	2708, 20090612_S1_100	R.GVAPNHTSLASGK.I	1238.65	-0.00337	2	3.32	0.58	576.6
	2736, 20090612_S1_200	R.RGVAPNHTSLASGK.I	1394.75	-0.0013	2	2.55	0.71	428.8
	4799, 20090612_S1_100	K.RLLEPVPFVK.T	1197.74	-0.00337	2	2.34	0.43	602.8
	2444, 20090612_S1_100	R.SYATHLK.L	819.436	-0.00019	2	2.3	0.43	486.8
131	gi|32189392|ref|NP_005800.3| peroxiredoxin 2 isoform a [Homo sapiens]					70.28		21878.2
	6498, 20090612_S1_50	K.EGGLGPLNIPLLADVTR.R	1734.97	-0.00605	2	4.86	0.6	738.3
	5096, 20090612_S1_500	K.LGCEVLGVSVDSQFTHLAWINTPR.K	2642.34	-0.0076	3	4.78	0.42	574.5
	3829, 20090612_S1_25	K.ATAVVDGAFK.E	978.525	-0.00227	2	3.21	0.53	1134.5
	3802, 20090612_S1_100	R.RLSEDYGVLK.T	1179.64	-0.00337	2	3.17	0.35	1212.2
	2942, 20090612_S1_25	K.TDEGIAYR.G	924.442	-0.00111	2	2.78	0.6	1060
	3143, 20090612_S1_100	R.IGKPAPDFK.A	972.551	-0.00307	2	2.31	0.44	580.7
	5257, 20090612_S1_25	R.GLFIIDGK.G	862.503	-0.00197	2	2.05	0.5	538.8
132	psu|PFI0930c | organism=Plasmodium_falciparum_3D7 | product=Nucleosome assembly protein | location=MAL9:781358-782665(-) | length=269					70.28		31806.9
	7851, 20090612_S1_100	K.HPALSDIVPEDIDILNHLVK.L	2238.21	-0.00308	3	4.44	0.56	1247.4
	3203, 20090612_S1_100	K.NPIAAVTHNR.S	1092.59	-0.00349	2	3.76	0.59	1049.7
	6942, 20090612_S1_25	K.IENDDPLMPFMQDFEDIQK.D	2325.04	-0.00191	2	3.7	0.44	661.9
	2696, 20090612_S1_100	K.HVTFDNNQEK.V	1231.57	-0.00288	2	3.62	0.55	589.3
	6143, 20090612_S1_500	K.WSIFEWFTTDELQDKPDVGELIR.R	2824.38	-0.009	3	3.6	0.55	550.4
	3795, 20090612_S1_25	R.SDLDNEIPK.W	1030.51	-0.00313	2	2.93	0.52	1164.5
	5308, 20090612_S1_50	K.IPGFWANTLR.K	1174.64	-0.00374	2	2.76	0.51	567.5
133	psu|PF08_0109 | organism=Plasmodium_falciparum_3D7 | product=hypothetical protein, conserved | location=MAL8:400713-402482(-) | length=481					70.28		55033.3
	5901, 20090612_S1_25	K.EQSASSLIQDPSYISNILGK.I	2150.1	-0.00264	2	5.54	0.62	1115.9
	4152, 20090612_S1_100	K.KDDNFALVNESYK.N	1542.74	-0.00313	2	5.48	0.54	1529.5
	3250, 20090612_S1_25	K.DIQHNDENNNVINQGEEK.E	2109.94	-0.00191	2	4.91	0.52	1206.4
	2126 - 2128, 20090612_S1_50	K.IDKEENMEDTSK.D	1438.64	0.00023	2	3.78	0.54	1092.2
	4399, 20090612_S1_500	K.NNISVDIISFGNIDK.N	1648.85	-0.00264	2	3.07	0.49	410.5
	5965, 20090612_S1_100	K.IILFIGSPFHVNEK.Q	1613.91	-0.0032	3	2.75	0.49	216.2
	3960, 20090612_S1_100	K.DIINEHIYK.D	1144.6	-0.00459	2	2.56	0.34	803.4
134	psu|PFI1445w | organism=Plasmodium_falciparum_3D7 | product=High molecular weight rhoptry protein-2 | location=MAL9:1175193-1180752(+) | length=1378					70.27		162561
	5344, 20090612_S1_500	R.LFVTEGTLEYLLLDK.I	1753.96	-0.00569	2	5.48	0.5	2663.4
	4458, 20090612_S1_50	K.IDDINNLNIYEHK.E	1600.8	-0.00545	2	3.96	0.44	1176.2
	3891, 20090612_S1_25	K.SLYGNNNNNNAGSESDVTLK.S	2110.96	-0.00312	2	3.81	0.62	1060.1
	3427, 20090612_S1_25	K.GSQNTEGESEVPSDDEINK.T	2034.87	-0.00337	2	3.36	0.62	724
	5642, 20090612_S1_25	K.ELETILNNSPFSEEQTMK.L	2110	-0.00362	2	3.12	0.47	667.3
	5812, 20090612_S1_25	R.IYDMTINNALVPEIQPYNR.R	2264.14	-0.00484	2	2.98	0.48	313
	3722, 20090612_S1_100	K.RVSNITNDMIK.K	1290.68	-0.00276	2	2.83	0.24	572.3
135	gi|1374792|gb|AAB02395.1| selenium-binding protein [Homo sapiens]					70.27		52279.7
	4748, 20090612_S1_100	K.RVAGGPQMIQLSLDGK.R	1669.91	-0.00337	2	5.45	0.62	1438.6
	4879, 20090612_S1_25	R.NTGTEAPDYLATVDVDPK.S	1905.91	-0.00325	2	4.38	0.64	1163.3
	4928, 20090612_S1_25	K.GGPVQVLEDEELK.S	1412.73	-0.00362	2	3.99	0.36	1735
	5072, 20090612_S1_500	R.DGFNPADVEAGLYGSHLYVWDWQR.H	2795.28	-0.00985	3	3.73	0.58	418.7
	8301, 20090612_S1_25	R.LTGQLFLGGSIVK.G	1332.79	-0.00434	2	3	0.47	594.2
	4188, 20090612_S1_100	R.HEIVQTLSLK.D	1167.67	-0.00337	2	2.78	0.53	1092.1
	5479, 20090612_S1_25	K.LVLPSLISSR.I	1084.67	-0.0035	2	2.52	0.44	808.5
136	psu|PF14_0077 | organism=Plasmodium_falciparum_3D7 | product=plasmepsin 2 | location=MAL14:293471-294832(+) | length=453					70.25		51448
	6518, 20090612_S1_100	K.IENALFTFYLPVHDK.H	1806.94	-0.00227	2	4.61	0.43	801.2
	4594, 20090612_S1_500	K.YFTVFDYDNQSVGIALAK.K	2051.01	-0.00801	2	4.3	0.66	1872.4
	4870, 20090612_S1_100	K.HTGFLTIGGIEER.F	1429.74	-0.00252	2	3.92	0.59	872.2
	5019, 20090612_S1_25	K.LPTFEFTSENGK.Y	1369.66	-0.00276	2	3.51	0.64	1042.9
	4764, 20090612_S1_25	K.MLQNLDVIK.V	1073.6	-0.00361	2	3.38	0.38	898.6
	5528, 20090612_S1_25	K.DLVTVGNLSLPYK.F	1418.79	-0.00178	2	2.48	0.36	392.9
	4638, 20090612_S1_25	R.FYEGPLTYEK.L	1246.6	-0.00264	2	2.4	0.18	786.8
137	psu|PF14_0177 | organism=Plasmodium_falciparum_3D7 | product=DNA replication licensing factor MCM2 | location=MAL14:753388-756439(+) | length=971					70.25		111427
	3195, 20090612_S1_500	K.DRVSIHEAMEQQSISISK.A	2058.03	-0.00692	3	4.91	0.63	1873
	5375, 20090612_S1_50	K.FSEYQVVNWMK.S	1430.68	-0.00374	2	3.32	0.56	1908.4
	5848, 20090612_S1_25	R.GDINVLLLGDPGLGK.S	1480.84	-0.00166	2	2.99	0.52	752.5
	2070, 20090612_S1_25	K.LENTQNYQK.R	1137.55	-0.00093	2	2.91	0.36	893.1
	3542, 20090612_S1_100	K.RDGVEGIISK.K	1073.59	-0.00386	2	2.89	0.4	759
	2683, 20090612_S1_100	R.LSHQIYSK.D	975.526	-0.00313	2	2.44	0.25	487
	3468, 20090612_S1_100	K.SQVLQYVHK.T	1101.61	-0.00495	2	2.36	0.24	578.6
138	psu|PF07_0117 | organism=Plasmodium_falciparum_3D7 | product=eukaryotictranslation initiation factor 2 alpha subunit, putative | location=MAL7:1246555-1247665(-) | length=329					70.25		37796.3
	3760, 20090612_S1_100	K.EHGITVEELNEK.A	1397.69	-0.00495	2	3.25	0.57	522.6
	4600, 20090612_S1_25	K.QQGEILVIGGDEEK.R	1514.77	-0.00154	2	3.25	0.53	581.6
	5542, 20090612_S1_100	K.KFPEVDDLIMVK.V	1433.77	-0.00312	2	3.22	0.44	717.4
	3619, 20090612_S1_100	R.YGHALDALK.E	987.526	-0.00343	2	3.16	0.37	716.9
	3977, 20090612_S1_100	K.RLEELLDK.H	1015.58	-0.00295	2	2.99	0.13	1110.7
	4696, 20090612_S1_25	K.EATMNPENVFK.G	1279.6	-0.00324	2	2.57	0.53	508.4
	5170, 20090612_S1_50	K.AIWPLYER.Y	1047.56	-0.0041	2	2.02	0.5	461.9
139	psu|PFL0625c | organism=Plasmodium_falciparum_3D7 | product=eukaryotictranslation initiation factor 3 subunit 10, putative | location=MAL12:558040-562173(-) | length=1377					70.24		165959
	6442, 20090612_S1_25	K.SNIMMEPELVSVIDTVK.S	1904.97	-0.00312	2	4.78	0.53	1295
	5083, 20090612_S1_500	K.NINYNTATLEDIIENEVFEEKPIENEK.L	3208.55	-0.01113	3	4.02	0.68	383.4
	2529, 20090612_S1_150	K.TTDGNVGTGHNTSHSLNQSK.E	2054.95	0.00224	2	3.59	0.58	721.5
	3776, 20090612_S1_150	K.IQLLSEEHNKK.R	1338.74	-0.00362	2	3.53	0.41	704.7
	2676, 20090612_S1_100	K.AKEDILK.G	816.483	-0.00147	2	2.64	0.2	824.9
	4376, 20090612_S1_150	R.NHYNLILR.G	1042.58	-0.0041	2	2.16	0.33	294.1
	2493, 20090612_S1_25	K.IQSGDTITK.T	962.515	-0.00136	2	2.12	0.36	212.9
140	gi|12408656|ref|NP_005177.2| calpain 1, large subunit [Homo sapiens]					70.22		81838.3
	4980, 20090612_S1_100	K.RPTELLSNPQFIVDGATR.T	2014.07	-0.00675	3	4.36	0.51	1215.6
	5437, 20090612_S1_50	R.NYPATFWVNPQFK.I	1611.8	-0.0063	2	3.64	0.56	619.3
	4250, 20090612_S1_100	K.RDFFLANASR.A	1196.62	-0.0035	2	3.38	0.37	599.6
	5256, 20090612_S1_500	K.LGLVEFNILWNR.I	1473.82	-0.00459	2	3.29	0.48	1268.1
	5352, 20090612_S1_100	R.FRLPPGEYVVVPSTFEPNK.E	2176.14	-0.00564	3	3.27	0.45	251
	4980, 20090612_S1_50	K.WNTTLYEGTWR.R	1426.68	-0.00362	2	3.04	0.31	871.7
	5764, 20090612_S1_25	K.APSDLYQIILK.A	1260.72	-0.00362	2	2.96	0.39	635.5
141	gi|4507021|ref|NP_000333.1| solute carrier family 4, anion exchanger, member 1 [Homo sapiens]					70.21		101728
	3713, 20090612_S1_100	R.SVTHANALTVMGK.A	1328.7	-0.00386	2	4.28	0.49	1298.3
	3096, 20090612_S1_100	R.SVTHANALTVM*GK.A	1344.69	-0.0061	2	4.22	0.66	1031.2
	3589, 20090612_S1_25	K.ASTPGAAAQIQEVK.E	1370.73	-0.0013	2	3.85	0.5	755.4
	5340, 20090612_S1_150	R.GWVIHPLGLR.S	1147.67	-0.00471	2	2.67	0.32	831
	5094, 20090612_S1_25	K.ATFDEEEGRDEYDEVAMPV.-	2201.92	-0.00313	2	2.52	0.73	339.6
	6495, 20090612_S1_25	R.VLLPLIFR.N	970.645	-0.00283	2	2.18	0.6	646.9
	4399, 20090612_S1_25	K.LSVPDGFK.V	862.467	-0.00105	2	2.01	0.52	322.7
142	psu|PF08_0076 | organism=Plasmodium_falciparum_3D7 | product=40S ribosomal protein S16, putative | location=MAL8:679110-679846(-) | length=144					70.21		16275.1
	3330, 20090612_S1_25	K.TAVAVATVTNGK.G	1131.64	-0.00374	2	4.11	0.62	1902.9
	5996, 20090612_S1_25	K.VYEPLWLIGSGK.L	1361.75	-0.00349	2	2.95	0.5	582.9
	3386, 20090612_S1_100	R.SLLVGDTRR.C	1016.58	-0.00374	2	2.95	0.28	746.1
	5766, 20090612_S1_25	K.NLDLVEPYILK.T	1316.75	-0.00166	2	2.88	0.44	935.7
	1887, 20090612_S1_150	K.RVQTFGK.K	835.478	0.00017	2	2.51	0.1	804.5
	4035, 20090612_S1_50	K.GIISYYQK.Y	971.52	-0.00422	2	2.13	0.41	496.6
	3776, 20090612_S1_25	R.SLLVGDTR.R	860.484	-0.00105	2	2.06	0.31	929.5
143	psu|PF08_0074 | organism=Plasmodium_falciparum_3D7 | product=DNA/RNA-binding protein Alba, putative | location=MAL8:688461-689207(+) | length=248					70.2		27241.8
	3535, 20090612_S1_25	K.DREPIDEDEMR.I	1404.61	-0.00276	2	3.47	0.51	817
	3664, 20090612_S1_25	K.DAGYQPPLDEK.Y	1232.58	-0.00289	2	3.06	0.49	471.3
	3732, 20090612_S1_25	R.MTNYVNYGAK.I	1160.54	-0.00362	2	2.91	0.61	1163.7
	6008, 20090612_S1_500	K.TVSFIEILLSR.E	1277.75	-0.00215	2	2.59	0.54	956.8
	4871, 20090612_S1_100	K.EMTPEEIVNSRPFR.R	1704.84	-0.003	2	2.44	0.33	98.6
	5184, 20090612_S1_25	K.AVTLAEIIK.R	957.598	-0.00276	2	2.41	0.41	403
	2531, 20090612_S1_100	K.GLHQITR.C	824.474	-0.00019	2	2	0.24	346.2
144	psu|PFF1025c | organism=Plasmodium_falciparum_3D7 | product=pyridoxine biosynthetic enzyme pdx1 homologue, putative | location=MAL6:871294-872199(-) | length=301					70.2		32992
	4285, 20090612_S1_500	R.IGHFVEAQILEELK.I	1625.89	-0.00715	2	4.02	0.49	983.2
	5192, 20090612_S1_25	K.MAASIVSAVSNFNNPK.I	1649.83	-0.00215	2	3.58	0.51	685.3
	5426, 20090612_S1_500	K.IAEEAGAIGVMVLENIPSELR.N	2211.17	-0.00997	2	3.54	0.56	1183.3
	3550, 20090612_S1_25	R.ISEGASMIR.T	963.493	-0.00307	2	3.25	0.36	1122.8
	6139, 20090612_S1_25	K.INAPIDLVLLTK.K	1309.81	-0.00313	2	3.04	0.61	1240.1
	5435, 20090612_S1_200	K.IDMIDESEVLTIADEMHHIDK.H	2454.15	-0.00668	3	2.62	0.31	231.6
	4275, 20090612_S1_200	K.ILLDVSM*NLGK.A	1218.68	-0.00468	2	2.16	0.3	423
145	psu|PF07_0112 | organism=Plasmodium_falciparum_3D7 | product=proteasome subunit alpha type 5, putative | location=MAL7:1218086-1219207(+) | length=256					70.18		28370.3
	8153, 20090612_S1_100	K.IMSRPFGVALLIGGVDK.N	1773.01	-0.00571	3	3.66	0.44	835.8
	5827, 20090612_S1_500	K.DMTFEQAEILALTVLR.Q	1849.97	-0.00813	2	3.5	0.64	2404.5
	4164, 20090612_S1_500	R.FSAASIGSAQEGAELLLQENYKK.D	2454.25	-0.00986	3	2.86	0.31	186.2
	2653, 20090612_S1_100	K.KSDQTFYK.Y	1016.5	-0.00447	2	2.74	0.19	237.7
	3416, 20090612_S1_100	R.RISSTLIEK.D	1046.62	-0.00386	2	2.37	0.18	666.9
	3613, 20090612_S1_25	R.ISSTLIEK.D	890.519	-0.00099	2	2.12	0.35	418.4
	2877, 20090612_S1_25	K.YNTDDISR.I	983.443	-0.00282	2	2.08	0.26	235.4
146	psu|PFI1270w | organism=Plasmodium_falciparum_3D7 | product=hypothetical protein, conserved | location=MAL9:1040703-1041506(+) | length=217					68.27		24682.6
	5243, 20090612_S1_50	K.NLQGTFYEIATNASDK.I	1771.85	-0.00361	2	4.32	0.64	1640.8
	4476, 20090612_S1_25	K.SIEPMIIM*SK.Y	1164.6	-0.00295	2	2.88	0.15	491.8
	4141, 20090612_S1_25	R.TVLLDTYNK.L	1066.58	-0.00337	2	2.57	0.51	708.4
	4490, 20090612_S1_25	K.SIEPM*IIMSK.Y	1164.6	-0.00234	2	2.37	0.47	479.1
	5059, 20090612_S1_25	K.SIEPMIIMSK.Y	1148.61	-0.00264	2	2.34	0.45	657.8
	2735, 20090612_S1_100	K.KSEMTFK.L	870.439	-0.00233	2	2.23	0.44	333.5
	3755, 20090612_S1_100	K.YEFSGLKR.D	999.526	-0.00307	2	2.16	0.42	552
147	psu|PFL0280c | organism=Plasmodium_falciparum_3D7 | product=hypothetical protein, conserved | location=MAL12:249333-251396(-) | length=333					68.27		38993.9
	5774, 20090612_S1_500	R.LGDINLLNHFFFEALK.E	1891.01	-0.00483	2	5.31	0.5	1298.8
	4421, 20090612_S1_500	K.RDILNYTYVFIR.L	1572.85	-0.00471	2	4.31	0.35	490.7
	3289, 20090612_S1_100	K.ITVSTVNNEEHVAK.K	1540.8	-0.00325	2	4.11	0.48	782.9
	2871, 20090612_S1_25	K.NYDVAAER.F	937.437	-0.0024	2	2.82	0.23	762.3
	6073, 20090612_S1_25	K.NDLFEFLK.K	1025.53	-0.00251	2	2.8	0.37	933.6
	3547, 20090612_S1_50	R.INLSNYKN.-	965.505	-0.00417	2	2.49	0.21	575.6
	2913, 20090612_S1_25	K.ELGSQTIAK.E	946.52	-0.0027	2	2.14	0.29	197.6
148	psu|PF14_0230 | organism=Plasmodium_falciparum_3D7 | product=Ribosomal protein family L5, putative | location=MAL14:973795-975485(-) | length=294					68.19		33977.2
	3984, 20090612_S1_500	K.NILGIHVAEYMK.T	1387.74	-0.00617	2	3.87	0.45	761.3
	5388, 20090612_S1_25	K.SLNLDTQFLGVEK.V	1463.77	-0.00118	2	3.07	0.49	1498.3
	3618, 20090612_S1_100	K.NEFNPEQLRK.N	1274.65	-0.00337	2	3.07	0.4	599.3
	5042, 20090612_S1_25	K.AFLDVGITR.T	991.557	-0.00319	2	3.04	0.46	1383.5
	2614, 20090612_S1_25	K.VTGEIENNEDK.E	1247.57	0.00054	2	2.88	0.34	714.5
	3828, 20090612_S1_100	K.THFNDYLK.N	1037.51	-0.00411	2	2.32	0.34	527.1
	4540, 20090612_S1_25	R.YGIPVGLK.N	846.508	-0.00172	2	2.22	0.46	529.5
149	psu|PF11_0096 | organism=Plasmodium_falciparum_3D7 | product=casein kinase II, alpha subunit, putative | location=MAL11:365093-366100(+) | length=335					66.21		39864.8
	5262, 20090612_S1_500	K.TPSLIFEYINNIDFK.T	1813.94	-0.0052	2	4.25	0.52	873
	4626, 20090612_S1_50	K.LLDIVKDPVTK.T	1240.75	-0.00301	2	3.15	0.35	720.6
	3288, 20090612_S1_200	R.DVKPHNIMIDHENR.Q	1717.84	-0.00643	3	2.66	0.46	381.2
	4624, 20090612_S1_25	K.ILQNLNGGPNIIK.L	1393.82	-0.00154	2	2.41	0.37	440.7
	4657, 20090612_S1_100	K.VLGTEDLHAYLK.K	1358.73	-0.00167	2	2.26	0.16	466.9
	3529, 20090612_S1_100	K.MLIYDHAK.R	990.508	-0.0027	2	2.22	0.29	884.8
	5287, 20090612_S1_50	R.YYIYQILK.A	1103.61	-0.00399	2	2.13	0.25	588.7
150	gi|183805|gb|AAA52632.1| pseudo-a-thal					60.43		9072.8
	5854, 20090612_S1_100	K.VADALTNAVAHVDDM*PNALSALSDLHAHK.L	3012.48	-0.01051	3	7.89	0.68	1780.6
	6526, 20090612_S1_100	K.VADALTNAVAHVDDMPNALSALSDLHAHK.L	2996.49	-0.00533	3	7.47	0.62	1339.7
	4814, 20090612_S1_500	K.KVADALTNAVAHVDDMPNALSALSDLHAHK.L	3124.58	-0.01345	3	7.27	0.57	1173.7
	5205, 20090612_S1_200	K.KVADALTNAVAHVDDM*PNALSALSDLHAHK.L	3140.58	-0.01057	4	4.21	0.53	861.4
	8231, 20090612_S1_50	K.FLASVSTVLTSK.Y	1252.71	-0.00117	2	3.91	0.58	1421.2
[truncated: 2,257 more rows]

## Sheet: schizonts F2_A
	Reference					Score		MW
	Scan(s), File	Peptide	MH+	DeltaM	z	XC	DeltaCn	Primary Score
1	psu|PF13_0305 | organism=Plasmodium_falciparum_3D7 | product=elongation factor 1 alpha | location=MAL13:2265234-2266565(+) | length=443					220.28		48927.9
	2899, 20080402_S2_500mM	K.VGYQADKVDFIPISGFEGDNLIEKSDK.T	2984.49	0.10984	3	5.29	0.58	834.7
	2380, 20080402_S2_500mM	K.SVEMHKEVLEEARPGDNIGFNVK.N	2598.3	0.12302	3	5.1	0.53	1777.7
	2756, 20080402_S2_50mM	K.EVLEEARPGDNIGFNVK.N	1886.96	0.0833	2	5.09	0.53	1346.8
	2839, 20080402_S2_500mM	K.SGDSALVSLEPKKPMVVETFTEYPPLGR.F	3047.58	0.1337	3	4.91	0.62	1945.7
	2978, 20080402_S2_150mM	K.FETPRYFFTVIDAPGHK.D	2025.02	0.08792	3	4.86	0.51	1765.7
	3836 - 3841, 20080402_S2_25mM	K.NMITGTSQADVALLVVPAEVGGFEGAFSK.E	2908.48	0.12247	3	4.72	0.45	1508.8
	3602, 20080402_S2_25mM	K.VDFIPISGFEGDNLIEK.S	1892.96	0.08086	2	4.6	0.52	811.4
	2946, 20080402_S2_100mM	K.KPMVVETFTEYPPLGR.F	1863.97	0.08023	3	4.58	0.54	1640.4
	2746, 20080402_S2_500mM	K.SGDSALVSLEPKKPM*VVETFTEYPPLGR.F	3063.57	0.13898	3	4.58	0.6	1683.9
	3114, 20080402_S2_25mM	K.FTAQVIILNHPGEIK.N	1679.95	0.07207	2	4.5	0.47	1980.1
	2673, 20080402_S2_150mM	K.KPM*VVETFTEYPPLGR.F	1879.96	0.0788	3	4.29	0.54	1076.3
	3177, 20080402_S2_100mM	K.KVGYQADKVDFIPISGFEGDNLIEK.S	2782.43	0.11586	4	4.16	0.54	1644.4
	3134, 20080402_S2_25mM	K.IGGIGTVPVGRVETGILK.A	1766.05	0.0789	2	4.07	0.5	525.6
	2972, 20080402_S2_25mM	K.SGDSALVSLEPK.K	1202.63	0.05303	2	3.65	0.45	1869.9
	3022, 20080402_S2_100mM	R.FAIRDMRQTIAVGIIK.S	1832.06	0.0779	4	3.55	0.45	1130.7
	3372, 20080402_S2_25mM	R.TLIEALDTMEPPK.R	1457.76	0.06205	2	3.45	0.61	1250.2
	2170, 20080402_S2_50mM	K.YSEDRYEEIKK.E	1459.71	0.05949	2	3	0.26	774
	3181, 20080402_S2_50mM	K.EHALLAFTLGVK.Q	1298.75	0.05177	3	2.94	0.34	652.2
	2928, 20080402_S2_150mM	K.GRTLIEALDTMEPPK.R	1670.88	0.07072	3	2.77	0.35	938.9
	3176, 20080402_S2_200mM	K.NM*ITGTSQADVALLVVPAEVGGFEGAFSK.E	2924.47	0.1287	3	2.69	0.26	409.9
	2307, 20080402_S2_500mM	K.SVEM*HKEVLEEARPGDNIGFNVK.N	2614.29	0.12844	3	2.59	0.3	466.7
	2858, 20080402_S2_25mM	K.FLNIDSKIDK.R	1192.66	0.04777	2	2.51	0.11	1123.4
2	psu|PFE0040c | organism=Plasmodium_falciparum_3D7 | product=Mature parasite-infected erythrocyte surface antigen (MESA) or PfEMP2 | location=MAL5:43327-47761(-) | length=1434					130.39		168185
	3092, 20080402_S2_500mM	K.ENILEIKDIVIGQEVIIEEVKK.V	2551.46	0.11106	3	7.75	0.71	2877.3
	2791, 20080402_S2_FT	K.DVIEQEIVSEEVNEK.D	1759.86	0.07402	2	4.82	0.54	1855.6
	3170, 20080402_S2_100mM	K.GPEIIIEEVKEEIKK.Q	1753.99	0.0707	4	4.36	0.32	1297.5
	2478, 20080402_S2_25mM	K.VSGPYENSENSNVTSESEETK.K	2286.98	0.09482	3	4.31	0.51	1488.8
	3155, 20080402_S2_200mM	K.ENILEIKDIVIGQEVIIEEVK.K	2423.36	0.10562	3	3.89	0.45	1321.1
	2796, 20080402_S2_50mM	K.GPEIITEEVKEEIKK.Q	1741.96	0.06218	2	3.73	0.31	883.9
	3338 - 3351, 20080402_S2_150mM	K.VIGQEIIVEEVKEEIEKQVEEGIK.E	2767.5	0.11704	3	3.62	0.5	346.3
	2132, 20080402_S2_100mM	K.HVNVMGESKETDESKETDESK.E	2379.06	0.09487	4	3.5	0.38	1755.7
	2319, 20080402_S2_FT	K.ELEEMDESDVEK.A	1452.6	0.05425	2	3.42	0.46	1172.7
	2880, 20080402_S2_50mM	K.GPEIITEEVKEEIK.K	1613.86	0.06601	3	3.19	0.35	1443.8
	1369 - 1373, 20080402_S2_50mM	K.FLREANTEK.N	1107.58	0.03679	2	2.41	0.28	610.8
	1963, 20080402_S2_50mM	K.VLGEGDKEDVKEK.N	1445.75	0.04802	2	2.34	0.47	630.9
	2112, 20080402_S2_FT	K.ELEEM*DESDVEK.A	1468.6	0.0571	2	2.25	0.36	223.7
3	psu|PF08_0054 | organism=Plasmodium_falciparum_3D7 | product=heat shock 70 kDa protein | location=MAL8:861481-863514(+) | length=677					130.23		73868.6
	2620, 20080402_S2_25mM	K.NQVARNPENTVFDAK.R	1702.85	0.07292	2	4.68	0.57	1260.2
	2780, 20080402_S2_150mM	K.KLFHPEEISSMVLQK.M	1785.96	0.08012	2	4.28	0.47	892.4
	3038, 20080402_S2_100mM	K.LFHPEEISSMVLQK.M	1657.86	0.07065	3	3.96	0.44	970.5
	2168, 20080402_S2_25mM	K.NQLAGKDEYEAK.Q	1365.66	0.05107	2	3.91	0.52	1562.1
	2826, 20080402_S2_25mM	K.PMIEVTYQGEK.K	1294.63	0.05449	2	3.73	0.43	1519
	2334, 20080402_S2_100mM	K.NQVARNPENTVFDAKR.L	1858.95	0.07572	3	3.68	0.42	984.9
	2521, 20080402_S2_25mM	K.FTESSVQSDMK.H	1258.56	0.04888	2	3.51	0.44	1681.9
	2249, 20080402_S2_25mM	K.FTESSVQSDM*K.H	1274.56	0.04726	2	3.45	0.49	1539.5
	2685, 20080402_S2_25mM	K.SGVDEKPM*IEVTYQGEK.K	1925.92	0.08151	3	3.44	0.42	1011.8
	2102, 20080402_S2_100mM	K.LIERNTTIPAKK.S	1383.83	0.0535	3	3.09	0.4	471.4
	2615, 20080402_S2_100mM	K.FHLDGIPPAPRK.V	1347.75	0.05742	2	2.95	0.49	926.6
	2711, 20080402_S2_50mM	K.GRLSQDEIDRMVNDAEK.Y	1975.95	0.08169	3	2.88	0.2	567.4
	1937, 20080402_S2_25mM	K.SSLEDQKIK.E	1047.57	0.03654	2	2.06	0.16	270.8
4	psu|PFL1880w | organism=Plasmodium_falciparum_3D7 | product=acetyl-CoA synthetase, PfACS11 | location=MAL12:1610352-1612730(+) | length=792					98.24		92034
	2194, 20080402_S2_150mM	K.IVRHVILADYKK.V	1454.88	0.05859	3	4.76	0.4	2484.9
	2896, 20080402_S2_150mM	K.IHLFHLTSTPFSVENK.Q	1869.99	0.06784	3	4.25	0.49	747.8
	2339, 20080402_S2_FT	R.NKFGGCIRTQVM*GSSSMDK.N	2061.95	-0.03631	3	3.69	0.14	799.6
	2207, 20080402_S2_150mM	K.NRNIIPQTEMHDHDFHK.E	2132.01	0.08823	3	3.53	0.53	937.9
	2372, 20080402_S2_50mM	K.NSSNIYRPYNYK.I	1518.73	0.06377	2	3.52	0.45	958.6
	2344, 20080402_S2_FT	R.NKFGGCIRTQVMGSSSM*DK.N	2061.95	-0.03869	3	3.38	0.21	832.3
	3235, 20080402_S2_25mM	K.GTIGGPFANVEFK.V	1336.69	0.05693	2	3.05	0.37	1122.5
	2208, 20080402_S2_50mM	K.EHNPNNAFYDK.L	1348.59	0.05296	3	3.05	0.36	679.3
	3057, 20080402_S2_500mM	K.YKNRNIIPQTEM*HDHDFHK.E	2439.16	0.07462	2	2.83	0.14	431.6
	2434, 20080402_S2_100mM	K.IVRHVILADYK.K	1326.79	0.05308	3	2.51	0.22	728.2
5	psu|PFI1475w | organism=Plasmodium_falciparum_3D7 | product=merozoite surface protein 1, precursor | location=MAL9:1201802-1206964(+) | length=1720					90.21		195604
	2509, 20080402_S2_25mM	K.FSSSNNSVYNVQK.L	1473.7	0.06096	2	4.2	0.51	1541
	3115, 20080402_S2_25mM	K.VPNPLTISTTEMEK.F	1559.8	0.06804	2	4.16	0.32	1131
	3003, 20080402_S2_25mM	K.TLSEVSIQTEDNYANLEK.F	2053.99	0.08648	2	4.14	0.55	1353.1
	2334, 20080402_S2_25mM	R.SNTLPRSNTSSGASPPADASDSDAK.S	2433.11	0.10184	3	3.48	0.25	1039.4
	2635, 20080402_S2_25mM	K.NPPPANSGNTPNTLLDK.N	1749.88	0.07622	2	3.24	0.55	485.2
	2824, 20080402_S2_50mM	K.HISSNEYIIEDSFK.L	1681.81	0.075	2	2.72	0.5	488.9
	2501, 20080402_S2_25mM	K.YYNGESSPLK.T	1157.55	0.04729	2	2.65	0.25	538.2
	3016, 20080402_S2_25mM	K.ALSYLEDYSLRK.G	1457.76	0.06242	2	2.62	0.42	440.6
	1879, 20080402_S2_FT	R.SNTSSGASPPADASDSDAK.S	1764.75	0.06414	2	2.12	0.42	288.4
6	psu|PF11_0062 | organism=Plasmodium_falciparum_3D7 | product=histone H2B | location=MAL11:226066-226419(+) | length=117					88.26		13117.1
	2907, 20080402_S2_150mM	K.SM*NIM*NSFLVDTFEK.I	1807.82	0.08195	2	5.29	0.61	1968.1
	3161, 20080402_S2_200mM	K.SMNIMNSFLVDTFEK.I	1775.83	0.08	2	5.12	0.62	2218.6
	3390, 20080402_S2_100mM	K.SM*NIMNSFLVDTFEK.I	1791.83	0.06271	2	4.22	0.23	1721.2
	2061 - 2068, 20080402_S2_200mM	K.HAVSEGTKAVTKFTSK.-	1690.91	0.06376	3	3.7	0.56	1289.1
	3039, 20080402_S2_100mM	K.SRYDSYGLYIFK.V	1511.75	0.06487	2	3.59	0.34	972.6
	2894, 20080402_S2_500mM	R.EIQTAIRLVLPGELAK.H	1751.04	0.07586	2	3.29	0.12	623.4
	3390, 20080402_S2_100mM	K.SMNIM*NSFLVDTFEK.I	1791.83	0.06271	2	3.25	0.61	1287
	3179, 20080402_S2_500mM	R.DTLSSREIQTAIRLVLPGELAK.H	2410.37	0.12289	3	2.58	0.18	507.3
	2448, 20080402_S2_500mM	R.LVLPGELAK.H	939.587	0.03972	2	2.03	0.18	347.4
7	psu|PFI0875w | organism=Plasmodium_falciparum_3D7 | product=Heat shock protein | location=MAL9:737975-740266(+) | length=652					80.28		72343.1
	2901, 20080402_S2_50mM	K.DRSLLPYEIVNNQGKPNIK.V	2198.19	0.09079	3	5.62	0.53	1798.4
	2732, 20080402_S2_FT	K.DAEDWLNNNSNADSEALK.Q	2005.87	0.08513	2	5.37	0.58	2116.8
	2792 - 2795, 20080402_S2_FT	K.DAGTIAGLNIVR.I	1199.67	0.04875	2	3.44	0.17	1001.5
	2637, 20080402_S2_FT	K.LYGQPGGPSPQPSGDEDVDSDEL.-	2359.02	0.0916	2	3.17	0.61	594.7
	2071, 20080402_S2_100mM	K.KVLDDAKYEK.S	1208.65	0.04546	2	2.67	0.24	1189.3
	2387, 20080402_S2_25mM	R.KFDDQEVVK.D	1107.57	0.04289	2	2.65	0.32	760.6
	2242, 20080402_S2_25mM	K.VLDDAKYEK.S	1080.56	0.04265	2	2.33	0.34	846.1
	3001, 20080402_S2_FT	K.DTTFAPEQISAM*VLEK.M	1795.88	0.07713	2	2.19	0.18	248.3
8	gi|11935049|gb|AAG41947.1|AF304164_1 keratin 1 [Homo sapiens]					80.25		66027
	2317, 20080402_S2_100mM	K.RTNAENEFVTIKK.D	1549.83	0.06516	3	4.75	0.39	2070.5
	2669, 20080402_S2_500mM	K.SLNNQFASFIDK.V	1383.69	0.06071	2	3.36	0.46	1013.3
	2361, 20080402_S2_25mM	K.AQYEDIAQK.S	1065.52	0.04167	2	3.16	0.32	636.7
	2395, 20080402_S2_25mM	K.AEAESLYQSK.Y	1125.54	0.04667	2	3.13	0.41	985.8
	2959, 20080402_S2_50mM	K.NMQDMVEDYRNKYEDEINK.R	2434.06	0.09629	3	2.71	0.18	945.4
	2177, 20080402_S2_FT	K.DVDGAYMTK.V	999.445	0.04082	2	2.66	0.46	505.6
	1935, 20080402_S2_FT	K.DVDGAYM*TK.V	1015.44	0.0339	2	2.18	0.32	428.5
	2284, 20080402_S2_50mM	K.SDQSRLDSELK.N	1277.63	0.05339	2	2.1	0.14	348.8
9	psu|PFB0915w | organism=Plasmodium_falciparum_3D7 | product=liver stage antigen 3 | location=MAL2:796750-801584(+) | length=1558					78.22		175552
	2828, 20080402_S2_FT	K.DVLSSALGM*DEEQMK.T	1668.75	0.07302	2	4.33	0.45	1196.7
	3030, 20080402_S2_FT	K.DVLSSALGMDEEQMK.T	1652.75	0.07231	2	3.99	0.61	1471.8
	2673, 20080402_S2_100mM	K.AQRPKLEEVLLK.E	1423.86	0.0612	2	3.32	0.21	935.5
	2666, 20080402_S2_150mM	K.GLEEDDLEEVDDLK.G	1618.73	0.07158	2	3.23	0.41	1546.4
	2429, 20080402_S2_FT	K.DAVEINDITSK.L	1204.61	0.049	2	3.21	0.44	1198.9
	2828, 20080402_S2_FT	K.DVLSSALGMDEEQM*K.T	1668.75	0.07302	2	2.38	0.57	378.3
	3505, 20080402_S2_25mM	K.GSILDMLK.G	876.486	0.03496	2	2.26	0.17	730.5
	2706, 20080402_S2_25mM	K.GDMELGDMDK.E	1110.44	0.04473	2	2.23	0.27	354.9
10	gi|81175178|sp|P35527|K1C9_HUMAN Keratin, type I cytoskeletal 9 (Cytokeratin-9) (CK-9) (Keratin-9) (K9)					70.34		62091.8
	3120, 20080402_S2_25mM	K.EIETYHNLLEGGQEDFESSGAGK.I	2510.13	0.10989	3	5.66	0.57	2387.5
	2676, 20080402_S2_25mM	K.VQALEEANNDLENK.I	1586.77	0.06805	2	5.59	0.51	3079.2
	3067, 20080402_S2_100mM	K.STMQELNSRLASYLDK.V	1855.92	0.08159	2	4.85	0.5	1491
	2204, 20080402_S2_25mM	R.SGGGGGGGLGSGGSIR.S	1232.6	0.04607	2	4.45	0.43	1757.4
	2713, 20080402_S2_50mM	K.TLNDM*RQEYEQLIAK.N	1867.92	0.0771	3	3.04	0.51	654.1
	2834, 20080402_S2_150mM	K.TLNDMRQEYEQLIAK.N	1851.93	0.06388	3	3.03	0.42	606.6
	2280, 20080402_S2_25mM	K.STMQELNSR.L	1065.5	0.04155	2	2.89	0.33	1075.2
11	psu|PFB0640c | organism=Plasmodium_falciparum_3D7 | product=COPII-coated vesicle component, putative | location=MAL2:568695-573315(-) | length=1460					70.29		165384
	2967, 20080402_S2_25mM	K.MYTSTSNIINNNTMNSNFK.S	2193.99	0.09746	2	5.72	0.59	834.6
	2818, 20080402_S2_25mM	K.QNEEDISGNDEHLLNSSIK.G	2141.99	0.08975	3	3.19	0.25	630.1
	2759, 20080402_S2_50mM	K.THTTNNAVPPPPNVTSSVVTPPMPSNQLNNTR.S	3382.68	0.14609	3	3.13	0.24	513
	3085, 20080402_S2_50mM	K.NLFETNRNYDNFILSK.T	1987.99	0.08526	2	2.64	0.28	520.9
	2490, 20080402_S2_50mM	K.FFRELGEK.T	1025.54	0.0429	2	2.63	0.2	1081.8
	2460, 20080402_S2_50mM	K.NQSISSTANLNYQHDNQFNK.R	2323.07	0.09617	3	2.54	0.36	478.8
	1720 - 1729, 20080402_S2_50mM	K.KQNDNFLK.N	1006.53	0.03377	2	2.21	0.11	449.2
12	psu|PFI1445w | organism=Plasmodium_falciparum_3D7 | product=High molecular weight rhoptry protein-2 | location=MAL9:1175193-1180752(+) | length=1378					70.26		162561
	2859, 20080402_S2_50mM	K.IQVSKIDDINNLNIYEHK.E	2156.13	0.07242	3	4.9	0.43	1159.7
	2665, 20080402_S2_25mM	K.SLYGNNNNNNAGSESDVTLK.S	2110.96	0.09234	2	4.36	0.53	1088.9
	3425, 20080402_S2_25mM	K.LFEQIVDQIK.Y	1232.69	0.04851	2	3.79	0.22	1690.2
	3198, 20080402_S2_25mM	K.NIVSDALTSEEIK.R	1418.74	0.06023	2	3.31	0.51	1285.2
	2208, 20080402_S2_FT	K.GSQNTEGESEVPSDDEINK.T	2034.87	0.09124	2	3.26	0.43	586.5
	2956, 20080402_S2_100mM	K.KVHDFLVLTSQSNENLLPNK.E	2296.23	0.10294	3	3.17	0.4	408
	2838, 20080402_S2_50mM	K.QPYYLMSNVPLNNPKK.V	1905.99	0.07614	3	2.58	0.28	334.7
13	psu|PF14_0649 | organism=Plasmodium_falciparum_3D7 | product=hypothetical protein | location=MAL14:2786244-2794259(-) | length=2558					70.24		295647
	2682, 20080402_S2_50mM	K.HALPNNDFINNKGDDYNDYQYENEYSNK.R	3394.45	0.13027	4	4.85	0.52	1060.7
	2832, 20080402_S2_50mM	K.SYNDQIFKENEQYQYYNSTIK.K	2675.23	0.11399	3	3.95	0.29	507.4
	2667, 20080402_S2_50mM	K.TRQGSYVNTYMDGLK.I	1732.83	0.07963	2	3.69	0.37	577.7
	2487, 20080402_S2_50mM	K.RASGTSNLQDTTTTNLIK.N	1921	0.07736	3	3.61	0.4	668.4
	2889, 20080402_S2_25mM	K.NLINNGLQMNEK.M	1387.7	0.05901	2	3.48	0.44	896.9
	2652, 20080402_S2_100mM	K.NNLMLPNNNNNNINNMSNMNGHINNSHLSNK.K	3505.59	0.15957	4	3.39	0.17	727.9
	3058, 20080402_S2_25mM	K.NSFSDEEEELMK.V	1457.61	0.06291	2	2.65	0.4	867.7
14	psu|PF13_0262 | organism=Plasmodium_falciparum_3D7 | product=lysine--tRNA ligase | location=MAL13:2002293-2004281(-) | length=583					70.23		67547.8
	3137, 20080402_S2_25mM	K.VTNTILEQPFDSNETIEK.M	2078.03	0.09355	2	4.53	0.46	1319.3
	3207, 20080402_S2_100mM	K.PFFIVEHPQIMSPLAK.Y	1854	0.07932	3	3.79	0.52	622.8
	3094, 20080402_S2_100mM	K.LLDQLASHFIENK.Y	1527.82	0.06272	3	3.23	0.35	559.7
	3414, 20080402_S2_25mM	K.DVILFPTMRPAN.-	1373.72	0.05718	2	2.78	0.5	804.6
	2564, 20080402_S2_100mM	K.IQVLANYSFHNHEK.G	1699.86	0.06235	3	2.64	0.27	238.8
	1207 - 1215, 20080402_S2_50mM	R.IMRVSASGQK.L	1076.59	0.03722	2	2.41	0.37	205.5
	2870, 20080402_S2_100mM	K.IRRGDIVGIVGFPGK.S	1583.94	0.06731	2	2.14	0.42	157.7
15	psu|PFC0120w | organism=Plasmodium_falciparum_3D7 | product=Cytoadherence linked asexual protein, 3.2 | location=MAL3:132097-137339(+) | length=1417					70.23		167134
	3359, 20080402_S2_25mM	K.SALEELNNVFTNK.E	1478.75	0.06229	3	4.52	0.5	1345.8
	2351, 20080402_S2_50mM	K.YHNIYNINNK.L	1292.64	0.05125	3	3.03	0.19	1113.6
	1971, 20080402_S2_25mM	K.KQTSTYIDTEK.M	1313.66	0.04472	2	2.88	0.33	1060.3
	2549, 20080402_S2_50mM	R.RYDMENAFK.N	1173.54	0.04912	2	2.49	0.43	1249.3
	2666, 20080402_S2_FT	K.DSNLLNNITK.C	1131.6	0.04815	2	2.47	0.41	492.9
	2170, 20080402_S2_25mM	K.SM*IGNDELHK.N	1159.54	0.04393	2	2.43	0.19	351.5
	2335, 20080402_S2_25mM	K.QTSTYIDTEK.M	1185.56	0.04815	2	2.11	0.38	273.9
16	psu|PFI0265c | organism=Plasmodium_falciparum_3D7 | product=RhopH3 | location=MAL9:270738-274787(-) | length=897					60.34		104789
	2162, 20080402_S2_FT	K.STSAASTSDEISGSEGPSTESTSTGNQGEDK.T	3004.26	0.1312	3	6.75	0.71	2738.8
	2845, 20080402_S2_25mM	K.EMEELEEAEGTSNLK.K	1708.76	0.07427	2	4.94	0.53	2556
	3154, 20080402_S2_25mM	K.VFLSSVGSQMTAIK.N	1467.79	0.06096	2	4.27	0.58	2108.1
	3395, 20080402_S2_100mM	K.PQSVWNVPIFDIYKPK.N	1931.04	0.07792	3	2.93	0.5	610.5
	2375, 20080402_S2_25mM	K.YQLNKEEYK.V	1214.61	0.03449	3	2.62	0.27	648.5
	2636, 20080402_S2_100mM	K.QHSAHFLDAIAEK.D	1466.74	0.06316	2	2.39	0.39	274.4
17	psu|PF07_0087 | organism=Plasmodium_falciparum_3D7 | product=hypothetical protein, conserved | location=MAL7:971810-972544(+) | length=244					60.29		29231.4
	3081, 20080402_S2_100mM	K.DYNSTQKLDDIYFNITK.D	2078.01	0.09282	2	5.14	0.55	1937.9
	2806, 20080402_S2_150mM	K.LLSREISLLEEPLNENSDSHNMSNKK.N	2997.49	0.12513	5	4.29	0.39	2120.7
	3126, 20080402_S2_50mM	K.DISEGNVNGINFFK.Q	1553.76	0.06291	2	4.04	0.5	1606.9
	3030, 20080402_S2_25mM	R.EISLLEEPLNENSDSHNMSNKK.N	2528.19	0.11136	3	3.81	0.45	797.6
	2785, 20080402_S2_150mM	K.LLSREISLLEEPLNENSDSHNM*SNKK.N	3013.49	0.12147	5	3.58	0.28	1607.8
	3142, 20080402_S2_25mM	R.EISLLEEPLNENSDSHNMSNK.K	2400.1	0.10282	3	2.85	0.29	404.4
18	psu|PF11_0111 | organism=Plasmodium_falciparum_3D7 | product=asparagine-rich antigen | location=MAL11:414797-419556(+) | length=1483					60.27		173818
	2385, 20080402_S2_50mM	K.NNNTNRNFNYNNNFANNTK.N	2288.02	0.09732	3	5.41	0.4	1124.3
	2442, 20080402_S2_25mM	K.NMNNLESNNMSGNK.N	1566.66	0.06512	2	4.71	0.53	1147.2
	2409, 20080402_S2_100mM	K.GSYLNNNQQVGGSNVHMNHQQNNMLNDK.M	3155.41	0.13075	4	4.15	0.37	652.8
	2297, 20080402_S2_100mM	K.KLSHLNNNTTNNNNINEFNK.D	2343.14	0.09902	4	3.52	0.26	830.7
	2027, 20080402_S2_50mM	K.QSIADNNNNNNNNNNNINNTQSGTEQRKK.L	3272.5	0.10122	4	3.47	0.11	497.3
	2010, 20080402_S2_FT	K.TTDETENNNVENNEANGDSNANAASGK.S	2780.15	0.10398	3	3.18	0.54	848.7
19	psu|PF10_0115 | organism=Plasmodium_falciparum_3D7 | product=QF122 antigen | location=MAL10:455397-458816(+) | length=1139					60.25		131545
	2224, 20080402_S2_25mM	K.NNNNNNNIISNNNNNNNNNSDVKK.D	2714.22	0.11313	3	5.04	0.46	587.4
	3274, 20080402_S2_25mM	K.NLDSEFVPFEEK.E	1453.68	0.06157	2	3.58	0.59	884.9
	2579, 20080402_S2_25mM	K.ATTSSILEEKPVNK.N	1516.82	0.06315	2	3.24	0.39	964.2
	2413, 20080402_S2_100mM	K.TSHVAQIYGHEDNIHLAK.D	2033.02	0.08377	3	3.08	0.44	708.9
	1059 - 1061, 20080402_S2_100mM	K.KIYIHGTQK.T	1087.63	0.0371	2	2.57	0.26	638
	2408, 20080402_S2_25mM	K.GVYINTNDEK.A	1152.55	0.04497	2	2.56	0.39	982.2
20	psu|PF14_0102 | organism=Plasmodium_falciparum_3D7 | product=rhoptry-associated protein 1, RAP1 | location=MAL14:420442-422790(+) | length=782					60.24		89996.4
	3165, 20080402_S2_500mM	K.NTLTPLEELYPTNVNLFNYK.Y	2383.22	0.10844	2	4.76	0.5	1481.8
	3013, 20080402_S2_500mM	K.YSLNNMEENINILKNEGDLVAQKEEFEYDENMEK.A	4092.87	0.17323	4	4.38	0.39	817.8
	2358, 20080402_S2_FT	K.SSVDDGNINLTDTSTSNK.S	1867.85	0.07706	3	4.15	0.56	808.5
	3043, 20080402_S2_50mM	K.TFSGIGFNLTEK.E	1313.67	0.05425	2	3.14	0.51	1282.1
	2418, 20080402_S2_100mM	K.KRESMISTTFEQQK.E	1712.86	0.07132	3	2.68	0.23	403.9
	2616 - 2620, 20080402_S2_150mM	R.SASAAAILEEDDSKDDMEFK.A	2171.96	0.09574	3	2.51	0.2	526.8
21	psu|PFI0755c | organism=Plasmodium_falciparum_3D7 | product=6-phosphofructokinase, putative | location=MAL9:650576-654832(-) | length=1418					60.24		159351
	2697, 20080402_S2_100mM	K.EHGHSASLNDDLSPLQYER.T	2168	0.09007	3	4.49	0.52	1466.8
	2719, 20080402_S2_50mM	K.SNTSDVLSSEPVNQGFYEQHASSYK.S	2774.25	0.12515	3	3.67	0.48	488.1
	2822, 20080402_S2_50mM	K.NLHNLPMLNVK.D	1292.71	0.05497	2	3.42	0.42	987.1
	2929, 20080402_S2_50mM	K.YVNQGGLELTGNSPEHSLFDK.E	2305.11	0.09684	3	3.31	0.38	566
	2523, 20080402_S2_25mM	K.QYISNDPYTQK.Q	1356.64	0.0562	2	3.11	0.25	521.3
	2614, 20080402_S2_100mM	K.EHGHSASLNDDLSPLQYERTK.Y	2397.14	0.10233	3	2.91	0.39	429.8
22	psu|PFL1170w | organism=Plasmodium_falciparum_3D7 | product=polyadenylate-binding protein, putative | location=MAL12:988620-991247(+) | length=875					60.24		97169.2
	2559, 20080402_S2_25mM	K.NPQQMQQVPQGNNFK.F	1757.84	0.0739	2	4.74	0.63	977.9
	2264, 20080402_S2_25mM	K.QQNAASQANQMNHQAQPQGAQAQQK.N	2705.26	0.11429	3	4.19	0.5	836.3
	2313, 20080402_S2_500mM	K.SYGFVHYEDEESAKEAIEK.V	2231.01	0.10861	3	4.13	0.5	800.7
	1371, 20080402_S2_25mM	K.QQNAASQANQM*NHQAQPQGAQAQQK.N	2721.25	0.09305	3	2.68	0.26	324.9
	2467, 20080402_S2_50mM	K.HQGVNLYIK.N	1071.59	0.044	2	2.53	0.23	622.3
	3087, 20080402_S2_25mM	K.NVYVGPFIK.K	1036.58	0.04326	2	2.24	0.35	487
23	gi|7669492|ref|NP_002037.2| glyceraldehyde-3-phosphate dehydrogenase [Homo sapiens]					58.28		36030.4
	2677, 20080402_S2_150mM	K.LWRDGRGALQNIIPASTGAAK.A	2195.2	0.09561	3	5.56	0.54	999.5
	2815, 20080402_S2_150mM	K.RVIISAPSADAPMFVMGVNHEK.Y	2369.21	0.09867	3	5.51	0.68	2025.6
	2960, 20080402_S2_25mM	R.DGRGALQNIIPASTGAAK.A	1739.94	0.07121	2	3.94	0.34	922.6
	2652, 20080402_S2_150mM	K.RVIISAPSADAPM*FVMGVNHEK.Y	2385.21	0.10609	3	3.6	0.42	723
	2645, 20080402_S2_150mM	K.RVIISAPSADAPMFVM*GVNHEK.Y	2385.21	0.10444	3	3.42	0.12	1276.5
	3122, 20080402_S2_100mM	K.LVINGNPITIFQERDPSK.I	2041.11	0.08853	3	2.51	0.36	410.5
24	psu|PF08_0081 | organism=Plasmodium_falciparum_3D7 | product=hypothetical protein, conserved | location=MAL8:661275-663093(-) | length=577					50.28		67034.2
	2219, 20080402_S2_25mM	K.RQQQDDEDQAQAQQEQQEKEEQEK.Q	2973.31	0.11781	4	5.64	0.41	2684.2
	3056, 20080402_S2_25mM	K.DMMNNMNNMNMMK.N	1618.6	0.06999	2	3.86	0.53	1603.5
	3185, 20080402_S2_25mM	K.IPPQVFDYPIEK.L	1445.77	0.06047	2	2.95	0.11	548.5
	3452, 20080402_S2_25mM	K.SSLPFLPIEPK.K	1227.7	0.0523	2	2.8	0.38	567.4
	2274, 20080402_S2_25mM	K.NDFQQQYK.N	1070.49	0.04168	2	2.6	0.47	918.7
25	psu|PF11_0061 | organism=Plasmodium_falciparum_3D7 | product=histone H4, putative | location=MAL11:221819-222130(-) | length=103					50.27		11448.4
	3225, 20080402_S2_150mM	K.VFLENVIKDSIMYTEHAK.R	2137.1	0.09287	3	5.24	0.59	1712
	3001, 20080402_S2_500mM	K.VFLENVIKDSIM*YTEHAK.R	2153.09	0.09666	3	4.53	0.53	1767.5
	3061, 20080402_S2_150mM	K.TVTAMDIVYSLK.R	1340.71	0.05767	2	3.13	0.58	990.1
	3542, 20080402_S2_25mM	K.RISGLIYEEIRGVLK.V	1746.03	0.07456	3	2.88	0.25	783.6
	2467 - 2469, 20080402_S2_500mM	K.RISGLIYEEIR.G	1348.76	0.0493	2	2.83	0.25	762.9
26	psu|MAL7P1.125 | organism=Plasmodium_falciparum_3D7 | product=hypothetical protein, conserved | location=MAL7:1031142-1033784(+) | length=880					50.24		101074
	2494, 20080402_S2_25mM	K.TNDNINSNMNNIK.E	1491.69	0.06035	2	4.3	0.39	1299.3
	2458, 20080402_S2_25mM	K.TVYESQNETISNTDAK.S	1799.83	0.07731	2	4.26	0.64	1646.4
	3049, 20080402_S2_25mM	K.INMMNNISDLK.K	1292.63	0.054	2	3.89	0.3	1720.4
	2822, 20080402_S2_100mM	K.RKADYIDGAFEGLTK.R	1683.87	0.07065	3	3.84	0.31	987.8
	2225, 20080402_S2_25mM	K.YGEDVTPK.V	908.436	0.03533	2	2.77	0.51	1115.5
27	psu|PFL1070c | organism=Plasmodium_falciparum_3D7 | product=endoplasmin homolog precursor, putative | location=MAL12:883559-886024(-) | length=821					50.22		94958.6
	3221, 20080402_S2_25mM	K.VDLINNLGTIAK.S	1270.74	0.0523	2	3.74	0.4	1170.7
	2163, 20080402_S2_FT	K.DNNVDNESNDKSDEL.-	1707.69	0.07353	2	3.74	0.55	1502.7
	3304, 20080402_S2_25mM	K.NILSITDTGIGMTK.V	1463.78	0.0601	2	3.63	0.15	1769
	3639, 20080402_S2_25mM	K.ALIDVISDTLK.N	1187.69	0.04985	2	3.12	0.52	1683.3
	3186, 20080402_S2_25mM	K.SGTSNFLEAISK.S	1253.64	0.05144	2	3.11	0.47	1073.7
28	psu|PF13_0141 | organism=Plasmodium_falciparum_3D7 | product=L-lactate dehydrogenase | location=MAL13:1041358-1042308(+) | length=316					50.21		34086
	3733, 20080402_S2_25mM	K.NLGDVVLFDIVK.N	1331.76	0.05791	2	4.27	0.57	1489.7
	2353, 20080402_S2_50mM	K.AKFDEAIAETKR.M	1378.73	0.05729	3	4.17	0.4	891.9
	2064, 20080402_S2_50mM	R.DVNAHIVGAHGNK.M	1331.68	0.04607	2	3.86	0.52	1040.6
	3054, 20080402_S2_100mM	K.IIGLGGVLDTSRLK.Y	1441.87	0.06254	2	3.49	0.41	1142.2
	2551, 20080402_S2_25mM	K.FDEAIAETK.R	1023.5	0.04234	2	2.57	0.18	1481.4
29	psu|PF10_0047 | organism=Plasmodium_falciparum_3D7 | product=RNA binding protein, putative | location=MAL10:207001-209643(-) | length=880					50.19		106233
	2000, 20080402_S2_150mM	K.ARYERENHSTNNNNYNNNYINK.D	2742.24	0.10367	3	3.75	0.5	474.4
	2182, 20080402_S2_100mM	K.RGNVYDRNNEDNVYEK.K	1984.91	0.079	4	3.72	0.41	1307.3
	3056, 20080402_S2_50mM	K.FGIIEFYNHENAK.D	1581.77	0.06528	3	2.82	0.34	587.5
	2120, 20080402_S2_FT	K.DIDEDNYNNEETK.N	1598.65	0.04497	2	2.61	0.53	526.1
	2618, 20080402_S2_FT	K.DAINILNGK.S	957.536	0.03923	2	2.21	0.25	623.8
30	psu|PFB0525w | organism=Plasmodium_falciparum_3D7 | product=asparagine -- tRNA ligase, putative | location=MAL2:475242-477074(+) | length=610					50.18		70453.6
	2439, 20080402_S2_25mM	K.AQEFQVENEK.D	1221.57	0.049	2	3.31	0.3	921.9
	2582, 20080402_S2_50mM	K.IGEVIGGSQREDNLERLDK.M	2128.1	0.07193	3	3.18	0.27	750.7
	2128, 20080402_S2_50mM	K.EKREDILNEK.N	1273.67	0.04534	2	3.17	0.3	556.1
	2484, 20080402_S2_50mM	K.KPVIVYNYPK.D	1220.7	0.05069	3	2.96	0.31	1066.6
	2247, 20080402_S2_25mM	K.REDILNEK.N	1016.54	0.04076	2	2.7	0.17	962.8
31	psu|PFI1505c | organism=Plasmodium_falciparum_3D7 | product=hypothetical protein, conserved | location=MAL9:1248856-1251591(-) | length=911					50.17		107385
	2746, 20080402_S2_25mM	K.NITDIENYQK.S	1237.61	0.05095	2	3.29	0.35	771.8
	2861, 20080402_S2_25mM	K.NSDNNNFTFYEK.I	1492.63	0.06377	2	3.22	0.43	502.3
	2613, 20080402_S2_25mM	K.ENINNVTNDPIK.K	1370.69	0.05718	2	2.91	0.19	736.4
	2799, 20080402_S2_25mM	K.EQNYNISSSNIIK.H	1509.75	0.06548	2	2.66	0.36	791.9
	3297, 20080402_S2_25mM	R.NLLFTPVSAYK.N	1252.69	0.05254	2	2.6	0.2	429.6
32	psu|PFL2120w | organism=Plasmodium_falciparum_3D7 | product=hypothetical protein, conserved | location=MAL12:1847666-1852145(+) | length=1296					40.33		154804
	2534, 20080402_S2_100mM	K.NNEHMENKEDLNNISDHLQNVK.N	2635.22	0.11625	3	6.64	0.51	1797.2
	2546, 20080402_S2_25mM	K.NILNNNNNNNNANLDK.S	1812.86	0.07866	2	4.3	0.46	825.6
	2259, 20080402_S2_100mM	K.NLDTSTHFEKREDMEQHDEK.M	2489.1	0.10947	3	3.28	0.26	761.5
	3383, 20080402_S2_25mM	K.GYLLNLMDDK.N	1181.59	0.05009	2	3.25	0.45	1380.1
33	psu|MAL7P1.176 | organism=Plasmodium_falciparum_3D7 | product=erythrocyte binding antigen | location=MAL7:1413431-1417944(+) | length=1462					40.33		169804
	2684, 20080402_S2_25mM	K.EHTSNSDNVQQSGGIVNMNVEK.E	2387.09	0.103	3	6.37	0.53	2077.1
	2320 - 2323, 20080402_S2_FT	K.DTLENPSSSLDEGK.A	1491.68	0.05864	2	4.15	0.54	1209.4
	2167, 20080402_S2_150mM	K.HGFHTMNNLHGDGVSER.S	1907.86	0.07401	3	4.14	0.53	1344.9
	2515, 20080402_S2_25mM	K.SVLNGNDNTIK.E	1174.61	0.04741	2	2.56	0.17	519.5
34	psu|PF11_0465 | organism=Plasmodium_falciparum_3D7 | product=dynamin-like protein | location=MAL11:1800541-1803547(-) | length=837					40.27		96313
	2549, 20080402_S2_25mM	K.RQQSNISNSNQDTLLSTSSK.Y	2208.09	0.09146	3	5.42	0.55	1725.6
	2300, 20080402_S2_150mM	K.EREHLNNQLEILKK.A	1763.98	0.07321	3	4.9	0.36	1458.2
	2966, 20080402_S2_25mM	K.YYSNMMSDQEYNITGK.A	1943.81	0.08342	2	4.9	0.59	1133.2
	2590, 20080402_S2_100mM	K.EREHLNNQLEILK.K	1635.88	0.07004	3	3.68	0.19	674.8
35	psu|PF10_0268 | organism=Plasmodium_falciparum_3D7 | product=merozoite capping protein 1 | location=MAL10:1140587-1142600(-) | length=393					40.27		43903.2
	3107, 20080402_S2_25mM	K.YVVYGLSADTAEDQLK.W	1771.87	0.07866	2	4.98	0.66	2330.2
	2730, 20080402_S2_100mM	K.HKENNEGIVVFTYPK.A	1774.91	0.07389	3	3.7	0.39	2014
	3175, 20080402_S2_25mM	K.ENNEGIVVFTYPK.A	1509.76	0.06353	2	3.41	0.33	1193.2
	2460, 20080402_S2_150mM	K.LLGLTNEEDK.T	1131.59	0.03985	2	2.15	0.39	363.7
36	psu|MAL7P1.12 | organism=Plasmodium_falciparum_3D7 | product=erythrocyte membrane-associated antigen | location=MAL7:190978-197882(+) | length=2283					40.26		263013
	2895, 20080402_S2_50mM	K.NVGHMGATQGTIMNNNMFLNANNAK.Y	2662.23	0.11039	3	5.19	0.37	1305.9
	2233, 20080402_S2_25mM	K.NNEGPNSSFNETK.L	1437.62	0.05852	2	3.8	0.5	825.5
	2660, 20080402_S2_100mM	K.HNSFHNNNNNDLNQINNFGIK.K	2468.15	0.10903	4	3.11	0.18	873.1
	2118, 20080402_S2_25mM	R.SSSNMFTK.H	901.408	0.03496	2	2.27	0.13	212.3
37	psu|PFL1415w | organism=Plasmodium_falciparum_3D7 | product=hypothetical protein, conserved | location=MAL12:1204981-1207953(+) | length=990					40.25		117408
	2803, 20080402_S2_FT	K.DNLIMNNSSVNDNLLNNDDK.Y	2262.03	0.10064	2	5.06	0.65	1490.6
	3178, 20080402_S2_25mM	K.VGMQDIVNNISNK.I	1431.73	0.05962	2	4.11	0.37	1476.9
	2328, 20080402_S2_100mM	K.HTNILKDDITK.N	1297.71	0.05242	2	3.31	0.56	462.4
	3190, 20080402_S2_50mM	K.YSWWFTNK.N	1131.53	0.03313	2	2.06	0.18	407.3
38	psu|PFE1305c | organism=Plasmodium_falciparum_3D7 | product=hypothetical protein, conserved | location=MAL5:1081553-1084026(-) | length=532					40.23		61702.5
	2590, 20080402_S2_50mM	K.NNIGGRSNINDTLQQINNNK.N	2227.12	0.0925	3	4.56	0.47	1092.7
	1967, 20080402_S2_150mM	K.IKGDHNFINNEHK.S	1565.78	0.06064	3	3.16	0.38	797.5
	3045, 20080402_S2_25mM	K.DFNNNDDIFYK.N	1404.61	0.06023	2	2.97	0.31	812.6
	1668 - 1672, 20080402_S2_25mM	K.NNTSINNNIDK.N	1246.6	0.0455	2	2.78	0.35	612.2
39	psu|PF10_0323 | organism=Plasmodium_falciparum_3D7 | product=early transcribed membrane protein 10.2, etramp 10.2 | location=MAL10:1335220-1336287(+) | length=355					40.23		38902
	2617, 20080402_S2_FT	K.DTSTNDMDPLNPYGSSK.R	1841.79	0.07394	3	4.53	0.35	1915.1
	3539, 20080402_S2_25mM	K.FNDNDLLLAAESLK.E	1562.81	0.06841	2	3.44	0.44	1791.6
	2560, 20080402_S2_25mM	K.DAESSTGQIPTPTESSHGISDGKK.D	2429.14	0.10336	3	3.25	0.4	614.3
	2539, 20080402_S2_25mM	K.ELNPKYDENTQGNDSFK.N	1998.9	0.08152	3	2.74	0.33	177.3
40	psu|PFB0680w | organism=Plasmodium_falciparum_3D7 | product=hypothetical protein | location=MAL2:610087-615372(+) | length=951					40.22		112418
	2281, 20080402_S2_100mM	K.SDLHRQNELNLQSGKNEQDINK.N	2580.28	0.1135	3	4.47	0.36	1386.8
	2592, 20080402_S2_100mM	K.HYNFPEYNKLEEEK.I	1839.85	0.07749	3	4.05	0.47	1731
	3491, 20080402_S2_25mM	K.VLYNEILFENIK.I	1494.82	0.05877	2	3.68	0.3	1360.5
	1936, 20080402_S2_25mM	K.EIENVTNANK.E	1131.56	0.03972	2	2.82	0.31	660.2
41	psu|PF13_0272 | organism=Plasmodium_falciparum_3D7 | product=thioredoxin-related protein, putative | location=MAL13:2089696-2090668(-) | length=208					40.22		23972.4
	2728, 20080402_S2_50mM	K.INVAKIDVTLNSK.T	1414.83	0.059	2	4.27	0.6	2156.4
	3454, 20080402_S2_50mM	K.IEGFPTLLYFK.N	1327.73	0.05511	2	3.5	0.4	857
	2228, 20080402_S2_100mM	K.NHDRSLEAFK.N	1216.61	0.04693	2	3.15	0.33	741
	2661, 20080402_S2_500mM	K.TWAQLATELK.G	1160.63	0.04998	2	2.8	0.31	756.6
42	psu|MAL8P1.203 | organism=Plasmodium_falciparum_3D7 | product=hypothetical protein, conserved | location=MAL8:315166-319852(-) | length=1471					40.2		173295
	2446, 20080402_S2_100mM	K.VHHEIDDNGYIINSRDDAVNNK.D	2538.2	0.11074	4	3.99	0.43	1704.5
	2625, 20080402_S2_50mM	K.NNYNENNDILRGAGQNDMPNNMHNISQK.G	3215.43	0.14297	4	3.61	0.5	1013.2
	2026, 20080402_S2_50mM	K.NNINRNNNNYNGNINK.N	1889.9	0.05918	3	3.39	0.37	1346.2
	2764, 20080402_S2_25mM	K.SLSQQIYIDK.N	1194.64	0.04278	2	2.94	0.27	728.9
43	psu|MAL13P1.237 | organism=Plasmodium_falciparum_3D7 | product=hypothetical protein, conserved | location=MAL13:1894314-1895693(-) | length=372					40.2		42133.2
	2411, 20080402_S2_100mM	K.GSRISPGYVSFHEK.T	1563.79	0.06644	3	3.89	0.31	1183
	2473, 20080402_S2_25mM	K.QNNVDENEFPNSK.V	1534.68	0.06291	2	3.47	0.37	1013.8
	1729 - 1735, 20080402_S2_25mM	K.AVNENGEKPDEEVK.S	1557.74	0.05668	2	2.87	0.37	519.7
	1956 - 1958, 20080402_S2_100mM	K.HPNASKLDVAK.A	1179.65	0.03777	2	2.17	0.26	170
44	psu|PF10_0086 | organism=Plasmodium_falciparum_3D7 | product=adenylate kinase, putative | location=MAL10:369199-370225(-) | length=242					40.2		27593.6
	2703, 20080402_S2_150mM	K.RLTVFKSETSPLISYYK.N	2032.11	0.08743	3	3.93	0.56	1121
	3326, 20080402_S2_25mM	K.NLLINLDATQPANDLEK.K	1881.99	0.07608	3	3.41	0.34	784.1
	3482, 20080402_S2_25mM	K.LVDDQMVLSLVDEK.L	1603.82	0.07158	2	3.2	0.37	781.3
	2931, 20080402_S2_25mM	K.SETSPLISYYK.N	1287.65	0.05363	2	3.01	0.5	790.1
45	psu|PF13_0214 | organism=Plasmodium_falciparum_3D7 | product=elongation factor 1-gamma, putative | location=MAL13:1549043-1550591(+) | length=434					40.19		50428.3
	2558, 20080402_S2_50mM	K.QGNNKKDDNNNNNNNDADNQHADLLSDDLAEK.K	3567.56	0.15785	4	3.14	0.25	576.8
	3221, 20080402_S2_100mM	K.DLLNNAMPHFWK.T	1485.73	0.06524	2	3.12	0.45	484.4
	1422, 20080402_S2_25mM	K.KLDINNTQDK.K	1188.62	0.03362	2	2.6	0.28	707.9
	2373, 20080402_S2_FT	K.YVFACDQNK.K	1087.49	0.03789	2	2.2	0.25	555.8
46	psu|PF10_0213 | organism=Plasmodium_falciparum_3D7 | product=10b antigen, putative | location=MAL10:905471-912343(-) | length=2290					40.19		267221
	2157, 20080402_S2_25mM	K.NNNNNINITNK.D	1272.63	0.04802	2	3.76	0.38	1193.9
	1637 - 1641, 20080402_S2_25mM	K.NNNNDSNNNNDNNNNNIMNENKK.D	2676.1	0.09799	3	3.6	0.46	439.1
	2827, 20080402_S2_25mM	K.ANIEITNFNNANK.S	1462.73	0.06267	2	3.46	0.43	794.7
	1342, 20080402_S2_25mM	K.NNDTTYISK.D	1055.5	0.03679	2	2.67	0.33	713.1
47	psu|MAL13P1.96 | organism=Plasmodium_falciparum_3D7 | product=chromosome segregation protein, putative | location=MAL13:760527-764340(-) | length=1218					40.19		142970
	3322, 20080402_S2_50mM	K.NINLFLLNYEK.Y	1380.75	0.05656	2	3.74	0.38	1407.1
	2995, 20080402_S2_25mM	K.KLENTLLDLQK.D	1314.76	0.05363	2	3.27	0.2	643.6
	1253 - 1259, 20080402_S2_50mM	K.KIQALQNEQNK.L	1313.72	0.04538	2	3.17	0.35	1305
	2646, 20080402_S2_150mM	K.KYTPYDFENFRHDVIQK.K	2200.08	0.09762	3	2.71	0.17	513.4
48	psu|PFE0450w | organism=Plasmodium_falciparum_3D7 | product=chromosome condensation protein, putative | location=MAL5:381077-386203(+) | length=1708					40.19		201542
	2281, 20080402_S2_25mM	K.TNNIANNTLNK.K	1216.63	0.04448	2	3.73	0.31	1219
	2247, 20080402_S2_100mM	K.KLNIEDENIKK.E	1343.75	0.05432	3	3.25	0.3	575.5
	2450, 20080402_S2_25mM	K.MNTIYSNEEK.K	1228.55	0.04814	2	3.07	0.39	709.5
	2412, 20080402_S2_100mM	K.STLYHLHMDK.N	1244.61	0.05108	2	2.67	0.4	708.8
49	psu|PF11_0055 | organism=Plasmodium_falciparum_3D7 | product=hypothetical protein | location=MAL11:196768-198356(+) | length=424					40.18		49234.9
	2933, 20080402_S2_100mM	K.SSNTHHFLIYPINPMPK.F	1996.01	0.08359	3	3.64	0.11	966.2
	2982, 20080402_S2_50mM	K.KPNYVLNALSNSFNK.K	1708.9	0.07102	3	3.22	0.41	1058.4
	3092, 20080402_S2_25mM	K.GQTLPEFIQDPNAAK.A	1628.83	0.07256	2	3.19	0.43	664.1
	3444, 20080402_S2_50mM	K.VFAVLFFK.K	970.576	0.03874	2	2.15	0.15	530.4
50	psu|PFI0235w | organism=Plasmodium_falciparum_3D7 | product=replication factor A-related protein, putative | location=MAL9:222269-224154(+) | length=484					40.16		56199.5
	3553, 20080402_S2_25mM	K.ETPFTADLIGIVK.H	1403.78	0.06096	2	3.21	0.43	745.7
	2692, 20080402_S2_25mM	K.MENLNDELK.A	1105.52	0.04411	2	2.85	0.26	837.5
	2069, 20080402_S2_50mM	K.HIGTVSNLK.T	968.552	0.03612	2	2.37	0.36	742.2
	2728, 20080402_S2_25mM	K.NGTFGVTSSIEK.M	1239.62	0.05132	2	2.29	0.18	909
51	psu|PF07_0016 | organism=Plasmodium_falciparum_3D7 | product=hypothetical protein, conserved | location=MAL7:253048-258627(+) | length=1859					38.18		218242
	2813, 20080402_S2_25mM	K.NDGVINDGVINDGVK.N	1528.76	0.06609	2	3.67	0.52	1413.4
	2357, 20080402_S2_25mM	K.EYNTTNTSDQLK.M	1413.65	0.05718	2	3.07	0.51	512.4
	2275, 20080402_S2_25mM	E.NDGVINDGVK.N	1030.52	0.04094	2	2.66	0.4	443.1
	1122, 20080402_S2_25mM	K.KNENFDVQK.K	1121.56	0.02862	2	2.15	0.1	570.8
52	psu|PF13_0322 | organism=Plasmodium_falciparum_3D7 | product=falcilysin | location=MAL13:2431676-2435257(+) | length=1193					34.15		138775
	3037, 20080402_S2_25mM	K.EITNLTYEEFK.E	1386.68	0.05889	2	2.99	0.33	869.7
	2140, 20080402_S2_50mM	K.RIENFNEQEK.E	1306.64	0.05112	3	2.84	0.19	1034.8
	2476, 20080402_S2_50mM	K.HLFVNSNESLK.N	1287.67	0.05437	2	2.84	0.4	799.6
	3431, 20080402_S2_25mM	K.YLNIVKNKIK.N	1232.77	-0.03206	2	2.43	0.29	1449.1
53	psu|PFF0860c | organism=Plasmodium_falciparum_3D7 | product=histone h2a | location=MAL6:748413-748811(-) | length=132					30.27		14113.7
	3377 - 3381, 20080402_S2_FT	K.FLAGVTFASGGVLPNIHNVLLPK.K	2364.34	0.0994	3	4.76	0.5	902.4
	2652, 20080402_S2_500mM	K.AGLQFPVGRIGRYLK.K	1674.98	0.07041	3	2.96	0.28	395.9
	3168, 20080402_S2_150mM	K.FLAGVTFASGGVLPNIHNVLLPKK.S	2492.44	0.10239	3	2.71	0.26	436.2
54	psu|PFE0060w | organism=Plasmodium_falciparum_3D7 | product=hypothetical protein | location=MAL5:64065-65489(+) | length=408					30.26		48690.3
	1930, 20080402_S2_150mM	K.HEENHKPQMVGQAPPEK.E	1955.94	0.07431	3	4.18	0.53	1591.3
	2012, 20080402_S2_100mM	K.NHEESNANMNNHNSFNDK.S	2115.85	0.07853	3	4.13	0.47	1114.4
	2118, 20080402_S2_500mM	K.HEEVHKPEEFHKPEEFHK.H	2313.1	0.10397	3	2.72	0.47	596.6
55	psu|PFD0240c | organism=Plasmodium_falciparum_3D7 | product=pfs45-48 related protein, putative | location=MAL4:273709-274845(-) | length=378					30.25		43060.6
	2633, 20080402_S2_25mM	K.GGNVSEAQADEYLNK.A	1594.73	0.0684	2	4.97	0.56	2155.3
	2514, 20080402_S2_25mM	K.FFNDQADNTTK.L	1300.58	0.05327	2	3.76	0.45	965.6
	2932, 20080402_S2_25mM	K.TLIPGYASYTNK.H	1327.69	0.05657	2	2.54	0.46	490.9
56	psu|MAL13P1.336 | organism=Plasmodium_falciparum_3D7 | product=hypothetical protein, conserved | location=MAL13:2671924-2674300(+) | length=685					30.24		78524.6
	2689, 20080402_S2_50mM	K.KVEDNVNVFNSGFDRGGK.T	1981.97	0.08322	3	4.72	0.55	1346.3
	1370, 20080402_S2_25mM	K.SINSMDVKK.T	1021.53	0.03545	2	2.52	0.33	361.5
	1107, 20080402_S2_25mM	K.NLGQNNNEGNTNMK.H	1547.69	0.05302	2	2.3	0.51	475
57	psu|PFB0595w | organism=Plasmodium_falciparum_3D7 | product=heat shock 40 kDa protein, putative | location=MAL2:537789-539420(+) | length=328					30.23		37332.9
	3184, 20080402_S2_25mM	K.NIAEAYDVLADEEK.R	1579.75	0.06657	2	4.7	0.62	2916.5
	2712, 20080402_S2_25mM	K.IYDTYGEEGLK.G	1287.61	0.05376	2	3.03	0.24	603.3
	3165, 20080402_S2_50mM	K.ALTGFQFIVK.S	1123.65	0.04692	2	2.07	0.25	183.5
58	psu|PF13_0276 | organism=Plasmodium_falciparum_3D7 | product=membrane-associated histidine rich protein 2, (MARHP2) | location=MAL13:2126864-2127398(+) | length=137					30.23		15838.8
	2540, 20080402_S2_50mM	K.TVRIVNITPVNEEHK.A	1748.97	0.074	4	4.53	0.45	1463.4
	2152, 20080402_S2_500mM	K.TVRIVNITPVNEEHKAEASK.E	2235.21	0.09506	3	2.77	0.26	568
	1699 - 1706, 20080402_S2_FT	K.STSDSSTSTQQTL.-	1342.6	0.03126	2	2.6	0.46	319.9
59	psu|PF08_0120 | organism=Plasmodium_falciparum_3D7 | product=GTPase-activating protein, putative | location=MAL8:280827-282302(-) | length=491					30.22		56465.8
	2857, 20080402_S2_100mM	K.KMEINQNNNNNNNNSNVFVPTHFIDEK.V	3188.48	0.13515	4	4.09	0.18	1540.4
	2719, 20080402_S2_25mM	K.SSFSNNNFNVTTDSK.L	1661.74	0.07122	2	3.93	0.56	1043.8
	2812, 20080402_S2_100mM	K.KM*EINQNNNNNNNNSNVFVPTHFIDEK.V	3204.48	0.1459	4	3.87	0.36	1508.9
60	psu|MAL8P1.52 | organism=Plasmodium_falciparum_3D7 | product=hypothetical protein, conserved | location=MAL8:966895-967730(+) | length=124					30.22		14051.3
	2073, 20080402_S2_100mM	K.KPNSKEEEEINQPVK.K	1768.91	0.06926	2	4.15	0.58	1056.6
	3200 - 3202, 20080402_S2_500mM	K.YGYFSWLWK.Y	1249.6	0.05163	2	2.7	0.42	927.4
	1994, 20080402_S2_50mM	K.VNKPPVTVNK.I	1095.65	0.03899	2	2.54	0.43	450
61	psu|PFL1480w | organism=Plasmodium_falciparum_3D7 | product=cop-II coated vesicle component, sec13p | location=MAL12:1259610-1262078(+) | length=822					30.22		90691.9
	3064 - 3066, 20080402_S2_50mM	K.STFGGPPPPLPSTSTTPIIPAAGSSNFPK.A	2823.46	0.12073	3	3.81	0.21	452.1
	2782, 20080402_S2_25mM	K.NLNDNNNNNNNNNNNNNNNNNNNNNNNDVINSFK.L	3901.62	0.16958	4	3.21	0.27	353.1
	2739, 20080402_S2_100mM	K.ASTSSLQQQVHGPFPNVNMSR.S	2285.11	0.09726	3	2.58	0.35	586.9
62	psu|PFD0090c | organism=Plasmodium_falciparum_3D7 | product=hypothetical protein, conserved in P.falciparum | location=MAL4:121052-122509(-) | length=428					30.21		49712.6
	2205, 20080402_S2_25mM	K.KLSQDYNDVNK.K	1323.65	0.04924	2	4.02	0.47	1845.8
	3059, 20080402_S2_25mM	K.NLVNSLDEIPPRNDMEK.I	1983.98	0.08298	3	2.52	0.18	342.1
	1842, 20080402_S2_100mM	K.KLSQDYNDVNKK.F	1451.75	0.05181	2	2.26	0.44	414.5
[truncated: 314 more rows]

## Sheet: schizonts F2_B
	Reference					Score		MW
	Scan(s), File	Peptide	MH+	DeltaM	z	XC	DeltaCn	Primary Score
[truncated: 554 more rows]

## Sheet: schizonts F3_A
	Reference					Score		MW
[truncated: 886 more rows]

## Sheet: schizonts F3_B
	Reference					Score		MW
[truncated: 1,480 more rows]

## Sheet: schizonts F4_A
	Reference					Score		MW
[truncated: 722 more rows]

[truncated: 3 more sheets: schizonts F4_B, schizonts F5_A, schizonts F5_B]
