# Supplementary material for: Organellar proteomics reveals hundreds of novel nuclear proteins in the malaria parasite Plasmodium falciparum
Source: Genome Biol. 2012 Nov 26;13(11):R108. doi: 10.1186/gb-2012-13-11-r108 (PMC4053738; doi:10.1186/gb-2012-13-11-r108)
Supplement: Additional file 6 — Extensive summary table for all proteins detected in this study. [file gb-2012-13-11-r108-S6.XLS]

## Sheet: all
Additional file 6. Summary table for all proteins detected in this study. Columns A to E: Gene ID, product annotation, protein length, ortholog and paralog counts were retrieved from PlasmoDB version 8.0. Column F: transcription-associated proteins (TAPs) [1,2]. Columns G and H: detection of nuclear and non-nuclear proteins contained in gold standard 1 (Apiloc database). Columns I and J: detectio…
1. Bischoff E, Vaquero C: In silico and biological survey of transcription-associated proteins implicated in the transcriptional machinery during the erythrocytic development of Plasmodium falciparum. BMC Genomics 2010, 15: 34.
2. Coulson RM, Hall N, Ouzounis CA: Comparative genomics of transcriptional control in the human malaria parasite Plasmodium falciparum. Genome Res 2004, 14: 1548-1554.
3. Flueck C, Bartfai R, Volz J, Niederwieser I, Salcedo-Amaya AM, Alako BT et al.: Plasmodium falciparum heterochromatin protein 1 marks genomic loci linked to phenotypic variation of exported virulence factors. PLoS Pathog 2009, 5: e1000569.
4. Vincensini L, Richert S, Blisnick T, Van DA, Leize-Wagner E, Rabilloud T et al.: Proteomic analysis identifies novel proteins of the Maurer's clefts, a secretory compartment delivering Plasmodium falciparum proteins to the surface of its host cell. Mol Cell Proteomics 2005, 4: 582-593.
5. Lamarque M, Tastet C, Poncet J, Demettre E, Jouin P, Vial H et al.: Food vacuole proteome of the malarial parasite Plasmodium falciparum. Proteomics Clin Appl 2008, 2: 1361-1374.
6. Florens L, Liu X, Wang Y, Yang S, Schwartz O, Peglar M et al.: Proteomics approach reveals novel proteins on the surface of malaria-infected erythrocytes. Mol Biochem Parasitol 2004, 135: 1-11.
7. Silvestrini F, Lasonder E, Olivieri A, Camarda G, van SB, Sanchez M et al.: Protein export marks the early phase of gametocytogenesis of the human malaria parasite plasmodium falciparum. Mol Cell Proteomics 2010, 9: 1437-1448.
8. Lasonder E, Janse CJ, van Gemert GJ, Mair GR, Vermunt AM, Douradinha BG et al.: Proteomic profiling of Plasmodium sporozoite maturation identifies new proteins essential for parasite development and infectivity. PLoS Pathog 2008, 4: e1000195.
9. Khan SM, Franke-Fayard B, Mair GR, Lasonder E, Janse CJ, Mann M et al.: Proteome analysis of separated male and female gametocytes reveals novel sex-specific Plasmodium biology. Cell 2005, 121: 675-687.
10. Lasonder E, Ishihama Y, Andersen JS, Vermunt AM, Pain A, Sauerwein RW et al.: Analysis of the Plasmodium falciparum proteome by high-accuracy mass spectrometry. Nature 2002, 419: 537-542.
11. Florens L, Washburn MP, Raine JD, Anthony RM, Grainger M, Haynes JD et al.: A proteomic view of the Plasmodium falciparum life cycle. Nature 2002, 419: 520-526.
12. Le Roch KG, Johnson JR, Florens L, Zhou Y, Santrosyan A, Grainger M et al.: Global analysis of transcript and protein levels across the Plasmodium falciparum life cycle. Genome Res 2004, 14: 2308-2318.
13. Bowyer PW, Simon GM, Cravatt BF, Bogyo M: Global profiling of proteolysis during rupture of Plasmodium falciparum from the host erythrocyte. Mol Cell Proteomics 2011, 10: M110.
Protein information PlasmoDB version 8.0					TAPs	Gold standard 1		Gold standard 2			Bioinformatic filters							peptides detected in																cytoplasmic extract						nuclear fractionation
																																		fraction 1 (cytoplasm)						fraction 2 (low salt extr.)						fraction 3 (DNAseI extr.)
Gene ID	Product description	Protein length (aa)	Ortholog count	Paralog count	transcription-ass. proteins [REFS1,2]	Apiloc nuclear	Apiloc non-nuclear	literature review nuclear	literature revies non-nuclear	detected in fraction 1 exclusively	# TMDs	SP	PEXEL	heterochromatic genes [REF 3]	Food vacuole proteome [REF 4]	Maurer's clefts proteome [REF 5]	Filtered	fraction 1	fraction 1 excl.	fraction 2	fraction 2 excl.	fraction 3	fraction 3 excl.	fraction 4	fraction 4 excl.	fraction 5	fraction 5 excl.	fractions 2-5	fractions 2-5 excl.	unique in any fraction	ring stages only	trophozoites only	schizonts only	ring stages replicate A	ring stages replicate B	trophozoites replicate A	trophozoites replicate B	schizonts replicate A	schizonts replicate B	ring stages replicate A	ring stages replicate B	trophozoites replicate A	trophozoites replicate B	schizonts replicate A	schizonts replicate B	ring stages replicate A	ring stages replicate B	trophozoites replicate A	trophozoites replicate B
PFL1010c	conserved Plasmodium protein, unknown function	2329	6	0	+	+		+																		+	+	+	+	+			+
PFL1005c	heterochromatin protein 1	266	5	0	+	+		+														+		+		+		+	+
PFL0185c	nucleosome assembly protein	347	6	0	+	+		+										+		+		+		+		+		+						3	9	5	8	5	9				5						4
PFL0145c	high mobility group protein	97	9	1	+	+		+										+		+		+		+				+							1		1			4	6	6	5			4	11	10	5
PFI1260c	histone deacetylase	449	6	0	+	+		+												+				+		+		+	+														1
PFI0930c	nucleosome assembly protein	269	6	0	+	+		+										+		+				+		+		+						6	9	5	6	5	7		4	2	6		1
PFF1185w	SNF2 helicase, putative	2719	7	0	+	+		+										+		+		+		+		+		+								1				2								2	19
PFF0865w	histone H3 variant, putative	136	12	1	+	+		+														+		+				+	+																		1
PFF0860c	histone H2A	132	6	0	+	+		+										+		+		+		+		+		+						1	1	1	1	1	1	2	7	1	1	3	2	4	12	3	1
PFF0510w	histone H3	136	12	1	+	+		+												+		+		+		+		+	+												1					4	1
PFF0200c	transcription factor with AP2 domain(s), putative,SPE2-interacting protein	1979	6	0	+	+		+														+				+		+	+				+
PFE0610c	CDK-activating kinase assembly factor	260	5	0	+	+		+														+	+					+	+	+		+																	1
PF13_0185	histone H3 variant, putative	170	6	0	+	+		+																+	+			+	+	+
PF11_0429	conserved Plasmodium protein, unknown function	394	6	0	+	+		+																		+	+	+	+	+	+
PF11_0061	histone H4	103	5	0	+	+		+										+		+		+		+		+		+						1			3		2	3			1	5	7	10	7	3
PF11_0053	chromatin remodeling protein	1426	6	0	+	+		+														+		+		+		+	+
PF10_0232	chromodomain-helicase-DNA-binding protein 1 homolog, putative	3328	6	0	+	+		+														+		+		+		+	+																			2	5
PF08_0034	histone acetyltransferase GCN5	1465	6	0	+	+		+										+		+		+				+		+											2	1		7	1	1				1	8
PF08_0012	SET domain protein, putative	2399	6	0	+	+		+																		+	+	+	+	+		+
MAL8P1.72	high mobility group protein	99	9	1	+	+		+										+		+		+		+				+						1	2		2	1	2	3	2	3	4			4	6	4
PFL0575w	lysine-specific histone demethylase 1, putative	2961	6	0		+		+																		+	+	+	+	+
PFC1050w	survival of motor neuron (SMN)-like protein	315	6	0		+		+										+				+		+				+								1										1
PF14_0242	arginine methyltransferase 1	401	7	0		+		+										+								+		+							1		1
PF14_0068	fibrillarin, putative	318	5	0		+		+										+						+		+		+						1	3	1	5		3
PFL2390c	conserved Plasmodium protein, unknown function	2932	6	0	+			+			2															+	+	+	+	+
PFL2075c	conserved Plasmodium protein, unknown function	242	6	0	+			+														+		+				+	+				+
PFL1900w	transcription factor with AP2 domain(s), putative	2577	6	0	+			+												+		+				+		+	+													27	29					2
PFL1705w	RNA binding protein, putative	1662	6	0	+			+										+				+						+							2	1
PFL1645w	conserved Plasmodium protein, unknown function	3896	5	0	+			+																		+	+	+	+	+			+
PFL1215c	conserved Plasmodium protein, unknown function	1187	6	0	+			+												+						+		+	+											1
PFL0815w	DNA-binding chaperone, putative	939	6	0	+			+										+		+		+				+		+								2	2	1				2							1
PFL0665c	RNA polymerase subunit 8c, putative	145	6	0	+			+																+	+			+	+	+		+
PFL0635c	bromodomain protein, putative	1088	6	0	+			+														+		+		+		+	+																				1
PFL0580w	minchromosome maintenance (MCM) complex subunit, putative	758	6	0	+			+										+				+				+		+							1		1		4										1
PFL0465c	zinc finger transcription factor (krox1)	1461	5	0	+			+																		+	+	+	+	+
PFL0290w	conserved Plasmodium protein, unknown function	2284	6	0	+			+												+						+		+	+											1
PFI1130c	DNA-directed RNA polymerase II, putative	335	6	0	+			+										+						+				+								1		1
PFI0325c	conserved Plasmodium protein, unknown function	843	5	0	+			+										+		+								+				+				1						3
PFF1440w	SET domain protein, putative	6753	7	0	+			+																		+	+	+	+	+
PFF1135w	transcription or splicing factor-like protein, putative	615	6	0	+			+												+						+		+	+													3
PFF0670w	transcription factor with AP2 domain(s), putative	4109	7	0	+			+										+				+				+		+										1
PFF0535c	trancription factor, putative	1280	6	0	+			+												+				+				+	+													1
PFF0105w	MYND finger protein, putative	252	6	0	+			+		+							+	+	+											+				1			2		1
PFE1345c	minchromosome maintenance (MCM) complex subunit, putative	962	6	0	+			+										+						+		+		+							2	1	4	1	14
PFE1245w	conserved Plasmodium protein, unknown function	704	6	0	+			+										+		+						+		+				+				1	1					1
PFE0870w	transcriptional regulator, putative	1141	6	0	+			+										+						+		+		+											1
PFE0840c	transcription factor with AP2 domain(s), putative	2378	6	0	+			+												+						+		+	+			+										2	3
PFE0375w	cell differentiation protein rcd1, putative	652	6	0	+			+																		+	+	+	+	+
PFE0090w	chromosome assembly factor 1	1076	6	0	+			+														+		+		+		+	+																				7
PFD0985w	transcription factor with AP2 domain(s), putative	3473	6	0	+			+																		+	+	+	+	+
PFD0485w	conserved Plasmodium protein, unknown function	575	6	0	+			+										+								+		+							1	1	1	1
PFC0920w	histone H2A variant, putative	158	6	0	+			+												+		+		+		+		+	+											2				2		5	9	4	3
PFC0805w	DNA-directed RNA polymerase II, putative	2457	13	2	+			+										+						+		+		+							4			1
PFC0690c	conserved Plasmodium protein, unknown function	365	5	0	+			+												+		+						+	+													2						3	1
PFC0345w	conserved Plasmodium protein, unknown function	1711	6	0	+			+																		+	+	+	+	+
PFC0175w	IBR domain protein, putative	593	6	0	+			+																		+	+	+	+	+	+
PFB0715w	DNA-directed RNA polymerase II second largest subunit, putative	1340	12	1	+			+																+		+		+	+
PFB0245c	DNA-directed RNA polymerase II 16 kDa subunit, putative	132	6	0	+			+																+	+			+	+	+		+
PFA0520c	chromatin assembly factor 1 protein WD40 domain, putative	446	18	2	+			+										+								+		+						2	3		2	2	3
PFA0510w	bromodomain protein, putative	2285	6	0	+			+														+				+		+	+
PFA0505c	DNA-directed RNA polymerase 2, putative	249	6	0	+			+																+	+			+	+	+
PF14_0724	bromodomain protein, putative	729	6	0	+			+																+		+		+	+
PF14_0690	histone deacetylase, putative	2251	12	1	+			+			3							+								+		+			+				1
PF14_0657	conserved Plasmodium protein, unknown function	813	6	0	+			+										+		+		+				+		+							2							2							21
PF14_0649	conserved Plasmodium protein, unknown function	2558	6	0	+			+										+		+				+		+		+							1					8		21	34	7	3
PF14_0633	transcription factor with AP2 domain(s), putative	813	6	0	+			+												+		+				+		+	+													1						1	2
PF14_0608	YL1 nuclear protein, putative	705	6	0	+			+																		+	+	+	+	+
PF14_0533	transcription factor with AP2 domain(s), putative	1374	6	0	+			+																		+	+	+	+	+
PF14_0479	conserved Plasmodium protein, unknown function	1844	7	0	+			+										+								+		+			+				1
PF14_0471	transcription factor with AP2 domain(s), putative	715	6	0	+			+												+						+		+	+													4	2
PF14_0393	structure specific recognition protein, putative	506	6	0	+			+							+			+						+		+		+									1		2
PF14_0350	N-acetyltransferase, putative	544	5	0	+			+			2							+				+				+		+							1	1	2												1
PF14_0241	basic transcription factor 3b, putative	171	6	0	+			+										+		+				+				+								2	2				1		4
PF14_0177	minchromosome maintenance (MCM) complex subunit	971	5	0	+			+										+								+		+											7
PF14_0170	NOT family protein, putative	4466	6	0	+			+										+		+								+										1		2		3
PF14_0079	transcription factor with AP2 domain(s), putative	1702	6	0	+			+																		+	+	+	+	+		+
PF14_0059	conserved Plasmodium protein, unknown function	2820	8	0	+			+																+		+		+	+
PF13_0341	DNA-directed RNA polymerase 2, putative	205	6	0	+			+																+	+			+	+	+
PF13_0330	ATP-dependent DNA helicase, putative	483	6	0	+			+																+		+		+	+
PF13_0291	minchromosome maintenance (MCM) complex subunit	929	6	0	+			+										+								+		+								1	1	1	6
PF13_0095	minchromosome maintenance (MCM) complex subunit, putative	1005	6	0	+			+		+							+	+	+											+			+						9
PF13_0023	DNA-directed RNA polymerase 2, putative	126	6	0	+			+																+	+			+	+	+
PF11_0477	CCAAT-box DNA binding protein subunit B	1301	6	0	+			+										+								+		+							1
PF11_0404	transcription factor with AP2 domain(s), putative	2653	6	0	+			+												+		+				+		+	+			+										1							1
PF11_0293	multiprotein bridging factor type 1, putative	136	6	0	+			+										+		+		+						+									1				10	2	7		3				2
PF11_0200	U2 snRNP auxiliary factor, small subunit, putative	294	6	0	+			+										+								+		+			+			1
PF11_0160	SET domain protein, putative	793	6	0	+			+																		+	+	+	+	+			+
PF11_0091	transcription factor with AP2 domain(s), putative	1828	6	0	+			+												+		+				+		+	+											2		9		1
PF11_0071	RuvB DNA helicase, putative	475	6	0	+			+																+		+		+	+
PF11_0062	histone H2B	117	11	1	+			+										+		+		+		+		+		+						1	2		1			4	7		2	9	9	15	36	1	7
PF11_0049	NOT family protein, putative	3371	7	0	+			+			4							+		+						+		+							1	2						2
PF10_0328	bromodomain protein, putative	488	7	0	+			+												+		+		+		+		+	+																2			1	4
PF10_0327	Myb2 protein	915	6	0	+			+												+	+							+	+	+		+										1
PF10_0293	transcription factor, putative	133	6	0	+			+														+		+				+	+				+
PF10_0269	DNA-directed RNA polymerase II, putative	177	6	0	+			+														+		+				+	+			+																	1
PF10_0143	transcriptional coactivator ADA2	2578	6	0	+			+			1									+		+		+		+		+	+											1		10	2		1				6
PF10_0091	zinc finger protein, putative	362	6	0	+			+														+	+					+	+	+			+
PF10_0079	conserved Plasmodium protein, unknown function	3853	6	0	+			+														+		+		+		+	+																			1
PF10_0078	histone deacetylase, putative	2379	12	1	+			+																		+	+	+	+	+
PF10_0075	transcription factor with AP2 domain(s), putative	1597	6	0	+			+												+		+		+		+		+	+											3	1	8	9
PF10_0046	zinc finger, C3HC4 type, putative	1130	6	0	+			+																		+	+	+	+	+	+
PF10_0036	N-acetyltransferase, putative	152	6	0	+			+												+	+							+	+	+		+											1
PF08_0129	serine/threonine protein phosphatase, putative	604	6	0	+		+	+									+	+								+		+			+				2
PF08_0048	Snf2-related CBP activator, putative	2082	6	0	+			+																		+	+	+	+	+
PF07_0057	transcription elongation factor s-II, putative	403	6	0	+			+												+		+						+	+											1		2		1					3
PF07_0054	histone H2B variant, putative	123	11	1	+			+										+		+		+		+		+		+							2	1	1				1				3	12	17	2	9
PF07_0027	DNA-directed RNA polymerase 2 8.2 kDa polypeptide, putative	69	6	0	+			+																+	+			+	+	+		+
PF07_0023	minchromosome maintenance (MCM) complex subunit, putative	821	6	0	+			+		+							+	+	+											+			+						2
MAL8P1.153	transcription factor with AP2 domain(s), putative	2577	5	0	+			+																		+	+	+	+	+			+
MAL8P1.111	JmjC domain containing protein	1259	3	0	+			+														+	+					+	+	+		+																	1
MAL8P1.104	CAF1 family ribonuclease, putative	1774	7	0	+			+												+						+		+	+			+										1
MAL7P1.134	conserved Plasmodium protein, unknown function	3489	7	0	+			+																		+	+	+	+	+		+
MAL13P1.37	conserved Plasmodium protein, unknown function	886	6	0	+			+																		+	+	+	+	+			+
MAL13P1.360	conserved Plasmodium protein, unknown function	542	6	0	+			+												+	+							+	+	+		+										1
MAL13P1.19	conserved Plasmodium protein, unknown function	9271	9	0	+			+			2							+								+		+							3
PFL1345c	histone S-adenosyl methyltransferase, putative	1092	6	0				+			1															+	+	+	+	+			+
PFI1590c	conserved Plasmodium protein, unknown function	1342	7	0				+		+							+	+	+											+					2		2
PFI1175c	RNA binding protein, putative	202	6	0				+										+		+		+		+		+		+						1	1		1	1	2	2		3	3		1			4	5
PFI0490c	Ran-binding protein, putative	1198	6	0				+		+							+	+	+											+					2			1
PFF1110c	coronin binding protein, putative	786	6	0				+										+		+						+		+						2	2	1	1	1	3	1		3		1
PFE1195w	karyopherin beta	1123	6	0			+	+							+		+	+		+		+				+		+							9	10	15	9	12				3	1					1
PFE0865c	splicing factor, putative	298	6	0				+										+						+		+		+						1		1	2		4
PFE0400w	SET domain protein, putative	1674	6	0				+																		+	+	+	+	+			+
PFD0950w	ran binding protein 1, putative	280	6	0				+		+							+	+	+											+					1		5		6
PFD0795w	histone acetyltransferase, putative	1259	6	0				+														+		+				+	+
PFC0425w	conserved Plasmodium protein, unknown function	4550	7	0				+			1															+	+	+	+	+			+
PFC0135c	exportin 1, putative	1254	7	0				+										+								+		+							3		2	2
PFB0445c	DEAD box helicase	457	6	0				+										+		+						+		+							8	5	5	4	8				4
PF14_0563	DEAD box helicase, putative	741	6	0				+										+		+		+						+							1	2	3	2	2	3		2	1	2					2
PF14_0448	40S ribosomal protein S2, putative	272	6	0				+										+		+				+		+		+						3	4	3	6	4	9				4
PF14_0315	conserved Plasmodium membrane protein, unknown function	5757	8	0				+			12									+						+		+	+													6	5	2
PF14_0122	nuclear transport factor 2, putative	125	6	0				+		+							+	+	+											+				1	1	1	3	1	3
PF11_0374	tudor staphylococcal nuclease	1098	6	0				+										+		+		+				+		+						1		2		2	2			3	1	1				2	29
PF11_0224	circumsporozoite-related antigen	162	6	0			+	+			1	+			+	+	+	+		+		+		+		+		+						7	9	5	5	4	4		2		8		2		5	1	9
PF11_0090	pescadillo-like protein	643	6	0				+										+		+								+							1		1					1
PF10_0217	pre-mRNA splicing factor, putative	538	6	0				+										+						+		+		+											5
PF10_0068	RNA binding protein, putative	246	6	0				+							+			+		+		+		+		+		+						2			2		3			3	1		2				1
PF08_0092	histone-arginine methyltransferase, putative	912	6	0				+										+						+				+								1		2
PF08_0087	karyopherin alpha	545	6	0				+										+		+		+		+		+		+						1	2	1	3		4		1	1	3	2					1
PF08_0069	importin beta, putative	877	6	0				+										+								+		+							1
MAL8P1.69	14-3-3 protein, putative	262	6	0				+							+	+		+		+		+		+		+		+						8	8	5	7	8	12	1	7	1	6						2
MAL7P1.38	regulator of chromosome condensation, putative	687	6	0				+												+		+		+		+		+	+													2				4		6	28
MAL7P1.202	conserved Plasmodium protein, unknown function	1229	6	0				+										+								+		+								1		3
MAL13P1.83	exportin 1-like protein, putative	1232	6	0				+		+							+	+	+											+		+				1
PFL2275c	FK506-binding protein (FKBP)-type peptidyl-propyl isomerase	304	6	0		+												+						+		+		+							1		11		5
PFL0565w	heat shock protein DNAJ homologue Pfj4	244	6	0		+												+								+		+						1	2				1
PFI0250c	conserved Plasmodium membrane protein, unknown function	2112	6	0		+					4									+		+		+		+		+	+													4			2			3
PFI0180w	alpha tubulin 1	453	12	1		+												+								+		+							3	2	1	2	3
PFF0530w	transketolase	672	6	0		+				+							+	+	+											+				1	10	4	9	4	9
PFC0380w	dual specificity phosphatase	575	6	0		+												+		+								+								1								2
PFB0540w	conserved Plasmodium protein, unknown function	1844	1	0		+																+				+		+	+																				1
PF13_0328	proliferating cell nuclear antigen	274	6	0		+												+				+		+				+						6	4	2	4	3	5										2
PF13_0011	gamete antigen 27/25	217	1	0		+												+		+				+		+		+						8	8	3	5	2	3		2
PF11_0465	dynamin-like protein	837	13	1		+			+											+		+		+		+		+	+											5		3	1	4					12
PF10_0271	centrin-3	179	6	0		+														+		+		+				+	+														4
PF08_0054	heat shock protein 70	677	13	2		+			+						+	+		+		+		+		+		+		+						1	25	19	26	18	23	11	28	18	18	13	8		2	13	22
MAL13P1.61	Plasmodium exported protein (hyp8), unknown function	245	2	1		+					3	+	+					+		+		+				+		+								2	2				1		3					2	3
MAL13P1.56	M1-family alanyl aminopeptidase	1085	6	0		+					1				+			+				+						+						3	34	19	31	23	49										1
PFL2505c	conserved Plasmodium protein, unknown function	2215	6	0							3	+					+	+						+		+		+						2	8			7	1
PFL2490c	conserved Plasmodium protein, unknown function	655	6	0																						+	+	+	+	+			+
PFL2480w	conserved Plasmodium protein, unknown function	712	5	0																		+		+				+	+			+																1
PFL2465c	thymidylate kinase	210	6	0						+							+	+	+											+				2					1
PFL2460w	coronin	602	6	0														+		+				+		+		+							1			1		1				1	1
PFL2410w	conserved Plasmodium membrane protein, unknown function	1039	6	0							9	+					+									+	+	+	+	+	+
PFL2355w	conserved Plasmodium protein, unknown function	392	6	0						+							+	+	+											+				1	1	2	2	1
PFL2345c	tat-binding protein homolog	435	6	0														+								+		+						1	2		3	2	1
PFL2335w	conserved Plasmodium protein, unknown function	1989	6	0																		+				+		+	+																	2		3	2
PFL2330w	conserved Plasmodium protein, unknown function	746	6	0							2						+	+								+		+							1
PFL2305w	conserved Plasmodium protein, unknown function	421	6	0																						+	+	+	+	+	+
PFL2245w	signal recognition particle receptor, beta subunit	261	6	0							1						+									+	+	+	+	+
PFL2225w	myosin A tail domain interacting protein	204	6	0			+										+	+		+								+			+			1							2
PFL2220w	conserved Plasmodium protein, unknown function	888	7	0																						+	+	+	+	+			+
PFL2215w	actin I	376	12	1											+		+	+		+						+		+						5	14	6	9	9	12		4			2
PFL2150c	cytoplasmic translation machinery associated protein, putative	335	6	0														+		+		+		+				+										1				2						1	2
PFL2140c	ADP-ribosylation factor GTPase-activating protein, putative	332	6	0						+							+	+	+											+		+				1
PFL2120w	conserved Plasmodium protein, unknown function	1296	7	0																+	+							+	+	+										4		5	2	4
PFL2095w	translation initiation factor SUI1, putative	115	6	0														+		+		+						+									1			3	9	3	3	1	2
PFL2065c	mitochondrial import inner membrane translocase subunit, putative	95	6	0					+								+			+	+							+	+	+	+										1
PFL2060c	rab specific GDP dissociation inhibitor	459	6	0														+		+						+		+							7	4	2	5	11		1
PFL2055w	40S ribosomal protein S17, putative	137	6	0														+		+				+		+		+						3	4	1	6	2	6	1	6	4	6	1	2
PFL2005w	replication factor C subunit 4	336	8	0																						+	+	+	+	+
PFL1980c	conserved Plasmodium protein, unknown function	2309	6	0							2						+									+	+	+	+	+
PFL1930w	conserved Plasmodium protein, unknown function	5767	46	7																						+	+	+	+	+
PFL1925w	cell division protein FtsH, putative	880	17	2					+		1						+	+				+		+		+		+											1
PFL1920c	hydroxyethylthiazole kinase, putative	302	7	1						+							+	+	+											+					1				1
PFL1880w	acyl-CoA synthetase, PfACS11	792	6	0														+		+		+				+		+							3	4	4	4	5				6	10					21
PFL1870c	sphingomyelin phosphodiesterase, putative	393	5	0														+								+		+						1				1
PFL1865w	conserved Plasmodium protein, unknown function	1812	7	0																+						+		+	+			+										2
PFL1845c	calcyclin binding protein, putative	228	6	0														+		+		+				+		+						1	2	3	4		3	3	18	6	14		4				2
PFL1835w	conserved Plasmodium protein, unknown function	1188	6	0							1	+					+									+	+	+	+	+	+
PFL1825w	conserved Plasmodium membrane protein, unknown function	210	6	0							5				+		+			+		+		+		+		+	+														2			3			3
PFL1820w	rRNA processing WD-repeat protein, putative	490	6	0																				+	+			+	+	+
PFL1815c	conserved Plasmodium protein, unknown function	1681	6	0																+		+				+		+	+													5
PFL1800w	conserved Plasmodium protein, unknown function	1915	6	0						+	2						+	+	+											+		+				3
PFL1760w	conserved Plasmodium protein, unknown function	605	6	0								+					+							+	+			+	+	+	+
PFL1745c	clustered-asparagine-rich protein	445	6	0														+		+		+		+		+		+						3	4	3	9	2	8		2	6	4		3		1	4	11
PFL1725w	ATP synthase beta chain, mitochondrial precursor, putative	535	6	0					+						+		+	+						+		+		+											1
PFL1720w	serine hydroxymethyltransferase	442	6	0						+							+	+	+											+				2			3		4
PFL1715w	mRNA methyltransferase, putative	646	6	0																+		+				+		+	+													2							4
PFL1685w	conserved Plasmodium protein, unknown function	151	6	0														+		+		+		+				+						1	1	1	2	1					2			2		1	5
PFL1680w	splicing factor 3b, subunit 3, 130kD, putative	1329	6	0																						+	+	+	+	+
PFL1670c	conserved Plasmodium protein, unknown function	1130	6	0								+					+									+	+	+	+	+
PFL1635w	Ulp1 protease, putative	1026	6	0																+						+		+	+													2
PFL1620w	asparagine and aspartate rich protein 1	5439	7	0			+										+	+								+		+			+				1
PFL1595w	conserved protein, unknown function	135	6	0																		+	+					+	+	+																		1
PFL1550w	lipoamide dehydrogenase	512	6	0			+		+								+	+		+								+							1					1	2		2
PFL1545c	chaperonin, cpn60	718	7	0			+				1	+			+		+	+		+				+		+		+							1			3	8		3	4	3		2
PFL1530w	asparagine-rich protein, putative	1824	6	0																+	+							+	+	+		+										2
PFL1500w	Rab GTPase 2	213	6	0											+		+	+								+		+							1		1
PFL1485w	conserved Plasmodium protein, unknown function	584	6	0														+								+		+									1
PFL1480w	protein transport protein Sec13, putative	822	7	0			+		+								+			+		+				+		+	+											1				3				2	3
PFL1465c	heat shock protein hslv	207	6	0			+										+			+	+							+	+	+											1		1		1
PFL1425w	T-complex protein 1, gamma subunit, putative	542	6	0														+		+						+		+								1	8		9		1	1	13	2	1
PFL1420w	macrophage migration inhibitory factor	116	6	0			+			+							+	+	+											+					5	2	5	4	3
PFL1415w	conserved Plasmodium protein, unknown function	990	6	0							1	+					+	+		+		+				+		+										3		3				4		3
PFL1395c	conserved Plasmodium protein, unknown function	3209	6	0							1						+					+				+		+	+
PFL1385c	merozoite surface protein 9	743	6	0			+		+			+				+	+	+		+		+		+		+		+						2	5			5	8	1	2					3		1
PFL1375w	conserved Plasmodium protein, unknown function	1401	6	0																				+	+			+	+	+		+
PFL1370w	NIMA related kinase 1	1057	6	0																						+	+	+	+	+		+
PFL1340c	conserved Plasmodium protein, unknown function	771	6	0																						+	+	+	+	+
PFL1335w	cyclin related protein, putative	1115	6	0																		+		+		+		+	+
PFL1310c	DNA helicase 60	742	12	1														+		+		+				+		+							1		2		4			1							2
PFL1300c	conserved Plasmodium protein, unknown function	495	6	0								+					+	+		+		+				+		+							2		1					1							2
PFL1285c	proliferating cell nuclear antigen 2	264	6	0														+								+		+											2
PFL1270w	cof-like hydrolase, had-superfamily, subfamily iib	295	6	0						+							+	+	+											+							2		2
PFL1245w	ubiquitin-activating enzyme e1, putative	1140	6	0					+								+	+								+		+							7	3	5	5	11
PFL1180w	chromatin assembly protein (ASF1), putative	273	6	0														+								+		+									1		5
PFL1175w	conserved Plasmodium protein, unknown function	595	6	0																				+	+			+	+	+		+
PFL1170w	polyadenylate-binding protein, putative	875	6	0														+		+		+		+		+		+						10	17	9	21	9	22	6	8	17	18	6		3		18	44
PFL1155w	GTP cyclohydrolase I	389	6	0																+				+				+	+													1
PFL1140w	integral membrane protein, putative	273	6	0						+	5						+	+	+											+	+				1
PFL1120c	DNA gyrase subunit A	1222	6	0			+										+							+	+			+	+	+		+
PFL1110c	cAMP-dependent protein kinase regulatory subunit	441	6	0														+		+						+		+						4	5	1	1	4	8	2	1			2
PFL1090w	glideosome-associated protein 45	204	6	0			+										+			+	+							+	+	+	+										1
PFL1070c	endoplasmin homolog precursor, putative	821	3	0								+			+	+	+	+		+		+				+		+						14	25	13	25	20	36	3	6		3	5	2
PFL0975w	Cell cycle associated protein, putative	2705	7	0																						+	+	+	+	+			+
PFL0930w	clathrin heavy chain, putative	1997	6	0														+		+						+		+							6	3	3	2						1
PFL0925w	formin 2, putative	2974	6	0			+										+									+	+	+	+	+			+
PFL0900c	arginyl-tRNA synthetase, putative	590	6	0						+							+	+	+											+		+					2
PFL0895c	conserved Plasmodium protein, unknown function	1061	5	0																				+		+		+	+
PFL0885w	adaptor protein subunit, putative	621	6	0																				+		+		+	+
PFL0865w	conserved protein, unknown function	483	6	0						+							+	+	+											+			+						1
PFL0795c	male development gene 1	221	6	0			+			+		+					+	+	+											+	+			2	1
PFL0790w	conserved Plasmodium membrane protein, unknown function	921	6	0							9	+					+	+								+		+			+				1
PFL0780w	glycerol-3-phosphate dehydrogenase, putative	367	12	1					+							+	+			+	+							+	+	+												7	16	2	2
PFL0740c	10 kd chaperonin	103	10	1			+		+	+					+		+	+	+											+				2	3	1	2		2
PFL0685w	phosphatidylinositol-glycan biosynthesis class O protein, putative	1373	7	0			+				16						+									+	+	+	+	+	+
PFL0675c	conserved Plasmodium protein, unknown function	1137	5	0						+							+	+	+											+					3		1
PFL0670c	bifunctional aminoacyl-tRNA synthetase, putative	746	6	0						+							+	+	+											+					2	2	7	2	3
PFL0625c	eukaryotic translation initiation factor 3 subunit 10, putative	1377	6	0														+		+				+		+		+							3	4	6	5	7			2
PFL0620c	glycerol-3-phosphate acyltransferase	583	6	0			+				3						+									+	+	+	+	+	+
PFL0600w	conserved Plasmodium protein, unknown function	558	6	0			+				1	+	+				+					+				+		+	+				+
PFL0595c	glutathione peroxidase	205	6	0								+					+	+		+		+						+										1	1				2					1	1
PFL0590c	non-SERCA-type Ca2 -transporting P-ATPase	1208	12	1			+			+	8						+	+	+											+				1	8			3	1
PFL0555c	conserved Plasmodium protein, unknown function	1831	7	0																				+		+		+	+
PFL0460w	lsm7 homologue, putative	108	6	0																+		+						+	+														1			1
PFL0450c	conserved Plasmodium protein, unknown function	167	6	0																		+	+					+	+	+																		1	1
PFL0445w	conserved Plasmodium protein, unknown function	1442	7	0																+	+							+	+	+										3		1
PFL0430w	tim10 homologue, putative	75	5	0					+								+					+	+					+	+	+		+																1
PFL0415w	mitochondrial ACP precursor	157	5	0					+	+							+	+	+											+	+			1
PFL0350c	conserved Plasmodium protein, unknown function	2612	6	0																		+				+		+	+				+
PFL0340w	conserved Plasmodium protein, unknown function	727	6	0						+							+	+	+											+		+				1
PFL0335c	eukaryotic translation initiation factor 5, putative	565	6	0														+								+		+							3		3		1
PFL0310c	eukaryotic translation initiation factor 3 subunit 8, putative	984	6	0														+		+				+		+		+							1		3		4				2
PFL0300c	protein phosphatase, putative	304	6	0			+					+					+							+	+			+	+	+	+
PFL0285w	targeted glyoxalase II	322	6	0			+			+							+	+	+											+			+					1
PFL0280c	conserved Plasmodium protein, unknown function	333	6	0														+								+		+									4		7
PFL0250w	conserved Plasmodium protein, unknown function	781	6	0						+	2						+	+	+											+			+					1
PFL0210c	eukaryotic initiation factor 5a, putative	161	6	0														+		+		+		+		+		+						5	6	5	5	5	5		3		3				1		1
PFL0190w	ubiquitin conjugating enzyme E2, putative	147	6	0														+								+		+						1	2		1		2
PFL0175c	conserved Plasmodium protein, unknown function	556	6	0						+							+	+	+											+	+				1
PFL0170w	transporter, putative	1250	5	0							12						+	+								+		+							1			1
PFL0160w	signal recognition particle SRP14	104	6	0														+						+				+									1
PFL0150w	origin recognition complex subunit 1	1189	6	0																						+	+	+	+	+			+
PFL0130c	conserved protein, unknown function	2158	6	0														+						+		+		+						1					1
PFL0105w	conserved Plasmodium protein, unknown function	401	3	0																+	+							+	+	+	+									1
PFL0095c	conserved protein, unknown function	207	6	0																+	+							+	+	+		+										1
PFL0075w	XPA binding protein 1, putative	497	6	0						+							+	+	+											+						1		1
PFL0060w	Plasmodium exported protein, unknown function	221	6	3						+	1		+				+	+	+											+	+				1
PFL0050c	Plasmodium exported protein (PHISTb), unknown function	653	1	0									+			+	+							+		+		+	+
PFI1780w	Plasmodium exported protein (PHISTc), unknown function	383	1	0			+				1		+	+			+							+		+		+	+
PFI1740c-b	ring-exported protein 2	94	2	1							1						+	+		+								+				+					1						1
PFI1735c	ring-exported protein 1	713	1	0			+				1						+	+		+		+				+		+							6	10	6	7	9		1	3							1
PFI1730w	cytoadherence linked asexual protein 9	1340	18	4			+				2	+			+		+	+						+		+		+							6		1	3	1
PFI1695c	small nuclear ribonucleoprotein (snRNP), putative	193	12	1																				+	+			+	+	+			+
PFI1685w	cAMP-dependent protein kinase catalytic subunit	342	6	0														+		+								+						2	2									1
PFI1670c	vacuolar ATP synthase subunit e, putative	235	6	0											+		+	+		+		+						+						1	1								1			1
PFI1640c	conserved Plasmodium protein, unknown function	250	5	0																+	+							+	+	+		+										1
PFI1625c	organelle processing peptidase, putative	484	6	0					+	+							+	+	+											+	+				1
PFI1620c	conserved Plasmodium protein, unknown function	1512	6	0																						+	+	+	+	+		+
PFI1600w	mRNA processing protein, putative	761	6	0																						+	+	+	+	+		+
PFI1570c	M18 aspartyl aminopeptidase	570	6	0			+										+	+		+								+							4	3	4	2	5			1
PFI1565w	profilin, putative	171	6	0			+										+	+								+		+						7	3		3	3	3
PFI1545c	proteasome precursor, putative	282	6	0						+							+	+	+											+							1		5
PFI1525w	conserved Plasmodium protein, unknown function	310	6	0						+							+	+	+											+				1		1		1
PFI1510w	nucleolar protein Nop52, putative	825	6	0						+							+	+	+											+		+					1
PFI1505c	elongation factor Tu, putative	911	6	0																+	+							+	+	+			+											5
PFI1480w	conserved Plasmodium protein, unknown function	915	7	0						+							+	+	+											+			+						1
PFI1475w	merozoite surface protein 1	1720	5	0			+				1	+			+	+	+	+		+		+		+		+		+						24	50	3	4	45	43	17	28		1	9	8	10	1		4
PFI1445w	high molecular weight rhoptry protein 2	1378	7	0			+					+			+	+	+	+		+		+		+		+		+						9	3		1	15	7	2	1	4	14	7	1	16			1
PFI1435w	RNA binding protein, putative	289	6	0														+		+		+		+		+		+									3		2	3		6	5	1			1	11	13
PFI1400c	conserved Plasmodium protein, unknown function	152	6	0																				+	+			+	+	+	+
PFI1385c	conserved Plasmodium protein, unknown function	684	6	0							1						+			+	+							+	+	+		+											1
PFI1370c	phosphatidylserine decarboxylase	353	6	0			+						+				+					+				+		+	+																	2		1	1
PFI1355w	conserved Plasmodium protein, unknown function	595	6	0																+		+		+		+		+	+											2		3						3	6
PFI1320c	conserved Plasmodium protein, unknown function	225	6	0																		+	+					+	+	+																1
PFI1310w	NAD synthase, putative	839	6	0						+							+	+	+											+					3	3	3	1	1
PFI1295c	monocarboxylate transporter, putative	529	6	0							11						+									+	+	+	+	+
PFI1270w	conserved Plasmodium protein, unknown function	217	6	0								+			+		+	+								+		+						2	4	2	4		7
PFI1235w	rRNA processing and telomere maintaining methyltransferase, putative	413	6	0														+								+		+				+					1
PFI1185c	conserved Plasmodium protein, unknown function	698	5	0						+							+	+	+											+			+					1
PFI1170c	thioredoxin reductase	617	12	1														+		+								+							1		2		2			1
PFI1110w	glutamine synthetase, putative	543	6	0						+							+	+	+											+				2	3	2	2	2	10
PFI1105w	phosphoglycerate kinase	416	6	0											+		+	+		+						+		+						6	18	15	20	16	23				3
PFI1090w	S-adenosylmethionine synthetase	402	6	0											+		+	+		+		+				+		+						14	15	15	1	16	16				5
PFI1085w	ubiquitin-like protein, putative	1542	6	0							2						+	+		+						+		+								1	1	1	1			6
PFI1075w	conserved Plasmodium protein, unknown function	248	5	0																+		+		+				+	+													5	1					1	8
PFI1030c-a	ubiquitin conjugating enzyme, putative	148	1	0						+							+	+	+											+	+			1
PFI1020c	inosine-5'-monophosphate dehydrogenase	510	6	0											+		+	+								+		+						2	5	2	7	3	8
PFI1010w	conserved Plasmodium protein, unknown function	1354	6	0								+					+							+	+			+	+	+	+
PFI0975c	conserved Plasmodium protein, unknown function	3381	6	0																						+	+	+	+	+
PFI0970c	TLD domain containing protein	1078	6	0																+	+							+	+	+			+												1
PFI0965w	pyridoxal 5'-phosphate dependent enzyme class III, putative	242	5	0						+							+	+	+											+			+						1
PFI0950w	protein disulfide isomerase	515	6	0							1	+					+	+								+		+						1	1			1	1
PFI0935w	DnaJ protein, putative	370	6	0							6	+					+			+		+				+		+	+														1			1			1
PFI0925w	gamma-glutamylcysteine synthetase	1063	6	0						+							+	+	+											+					2	2	1	1
PFI0915w	conserved Plasmodium protein, unknown function	737	6	0																+	+							+	+	+	+									1
PFI0895c	eukaryotic translation initiation factor 3 subunit 5, putative	320	6	0														+								+		+								2	5		3
PFI0885w	cytochrome b5-like heme/steroid binding protein, putative	130	6	0																+		+						+	+											1
PFI0880c	glideosome-associated protein 50,secreted acid phosphatase	396	6	0			+				2	+			+		+	+		+		+		+		+		+							6			2	10		1		5	3			1		12
PFI0875w	heat shock protein 70	652	13	2			+					+			+	+	+	+		+		+		+		+		+						25	29	20	23	21	35	14	19	9	11	8	5	4	2	4	22
PFI0860c	ATP-dependent RNA helicase, putative	820	19	2																+		+						+	+			+										1							1
PFI0820c	RNA-binding protein musashi, putative	388	5	0														+		+				+		+		+							4		2		5			5
PFI0780w	conserved Plasmodium protein, unknown function	166	6	0																						+	+	+	+	+	+
PFI0770c	conserved Plasmodium protein, unknown function	189	6	0																						+	+	+	+	+	+
PFI0755c	6-phosphofructokinase	1418	6	0														+		+						+		+							23	11	18	14	18	1		7		6	1
PFI0735c	type II NADH:quinone oxidoreductase	533	6	0			+		+								+									+	+	+	+	+	+
PFI0720w	transporter, putative	516	6	0						+	11				+		+	+	+											+				1	6	1	3	1	1
PFI0705w	conserved Plasmodium protein, unknown function	249	6	0																+		+		+		+		+	+											2	1					1
PFI0685w	pseudouridylate synthase, putative	955	6	0						+		+					+	+	+											+	+				1
PFI0645w	elongation factor 1-beta	276	6	0														+		+				+		+		+						4	5	4	9	5	9	3	10		4		1
PFI0630w	26S proteasome regulatory subunit, putative	338	6	0											+		+	+								+		+						1	1	1	2	1
PFI0610w	conserved Plasmodium protein, unknown function	288	6	0																+		+		+				+	+											1						6	4	15	7
PFI0605c	conserved Plasmodium protein, unknown function	446	6	0							1	+					+	+				+				+		+											1							3		2	5
PFI0580c	falstatin	413	5	0			+			+		+					+	+	+											+			+						1
PFI0530c	DNA primase large subunit, putative	539	6	0																		+				+		+	+			+																	2
PFI0505c	selenide water dikinase, putative	1193	6	0																		+				+		+	+				+
PFI0500w	conserved Plasmodium protein, unknown function	432	6	0							1	+					+					+	+					+	+	+	+															1
PFI0495w	conserved Plasmodium protein, unknown function	3069	6	0																						+	+	+	+	+			+
PFI0475w	small nuclear ribonucleoprotein (snRNP), putative	116	6	0																				+	+			+	+	+
PFI0465c	conserved Plasmodium protein, unknown function	604	6	0								+					+	+		+						+		+					+						2					1
PFI0455w	exoribonuclease, putative	1311	10	1														+		+		+						+							4	2		2	1			5						2	15
PFI0385c	P1 nuclease, putative	416	6	0							2						+					+				+		+	+																	1
PFI0370c	subunit of proteaseome activator complex, putative	279	6	0						+							+	+	+											+					2		3		1
PFI0365w	translation initiation factor SUI1, putative	818	6	0														+				+						+								1		1											4
PFI0355c	ATP-dependent heat shock protein, putative	922	6	0														+								+		+											1
PFI0300w	developmental protein, putative	195	6	0																		+	+					+	+	+																1
PFI0290c	beta subunit of coatomer complex, putative	1010	6	0														+						+				+							1				1
PFI0285w	conserved Plasmodium protein, unknown function	1197	6	0																		+		+				+	+																			2	7
PFI0265c	high molecular weight rhoptry protein 3	897	6	0			+					+			+		+	+		+		+		+		+		+						1	7			9	8	3			4	6		7		1	23
PFI0245c	conserved Plasmodium protein, unknown function	281	6	0																		+	+					+	+	+		+																	2
PFI0240c	Cu2 -transporting ATPase, putative	2563	4	0							6						+			+	+							+	+	+	+										1
PFI0235w	replication factor A-related protein, putative	484	6	0														+		+		+		+		+		+							2		1		3					4					15
PFI0230c	bacterial histone-like protein	189	6	0			+					+					+					+		+				+	+																	7	2	5	7
PFI0215c	signal peptidase, putative	185	6	0					+		1	+					+									+	+	+	+	+
PFI0195c	GTPase activator, putative	426	6	0														+								+		+							1		3		4
PFI0190w	60S ribosomal protein L32, putative	131	6	0														+		+				+		+		+									3	1			4	1	6
PFI0175w-a	conserved Plasmodium protein, unknown function	182	1	0																						+	+	+	+	+	+
PFI0170w	conserved Plasmodium protein, unknown function	1384	6	0																+		+				+		+	+											1		6						2	1
PFI0165c	DEAD/DEAH box helicase, putative	2536	7	0														+				+		+		+		+							1	1	2	2											18
PFI0155c	Rab GTPase 7	206	6	0											+		+	+								+		+										1
PFF1480w	microtubule-associated protein ytm1 homologue, putative	498	6	0						+							+	+	+											+		+				1
PFF1430c	amino acid transporter, putative	606	2	0							9						+	+				+				+		+				+				1												1
PFF1425w	RNA binding protein, putative	780	6	0														+		+								+				+					1					2
PFF1420w	phosphatidylcholine-sterol acyltransferase precursor, putative	863	6	0								+					+									+	+	+	+	+	+
PFF1415c	DnaJ protein, putative	380	6	0							1						+					+		+		+		+	+																				1
PFF1410c	nicotinate phosphoribosyltransferase, putative	665	6	0						+							+	+	+											+			+					1	2
PFF1375c-a	ethanolaminephosphotransferase, putative	388	6	1							8						+									+	+	+	+	+
PFF1370w	protein kinase PK4	3072	5	0			+			+	1						+	+	+											+			+					1
PFF1360w	6-pyruvoyltetrahydropterin synthase	173	5	0						+							+	+	+											+		+					1
PFF1350c	acetyl-CoA synthetase	997	6	0														+				+				+		+							2	2	1		1										1
PFF1335c	4-methyl-5(B-hydroxyethyl)-thiazol monophosphate biosynthesis enzyme	189	6	0											+		+	+								+		+							7		7		7
PFF1300w	pyruvate kinase	511	6	0												+	+	+		+		+				+		+						9	15	14	22	10	17				1
PFF1295w	conserved Plasmodium protein, unknown function	372	6	0						+							+	+	+											+				2			3		5
PFF1155w	hexokinase	493	6	0														+		+		+				+		+						1	10	5	7	7	14				1						1
PFF1130c	superoxide dismutase	266	6	0			+		+			+					+	+				+				+		+							1														1
PFF1095w	leucyl tRNA synthase	1447	6	0														+		+								+									2	2	1	2
PFF1070c	radical SAM protein, putative	860	6	0						+	1	+					+	+	+											+		+				1
PFF1055c	conserved Plasmodium protein, unknown function	776	6	0														+								+		+							1		1
PFF1050w	nascent polypeptide associated complex alpha chain, putative	184	6	0														+		+								+						1	3	4	7	2	8				3
PFF1025c	SNO glutamine amidotransferase family protein	301	6	0														+		+		+		+		+		+							4	1	8	3	7		2
PFF0995c	merozoite surface protein 10	525	6	0			+			+	2	+					+	+	+											+	+				1
PFF0940c	cell division cycle protein 48 homologue, putative	828	7	0					+								+	+		+						+		+						11	14	5	14	8	24		1
PFF0920c-a	conserved Plasmodium protein, unknown function	1797	6	1						+	2	+					+	+	+											+	+				2
PFF0905w	transport protein particle (TRAPP) component, putative	284	6	0							1						+							+	+			+	+	+	+
PFF0885w	60S ribosomal protein L27a, putative	148	6	0														+				+		+		+		+									2	1	4							1
PFF0880c	conserved Plasmodium protein, unknown function	199	6	0																+	+							+	+	+		+											1
PFF0870w	conserved Plasmodium membrane protein, unknown function	795	6	0							4				+		+	+		+		+		+		+		+						5	3			1		4						4
PFF0835w	conserved Plasmodium protein, unknown function	446	6	0														+		+		+		+		+		+							1	1	8		11			7	6		1	6		14	21
PFF0830w	alpha adaptin-like protein, putative	1236	5	0							5						+	+						+		+		+							1
PFF0825c	mitochondrial import receptor subunit tom40, putative	377	6	0					+								+			+		+				+		+	+														2						4
PFF0820w	conserved Plasmodium protein, unknown function	1321	7	0						+							+	+	+											+		+				1
PFF0815w	malate:quinone oxidoreductase, putative	521	6	0					+								+			+	+							+	+	+		+											1
PFF0785w	Ndc80 homologue, putative	591	6	0																+						+		+	+											1	1			2
PFF0745c	ribonuclease, putative	2733	7	0																						+	+	+	+	+
PFF0700c	60S ribosomal protein L19, putative	182	6	0														+		+						+		+							1		4		4		3		4		1
PFF0695w	conserved Plasmodium protein, unknown function	255	6	0						+							+	+	+											+	+			1
PFF0690c	organic anion transporter	853	6	0						+	12						+	+	+											+					1		2	2
PFF0675c	myosin E, putative	2153	6	0																						+	+	+	+	+	+
PFF0665c	syntaxin binding protein, putative	703	6	0														+								+		+							1		1
PFF0645c	integral membrane protein, putative	1422	7	0							11						+									+	+	+	+	+	+
PFF0615c	6-cysteine protein	347	6	0			+				1	+					+			+	+							+	+	+			+												1
PFF0595c	leucine-rich repeat protein	1864	46	7																						+	+	+	+	+			+
PFF0575c	conserved Plasmodium protein, unknown function	3248	47	9														+		+		+				+		+									1		1			3						1	1
PFF0573c	60S ribosomal protein L39, putative	51	3	0						+							+	+	+											+		+					2
PFF0570c	conserved Plasmodium protein, unknown function	650	6	0							4						+									+	+	+	+	+
PFF0560c	SWI/SNF-related matrix-associated actin-dependent regulator of chromatin	830	6	0																						+	+	+	+	+
PFF0555w	conserved Plasmodium protein, unknown function	280	6	0																						+	+	+	+	+
PFF0505c	conserved Plasmodium protein, unknown function	960	6	0																						+	+	+	+	+	+
PFF0485c	zinc finger protein, putative	284	18	2							4						+									+	+	+	+	+	+
PFF0445w	conserved Plasmodium protein, unknown function	6077	9	0																						+	+	+	+	+
PFF0435w	ornithine aminotransferase	414	6	0											+		+	+		+		+				+		+						12	13	16	21	16	22				6						1
PFF0430w	chaperone, putative	543	6	0														+		+						+		+							4	2	5		5				14
PFF0420c	proteasome subunit alpha type 2, putative	235	6	0						+							+	+	+											+					4	1	5	2	8
PFF0410w	conserved Plasmodium protein, unknown function	1948	9	0							2						+					+	+					+	+	+		+																	5
PFF0375c	conserved Plasmodium protein, unknown function	861	6	0																						+	+	+	+	+			+
PFF0345w	translation initiation factor IF-2, putative	977	6	0														+		+		+				+		+											2			4							6
PFF0340c	glutaredoxin-like protein, putative	219	6	0														+								+		+						2			1
PFF0335c	probable protein, unknown function	299	1	0						+		+					+	+	+											+	+				3
PFF0330w	coatomer alpha subunit, putative	1512	6	0														+								+		+							4			2
PFF0325c	conserved Plasmodium protein, unknown function	2414	6	0														+		+						+		+									1			4		4	1
PFF0300w	RNA binding protein, putative	582	7	0						+							+	+	+											+		+					1
PFF0295c	conserved Plasmodium protein, unknown function	1063	6	0																						+	+	+	+	+			+
PFF0285c	DNA repair-like protein, putative	2236	6	0																						+	+	+	+	+		+
PFF0250w	RNA binding protein, putative	755	6	0														+		+				+		+		+							2	2		1				3		1
PFF0220w	conserved Plasmodium protein, unknown function	2874	6	0														+		+		+				+		+						9	7	7	5	10	10	4		22						4
PFF0160c	dihydroorotate dehydrogenase, mitochondrial precursor	569	6	0			+		+		1						+					+	+					+	+	+		+																	1
PFF0145w	conserved Plasmodium protein, unknown function	592	6	0																		+	+					+	+	+			+
PFF0125c	conserved Plasmodium protein, unknown function	1297	6	0																		+				+		+	+			+																	1
PFF0090w	conserved Plasmodium protein, unknown function	128	3	0							1						+	+		+		+						+									1				1		1						1
PFF0060w	Pfmc-2TM Maurer's cleft two transmembrane protein	234	5	12							3	+	+	+			+			+		+						+	+													1				1		2
PFE1605w	Plasmodium exported protein (PHISTb), unknown function	528	18	20							1		+				+	+		+		+		+		+		+									1						2					1	2
PFE1600w	Plasmodium exported protein (PHISTb), unknown function	509	18	20									+			+	+			+		+		+		+		+	+													4	7		1			1	10
PFE1590w	early transcribed membrane protein 5	181	3	0						+	1	+			+		+	+	+											+				2	3	2	1	1	4
PFE1545c	formin 1, putative	2675	6	0			+										+									+	+	+	+	+			+
PFE1500c	conserved Plasmodium protein, unknown function	97	4	0						+							+	+	+											+							2		1
PFE1485w	conserved Plasmodium protein, unknown function	1906	5	0																						+	+	+	+	+
PFE1470w	cell cycle regulator protein, putative	179	6	0																+	+							+	+	+											2	1			2
PFE1465w-a	conserved Plasmodium protein, unknown function	1524	9	1																+		+				+		+	+															2
PFE1445c	conserved Plasmodium protein, unknown function	719	6	0							2						+	+								+		+								1	1	1
PFE1405c	eukaryotic translation initiation factor 3, subunit 6, putative	517	6	0							2						+	+		+						+		+							1		1		1			1	3
PFE1400c	beta adaptin protein, putative	929	6	0																				+		+		+	+
PFE1375c	conserved Plasmodium protein, unknown function	448	6	0																+	+							+	+	+		+										2
PFE1370w	hsp70 interacting protein, putative	458	6	0														+		+								+						3	7	1	9	2	6			2
PFE1355c	ubiquitin carboxyl-terminal hydrolase, putative	605	6	0														+								+		+						2	2	1	1	2	1
PFE1350c	ubiquitin conjugating enzyme 13, putative	152	5	0						+							+	+	+											+					1		2		2
PFE1340w	conserved Plasmodium protein, unknown function	214	6	0							2	+					+									+	+	+	+	+
PFE1305c-a	ADP-ribosylation factor GTPase-activating protein, putative	506	6	1																+	+							+	+	+										5		9		4	2
PFE1285w	membrane skeletal protein IMC1-related	300	6	0			+										+			+						+		+	+												4
PFE1265w	G-protein coupled receptor, putative	467	6	0							7						+					+	+					+	+	+			+
PFE1250w	acyl-CoA synthetase, PfACS10	673	6	0											+		+	+		+		+				+		+							1	2	3	3	4		2		6						6
PFE1230c	mitochondrial import receptor subunit tom22, putative	105	6	0			+		+		1						+									+	+	+	+	+
PFE1220w	conserved Plasmodium protein, unknown function	123	5	0																+	+							+	+	+			+												1
PFE1215c	cytosolic preribosomal GTP-binding protein, putative	365	8	0																		+	+					+	+	+																			3
PFE1190c	conserved Plasmodium membrane protein, unknown function	213	6	0							4						+									+	+	+	+	+			+
PFE1170w	DnaJ protein, putative	532	8	1							2						+	+								+		+							1
PFE1150w	multidrug resistance protein	1419	6	0			+				11				+		+	+		+		+		+		+		+							18	2	2	1			3	1	1						13
PFE1130w	conserved protein, unknown function	483	6	0			+				8	+					+									+	+	+	+	+	+
PFE1050w	adenosylhomocysteinase,S-adenosyl-L-homocysteine hydrolase	479	6	0											+		+	+		+						+		+						4	8	3	9	6	11				1
PFE1045c	conserved Plasmodium protein, unknown function	2054	6	0						+		+					+	+	+											+	+				1
PFE1035c	BIS(5'-nucleosyl)-tetraphosphatase (diadenosine tetraphosphatase), putative	152	6	0						+							+	+	+											+		+					2
PFE1025c	conserved Plasmodium protein, unknown function	301	6	0																		+		+				+	+																			1	7
PFE1020w	U6 snRNA-associated sm-like protein lsm2, putative	103	6	0														+				+						+											1										2
PFE1005w	40S ribosomal protein S9, putative	189	6	0														+		+						+		+						2			6		8				1
PFE1000c	conserved Plasmodium protein, unknown function	525	5	0							1	+					+									+	+	+	+	+			+
PFE0995c	conserved protein, unknown function	668	6	0														+		+				+		+		+									1			1		5	2
PFE0990w	conserved Plasmodium protein, unknown function	192	6	0														+		+						+		+									4		3			3	4
PFE0975c	40S ribosomal protein S24, putative	133	6	0														+		+				+		+		+									2		6				3		1
PFE0925c	snrnp protein, putative	1123	6	0						+							+	+	+											+		+					1
PFE0915c	proteasome subunit beta type 1, putative	240	6	0						+							+	+	+											+						1	2	2	2
PFE0885w	eukaryotic translation initiation factor, putative	716	6	0														+								+		+							2	3	3	3	9
PFE0850c	60S ribosomal protein L12, putative	165	6	0														+		+		+		+		+		+							3	2	5	1	4	1	3		4					4	2
PFE0845c	60S ribosomal protein L8, putative	260	12	1														+		+		+		+		+		+						1	2	4	5	2			3		3	1
PFE0835w	ubiquitin carboxyl-terminal hydrolase 2, putative	1332	6	0						+							+	+	+											+	+				1
PFE0810c	40S ribosomal protein S14, putative	151	6	0														+		+		+		+		+		+						2	2	2	5	5	3		3	1	4			1	7		2
PFE0785c	metabolite/drug transporter, putative	456	6	0							10						+	+		+						+		+							2			2			1
PFE0750c	RNA recognition motif, putative	848	6	0																						+	+	+	+	+			+
PFE0745w	conserved Plasmodium protein, unknown function	438	6	0																						+	+	+	+	+
PFE0690c	Rab GTPase 1a	207	6	0			+										+									+	+	+	+	+	+
PFE0675c	deoxyribodipyrimidine photolyase (photoreactivating enzyme, DNA photolyase), putative	1113	6	0														+		+		+		+		+		+											1	1		6		2	1			1	5
PFE0660c	purine nucleoside phosphorylase	245	6	0												+	+	+		+		+				+		+						3	5	4	5	5	11				1						1
PFE0630c	orotate phosphoribosyltransferase	281	12	1																+	+							+	+	+		+											2
PFE0625w	Rab GTPase 1b	200	6	0											+		+									+	+	+	+	+	+
PFE0585c	myo-inositol 1-phosphate synthase, putative	604	6	0						+							+	+	+											+				5	15	10	16	13	23
PFE0570w	RNA pseudouridylate synthase, putative	10061	13	0														+								+		+				+					1
PFE0555w	stearoyl-CoA delta 9 desaturase, putative	949	6	0							18						+									+	+	+	+	+			+
PFE0545c	translationally controlled tumor protein homolog, putative	171	6	0			+			+							+	+	+											+				1	4	3	2	4	4
PFE0520c	topoisomerase I	839	6	0																+				+		+		+	+														1
PFE0500c	conserved Plasmodium protein, unknown function	2535	6	0														+		+						+		+									3					10
PFE0485w	phosphatidylinositol 4-kinase	1559	7	0						+							+	+	+											+	+				1
PFE0460c	conserved Plasmodium protein, unknown function	115	5	0																		+	+					+	+	+		+																1
PFE0450w	chromosome condensation protein, putative	1708	6	0																+	+							+	+	+												1	1	4	1
PFE0440w	conserved Plasmodium protein, unknown function	3134	7	0																						+	+	+	+	+			+
PFE0435c	single-strand binding protein, putative	284	6	0			+					+					+	+				+		+				+							1														8
PFE0410w	triose phosphate transporter	342	6	0			+				9						+	+								+		+								1		1
PFE0395c	6-cysteine protein	349	6	0			+			+	1	+					+	+	+											+	+			1	1
PFE0380c	nuclear pore associated protein (NPL4), putative	531	6	0					+	+							+	+	+											+			+					1	1
PFE0370c	subtilisin-like protease 1	688	6	0			+					+					+	+								+		+										1
PFE0350c	60S ribosomal protein L4, putative	411	6	0														+		+						+		+						2	7	6	9	5	13	1	4	6	7	1	3
PFE0340c	rhomboid protease ROM4	759	6	0			+				6						+			+		+				+		+	+															3		2
PFE0335w	conserved Plasmodium protein, unknown function	929	6	0														+		+						+		+								1		1						1
PFE0290c	conserved Plasmodium protein, unknown function	126	4	0						+							+	+	+											+					1		1
PFE0285c	small ubiquitin-related modifier, putative	100	5	0														+		+		+						+						1	1		2		3		3	1
PFE0280c	conserved Plasmodium membrane protein, unknown function	924	6	0							4	+					+	+								+		+							1
PFE0275w	conserved Plasmodium protein, unknown function	333	5	0																						+	+	+	+	+
PFE0270c	DNA repair protein, putative	1350	6	0														+								+		+										2
PFE0255w	actin-like protein, putative	565	6	0																		+		+		+		+	+																				6
PFE0250w	conserved Plasmodium protein, unknown function	2754	6	0														+								+		+							1			2
PFE0235c	conserved Plasmodium protein, unknown function	5639	7	0																						+	+	+	+	+
PFE0225w	3-methyl-2-oxobutanoate dehydrogenase (lipoamide), putative	381	6	0			+		+	+							+	+	+											+					1			1
PFE0185c	60S ribosomal protein L31, putative	120	6	0														+		+				+				+								1	2		1				2
PFE0165w	actin-depolymerizing factor	122	6	0														+		+		+				+		+						1		2	3	3	4		2								1
PFE0160c	Ser/Arg-rich splicing factor, putative	308	13	1														+		+				+				+									1	1				1	4
PFE0140c	mitochondrial inner membrane TIM10 associated protein, putative	82	6	0																+		+						+	+												1	1	2					1
PFE0110w	conserved Plasmodium membrane protein, unknown function	443	6	0							5						+					+	+					+	+	+		+																1
PFE0100w	conserved Plasmodium protein, unknown function	1272	6	0																						+	+	+	+	+	+
PFE0080c	rhoptry-associated protein 2	398	7	1			+					+			+		+	+				+		+		+		+						5	8			4	2							3
PFE0075c	rhoptry-associated protein 3	400	7	1					+		1	+			+	+	+	+				+		+		+		+						5	2			1	1							3
PFE0070w	interspersed repeat antigen	1720	7	0										+			+			+	+							+	+	+		+										1
PFE0065w	skeleton-binding protein 1	337	2	0			+				1					+	+	+		+		+		+		+		+						1		3	1	2		1				1	1			1	1
PFE0060w	parasite-infected erythrocyte surface protein	408	1	0			+				3	+	+			+	+	+		+		+		+		+		+							8	8	11	6	3			2	13	3				2	13
PFE0055c	heat shock protein 40, type II	402	10	2			+				1		+			+	+									+	+	+	+	+	+
PFE0050w	Plasmodium exported protein, unknown function	260	1	0							1		+			+	+			+		+				+		+	+													1	4					1
PFE0040c	mature parasite-infected erythrocyte surface antigen,erythrocyte membrane protein 2	1434	46	7			+						+				+	+		+		+		+		+		+						9	2	2	4	2	6	1		5	23	13	3			1	2
PFD1170c	Plasmodium exported protein (PHISTb), unknown function	309	18	20									+	+		+	+	+				+		+		+		+							3														2
PFD1165w	serine/threonine protein kinase, FIKK family	622	2	1			+				1		+	+			+									+	+	+	+	+			+
PFD1150c	reticulocyte binding protein homologue 4	1716	1	0			+				2	+					+			+	+							+	+	+	+									1
PFD1120c	early transcribed membrane protein 4	136	9	0			+				2	+					+			+		+						+	+											1	1					1	1		1
PFD1110w	glideosome associated protein with multiple membrane spans 2	372	6	0			+				6						+	+		+						+		+							1			1		1	2	1		1
PFD1100c	conserved Plasmodium protein, unknown function	476	6	0							1	+					+							+		+		+	+		+
PFD1070w	eukaryotic initiation factor, putative	390	6	0																+						+		+	+														1
PFD1065c	conserved Plasmodium protein, unknown function	140	5	0																		+	+					+	+	+																1		1
PFD1055w	40S ribosomal protein S19, putative	170	6	0														+		+		+		+		+		+						5	4	3	6	2	7		2	1	9			1	1
PFD1050w	alpha tubulin 2	450	12	1														+				+				+		+						1	4		3	2	5
PFD1037w	conserved Plasmodium protein, unknown function	385	6	0							2	+					+					+		+		+		+	+
PFD0990w	ribosome recycling factor, putative	266	6	0																		+	+					+	+	+			+
PFD0970c	zinc finger protein, putative	3370	6	0																						+	+	+	+	+		+
PFD0955w	apical merozoite protein	325	5	0			+			+		+					+	+	+											+	+				1
PFD0945c	conserved Plasmodium membrane protein, unknown function	536	6	0						+	5						+	+	+											+	+				1
PFD0940w	conserved Plasmodium protein, unknown function	2472	6	0						+	2	+					+	+	+											+	+				1
PFD0885c	conserved Plasmodium protein, unknown function	992	6	0																						+	+	+	+	+		+
PFD0880w	golgi organization and biogenesis factor, putative	429	6	0														+		+				+		+		+							3	2	4		1				3
PFD0835c	LETM1-like protein, putative	802	6	0							1						+									+	+	+	+	+			+
PFD0830w	bifunctional dihydrofolate reductase-thymidylate synthase	608	6	0						+							+	+	+											+					5	4	5		3
PFD0810w	small GTP-binding protein sar1	192	6	0			+								+		+	+								+		+							4	2	4	2	5
PFD0770c	60S ribosomal protein L15, putative	205	6	0														+		+				+		+		+						2			3		4				5
PFD0720w	conserved ARM repeats protein, unknown function	275	6	0			+										+									+	+	+	+	+	+
PFD0685c	chromosome associated protein, putative	1193	6	0																						+	+	+	+	+
PFD0680c	ubiquitin carboxyl-terminal hydrolase a, putative	853	6	0						+							+	+	+											+							1		1
PFD0665c	26S proteasome AAA-ATPase subunit RPT3, putative	392	6	0														+								+		+						1	3		1	4	3
PFD0660w	phosphoglycerate mutase, putative	295	6	0							1						+									+	+	+	+	+
PFD0600c	mitochondrial ribosomal protein S12 precursor, putative	336	6	1																+	+							+	+	+			+											2
PFD0595w	conserved Apicomplexan protein, unknown function	778	6	0							2						+									+	+	+	+	+	+
PFD0550c	conserved Plasmodium protein, unknown function	205	6	0						+							+	+	+											+				1				1
PFD0540c	conserved Plasmodium protein, unknown function	977	6	0																+		+		+		+		+	+														2						2
PFD0535w	conserved Plasmodium protein, unknown function	1298	6	0																+		+				+		+	+											1		2
PFD0525w	conserved Plasmodium protein, unknown function	326	6	0						+							+	+	+											+		+					1
PFD0470c	replication protein A large subunit	1145	6	0																		+		+		+		+	+																				14
PFD0465c	conserved Plasmodium protein, unknown function	398	6	0							3	+					+									+	+	+	+	+
PFD0462w	heat shock protein 40	672	6	0			+		+								+			+		+		+				+	+													1						4	3
PFD0420c	flap endonuclease 1	672	6	0														+				+				+		+									1		4										1
PFD0385w	conserved Plasmodium protein, unknown function	1960	6	0														+								+		+											1
PFD0310w	sexual stage-specific protein precursor	157	3	0			+				2	+				+	+	+		+		+						+						2	4	1	3	1	2				2			2			2
PFD0305c	vacuolar ATP synthase subunit b	494	6	0			+										+	+		+								+						3	2	1	5	5	5	1	2	2
PFD0295c	apical sushi protein	731	6	0			+				1	+					+	+		+								+										1	1	2
PFD0275w	conserved Plasmodium membrane protein, unknown function	315	5	0							4						+					+				+		+	+																			1
PFD0265w	pre-mRNA splicing factor, putative	3136	6	0																						+	+	+	+	+	+
PFD0240c	6-cysteine protein	378	6	0			+					+					+			+	+							+	+	+										1	1			3	2
PFD0145c	regulator of chromosome condensation, putative	626	6	0																		+	+					+	+	+			+
PFD0115c	Plasmodium exported protein, unknown function	254	1	0							1		+	+			+	+								+		+							1
PFD0095c	Plasmodium exported protein (PHISTb), unknown function	575	18	20							1	+	+	+			+			+				+		+		+	+													3
PFD0090c	Plasmodium exported protein (PHISTa), unknown function	428	27	39							1		+	+			+	+		+		+		+		+		+							1	2	4		2	2		1	3	3		3	1	5	13
PFD0080c	Plasmodium exported protein (PHISTb), unknown function	560	2	1							1		+	+		+	+			+		+		+		+		+	+												2		6	3			2		3
PFD0070c-a	rifin	346	42	180							3	+	+	+			+									+	+	+	+	+		+
PFC1080c	Pfmc-2TM Maurer's cleft two transmembrane protein	231	5	12					+		3	+	+	+			+					+	+					+	+	+																2		3	2
PFC1065w	conserved Plasmodium protein, unknown function	949	6	0																+		+						+	+			+										4						3	1
PFC1025w	conserved Plasmodium protein, unknown function	54	5	0														+		+								+									1				1	2	4
PFC1020c	40S ribosomal protein S3A, putative	262	6	0														+		+		+		+		+		+							4	4	6	2	6		1	5	10	2		3
PFC1015c	conserved Plasmodium protein, unknown function	2340	7	1							4						+									+	+	+	+	+	+
PFC0975c	peptidyl-prolyl cis-trans isomerase	171	7	0														+		+		+						+						5	6	5	5	7	4				1
PFC0950c	peptidase, putative	1074	7	0																						+	+	+	+	+			+
PFC0945w	protein kinase, putative	297	6	0			+				1						+									+	+	+	+	+	+
PFC0915w	ATP-dependent RNA helicase, putative	433	6	0														+		+						+		+										1						1
PFC0912w	signal peptidase protein	179	5	0					+		2						+					+				+		+	+																	1
PFC0910w	conserved Plasmodium protein, unknown function	429	6	0						+							+	+	+											+			+						3
PFC0900w	T-complex protein 1 epsilon subunit, putative	535	6	0														+		+								+							2	1	2	2					4
PFC0886w	conserved Plasmodium protein, unknown function	144	6	0						+							+	+	+											+	+			1
PFC0885c	conserved Plasmodium protein, unknown function	314	6	0						+							+	+	+											+	+				1
PFC0870w	elongation factor 1 (EF-1), putative	156	2	0														+		+						+		+						1			3		3	1	3		2		3
PFC0810c	conserved Plasmodium protein, unknown function	1119	6	0							1	+					+							+	+			+	+	+	+
PFC0800w	band 7-related protein	374	6	0																						+	+	+	+	+	+
PFC0775w	40S ribosomal protein S11, putative	161	6	0														+		+						+		+											5		1			2
PFC0770c	kinesin-like protein, putative	1619	6	0																						+	+	+	+	+			+
PFC0760c	conserved Plasmodium protein, unknown function	3394	7	0																+						+		+	+													1
PFC0745c	proteasome component C8, putative	252	6	0						+							+	+	+											+				1			3	2	4
PFC0740c	RING zinc finger protein, putative	600	6	0						+	1						+	+	+											+	+				1
PFC0735w	40S ribosomal protein S15A, putative	130	6	0														+		+		+		+		+		+									3		4				4
PFC0730w	HVA22/TB2/DP1 family protein, putative	221	5	0							3						+			+		+				+		+	+														5			5			3
PFC0725c	formate-nitrite transporter, putative	309	6	0							6						+	+		+		+				+		+							1							2	5						2
PFC0720w	conserved Plasmodium protein, unknown function	461	6	0																+						+		+	+											1
PFC0710w-b	inorganic pyrophosphatase, putative	380	6	1														+				+						+							3		1	2	3										4
PFC0710w-a	inorganic pyrophosphatase, putative	431	6	1							1		+				+	+				+						+							3		1	2	3										4
PFC0670c	conserved Plasmodium protein, unknown function	256	5	0							1	+					+					+	+					+	+	+		+																1
PFC0581w	co-chaperone p23	275	6	0						+	1						+	+	+											+			+						1
PFC0550w	ubiquitin-protein ligase, putative	807	12	1								+					+							+	+			+	+	+		+
PFC0545c	conserved Plasmodium protein, unknown function	346	6	0						+							+	+	+											+	+				1
PFC0535w	60S ribosomal protein L26, putative	126	6	0														+		+				+		+		+						1			2		2		1	1	1
PFC0520w	26S proteasome regulatory subunit S14, putative	304	6	0																						+	+	+	+	+	+
PFC0500w	conserved protein, unknown function	609	6	0																						+	+	+	+	+	+
PFC0475c	phosphatidylinositol 3- and 4-kinase, putative	953	6	0																						+	+	+	+	+	+
PFC0465c	pre-mRNA splicing factor, putative	600	6	0														+								+		+								1		1	2
PFC0455w	conserved Plasmodium protein, unknown function	786	6	0																						+	+	+	+	+
PFC0435w	parasite-infected erythrocyte surface protein	1294	6	0			+					+					+	+		+				+				+						1	8			3	19					2
PFC0430w	phosphoglycerate mutase, putative	1165	6	0														+		+						+		+							1		1					1
PFC0400w	60S acidic ribosomal protein P2, putative	112	5	0														+		+				+		+		+						5	4	3	4	4	4		1	2	3		1
PFC0395w	asparagine synthetase, putative	610	6	0														+								+		+							4		2	1	6
PFC0370w	conserved Plasmodium protein, unknown function	492	6	0																						+	+	+	+	+			+
PFC0365w	PRP19-like protein, putative	532	6	0														+								+		+							2		1	1
PFC0360w	activator of Hsp90 ATPase, putative	140	5	0														+				+						+							3		4	2	4
PFC0350c	TCP-1/cpn60 chaperonin family, putative	539	6	0														+		+		+		+		+		+						1	2	4	2	3	5				5						1
PFC0325c	conserved Plasmodium protein, unknown function	1826	7	0																+		+		+		+		+	+													3
PFC0315c	conserved Plasmodium protein, unknown function	389	6	0																		+				+		+	+																				1
PFC0300c	60S ribosomal protein L7, putative	257	6	0														+		+				+		+		+						5	4		6		7			1	6
PFC0295c	40S ribosomal protein S12, putative	141	6	0														+		+				+				+						1	2	2	4	2	3		1	2	5		4
PFC0290w	40S ribosomal protein S23, putative	145	6	0														+		+						+		+									2		2				2
PFC0285c	T-complex protein beta subunit, putative	532	6	0														+		+				+		+		+							1	4	6	2	6			3	14
PFC0271c	glutaredoxin 1	111	6	0						+							+	+	+											+					1		2		2
PFC0270w	activator of Hsp90 ATPase, putative	349	6	0						+							+	+	+											+						1	2	1
PFC0265c	conserved Plasmodium protein, unknown function	628	6	0																						+	+	+	+	+			+
PFC0255c	ubiquitin conjugating enzyme E2, putative	142	6	0						+							+	+	+											+				3	1	1	2	1	3
PFC0250c	AP endonuclease (DNA-[apurinic or apyrimidinic site] lyase), putative	617	6	0														+		+		+				+		+											1	1				1					2
PFC0245c	conserved Plasmodium protein, unknown function	3933	7	0														+		+						+		+							3							2
PFC0240c	conserved Plasmodium membrane protein, unknown function	956	6	0						+	11						+	+	+											+					1			2
PFC0235w	conserved Plasmodium protein, unknown function	1139	6	0														+								+		+							2		2
PFC0200w-a	60S ribosomal protein L44, putative	77	0	0														+						+				+							1
PFC0185w	membrane skeletal protein IMC1-related	525	6	0																						+	+	+	+	+			+
PFC0170c	dihydrolipoamide acyltransferase, putative	448	6	0					+	+							+	+	+											+				1	2				2
PFC0165w	spindle pole body protein, putative	2226	6	0																				+		+		+	+			+
PFC0150w	HAD superfamily protein, putative	1171	6	0																						+	+	+	+	+
PFC0140c	N-ethylmaleimide sensitive fusion protein, putative	783	6	0			+										+	+								+		+											1
PFC0130c	conserved Plasmodium protein, unknown function	419	6	0														+				+				+		+							1													1	3
PFC0126c	PFMNL-1 CISD1-like iron-sulfur protein, putative	152	6	0																		+	+					+	+	+			+
PFC0120w	cytoadherence linked asexual protein 3.1	1417	18	4					+			+		+			+	+		+		+		+		+		+							3			6	1			1	4	7		3			1
PFC0110w	cytoadherence linked asexual protein 3.2	1416	18	4			+					+		+			+	+		+		+		+		+		+										3						2
PFC0105w	serine/threonine protein kinase, putative	1338	6	0										+			+	+								+		+							1		2
PFB0985c	Pfmc-2TM Maurer's cleft two transmembrane protein	229	5	12					+		3		+	+			+					+	+					+	+	+																1		2	1
PFB0960c	Pfmc-2TM family pseudogene	123	5	12					+					+			+					+	+					+	+	+		+																2
PFB0953w	Plasmodium exported protein (hyp15), unknown function	206	4	3							3		+	+			+					+	+					+	+	+		+																1
PFB0935w	cytoadherence linked asexual protein 2	1440	18	4			+					+		+			+					+	+					+	+	+			+
PFB0921c	Plasmodium exported protein, unknown function	180	1	0							2	+	+				+			+	+							+	+	+		+											1
PFB0915w	liver stage antigen 3	1558	1	0							2						+	+		+		+		+		+		+							3					3		3	20	8	2				4
PFB0895c	replication factor C subunit 1, putative	904	6	0														+		+						+		+									1			1		5
PFB0888w-b	ribosome associated membrane protein RAMP4, putative	67	7	1							1						+			+		+						+	+														1			4		1
PFB0888w-a	ribosome associated membrane protein RAMP4, putative	101	7	1							1						+			+		+						+	+														1			4		1
PFB0855c	apicoplast RNA methyltransferase precursor, putative	354	6	0								+					+			+		+						+	+													4
PFB0840w	replication factor C, subunit 2	330	6	0																+						+		+	+													1		1
PFB0835c	conserved Plasmodium protein, unknown function	519	6	0						+							+	+	+											+							1	2	8
PFB0830w	40S ribosomal protein S26e, putative	107	6	0														+		+				+		+		+											1				1
PFB0815w	calcium dependent protein kinase 1	524	25	4			+										+			+						+		+	+															2
PFB0795w	ATP synthase F1, alpha subunit, putative	551	6	0					+								+			+						+		+	+													1
PFB0695c	acyl-CoA synthetase, PfACS8	888	14	8								+					+					+		+				+	+			+																	1
PFB0685c	acyl-CoA synthetase, PfACS9	885	1	0						+		+					+	+	+											+	+				2
PFB0680w	rhoptry neck protein 6	950	6	0			+										+	+		+								+						1				1		3	2			4
PFB0675w	conserved Plasmodium membrane protein, unknown function	1371	6	0							11						+									+	+	+	+	+	+
PFB0640c	sec31p	1471	6	0			+		+								+	+		+		+				+		+									2		2			3	1	7	3			2	5
PFB0635w	T-complex protein 1, putative	542	6	0														+		+								+									3		4		1		7
PFB0595w	heat shock protein 40, putative	328	10	2											+		+	+		+		+		+		+		+						1	2	3	3	1	3	1		2	3	3			3	7	10
PFB0560w	conserved Plasmodium protein, unknown function	3990	8	0							2						+									+	+	+	+	+
PFB0555c	conserved Plasmodium membrane protein, unknown function	4091	8	0							7						+									+	+	+	+	+
PFB0550w	peptide chain release factor subunit 1, putative	427	6	0																+		+				+		+	+												3	2	6	3	2				1
PFB0545c	mitochondrial ribosomal protein L12 precursor, putative	255	11	1																+		+						+	+													2	1
PFB0525w	asparagine-tRNA ligase, putative	610	13	1														+		+								+							5	3	6	4	13	2	2	2	12	5
PFB0490c	conserved Plasmodium protein, unknown function	284	5	0														+		+				+		+		+										1	2			4	1		1
PFB0455w-a	60S ribosomal protein L37ae, putative	35	0	0														+		+				+		+		+									1		2				1
PFB0450w	secretory complex protein 61 gamma subunit	81	6	0						+	1						+	+	+											+			+					1
PFB0395w	conserved Plasmodium protein, unknown function	235	6	0							1	+			+		+					+				+		+	+																	2			1
PFB0370c	RNA binding protein, putative	300	6	0														+		+						+		+									1						1
PFB0365w	conserved Plasmodium protein, unknown function	1789	7	0																						+	+	+	+	+	+
PFB0340c	serine repeat antigen 5	997	36	7			+									+	+	+		+		+				+		+						2	4		2	5	20	1
PFB0335c	serine repeat antigen 6	1031	36	7			+									+	+	+		+		+						+										3	4					2					10
PFB0300c	merozoite surface protein 2	272	1	0			+			+							+	+	+											+				5	2			6	2
PFB0295w	adenylosuccinate lyase	471	7	0														+		+						+		+									1					3	3	1
PFB0285c	conserved Plasmodium protein, unknown function	1436	6	0																+						+		+	+			+										1
PFB0260w	proteasome 26S regulatory subunit, putative	966	6	0														+								+		+							4	3	5	2	2
PFB0210c	hexose transporter	504	6	0			+			+	12				+		+	+	+											+	+				1
PFB0200c	aspartate aminotransferase	405	6	0						+							+	+	+											+					1		1		1
PFB0194w	conserved Plasmodium protein, unknown function	276	6	0							1	+					+					+				+		+	+																	3		1
PFB0161c	conserved Plasmodium protein, unknown function	91	6	0																+	+							+	+	+	+									1
PFB0145c	conserved Plasmodium protein, unknown function	1979	46	7																						+	+	+	+	+			+
PFB0120w	early transcribed membrane protein 2	106	4	1			+		+		1	+					+	+		+		+				+		+							2						2					2	5	3	1
PFB0115w	conserved Plasmodium protein, unknown function	1192	1	0														+		+		+		+		+		+									1					5	3						3
PFB0106c	Plasmodium exported protein, unknown function	290	1	0			+				2		+				+			+		+						+	+													1		1				2	4
PFB0100c	knob-associated histidine-rich protein	654	9	1			+					+	+			+	+	+		+		+		+		+		+						4	3	2	2	1		5		5	6	3		5		4	6
PFB0095c	erythrocyte membrane protein 3	2441	1	0			+				1	+	+				+			+		+		+		+		+	+													4	2					1	1
PFB0090c	RESA-like protein with PHIST and DnaJ domains	421	10	2							1		+				+			+		+				+		+	+																1			5	6
PFB0080c	Plasmodium exported protein (PHISTb), unknown function	485	18	20							1		+				+							+	+			+	+	+		+
PFA0700c	Plasmodium exported protein (hyp10), unknown function	110	2	1							1	+	+	+			+					+	+					+	+	+		+																1
PFA0680c	Pfmc-2TM Maurer's cleft two transmembrane protein	229	5	12			+		+		3		+	+		+	+					+	+					+	+	+			+
PFA0670c	Plasmodium exported protein (hyp8), unknown function	243	2	1			+				3		+	+			+	+		+		+				+		+							2		1						3	1					3
PFA0630c	Plasmodium exported protein, unknown function	592	1	0							2		+	+			+									+	+	+	+	+		+
PFA0620c	glutamic acid-rich protein	673	1	0							1	+	+	+			+			+		+		+				+	+													3	3					3	7
PFA0580c	TatD-like deoxyribonuclease, putative	434	6	0								+					+					+	+					+	+	+		+																	1
PFA0570w	conserved Plasmodium protein, unknown function	657	6	0																+	+							+	+	+		+										1
PFA0555c	UMP-CMP kinase, putative	371	6	0							1						+	+								+		+						2	1	2		4	3
PFA0530c	adenylate kinase, putative	186	6	0						+							+	+	+											+	+			1
PFA0480w	phenylalanyl-tRNA synthetase, putative	575	6	0														+		+								+									4						9	3
PFA0460c	tubulin-specific chaperone a, putative	166	6	0						+							+	+	+											+	+				1
PFA0430c	secreted ookinete protein, putative	1152	6	0							2	+					+	+		+						+		+							1					2		1		2
PFA0420w	conserved Plasmodium protein, unknown function	179	6	0						+							+	+	+											+				3	2	2	1	1	2
PFA0410w	conserved Plasmodium protein, unknown function	2221	7	0			+										+	+		+		+				+		+							4	3	2	3	3			11			1			5	6
PFA0400c	beta3 proteasome subunit, putative	204	6	0						+							+	+	+											+					3		2		4
PFA0375c	lipid/sterol:H symporter	1470	6	0							12						+	+		+								+							2							1
PFA0345w-a	centrin-1	141	1	0																+		+		+		+		+	+														1		1
PFA0315w	conserved Plasmodium protein, unknown function	156	6	0						+							+	+	+											+		+					1
PFA0310c	calcium-transporting ATPase	1228	12	1							8						+	+		+						+		+							3	2	2	6	1	2		1		1
PFA0300c	vacuolar ATP synthase subunit c, putative	383	6	0																						+	+	+	+	+	+
PFA0285c	conserved Plasmodium protein, unknown function	832	6	0																						+	+	+	+	+	+
PFA0280w	asparagine-rich antigen Pfa35-2	3063	47	9														+		+								+											1			2
PFA0275c	conserved Plasmodium protein, unknown function	1224	6	0							2						+	+						+		+		+							1		2
PFA0255c	conserved Plasmodium protein, unknown function	568	6	0														+		+		+				+		+							2		1						4						3
PFA0245w	transporter, putative	577	7	0							12						+									+	+	+	+	+			+
PFA0230c	conserved Plasmodium protein, unknown function	255	6	0						+							+	+	+											+			+						1
PFA0220w	ubiquitin carboxyl-terminal hydrolase, putative	3499	8	0																						+	+	+	+	+		+
PFA0210c	conserved Plasmodium protein, unknown function	466	6	0			+			+		+					+	+	+											+				1	4				1
PFA0195w	parasite-infected erythrocyte surface protein	575	6	0							1	+					+	+								+		+							1
PFA0160c	nucleoside transporter, putative	434	6	0							11	+					+			+						+		+	+														1
PFA0145c	aspartyl-tRNA synthetase	626	6	0														+				+						+				+					1												2
PFA0110w	ring-infected erythrocyte surface antigen	1085	8	7			+								+		+			+				+		+		+	+												3	2
PFA0065w	Pfmc-2TM Maurer's cleft two transmembrane protein	235	5	12					+		3		+	+			+					+	+					+	+	+																		3	1
PF14_0778-a	conserved Plasmodium membrane protein, unknown function	373	6	1							8	+					+									+	+	+	+	+	+
PF14_0775	conserved Plasmodium protein, unknown function	177	6	0														+		+						+		+							2		1	2		1
PF14_0748	Plasmodium exported protein (PHISTa), unknown function	291	27	39			+			+	1			+			+	+	+											+	+			1	2
PF14_0746	Plasmodium exported protein (PHISTb), unknown function	500	18	20							1		+	+			+							+	+			+	+	+
PF14_0744	Plasmodium exported protein, unknown function	280	27	39			+			+	1		+	+			+	+	+											+	+			1
PF14_0732	Plasmodium exported protein (PHISTb), unknown function	572	18	20							1		+				+	+		+						+		+											2	1
PF14_0730	Plasmodium exported protein (PHISTb), unknown function	512	2	0							1		+				+							+	+			+	+	+	+
PF14_0717	trailer hitch, putative	328	6	0														+				+				+		+									2		1									2	2
PF14_0716	proteosome subunit alpha type 1, putative	254	6	0						+							+	+	+											+				1	1	2	2		4
PF14_0714	conserved Plasmodium membrane protein, unknown function	394	6	0							6						+									+	+	+	+	+	+
PF14_0713	conserved Plasmodium protein, unknown function	701	6	0																+	+							+	+	+		+										1
PF14_0706	conserved Plasmodium protein, unknown function	1253	1	0														+		+						+		+						1		1						2
PF14_0700	DnaJ protein, putative	454	6	0														+		+		+		+		+		+						2		3	2	2	6			4	3						5
PF14_0699	GTPase activator, putative	592	6	0						+							+	+	+											+	+				1
PF14_0697	dihydroorotase, putative	358	6	0														+		+								+							1		1				1				2
PF14_0694	protein disulfide isomerase	553	6	0						+		+					+	+	+											+	+			1
PF14_0681	diacylglycerol kinase, putative	499	6	0																				+		+		+	+		+
PF14_0678	exported protein 2	287	6	0			+					+			+	+	+	+		+		+		+		+		+						1	7	2	8	4	7		3	1	6						5
PF14_0676	20S proteasome beta 4 subunit, putative	195	6	0						+							+	+	+											+			+						4
PF14_0674	conserved Plasmodium protein, unknown function	580	6	0																+		+						+	+			+										1							2
PF14_0673	RAP protein, putative	532	5	0																+		+						+	+			+										1							1
PF14_0656	U2 snRNP auxiliary factor, putative	833	6	0														+		+								+											1			3
PF14_0655	helicase 45	398	6	0											+		+	+		+						+		+						4	13	10	15	10	21		2
PF14_0644	conserved Plasmodium protein, unknown function	2104	1	0														+								+		+			+				1
PF14_0637	rhoptry protein, putative	1416	6	0																+	+							+	+	+		+										4
PF14_0636	conserved Plasmodium protein, unknown function	902	5	0														+		+				+				+							2						1		1
PF14_0634	conserved Plasmodium protein, unknown function	280	6	0														+						+				+											1
PF14_0632	26S proteasome regulatory subunit, putative	1172	6	0														+								+		+							3	2	3	5	2
PF14_0627	40S ribosomal protein S3, putative	221	5	0														+		+						+		+						1	6	4	8	2	10		4		8
PF14_0616	ATP-dependent protease la, putative	706	17	2																						+	+	+	+	+
PF14_0615	ATP synthase (C/AC39) subunit, putative	382	6	0						+					+		+	+	+											+	+			1
PF14_0614	phosphatase, putative	1442	6	0								+					+	+				+		+				+							3	2			3										2
PF14_0613	conserved Plasmodium membrane protein, unknown function	3251	6	0							4						+									+	+	+	+	+			+
PF14_0607	conserved Plasmodium membrane protein, unknown function	1071	6	0			+				7	+					+	+		+		+				+		+										1		1
PF14_0601	replication factor C3	344	6	0						+							+	+	+											+		+					1
PF14_0598	glyceraldehyde-3-phosphate dehydrogenase	337	5	0			+								+	+	+	+		+		+		+		+		+						17	28	20	19	22	29	2	3		6		1		1		4
PF14_0593	conserved Plasmodium protein, unknown function	1357	6	0							3	+					+	+								+		+							2
PF14_0591	conserved Plasmodium protein, unknown function	1334	6	0						+							+	+	+											+			+					1
PF14_0589	valine-tRNA ligase, putative	1090	6	0						+							+	+	+											+					1	1	3	1	3
PF14_0587	spliceosome associated protein, putative	677	6	0														+		+						+		+							1							1
PF14_0586	conserved Plasmodium protein, unknown function	322	6	0														+								+		+										2
PF14_0585	40S ribosomal protein S28e, putative	67	6	0														+		+		+						+									1	1	1		6	3	4		2	4	1	2	3
PF14_0579	60S ribosomal protein L27, putative	146	6	0														+		+				+		+		+									2		1		1		2		1
PF14_0577	conserved Plasmodium protein, unknown function	1632	1	0																+						+		+	+			+										3
PF14_0569	conserved Plasmodium protein, unknown function	801	6	0														+								+		+								1			1
PF14_0567	conserved Plasmodium protein, unknown function	340	6	0							1						+	+				+		+		+		+										2								4			6
PF14_0558	conserved Plasmodium protein, unknown function	1469	6	0																						+	+	+	+	+
PF14_0546	conserved Plasmodium protein, unknown function	639	6	0														+								+		+							2		2		9
PF14_0545	thioredoxin, putative	104	9	0			+			+							+	+	+											+				1	5	1	4	3	4
PF14_0543	signal peptide peptidase	412	6	0			+				8				+		+					+				+		+	+																	1
PF14_0541	V-type H( )-translocating pyrophosphatase, putative	717	12	1			+				16	+			+	+	+	+								+		+							5	3	4	2	2
PF14_0538	conserved Plasmodium protein, unknown function	2391	6	0																				+		+		+	+
PF14_0531	conserved Plasmodium protein, unknown function	1077	7	0																						+	+	+	+	+		+
PF14_0529	gamma-adaptin, putative	1081	6	0														+		+								+					+					1						1
PF14_0527	conserved Plasmodium protein, unknown function	610	6	0																						+	+	+	+	+
PF14_0520	6-phosphogluconate dehydrogenase, decarboxylating, putative	468	6	0														+		+								+						1	1	1	1	3	6				3	2
PF14_0517	aminopeptidase P	764	6	0			+								+		+	+		+		+						+						2	17	7	16	4	15			1							3
PF14_0511	glucose-6-phosphate dehydrogenase-6-phosphogluconolactonase	910	6	0						+							+	+	+											+			+						2
PF14_0510	cochaperone p23	275	6	0														+						+		+		+						2	4	2	6	3	4
PF14_0499	conserved Plasmodium protein, unknown function	900	6	0																+	+							+	+	+		+										1
PF14_0497	aminomethyltransferase, putative	524	6	0																+	+							+	+	+			+											1
PF14_0495	rhoptry neck protein 2	2189	6	0			+				1	+					+	+		+				+		+		+						1	2			3		2
PF14_0493	sortilin, putative	895	6	0							2						+	+								+		+											4
PF14_0490	conserved Plasmodium protein, unknown function	147	6	0																+	+							+	+	+		+										1
PF14_0487	conserved Plasmodium protein, unknown function	1504	6	0																+						+		+	+														1
PF14_0486	elongation factor 2	832	6	0														+		+		+				+		+						6	17	21	25	18	27		5	1	19	1	4				1
PF14_0482	conserved Plasmodium protein, unknown function	620	6	0																				+	+			+	+	+			+
PF14_0477	signal recognition particle SRP54	500	6	0																						+	+	+	+	+	+
PF14_0468	conserved Plasmodium protein, unknown function	1029	6	0																						+	+	+	+	+			+
PF14_0463	chloroquine resistance marker protein	3704	3	0																						+	+	+	+	+		+
PF14_0461	conserved Plasmodium protein, unknown function	1641	6	0																						+	+	+	+	+	+
PF14_0455	multidrug resistance protein 2 (heavy metal transport family)	1024	6	0					+		10						+	+		+						+		+							3							2
PF14_0453	conserved Plasmodium protein, unknown function	342	6	0							3						+									+	+	+	+	+
PF14_0450	conserved Plasmodium protein, unknown function	529	6	0														+						+				+											1
PF14_0444	conserved Plasmodium protein, unknown function	357	6	0																						+	+	+	+	+			+
PF14_0443	centrin-2	168	6	0			+															+		+				+	+																		1		3
PF14_0442	conserved Plasmodium protein, unknown function	3001	7	0																+		+		+		+		+	+											1		13		1				2
PF14_0439	M17 leucyl aminopeptidase	605	8	0			+								+		+	+		+						+		+						1	16	7	14	9	13				1
PF14_0437	DEAD/DEAH box ATP-dependent RNA helicase, putative	527	12	1														+		+		+		+		+		+						2		1		1	3			2						4	12
PF14_0434	conserved Plasmodium protein, unknown function	351	6	0												+	+	+		+		+		+		+		+						2		2	2	1	3			1
PF14_0433	erythrocyte membrane-like protein	596	6	0														+		+		+						+				+					1					1						1	2
PF14_0429	RNA helicase, putative	796	7	0														+						+				+							1
PF14_0428	histidine--tRNA ligase, putative	1132	12	1						+							+	+	+											+					2	1	3	1
PF14_0425	fructose-bisphosphate aldolase	369	6	0			+								+	+	+	+		+		+		+				+						11	15	13	13	15	18			2	2
PF14_0421	apicoplast 1-acyl-sn-glycerol-3-phosphate acyltransferase, putative	292	6	0							2						+	+		+		+				+		+									1						1						1
PF14_0417	heat shock protein 90, putative	927	6	0								+					+	+				+						+								1			4										2
PF14_0410	conserved Plasmodium protein, unknown function	596	6	0																						+	+	+	+	+			+
PF14_0409	conserved Plasmodium protein, unknown function	574	6	0																				+		+		+	+
PF14_0407	guanine nucleotide exchange factor, putative	3384	6	0							2						+	+								+		+							5	2
PF14_0401	tRNA binding protein, putative	402	6	0											+		+	+								+		+							2	1	2	2	8
PF14_0391	60S ribosomal protein L1, putative	217	6	0														+		+				+		+		+									4		1		2	2	4		1
PF14_0390	conserved Plasmodium protein, unknown function	227	6	0														+		+				+				+							1	1			1			2
PF14_0384	allantoicase, putative	553	6	0																						+	+	+	+	+		+
PF14_0380	conserved Plasmodium protein, unknown function	1014	6	0																						+	+	+	+	+
PF14_0379	conserved Plasmodium protein, unknown function	2204	6	0																						+	+	+	+	+			+
PF14_0378	triosephosphate isomerase	248	6	0												+	+	+		+								+						9	8	8	9	9	10				1
PF14_0377	vesicle-associated membrane protein, putative	241	6	0														+		+		+				+		+						1				1	2				2			2		1	6
PF14_0376	leucine carboxyl methyltransferase, putative	327	6	0						+							+	+	+											+			+					1
PF14_0375	conserved Plasmodium protein, unknown function	180	6	0						+	1						+	+	+											+	+				1
PF14_0373	ubiquinol-cytochrome c reductase iron-sulfur subunit, putative	355	6	0					+								+	+						+		+		+			+				1
PF14_0372	conserved Plasmodium protein, unknown function	1803	7	0							3						+									+	+	+	+	+			+
PF14_0369	copper transporter putative	235	6	0			+			+	2	+					+	+	+											+			+					1
PF14_0368	thioredoxin peroxidase 1	195	17	2			+		+								+	+		+		+		+		+		+									1			3	13	4	11	2	4	3		1	14
PF14_0364	cleavage and polyadenylation specifity factor, putative	876	7	0																						+	+	+	+	+			+
PF14_0363	metacaspase-like protein	2020	6	0																						+	+	+	+	+
PF14_0361	secretory complex protein 62	377	6	0							3				+		+	+				+				+		+							2														1
PF14_0360	eukaryotic translation initiation factor eIF2A, putative	661	7	0														+				+				+		+							2		2		4										5
PF14_0359	HSP40, subfamily A, putative	424	6	0											+		+	+		+		+		+		+		+						4	6	9	10	5	10				5	1					13
PF14_0357	succinyl CoA ligase, putative	973	6	0																+	+							+	+	+										2	3			2
PF14_0354	pantothenate kinase, putative	766	6	0						+							+	+	+											+				1		1	1	2
PF14_0352	ribonucleoside-diphosphate reductase, large subunit	847	6	0														+								+		+							2		2	1	15
PF14_0344	translocon component PTEX150	993	6	0			+					+					+	+		+				+		+		+						9	13	5		4	5	1		22	7
PF14_0341	glucose-6-phosphate isomerase	579	6	0						+							+	+	+											+				2	5	6	14	6	17
PF14_0338-a	conserved Plasmodium protein, unknown function	888	8	1														+		+		+				+		+											1	1		1						1
PF14_0337	conserved Plasmodium protein, unknown function	1788	6	0																						+	+	+	+	+
PF14_0336	conserved Plasmodium protein, unknown function	254	6	0														+		+								+						2								2
PF14_0335	conserved protein, unknown function	190	5	0							2						+					+	+					+	+	+	+															2
PF14_0329	conserved protein, unknown function	252	6	0											+		+	+						+				+						2	2		2	1	3
PF14_0327	methionine aminopeptidase 2	628	6	0																+		+				+		+	+											1		1	1			1			11
PF14_0326	dynein-related AAA-type ATPase, putative	8105	8	0						+	9						+	+	+											+	+				1
PF14_0324	Hsp70/Hsp90 organizing protein, putative	564	6	0														+						+		+		+						4	7	4	14	1	12
PF14_0323	calmodulin	149	6	0														+				+		+				+						6	1	2	2		4							1			2
PF14_0322	queuine tRNA-ribosyltransferase, putative	407	6	0						+							+	+	+											+					1	1
PF14_0316	DNA topoisomerase II, putative	1472	6	0																+		+		+		+		+	+													1							5
PF14_0310	conserved Plasmodium protein, unknown function	733	6	0							1						+			+	+							+	+	+		+										1
PF14_0309	protein-L-isoaspartate O-methyltransferase beta-aspartate methyltransferase, putative	240	6	0																						+	+	+	+	+	+
PF14_0301	conserved protein, unknown function	289	6	0														+		+		+				+		+							1	1						1	6					2	14
PF14_0296	60S ribosomal protein L14, putative	165	6	0														+		+				+		+		+											3				3
PF14_0295	ATP-specific succinyl-CoA synthetase beta subunit, putative	462	6	0					+	+							+	+	+											+				1					1
PF14_0287	conserved Plasmodium protein, unknown function	265	6	0																						+	+	+	+	+	+
PF14_0286	glutamate dehydrogenase, putative	510	12	1								+					+	+				+						+					+						1
PF14_0277	coatamer beta subunit, putative	1370	6	0						+							+	+	+											+	+				2
PF14_0275	conserved Plasmodium protein, unknown function	219	5	0							2	+	+				+	+								+		+			+				1
PF14_0261	proliferation-associated protein 2g4, putative	377	5	0														+		+						+		+						2	4	2	7		9	1	8	10	9	3	4
PF14_0257	conserved protein, unknown function	281	6	0						+							+	+	+											+				6	7	6	8	8	11
PF14_0254	DNA mismatch repair protein Msh2p, putative	811	12	1						+							+	+	+											+		+					1
PF14_0253-a	conserved Plasmodium membrane protein, unknown function	524	6	1							7						+									+	+	+	+	+			+
PF14_0252	conserved Plasmodium protein, unknown function	1477	6	0																+						+		+	+													2
PF14_0246	phosphoenolpyruvate carboxylase, putative	1148	6	0														+		+								+								2								2
PF14_0240	60S ribosomal protein L21e, putative	161	6	0														+		+				+		+		+							1		2		3	1		1	2
PF14_0239	conserved Plasmodium protein, unknown function	368	6	0																						+	+	+	+	+		+
PF14_0231	60S ribosomal protein L7-3, putative	283	6	0														+		+				+		+		+								1	4		4			2	5		1
PF14_0230	60S ribosomal protein L5, putative	294	6	0														+		+				+		+		+						6		3	8	3	7	2	5	7	9	2	4
PF14_0228	conserved Plasmodium protein, unknown function	1558	6	0														+		+		+		+		+		+						1	9	6	11	5	12			10	1						2
PF14_0224	serine/threonine protein phosphatase	959	7	0														+								+		+			+				1
PF14_0223	cyclophilin, putative	446	6	0																		+		+				+	+																				1
PF14_0218	actin-related protein homolog, arp4 homolog	522	6	0																						+	+	+	+	+			+
PF14_0217	conserved Plasmodium protein, unknown function	1190	6	0														+								+		+							1			1
PF14_0216	conserved Plasmodium protein, unknown function	641	6	0																						+	+	+	+	+	+
PF14_0214	conserved Plasmodium protein, unknown function	1630	6	0						+							+	+	+											+		+				1
PF14_0208	mitochondrial protein import protein TIM13, putative	113	6	0					+								+			+		+						+	+											1		2	5					2	1
PF14_0205	40S ribosomal protein S25, putative	105	5	0														+		+		+		+		+		+							2		2		4		1	3	3	1		2	1	3	3
PF14_0201	surface protein, Pf113	969	6	0			+				1	+					+	+		+		+						+						1	9	3	7	2					2	1					11
PF14_0198	glycine-tRNA ligase, putative	889	6	0								+					+	+								+		+							1	1	3	3	8
PF14_0193	conserved protein, unknown function	572	6	0																				+	+			+	+	+		+
PF14_0192	glutathione reductase	500	12	1						+							+	+	+											+			+						2
PF14_0191	conserved Plasmodium protein, unknown function	509	5	0														+		+				+		+		+							1	2	2	1	4			1	1
PF14_0190	conserved Plasmodium protein, unknown function	459	6	0																						+	+	+	+	+			+
PF14_0187	glutathione S-transferase	211	1	0						+							+	+	+											+				2		2	2	2	3
PF14_0186	conserved Plasmodium protein, unknown function	671	6	0								+					+	+				+		+		+		+							1														1
PF14_0184	conserved Plasmodium protein, unknown function	1166	6	0																+		+				+		+	+													1
PF14_0180	conserved Plasmodium protein, unknown function	166	4	0														+								+		+							1	1		1
PF14_0176	conserved Plasmodium protein, unknown function	231	5	0																		+		+		+		+	+																				8
PF14_0174	pseudouridine synthase, putative	466	13	1														+						+				+								1		1
PF14_0167	prefoldin subunit 2, putative	147	5	0						+							+	+	+											+				2		1	1		2
PF14_0164	NADP-specific glutamate dehydrogenase	470	12	1						+							+	+	+											+				1	4	2	2	1	4
PF14_0159	root hair defective 3 GTP-binding protein (RHD3) homolog, putative	937	7	0							2						+	+				+				+		+							3														1
PF14_0152	conserved Plasmodium protein, unknown function	1474	6	0														+		+						+		+									3		1			6
PF14_0151	RNA-binding protein Nova-1, putative	337	6	0																		+	+					+	+	+		+																	1
PF14_0148	uracil-DNA glycosylase, putative	322	6	0														+				+						+					+						1
PF14_0146	ribonucleoprotein, putative	201	6	0														+						+				+						1	1	4	1	1
PF14_0141	60S ribosomal protein L10, putative	219	6	0														+		+		+		+		+		+						2	3	3	4	3	5		2		2		1				1
PF14_0137	DnaJ protein, putative	381	6	0							5						+									+	+	+	+	+
PF14_0127	N-myristoyltransferase	410	6	0																						+	+	+	+	+
PF14_0125	deoxyhypusine synthase	496	6	0						+	1						+	+	+											+			+						2
PF14_0124	actin II	376	12	1											+		+	+				+		+		+		+							3		2		6										1
PF14_0120	conserved Plasmodium protein, unknown function	956	6	0						+							+	+	+											+	+				1
PF14_0119	p1/s1 nuclease, putative	320	10	1			+				1	+					+							+		+		+	+
PF14_0117	conserved Plasmodium protein, unknown function	327	10	1								+					+							+	+			+	+	+	+
PF14_0105	conserved Plasmodium protein, unknown function	334	6	0								+			+		+	+		+		+		+		+		+							1	1	1		2					1					6
PF14_0104	eukaryotic translation initiation factor 2 gamma subunit, putative	465	6	0														+		+				+		+		+						1	4	2	5	2	6		1
PF14_0102	rhoptry-associated protein 1	782	6	0			+					+			+		+	+		+		+		+		+		+						5	20			10	15	6	5			6	4	18	3	2
PF14_0100	cytidine triphosphate synthetase	858	6	0						+							+	+	+											+	+				1
PF14_0097	cytidine diphosphate-diacylglycerol synthase	667	6	0			+				7						+			+		+				+		+	+													1
PF14_0096	RNA binding protein Bruno, putative	514	6	0														+		+		+				+		+											2		2	1						3	14
PF14_0094	conserved Plasmodium protein, unknown function	768	8	0							2	+					+									+	+	+	+	+
PF14_0092	conserved Plasmodium membrane protein, unknown function	262	5	0			+				4						+	+								+		+					+					1
PF14_0090	DNA-damage inducible protein, putative	382	6	0						+							+	+	+											+			+						1
PF14_0083	40S ribosomal protein S8e, putative	218	6	0														+		+		+		+		+		+						2	4	1	8	2	5		3	1	6			1
PF14_0082	conserved Plasmodium protein, unknown function	195	4	0																		+		+				+	+				+
PF14_0081	DNA-repair helicase, putative	1160	6	0																		+	+					+	+	+		+																	1
PF14_0078	plasmepsin III,histo-aspartic protease	451	1	0			+				1				+		+	+				+						+						6	15	7	11	6	9										3
PF14_0077	plasmepsin II	453	15	3			+				1				+		+	+				+		+		+		+						8	9	2	9	2	7										1
PF14_0076	plasmepsin I	452	15	3			+			+	1				+		+	+	+											+				1	12	3	5		8
PF14_0075	plasmepsin IV	449	15	3			+				1		+		+		+	+		+				+		+		+						6	13	3	9	2	8		4		1
PF14_0064	phosphatase, putative	194	6	0														+								+		+							1		2	1
PF14_0053	ribonucleotide reductase small subunit	349	6	0			+			+							+	+	+											+						2	5		1
PF14_0046	conserved Plasmodium protein, unknown function	297	5	0						+		+					+	+	+											+				6		1	4		4
PF14_0038	cytochrome c, putative	115	6	0					+								+	+		+		+						+											1	4	6	4	5		3
PF14_0036	phosphatase, putative	298	3	0																+		+		+		+		+	+													3	8	1		2			9
PF14_0029	conserved Plasmodium protein, unknown function	1511	6	0																						+	+	+	+	+			+
PF14_0027	40S ribosomal protein S31/UBI, putative	149	7	0																				+	+			+	+	+			+
PF14_0025	proteosome subunit, putative	666	6	0														+								+		+							3		1		1
PF14_0018	Plasmodium exported protein (PHISTb), unknown function	478	18	20							1		+				+			+				+		+		+	+												1
PF14_0016	early transcribed membrane protein 14.1	107	2	1			+				2	+					+	+		+		+		+				+							1					1	2				1	1	1
PF14_0013	DnaJ protein, putative	492	6	14									+	+			+	+								+		+							1	1
PF13_0358	mitochondrial import inner membrane translocase, putative	92	6	0					+								+			+		+						+	+														1
PF13_0354	alanine--tRNA ligase, putative	1408	6	0						+		+					+	+	+											+					5	1	4	2	6
PF13_0353	NADH-cytochrome b5 reductase, putative	362	6	0			+				1						+									+	+	+	+	+	+
PF13_0349	nucleoside diphosphate kinase	149	6	0						+							+	+	+											+				1		1	1	2	5
PF13_0346	60S ribosomal protein L40/UBI, putative	128	5	0											+		+	+		+		+		+		+		+						1	1	1	1	1	1	1			1	1	1				1
PF13_0345	glycine cleavage T protein, putative	406	6	0					+	+							+	+	+											+		+					1
PF13_0340	exosome complex exonuclease, putative	477	6	0						+							+	+	+											+		+				1
PF13_0339	conserved Plasmodium protein, unknown function	1813	7	0																				+		+		+	+
PF13_0338	cysteine-rich surface protein	796	3	0			+				1	+					+	+								+		+					+					1	3
PF13_0324	Sec24 subunit a	940	6	0			+										+	+		+						+		+							2				1					1	1
PF13_0322	falcilysin	1193	6	0			+										+	+		+		+						+						1	7	6	9	7	19	1		7	10	4	1				3
PF13_0318	RNA binding protein, putative	180	6	0																		+	+					+	+	+																		2
PF13_0316	40S ribosomal protein S13, putative	151	6	0														+		+		+		+		+		+						1	6		5		5		2		5
PF13_0315	rRNA associated RNA binding protein, putative	509	7	0														+		+		+		+				+								1	4	1	5	1	2	9	3		3			1	5
PF13_0309	U3 snoRNA-associated small subunit rRNA processing protein, putative	1218	6	0																				+	+			+	+	+	+
PF13_0305	elongation factor 1-alpha	443	14	1														+		+		+		+		+		+						11	19	14	18	13	22	25	40	25	17	22	18	16	24	24	22
PF13_0301	ubiquitin conjugating enzyme, putative	202	6	0						+							+	+	+											+			+					1
PF13_0299	conserved Plasmodium protein, unknown function	964	6	0																				+		+		+	+				+
PF13_0287	adenylosuccinate synthetase	442	6	0						+							+	+	+											+						1	2	2	2
PF13_0282	proteasome subunit, putative	246	6	0						+							+	+	+											+					2		3	1	2
PF13_0281	conserved Plasmodium protein, unknown function	168	6	0							2						+			+	+							+	+	+		+											1
PF13_0276	membrane-associated histidine rich protein 2, (MARHP2)	137	1	0			+				1						+	+		+		+		+		+		+						1			1			1			1	3	2
PF13_0275	Plasmodium exported protein, unknown function	285	3	0							2		+				+	+		+		+		+		+		+							2		2					1	1					1	5
PF13_0274	vacuolar fusion protein MON1, putative	884	6	0																						+	+	+	+	+	+
PF13_0273	P-loop containing nucleoside triphospahte hydrolase, putative	2533	6	0																						+	+	+	+	+			+
PF13_0272	thioredoxin-related protein, putative	208	6	0							2	+			+		+	+		+		+		+		+		+							3		4	4	2	1	4	4	6	4	3	5		2	5
PF13_0268	60S ribosomal protein L17, putative	203	6	0														+		+				+		+		+						1	1		2		5		2		2
PF13_0265	conserved Plasmodium protein, unknown function	1144	6	0							1						+	+		+								+					+					1						1
PF13_0262	lysine-tRNA ligase, putative	583	6	0														+		+								+						1			2				5	2	14	7	3
PF13_0257	glutamate--tRNA ligase, putative	863	6	0														+								+		+							5	3	3	1	4
PF13_0253	ethanolamine-phosphate cytidylyltransferase, putative	573	6	0						+							+	+	+											+			+						1
PF13_0252	nucleoside transporter 1	422	5	0			+				9				+		+	+								+		+							1		1
PF13_0243	conserved Plasmodium protein, unknown function	994	7	0																				+	+			+	+	+	+
PF13_0242	isocitrate dehydrogenase (NADP), mitochondrial precursor	468	7	0					+								+	+		+								+							1		1		1		2
PF13_0238	kelch protein, putative	726	6	0											+		+									+	+	+	+	+
PF13_0237	conserved Plasmodium protein, unknown function	982	6	0																+		+				+		+	+											1									4
PF13_0234	phosphoenolpyruvate carboxykinase	583	6	0						+							+	+	+											+		+					2
PF13_0233	myosin A	818	6	0			+										+	+								+		+			+				1
PF13_0228	40S ribosomal protein S6, putative	306	6	0														+		+		+		+		+		+						4	4	5	7	7	12	5	2	10	10	3		3
PF13_0224	60S ribosomal protein L18, putative	184	6	0														+		+				+		+		+						4	5	3	7	1	8		3		5
PF13_0222	phosphatase, putative	575	6	0														+				+						+								1	1		3										2
PF13_0217	conserved Plasmodium protein, unknown function	72	6	0																				+	+			+	+	+			+
PF13_0215	conserved Plasmodium protein, unknown function	275	6	0																+	+							+	+	+		+										3	1
PF13_0214	elongation factor 1-gamma, putative	411	6	0														+		+						+		+							3		11	7	15	3			8	4
PF13_0213	60S ribosomal protein L6-2, putative	221	6	0														+		+				+		+		+									8		6			1	5		1
PF13_0205	tryptophan--tRNA ligase, putative	632	6	0																+	+							+	+	+										1		1	4
PF13_0204	nuclear movement protein, putative	386	6	0						+							+	+	+											+							1	2	6
PF13_0199	conserved Plasmodium protein, unknown function	1609	6	0						+							+	+	+											+	+				1
PF13_0198	reticulocyte binding protein 2 homologue a	3130	41	2			+				1						+			+						+		+	+															3
PF13_0197	merozoite surface protein 7 precursor	351	10	2			+					+				+	+	+		+								+						10	11			7	15	1	2
PF13_0192	conserved Plasmodium protein, unknown function	633	1	0							2						+	+		+						+		+									1					3		1
PF13_0190	conserved Plasmodium protein, unknown function	524	6	0														+		+								+								2	2	1	2		1	2
PF13_0189	conserved Plasmodium protein, unknown function	983	6	0																+	+							+	+	+		+										1
PF13_0186	conserved Plasmodium protein, unknown function	234	6	0														+								+		+							3	1	2	1	1
PF13_0180	cochaperonin	258	10	1			+			+		+					+	+	+											+				2	1				2
PF13_0179	isoleucine-tRNA ligase, putative	1272	6	0														+								+		+							13	4	7	2	1
PF13_0176	apurinic/apyrimidinic endonuclease Apn1, putative	597	6	0							1	+					+	+		+		+		+				+											1	1		1			1	4		1	1
PF13_0173	conserved Plasmodium protein, unknown function	1001	7	0																						+	+	+	+	+
PF13_0171	60S ribosomal protein L23, putative	139	12	1														+		+						+		+								1	3	1	1				2
PF13_0170	glutaminyl-tRNA synthetase, putative	918	6	0														+								+		+							1	2	1	2	1
PF13_0165	conserved Plasmodium protein, unknown function	596	6	0														+		+		+		+				+									3		5				3						3
PF13_0162	conserved Plasmodium protein, unknown function	1844	7	0														+		+				+		+		+							1					1		4	3
PF13_0157	ribose-phosphate pyrophosphokinase, putative	560	6	0																+	+							+	+	+		+											2
PF13_0156	proteasome subunit beta type 7 precursor, putative	270	6	0						+							+	+	+											+				1	2		4		4
PF13_0154	conserved Plasmodium protein, unknown function	332	6	0							2						+							+		+		+	+
PF13_0149	chromatin assembly factor 1 subunit, putative	582	18	2																		+		+				+	+																				3
PF13_0147	conserved Plasmodium protein, unknown function	527	6	0						+							+	+	+											+		+					1
PF13_0143	phosphoribosylpyrophosphate synthetase	437	6	0											+		+			+		+		+		+		+	+											2		4	13			7		5	18
PF13_0142	lsm6 homologue, putative	77	6	0						+							+	+	+											+	+			1
PF13_0141	L-lactate dehydrogenase	316	12	1							1	+			+	+	+	+		+		+		+		+		+						8	17	16	16	16	1	1	12	9	16	5	6				4
PF13_0133	plasmepsin V	590	6	0			+				2	+					+					+	+					+	+	+		+																	2
PF13_0132	60S ribosomal protein L23a, putative	190	6	0														+		+		+		+		+		+							1		3		2		1	1	3
PF13_0130	vacuolar ATP synthase subunit g, putative	123	6	0											+		+	+		+		+						+							1				1	3	4	2	1		3	1
PF13_0129	60S ribosomal protein L6, putative	190	6	0														+		+				+		+		+							1	1	2		2				2
PF13_0126	translation initiation factor EIF-2B subunit related	1499	6	0																						+	+	+	+	+			+
PF13_0119	Rab GTPase 11a	216	6	0			+								+		+									+	+	+	+	+	+
PF13_0116	rhoptry protein 2, putative	1258	6	0								+					+	+				+		+				+							3														4
PF13_0109	N2,N2-dimethylguanosine tRNA methyltransferase, putative	804	7	0						+							+	+	+											+		+				1
PF13_0102	secretory complex protein 63	651	6	0							3						+	+								+		+							6	1		1
PF13_0099	conserved Plasmodium protein, unknown function	205	6	0																		+		+				+	+																	1	1	5	3
PF13_0086	conserved Plasmodium protein, unknown function	477	6	0																						+	+	+	+	+			+
PF13_0082	cop-coated vesicle membrane protein p24 precursor, putative	206	6	0							2	+			+		+					+				+		+	+																	1
PF13_0076	Plasmodium exported protein, unknown function	312	3	0							2		+				+	+		+		+						+							1	1	1	1				1	1	1				1	1
PF13_0071	probable protein, unknown function	562	1	0																+		+						+	+			+										3							1
PF13_0070	branched-chain alpha keto-acid dehydrogenase, putative	429	6	0					+								+	+								+		+						1	1		1	1
PF13_0067	conserved Plasmodium protein, unknown function	1333	7	0																						+	+	+	+	+			+
PF13_0065	vacuolar ATP synthase subunit a	611	6	0			+								+		+	+		+						+		+						1	9	3	6	2	1		1
PF13_0063	26S proteasome regulatory subunit 7, putative	420	6	0														+								+		+						3				2	4
PF13_0058	conserved Plasmodium protein, unknown function	143	6	0														+		+				+		+		+							1				1	1	6
PF13_0051	small nucleolar ribonucleoprotein, putative	209	6	0																				+	+			+	+	+	+
PF13_0050	HORMA domain protein, putative	1327	6	0																						+	+	+	+	+		+
PF13_0049	60S ribosomal protein L24, putative	162	6	0														+		+						+		+							2		2		4			2	3	1
PF13_0048	NUDIX hydrolase, putative	1173	6	0																						+	+	+	+	+			+
PF13_0045	40S ribosomal protein S27, putative	82	6	0																+	+							+	+	+		+										2
PF13_0044	carbamoyl phosphate synthetase	2375	7	0														+						+		+		+							4	6	6	4	5
PF13_0042	fork head domain protein, putative	561	6	0																				+	+			+	+	+		+
PF13_0036	DnaJ protein, putative	322	7	0																		+	+					+	+	+			+
PF13_0033	26S proteasome regulatory subunit, putative	393	6	0											+		+	+								+		+						1	1		1		2
PF13_0032	conserved Plasmodium protein, unknown function	478	6	0								+					+					+				+		+	+																	2			1
PF13_0024	conserved Plasmodium protein, unknown function	1479	6	0																						+	+	+	+	+			+
PF13_0021	small heat shock protein, putative	211	4	0											+		+	+								+		+						3	1	2	4	2	6
PF13_0018	conserved Plasmodium protein, unknown function	1022	6	0																						+	+	+	+	+
PF13_0014	40S ribosomal protein S7, putative	194	6	0														+		+		+		+		+		+						1	2	1	4	1	3		3		4				4	1
PF11_0524	lsm4 homologue, putative	126	6	0																		+	+					+	+	+			+
PF11_0512	ring-infected erythrocyte surface antigen 2	803	8	7							1		+	+			+									+	+	+	+	+	+
PF11_0511	Plasmodium exported protein, unknown function	209	1	0								+	+				+							+		+		+	+			+
PF11_0509	ring-infected erythrocyte surface antigen	1090	8	7									+				+							+		+		+	+
PF11_0506	antigen 332, DBL-like protein	6093	46	7			+										+	+		+						+		+										1				9	10	2	2
PF11_0505	probable protein, unknown function	89	1	0							2						+			+	+							+	+	+		+											1
PF11_0503	Plasmodium exported protein (PHISTc), unknown function	370	1	0							1	+	+				+	+		+		+						+							1							1							3
PF11_0482	conserved Plasmodium protein, unknown function	1361	6	0																+		+		+		+		+	+													2	7						4
PF11_0471	nucleolar preribosomal assembly protein, putative	645	6	0														+		+		+						+								1		1		2									1
PF11_0463	coatamer gamma subunit, putative	1068	6	0														+								+		+							2	2	1	3	1
PF11_0454	40S ribosomal protein S21e, putative	82	6	0						+							+	+	+											+					3		3		3
PF11_0447	translation initiation factor eIF-1A, putative	155	6	0						+							+	+	+											+	+			2
PF11_0443	DnaJ protein, putative	321	6	0							2	+					+									+	+	+	+	+			+
PF11_0438	60S ribosomal protein L35ae, putative	140	6	0														+		+				+		+		+							3		3	1	2		4		4
PF11_0437	60S ribosomal protein L28, putative	127	5	0														+		+		+		+		+		+						3	2	3	2		3			4					2	5	2
PF11_0436	coproporphyrinogen III oxidase	470	6	0			+										+							+	+			+	+	+
PF11_0433	conserved Plasmodium protein, unknown function	2738	7	0														+								+		+							1
PF11_0424	conserved Plasmodium protein, unknown function	1012	6	0																						+	+	+	+	+
PF11_0419	conserved Plasmodium protein, unknown function	803	6	0																				+		+		+	+
PF11_0415	conserved Plasmodium protein, unknown function	167	6	0														+				+						+						1	1			2
PF11_0413	conserved Plasmodium protein, unknown function	447	6	0														+		+				+				+						1		1		1				1
PF11_0412	vacuolar ATP synthase subunit f, putative	128	6	0																+	+							+	+	+			+												1
PF11_0400	conserved Plasmodium protein, unknown function	1920	7	0																						+	+	+	+	+
PF11_0398	conserved Plasmodium protein, unknown function	1870	6	0																						+	+	+	+	+		+
PF11_0396	protein phosphatase 2c	924	6	0			+										+	+								+		+								2		3	4
PF11_0392	conserved Plasmodium protein, unknown function	2849	6	0																						+	+	+	+	+			+
PF11_0385	UVB-resistance protein UVR8 homologue	425	6	0																+		+						+	+				+											1
PF11_0384	cleft lip and palate associated transmembrane protein-related	689	6	0							6						+									+	+	+	+	+			+
PF11_0380	DnaJ protein, putative	369	6	0							1						+	+				+				+		+							1		1												1
PF11_0377-a	casein kinase 1	324	8	2														+		+		+		+		+		+						2		4		2					1			3		2	10
PF11_0364	conserved Plasmodium protein, unknown function	245	3	0								+			+		+			+		+		+				+	+											1		3	2	2	1			5	12
PF11_0362	protein phosphatase, putative	689	1	0														+						+		+		+							1			2
PF11_0359	coatomer delta subunit, putative	487	6	0					+								+									+	+	+	+	+	+
PF11_0354	conserved Plasmodium protein, unknown function	2227	6	0																						+	+	+	+	+			+
PF11_0352	protein disulfide isomerase	423	6	0								+					+	+				+		+		+		+						2	1	1	1	1	2										1
PF11_0351	heat shock protein 70	663	6	0					+						+	+	+	+		+		+				+		+						5	13	6	21	7	17	2	3	3	2
PF11_0349	conserved Plasmodium protein, unknown function	1231	6	0								+					+							+	+			+	+	+	+
PF11_0344	apical membrane antigen 1	622	6	0			+			+	1	+					+	+	+											+				1	3				1
PF11_0342	conserved Plasmodium protein, unknown function	2072	6	0																		+				+		+	+																				1
PF11_0332	nucleic acid binding protein, putative	273	6	0														+				+		+				+									1									1			3
PF11_0331	TCP-1/cpn60 chaperonin family, putative	544	6	0														+		+						+		+						1	1	5	7	3	8				6
PF11_0329	ubiquitin-like protein, putative	882	12	1														+								+		+											4
PF11_0317	structural maintenance of chromosome protein, putative	1818	7	0																						+	+	+	+	+
PF11_0314	26S proteasome regulatory subunit 6a, putative	439	6	0														+								+		+						5	2	1		3	9
PF11_0313	60S ribosomal protein P0	316	6	0			+										+	+		+				+		+		+						4	9	10	11	8	11		9	3	11	2	5
PF11_0312	60S ribosomal protein L38e, putative	87	5	0														+		+				+		+		+									3						7
PF11_0310	transporter, putative	609	6	0						+	12						+	+	+											+	+				2
PF11_0305	RNA methyltransferase, putative	634	12	1																				+	+			+	+	+
PF11_0303	26S proteasome regulatory subunit, putative	393	6	0														+								+		+						2	1	1	1	1	1
PF11_0302	parasitophorous vacuolar protein 1	452	6	0			+					+			+		+	+		+		+		+		+		+						4	5	1	8	2	4	3	9	1	7	1	2	1			3
PF11_0301	spermidine synthase	321	6	0			+								+		+	+		+		+		+		+		+							2	2	3	1	5				5	1		1		3	6
PF11_0300	conserved Plasmodium protein, unknown function	642	6	0																						+	+	+	+	+
PF11_0292	cochaperone prefoldin complex subunit, putative	248	5	0						+							+	+	+											+					2		1		3
PF11_0291	conserved Plasmodium protein, unknown function	1789	6	0																		+				+		+	+
PF11_0289	conserved Plasmodium protein, unknown function	1420	6	0																						+	+	+	+	+		+
PF11_0287	CRAL/TRIO domain-containing protein, putative	297	6	0																+	+							+	+	+										1			4		1
PF11_0282	deoxyuridine 5'-triphosphate nucleotidohydrolase	173	6	0						+							+	+	+											+				2	3	1	2	1	3
PF11_0281	protein phosphatase, putative	287	6	0							1				+		+	+				+		+				+						2	2		2												2
PF11_0280	small nuclear ribonucleoprotein F, putative	86	7	0														+		+								+				+					1						2
PF11_0275	conserved Plasmodium protein, unknown function	1368	6	0						+							+	+	+											+	+				1
PF11_0272	40S ribosomal protein S18, putative	156	6	0														+		+		+		+		+		+						1	2	1	7	1	4				3			3		1
PF11_0270	threonine -- tRNA ligase, putative	1013	6	0								+					+	+		+								+							6	2	7	2	5	1			2	3
PF11_0266	small nuclear ribonucleoprotein D1, putative	126	6	0																+				+				+	+														1
PF11_0262	vacuolar membrane protein-related, putative	496	6	0							1						+									+	+	+	+	+			+
PF11_0260	60S ribosomal protein L35, putative	124	6	0														+						+				+							1		1
PF11_0258	co-chaperone GrpE, putative	301	6	0					+								+	+		+		+						+						2	1				3	1		1
PF11_0257	ethanolamine kinase, putative	423	6	0			+										+	+								+		+						1	4				8
PF11_0255	ribonucleoprotein, putative	147	5	0																		+	+					+	+	+			+
PF11_0254	conserved Plasmodium protein, unknown function	525	6	0																				+		+		+	+
PF11_0250	splicing factor, putative	145	6	0														+						+		+		+							1		2		1
PF11_0246	conserved Plasmodium protein, unknown function	1336	6	0							2	+					+	+		+		+				+		+							2					2		1							11
PF11_0245	translation elongation factor EF-1, subunit alpha, putative	555	6	0						+							+	+	+											+		+				1	1
PF11_0240	dynein heavy chain, putative	5251	26	3						+							+	+	+											+	+			1
PF11_0233	conserved Plasmodium protein, unknown function	1956	6	0																						+	+	+	+	+
PF11_0227	serine/threonine protein kinase, putative	525	6	0						+							+	+	+											+			+						2
PF11_0225	ABC transporter GCN20	815	6	0			+										+									+	+	+	+	+
PF11_0208	phosphoglycerate mutase, putative	250	5	0														+						+		+		+						10	12	8	16	10	11
PF11_0207	conserved Plasmodium protein, unknown function	1070	6	0														+		+		+		+		+		+							1	4	2		2	3	1	8	9	2		7		2	33
PF11_0205	alternative splicing factor ASF-1, putative	200	3	0																				+	+			+	+	+
PF11_0203	peptidase, putative	1052	17	2					+		1						+									+	+	+	+	+
PF11_0199	conserved Plasmodium protein, unknown function	173	6	0																		+	+					+	+	+			+
PF11_0197	ankyrin repeat domain protein, putative	371	6	0																		+	+					+	+	+		+																2	2
PF11_0191	box C/D snoRNP rRNA 2'-O-methylation factor, putative	594	6	0														+		+				+		+		+							1		2		3			1
PF11_0190	haloacid dehalogenase-like hydrolase, putative	306	6	0			+			+							+	+	+											+	+			1
PF11_0189	insulinase, putative	1488	6	0						+							+	+	+											+					4				3
PF11_0188	heat shock protein 90, putative	930	6	0														+								+		+						1	7	4	11	3	8
PF11_0185	conserved Plasmodium protein, unknown function	1471	6	0																						+	+	+	+	+			+
PF11_0179	conserved Plasmodium protein, unknown function	128	6	0							3	+					+			+		+				+		+	+														2			2			2
PF11_0177	deubiquinating/deneddylating enzyme	465	6	0						+							+	+	+											+			+						2
PF11_0175	heat shock protein 101	906	12	1			+				1	+			+		+	+		+				+		+		+							7		2		1			2	8
PF11_0174	cathepsin C, homolog,dipeptidyl peptidase 1	700	11	1			+			+	1	+					+	+	+											+				3	3	4	10	3	10
PF11_0170	cyclophilin, putative	167	6	0																		+	+					+	+	+																			2
PF11_0168	rhoptry neck protein 4	1201	5	0			+								+		+	+				+		+		+		+						1				4	2
PF11_0166	conserved Plasmodium protein, unknown function	304	1	0			+										+	+		+		+						+						1		2		2		6		2			1	8		8	1
PF11_0165	cysteine proteinase falcipain 2a	484	11	2			+			+	1				+		+	+	+											+							5		5
PF11_0164	peptidyl-prolyl cis-trans isomerase,cyclophilin	195	6	0						+		+					+	+	+											+				4	7		4	7	9
PF11_0162	cysteine proteinase falcipain 3	492	11	2			+				1						+	+								+		+							3				5
PF11_0147	mitogen-activated protein kinase 2	508	6	0																+	+							+	+	+			+												1
PF11_0146	conserved Plasmodium membrane protein, unknown function	702	6	0							6						+	+								+		+							1		1
PF11_0142	ubiquitin domain containing protein	388	12	1						+							+	+	+											+				4	1	2	2	5	4
PF11_0141	UDP-galactose transporter, putative	343	6	0							8						+									+	+	+	+	+	+
PF11_0139	protein tyrosine phosphatase	218	6	0			+			+							+	+	+											+			+					1
PF11_0127	conserved Plasmodium protein, unknown function	2460	7	0							3						+									+	+	+	+	+			+
PF11_0119	SNARE protein, putative	289	6	0							1						+					+	+					+	+	+		+																	1
PF11_0117	replication factor C subunit 5, putative	349	6	0																						+	+	+	+	+
PF11_0114	actin-like protein homolog, ALP1 homolog	392	6	0						+							+	+	+											+	+				1
PF11_0112	vacuolar sorting protein 35, putative	1050	6	0														+		+								+								1								1
PF11_0111	asparagine-rich antigen	1483	6	0														+		+		+		+		+		+						7	3	12	14	9	19	14		25	3	6	2
PF11_0107	conserved Plasmodium protein, unknown function	891	6	0							3						+									+	+	+	+	+	+
PF11_0106	apicoplast ribosomal protein L36e precursor, putative	112	6	0								+					+					+		+				+	+																	1
PF11_0105	U3/U14 snoRNA-associated small subunit rRNA processing protein, putative	436	6	0						+							+	+	+											+		+				1
PF11_0099	heat shock protein DnaJ homologue Pfj2	540	6	0							1	+	+				+	+				+		+		+		+							1	1	4	1	5								1		6
PF11_0098	endoplasmic reticulum-resident calcium binding protein	343	6	0			+					+			+		+	+								+		+						17	18	14	16	13	12
PF11_0097	succinyl-CoA synthetase alpha subunit, putative	327	6	0					+	+							+	+	+											+					2				1
PF11_0096	casein kinase 2, alpha subunit	335	7	0														+		+				+		+		+						3	4	2	4	3	7				6
PF11_0086	MIF4G domain containing protein	3334	47	9														+		+		+				+		+						2	3	5	8	8	13	11		16	1		1
PF11_0073	conserved Plasmodium protein, unknown function	681	6	0								+					+									+	+	+	+	+	+
PF11_0069	conserved Plasmodium protein, unknown function	266	6	0							1	+			+		+	+		+		+		+		+		+						3	4		3	1					1			1			2
PF11_0068	conserved protein, unknown function	506	10	1																+	+							+	+	+			+												2
PF11_0067	translocon component PTEX88	777	6	0					+								+	+				+						+								1	2		1									1	15
PF11_0065	40S ribosomal protein S4, putative	261	6	0														+		+		+		+		+		+						1	4	1	12	2	11		2		14			4
PF11_0064	conserved Plasmodium protein, unknown function	730	6	0							1	+					+					+				+		+	+																				1
PF11_0055	conserved protein, unknown function	424	6	0							1	+			+	+	+	+		+		+		+		+		+							3	1	10	2	4	2			11	4		13			16
PF11_0054	conserved Plasmodium protein, unknown function	1141	6	0														+								+		+			+				1
PF11_0052	syntaxin, Qa-SNARE family	347	6	0							1	+					+									+	+	+	+	+	+
PF11_0051	phenylalanyl-tRNA synthetase beta chain, putative	623	7	0														+		+								+										1	3			3	11	3	1
PF11_0048	casein kinase II beta chain	245	12	1														+						+		+		+						2	2	2	1	1	3
PF11_0047	actin-like protein, putative	499	6	0																		+	+					+	+	+		+																	1
PF11_0043	60S ribosomal protein P1, putative	118	6	0														+		+		+		+		+		+						6	2	4	5	2	3	2	5	6	5		2			1
PF11_0041	Plasmodium exported protein (hyp11), unknown function	215	5	2							1		+				+					+	+					+	+	+																		1
PF11_0040	early transcribed membrane protein 11.2	94	4	1			+			+	2						+	+	+											+	+				1
PF11_0038	Plasmodium exported protein, unknown function	271	21	0						+	3		+				+	+	+											+	+				1
PF11_0037	Plasmodium exported protein (PHISTb), unknown function	624	18	20							1		+				+			+		+		+		+		+	+											1	2		1						1
PF11_0025	Pfmc-2TM Maurer's cleft two transmembrane protein	231	5	12					+		3		+	+			+					+	+					+	+	+		+																	1
PF11_0014	Plasmodium falciparum Maurer's Cleft 2 transmembrane domain protein 11.1, PfMC-2TM_11.1	231	5	12					+		2	+	+	+			+					+				+		+	+																			5	2
PF10_0390	Pfmc-2TM Maurer's cleft two transmembrane protein	231	5	12					+		3		+	+			+			+		+						+	+														2			1		5	3
PF10_0373	GDP dissociation inhibitor domain containing protein	980	6	0						+							+	+	+											+	+				2
PF10_0372-a	antigen UB05	120	6	1							2	+			+		+	+						+		+		+											1
PF10_0370	enhancer of rudimentary homolog, putative	105	6	0														+		+		+						+							1								1						1
PF10_0366	ADP/ATP transporter on adenylate translocase	301	7	0					+		3				+	+	+	+		+						+		+							3			2	1				3
PF10_0363	pyruvate kinase 2, putative	745	6	0			+			+		+					+	+	+											+			+						1
PF10_0361	conserved Plasmodium protein, unknown function	1681	6	0														+		+		+		+		+		+						2	3	6	14	4	16	1		29	7	2	3	2		5	10
PF10_0348	duffy binding-like merozoite surface protein	697	56	95			+			+		+					+	+	+											+			+						1
PF10_0346	merozoite surface protein 6	371	5	4			+			+							+	+	+											+	+			1
PF10_0344	glutamate-rich protein	1233	1	0						+		+					+	+	+											+	+				7
PF10_0343	S-antigen	585	0	0						+		+					+	+	+											+				1				1	4
PF10_0340	methionine-tRNA ligase, putative	889	6	0														+						+		+		+						3	6	5	5	6	10
PF10_0331	Sec1 family protein, putative	663	6	0						+							+	+	+											+			+						1
PF10_0325	haloacid dehalogenase-like hydrolase, putative	288	13	0														+								+		+						4	5	2	9	4	10
PF10_0324	conserved Plasmodium protein, unknown function	122	6	0																		+	+					+	+	+			+
PF10_0323	early transcribed membrane protein 10.2	355	3	0			+				2	+				+	+	+		+		+		+		+		+						2	2	4	2	4	5	4		3	1	4		10	4	12	14
PF10_0322	S-adenosylmethionine decarboxylase/ornithine decarboxylase	1434	6	0						+							+	+	+											+					1	6	2	3	1
PF10_0319	conserved Plasmodium protein, unknown function	553	6	0																						+	+	+	+	+			+
PF10_0317	DER1-like protein, putative	263	12	2					+		5	+					+									+	+	+	+	+
PF10_0314	dcp1 homologue, putative	1190	6	0																		+				+		+	+																				2
PF10_0310	conserved Plasmodium protein, unknown function	904	6	0														+								+		+											2
PF10_0307	conserved Plasmodium protein, unknown function	919	6	0																						+	+	+	+	+
PF10_0298	26S proteasome regulatory subunit, putative	393	6	0														+								+		+							2		2
PF10_0289	adenosine deaminase, putative	367	6	0						+							+	+	+											+				2	7	3	10	4	9
PF10_0281	merozoite TRAP-like protein	498	5	0			+			+	1	+					+	+	+											+				1	2			3
PF10_0280	conserved Plasmodium protein, unknown function	171	4	0						+							+	+	+											+				1	1			1
PF10_0279	conserved Plasmodium protein, unknown function	838	6	0																						+	+	+	+	+		+
PF10_0278	nucleolar preribosomal assembly protein, putative	483	6	0																+				+				+	+													2
PF10_0277	nucleolar preribosomal assembly protein, putative	315	6	0																				+	+			+	+	+		+
PF10_0272	60S ribosomal protein L3, putative	386	6	0														+		+				+		+		+						2	4	6	6	4	8			4	9		2
PF10_0268	merozoite capping protein 1	393	6	0			+											+		+		+		+		+		+						2	6	3	3	2	5	3		8	5	4	6	4	3	2
PF10_0264	40S ribosomal protein S2B, putative	263	6	0														+								+		+						2	7	3	7	4	10
PF10_0262	conserved Plasmodium protein, unknown function	1692	1	0																						+	+	+	+	+	+
PF10_0257	conserved Plasmodium protein, unknown function	363	6	0																				+	+			+	+	+			+
PF10_0254	conserved Plasmodium protein, unknown function	1313	5	0																						+	+	+	+	+			+
PF10_0246	conserved Plasmodium protein, unknown function	922	6	0								+					+	+				+		+		+		+							1														4
PF10_0244	formin 2, putative	980	6	0																						+	+	+	+	+
PF10_0242	conserved Plasmodium protein, unknown function	1464	6	0						+	2	+					+	+	+											+	+				4
PF10_0214	RNA binding protein, putative	1426	6	0																+	+							+	+	+		+										2
PF10_0213	conserved Plasmodium protein (10b antigen), unknown function	2290	14	1														+		+		+				+		+						2		4	2	4		1		34	9	4	5			1
PF10_0212a	conserved Plasmodium protein, unknown function	2072	6	0																						+	+	+	+	+			+
PF10_0211	conserved Plasmodium membrane protein, unknown function	6934	7	0							5						+									+	+	+	+	+	+
PF10_0210	deoxyribose-phosphate aldolase, putative	263	6	0						+							+	+	+											+	+				1
PF10_0203	ADP-ribosylation factor	181	6	0											+		+	+								+		+						1	3	2	3	5	6
PF10_0200	ribosomal processing ATPase, putative	1269	6	0																						+	+	+	+	+			+
PF10_0193	microtubule-associated protein 1 light chain 3, putative	124	6	0																						+	+	+	+	+	+
PF10_0190	conserved Plasmodium protein, unknown function	1074	3	0																						+	+	+	+	+			+
PF10_0187	60S ribosomal protein L30e, putative	108	6	0														+		+				+		+		+								1		1					1
PF10_0183	eukaryotic translation initiation factor subunit eIF2A, putative	2405	6	0														+		+		+				+		+							1							2							3
PF10_0177b	conserved Plasmodium protein, unknown function	1015	6	0							2	+					+									+	+	+	+	+
PF10_0177a	serine/threonine protein phosphatase, putative	2166	6	0																						+	+	+	+	+
PF10_0174	26s proteasome regulatory subunit p55, putative	467	6	0														+								+		+			+				1
PF10_0171	conserved Plasmodium protein, unknown function	971	6	0																						+	+	+	+	+			+
PF10_0170	conserved Plasmodium protein, unknown function	134	6	0																+		+						+	+		+										2					1
PF10_0165	DNA polymerase delta catalytic subunit	1094	6	0																						+	+	+	+	+	+
PF10_0164	early transcribed membrane protein 10.3	108	1	0			+				2	+					+	+				+						+						1		1										1
PF10_0159	glycophorin binding protein	824	3	2			+				1		+		+	+	+	+		+		+		+		+		+						1		4	8		2	1	6	8	9		2			2	11
PF10_0155	enolase	446	6	0												+	+	+		+		+		+		+		+						14	20	20	22	18	24		2		9						6
PF10_0154	ribonucleotide reductase small subunit, putative	335	6	0			+			+							+	+	+											+							2		5
PF10_0153	heat shock protein 60	580	6	0			+		+						+		+	+		+		+		+				+						4	7	5	7	3	10	1	8	3							1
PF10_0151	conserved Plasmodium protein, unknown function	773	6	0																						+	+	+	+	+			+
PF10_0150	methionine aminopeptidase 1b, putative	517	12	1														+		+		+						+									1			2	1	4							1
PF10_0149	cysteinyl-tRNA synthetase, putative	677	6	0								+					+	+		+								+						1	2		3		1				4
PF10_0148	conserved protein, unknown function	396	6	0																				+	+			+	+	+			+
PF10_0146	conserved Plasmodium protein, unknown function	2279	7	0																						+	+	+	+	+			+
PF10_0144	prohibitin, putative	304	6	0					+								+					+				+		+	+																			5	4
PF10_0138	conserved Plasmodium protein, unknown function	1455	6	0								+					+	+						+		+		+										1
PF10_0133	conserved Plasmodium protein, unknown function	2238	6	0																						+	+	+	+	+
PF10_0130	conserved Plasmodium protein, unknown function	628	6	0							2	+			+		+	+				+		+		+		+							1		1									11		2	10
PF10_0129	conserved Plasmodium protein, unknown function	1064	6	0																				+	+			+	+	+	+
PF10_0126	conserved Plasmodium protein, unknown function	380	6	0											+		+									+	+	+	+	+
PF10_0124	protein phosphatase, putative	1438	6	0						+							+	+	+											+			+						2
PF10_0123	GMP synthetase	555	6	0						+							+	+	+											+					1	3	1	1	4
PF10_0121	hypoxanthine phosphoribosyltransferase	231	5	0			+									+	+	+		+								+						3	4	4	4	3	6				2
PF10_0119	conserved Plasmodium protein, unknown function	267	6	0			+			+		+					+	+	+											+				2				3	2
PF10_0115	QF122 antigen	1139	6	0														+		+		+		+		+		+						10	11	14	24	14	17	6	7	14	23	6	5	5		4	28
PF10_0114	DNA repair protein RAD23, putative	389	6	0					+	+							+	+	+											+				1		1	2	2	3
PF10_0111	20S proteasome beta subunit, putative	271	6	0						+							+	+	+											+					2		2	1	3
PF10_0104	dolichyl-phosphate-mannose protein mannosyltransferase, putative	223	6	0								+					+	+		+		+		+		+		+						1	1		1		2	2	1	2						2	1
PF10_0103	eukaryotic translation initiation factor 2 beta subunit, putative	222	6	0														+						+		+		+							1		1		3
PF10_0100	conserved Plasmodium protein, unknown function	118	6	0							2						+			+		+		+		+		+	+														2			2			1
PF10_0098	conserved Plasmodium protein, unknown function	298	6	0						+							+	+	+											+			+						1
PF10_0086	adenylate kinase	242	6	0												+	+	+		+		+						+						2	3		3		1	4	9	8	7	4	3	4	5	4	3
PF10_0085	small subunit rRNA processing protein, putative	469	7	0																+						+		+	+													2
PF10_0084	tubulin beta chain	445	6	0											+		+	+		+						+		+						10	12	6	8	8	12		4
PF10_0081	26S proteasome regulatory subunit 4, putative	448	6	0														+								+		+						3	2			3	2
PF10_0077	eukaryotic translation initiation factor 3 subunit 7, putative	543	6	0														+		+		+		+		+		+						1	3	2	3	2	6		1	1	2	1		1			6
PF10_0071	rhoGAP GTPase, putative	593	6	0														+						+				+							1			1
PF10_0067	conserved Plasmodium protein, unknown function	383	6	0														+		+						+		+						2		1	2		2			1
PF10_0063	DNA/RNA-binding protein Alba, putative	107	5	0											+		+	+		+		+		+		+		+						5	8	6	6		7	3	11	9	5	1	6	4	9		6
PF10_0054	conserved protein, unknown function	1131	6	0						+							+	+	+											+	+				1
PF10_0048	conserved Plasmodium protein, unknown function	202	5	0																						+	+	+	+	+			+
PF10_0047	RNA binding protein, putative	880	6	0														+		+				+		+		+									5					10	12	5
PF10_0043	60S ribosomal protein L13, putative	202	6	0														+		+				+		+		+						1			2		3			1	3
PF10_0039	membrane skeletal protein IMC1-related	281	8	0			+										+	+		+						+		+						1							2			2
PF10_0038	40S ribosomal protein S20e, putative	118	6	0														+				+		+		+		+									1		1										1
PF10_0033	conserved Plasmodium protein, unknown function	127	6	0						+	1						+	+	+											+	+				1
PF10_0028-a	RNA binding protein, putative	246	7	1											+		+	+		+				+		+		+						2	1	2	2	2	2			4	4	2
PF10_0025	PF70 protein	631	2	1							1		+				+			+		+						+	+													1	1	3				2	1
PF10_0023	Plasmodium exported protein (hyp16), unknown function	276	2	1			+				3		+			+	+			+	+							+	+	+		+										1
PF10_0021	Plasmodium exported protein (PHISTc), unknown function	266	1	0							1	+	+				+					+	+					+	+	+			+
PF10_0019	early transcribed membrane protein 10.1	107	2	1			+		+		2	+					+	+		+		+						+							1						2	1			1	1	3		1
PF10_0016	acyl-CoA binding protein, isoform 2, ACBP2	90	8	2						+							+	+	+											+		+					2
PF10_0013	Plasmodium exported protein (hyp12), unknown function	231	4	3								+	+			+	+			+	+							+	+	+											1	1
PF08_0137	Plasmodium exported protein (PHISTc), unknown function	1219	3	0					+		1						+			+						+		+	+												1	4	7
PF08_0132	glutamate dehydrogenase, putative	1397	6	0														+								+		+							1	2	4	1	3
PF08_0131	1-cys peroxiredoxin	220	17	2			+			+							+	+	+											+				2	3		2	3	6
PF08_0128	SYF2 splicing factor, putative	677	6	0																						+	+	+	+	+			+
PF08_0127	conserved Plasmodium protein, unknown function	1245	6	0						+							+	+	+											+			+						1
PF08_0125	tubulin gamma chain	452	6	0																						+	+	+	+	+
PF08_0120	GTPase activator, putative	491	6	0														+		+		+						+										1		2		7	4	3	2			1	5
PF08_0115	DnaJ protein, putative	675	6	0						+							+	+	+											+	+				1
PF08_0113	vacuolar proton translocating ATPase subunit A, putative	1053	6	0							6						+	+		+						+		+						1	8		2	1		1		1
PF08_0110	Rab GTPase 18	201	6	0														+		+						+		+							1		1		1				1
PF08_0109	proteasome subunit alpha type 5, putative	481	6	0														+						+		+		+						3		1		1	7
PF08_0099	acyl-CoA binding protein, putative	90	8	2						+							+	+	+											+							1		1
PF08_0096	RNA helicase, putative	941	6	0														+		+		+		+		+		+							4	5	6	4	9			2							1
PF08_0095	dihydropteroate synthetase	706	6	0														+								+		+							1	3	3	2	4
PF08_0091	conserved Plasmodium protein, unknown function	1210	6	0								+			+		+	+				+		+		+		+							3	1	2	3											17
PF08_0089	conserved Plasmodium protein, unknown function	2651	6	0						+	2						+	+	+											+	+				2
PF08_0086	RNA binding protein, putative	958	6	0														+		+				+		+		+						2	1	2	1	1	1			2
PF08_0084	RNA-binding protein (U1 snRNP-like), putative	235	6	0						+							+	+	+											+			+						1
PF08_0083	conserved Plasmodium protein, unknown function	599	6	0																				+		+		+	+
PF08_0082	conserved Plasmodium protein, unknown function	662	6	0																						+	+	+	+	+
PF08_0081	conserved Plasmodium protein, unknown function	659	6	0														+		+		+				+		+						1	3	3	4	1	8	3		14	6	5				7	15
PF08_0079	translation initiation factor SUI1, putative	268	5	0														+		+								+											1	1			1
PF08_0076	40S ribosomal protein S16, putative	144	6	0														+		+		+		+		+		+						1	3		5		7		4	1	4		3	2
PF08_0075	60S ribosomal protein L13-2, putative	215	6	0														+		+				+		+		+						3			3		4		3	2	5
PF08_0074	DNA/RNA-binding protein Alba, putative	248	6	0											+		+	+		+		+		+		+		+						5	6	5	7	6	7	2	15	9	5	2	3	2	6		3
PF08_0071	Fe-superoxide dismutase	198	6	0						+							+	+	+											+				1	1	1	2	1	4
PF08_0065	nucleolar preribosomal assembly protein, putative	491	6	0						+							+	+	+											+			+						1
PF08_0064	vacuolar protein-sorting protein VPS2, putative	209	6	0											+		+					+	+					+	+	+			+
PF08_0063	ClpB protein, putative	1070	12	1							1	+					+									+	+	+	+	+	+
PF08_0060	asparagine-rich antigen	2235	1	0														+		+				+		+		+											2			13
PF08_0059	protein kinase c inhibitor-like protein, putative	185	6	0							1		+				+	+				+						+						1	2				3							1			3
PF08_0058	conserved Plasmodium protein, unknown function	962	6	0																						+	+	+	+	+	+
PF08_0049	lsm3 homologue, putative	91	6	0																+	+							+	+	+		+											2
PF08_0045	2-oxoglutarate dehydrogenase E1 component	1038	6	0					+	+							+	+	+											+			+					1
PF08_0043	conserved Plasmodium protein, unknown function	191	6	0																		+	+					+	+	+			+
PF08_0039	60S ribosomal protein L22, putative	139	6	0														+		+				+		+		+							2	1	3	1	1				1
PF08_0036	Pfsec23	759	6	0					+								+	+								+		+								1			2
PF08_0035	conserved Plasmodium protein, unknown function	1176	6	0														+		+						+		+			+			1						2
PF08_0032	DnaJ protein, putative	655	6	0							3				+		+	+		+		+		+		+		+						2		1		2	1			1				1
PF08_0020	ubiquitination-mediated degradation component, putative	1326	6	0					+								+	+		+								+							1			1					3	2
PF08_0019	receptor for activated c kinase	323	6	0												+	+	+								+		+						1	7	5	4	6	8
PF08_0010	conserved Plasmodium protein, unknown function	552	6	0																+				+		+		+	+													1	1
PF08_0006	prohibitin, putative	272	6	0					+			+					+			+		+				+		+	+													1					1	2	6
PF08_0004	conserved Plasmodium protein, unknown function	137	6	0							2	+					+					+				+		+	+																				1
PF08_0003	tryptophan/threonine-rich antigen	675	6	0							1						+			+		+		+		+		+	+												1	11			1				10
PF07_0129	acyl-coA synthetase, PfACS5	811	14	8								+					+			+		+				+		+	+																1		4		15
PF07_0127	conserved Plasmodium protein, unknown function	158	6	0																						+	+	+	+	+			+
PF07_0122	BRIX protein, putative	416	6	0																				+	+			+	+	+		+
PF07_0120	conserved Plasmodium protein, unknown function	2580	6	0																						+	+	+	+	+
PF07_0118	conserved Plasmodium membrane protein, unknown function	5561	7	0						+	4						+	+	+											+	+			1
PF07_0117	eukaryotic translation initiation factor 2 alpha subunit, putative	329	6	0														+								+		+										1	7
PF07_0112	proteasome subunit alpha type 5, putative	256	6	0						+							+	+	+											+				2	1	1	4	2	7
PF07_0106	conserved Plasmodium protein, unknown function	793	6	0														+						+				+							1
PF07_0101	conserved Plasmodium protein, unknown function	2190	6	0																+						+		+	+															1
PF07_0097	conserved Plasmodium protein, unknown function	1422	6	0														+		+								+							1							3
PF07_0088	40S ribosomal protein S5, putative	195	6	0														+								+		+							1	1	2		1
PF07_0087	conserved Plasmodium protein, unknown function	244	6	0							1	+	+				+	+		+		+		+				+									5		5	4	2	8	10	6	8			4	6
PF07_0086	conserved Plasmodium membrane protein, unknown function	3429	7	0							4						+									+	+	+	+	+	+
PF07_0082	conserved Plasmodium membrane protein, unknown function	3401	7	0							4						+									+	+	+	+	+	+
PF07_0080	40S ribosomal protein S10, putative	137	6	0														+		+		+		+		+		+						3	3	3	5	3	5	1		3	5				1	8	1
PF07_0079	60S ribosomal protein L11a, putative	173	6	0														+		+				+		+		+									3		2				3
PF07_0077	actin-like protein, putative	1032	6	0																						+	+	+	+	+		+
PF07_0073	seryl-tRNA synthetase, putative	539	11	1						+							+	+	+											+					1	2	3		10
PF07_0062	GTP-binding translation elongation factor tu family protein, putative	754	6	0																+	+							+	+	+			+											2
PF07_0061	conserved Plasmodium protein, unknown function	2206	1	0							1	+					+									+	+	+	+	+			+
PF07_0056	conserved Plasmodium protein, unknown function	1361	6	0																						+	+	+	+	+
PF07_0047	AAA family ATPase, CDC48 subfamily	1229	5	0			+		+		1	+					+	+		+		+		+		+		+						1	2	1			1			2
PF07_0044	conserved Plasmodium protein, unknown function	201	7	0																+				+				+	+													3
PF07_0043	60S ribosomal protein L34a, putative	150	6	0														+						+				+									2		2
PF07_0042	conserved Plasmodium protein, unknown function	2910	46	7																+						+		+	+													3
PF07_0040	lysophospholipase, putative	368	8	0						+							+	+	+											+			+					1	1
PF07_0039	conserved Plasmodium protein, unknown function	135	6	0																				+	+			+	+	+			+
PF07_0033	Cg4 protein	873	6	0														+		+						+		+						6	12	14	12	15	21			2		1
PF07_0030	heat shock protein 86 family protein	912	6	0																						+	+	+	+	+	+
PF07_0029	heat shock protein 90	745	10	0											+	+	+	+		+				+		+		+						15	31	27	33	19	34		4		5
PF07_0026	ubiquitin-protein ligase e3, putative	961	6	0																						+	+	+	+	+			+
PF07_0017	phosphoinositide-binding protein, putative	1010	6	0																+	+							+	+	+										1		4
PF07_0016	conserved Plasmodium membrane protein, unknown function	1859	6	0							4						+			+		+				+		+	+											2				4
PF07_0012	conserved Plasmodium protein, unknown function	1540	6	0																						+	+	+	+	+		+
PF07_0008	Plasmodium exported protein, unknown function	253	1	0							1						+	+		+		+		+		+		+							2	1		1	1			1	1	1				1	5
PF07_0007	conserved Plasmodium protein, unknown function	123	3	0							1						+	+		+		+						+							1				1			1				1			2
PF07_0006	sporozoite threonine and asparagine-rich protein	594	2	1			+					+	+				+			+	+							+	+	+										1		4		1
MAL8P1.99	GTPase, putative	657	6	0																		+	+					+	+	+		+																	1
MAL8P1.96	CS domain protein, putative	313	6	0						+							+	+	+											+		+					1
MAL8P1.95	conserved Plasmodium protein, unknown function	315	7	1											+		+	+		+				+		+		+						2	6	3	5	2	6		8	6	5
MAL8P1.83	eukaryotic translation initiation factor, putative	266	6	0														+		+						+		+						3	2	1	2		5			4
MAL8P1.82	vacuolar sorting protein VPS9, putative	1833	6	0																				+		+		+	+
MAL8P1.73	rhoptry neck protein 5, putative	1156	6	0			+										+	+						+		+		+			+			1
MAL8P1.7	conserved Plasmodium protein, unknown function	2216	4	0							4						+					+	+					+	+	+		+																	4
MAL8P1.62	conserved Plasmodium protein, unknown function	277	6	0														+				+		+				+			+				3											1
MAL8P1.57	C-13 antigen	852	6	0							7						+									+	+	+	+	+		+
MAL8P1.53	conserved Plasmodium protein, unknown function	514	6	0							2						+	+				+				+		+							1		1												1
MAL8P1.52	conserved Plasmodium protein, unknown function	124	4	0														+		+		+				+		+							1	1	3	3	4	3	2	1	4	3	2	4	3	3	3
MAL8P1.51	secretory complex protein 61 beta subunit	80	6	0							1						+					+	+					+	+	+		+																	1
MAL8P1.40	RNA binding protein, putative	286	6	0														+		+		+		+		+		+						5	3	6	5	5	7			3	5		2	1	1	10	18
MAL8P1.32	nucleoside transporter 2	585	6	0			+			+	10						+	+	+											+					2	1
MAL8P1.29	conserved Plasmodium protein, unknown function	1664	7	0																						+	+	+	+	+			+
MAL8P1.23	ubiquitin-protein ligase 1, putative	8591	8	0							2						+	+								+		+							2			1
MAL8P1.213	Pfmc-2TM Maurer's cleft two transmembrane protein	231	5	12							2	+	+	+			+					+	+					+	+	+		+																2
MAL8P1.206	Plasmodium exported protein, unknown function	302	4	3							1	+	+	+			+	+						+				+									1		1
MAL8P1.203	serine/threonine protein kinase, FIKK family	1457	7	0																+	+							+	+	+			+											4
MAL8P1.19	DEAD/DEAH box ATP-dependent RNA helicase, putative	1289	6	0						+							+	+	+											+	+				1
MAL8P1.17	protein disulfide isomerase	483	6	0			+				1	+			+	+	+	+		+		+				+		+						13	15	7	16	14	20		6								1
MAL8P1.157	ubiquitin-like protease 1 homolog, Ulp1 homolog, putative	1784	6	0														+		+						+		+									1				1
MAL8P1.156	mannose-6-phosphate isomerase, putative	1011	6	0							1						+	+		+								+							3	3	4	3				3
MAL8P1.146	filament assembling protein, putative	728	6	0																				+		+		+	+
MAL8P1.144	AAA family ATPase, putative	1467	6	0							1						+									+	+	+	+	+		+
MAL8P1.142	20S proteasome beta subunit	265	6	0						+							+	+	+											+				2	3	3	2	5	8
MAL8P1.14	mitochondrial inner membrane protein, putative	589	6	0					+		4						+							+	+			+	+	+			+
MAL8P1.139	conserved Plasmodium membrane protein, unknown function	5910	9	0						+	8						+	+	+											+	+				1
MAL8P1.130	conserved Plasmodium membrane protein, unknown function	414	6	0							6						+					+				+		+	+			+																	3
MAL8P1.128	proteasome subunit alpha, putative	260	6	0						+							+	+	+											+					3		5	1	9
MAL8P1.127	conserved Plasmodium protein, unknown function	1334	6	0														+		+				+		+		+							1					1		3
MAL8P1.125	tyrosyl-tRNA synthetase, putative	373	6	0														+		+						+		+							1		1	2			2		8
MAL8P1.109	protein phosphatase, putative	550	12	1						+							+	+	+											+	+				1
MAL8P1.108	protein phosphatase, putative	303	7	0						+							+	+	+											+			+					1
MAL8P1.105	conserved protein, unknown function	1133	6	0							2						+	+				+				+		+							1		1												9
MAL8P1.103	conserved Plasmodium protein, unknown function	608	6	0						+							+	+	+											+		+					1
MAL8P1.10	conserved protein, unknown function	216	6	0																		+				+		+	+																				2
MAL7P1.87	conserved Plasmodium protein, unknown function	1038	6	0																						+	+	+	+	+			+
MAL7P1.81	eukaryotic translation initiation factor 3 37.28 kDa subunit, putative	327	6	0														+		+		+				+		+						4	4	3	8	3	8		2		4						10
MAL7P1.77	conserved Plasmodium protein, unknown function	522	6	0								+					+	+		+						+		+											1			2	4
MAL7P1.67	conserved Plasmodium protein, unknown function	209	5	0						+	2				+		+	+	+											+					1	1
MAL7P1.6	Plasmodium exported protein (hyp12), unknown function	245	4	3								+	+				+							+	+			+	+	+	+
MAL7P1.5	Pfmc-2TM Maurer's cleft two transmembrane protein	235	5	12					+		3		+	+			+					+				+		+	+																			4	3
MAL7P1.32	nucleotide excision repair protein, putative	396	6	0							1	+					+							+	+			+	+	+			+
MAL7P1.27	chloroquine resistance transporter	424	6	0			+				10				+		+									+	+	+	+	+	+
MAL7P1.229	cytoadherence linked asexual protein	1394	18	4								+		+			+					+	+					+	+	+			+
MAL7P1.228	heat shock protein 70, putative	661	13	2										+			+	+		+		+		+		+		+						2	4	3	4	1	3	4	8	7	5	2				7	22
MAL7P1.209	AAA family ATPase, putative	663	6	0														+		+						+		+								2						1	1
MAL7P1.208	rhoptry-associated membrane antigen	861	6	0			+			+							+	+	+											+				9	5			12	5
MAL7P1.204	conserved Plasmodium protein, unknown function	1706	6	0														+		+		+				+		+						5	1	3	5	6	5			7							1
MAL7P1.19	ubiquitin transferase, putative	3893	8	0							4						+									+	+	+	+	+	+
MAL7P1.176	erythrocyte binding antigen-175	1502	11	3			+				1	+					+	+		+						+		+							3			1			2			4
MAL7P1.174	Plasmodium exported protein (PHISTb), unknown function	317	18	20							1		+			+	+					+		+				+	+																			3	9
MAL7P1.171	Plasmodium exported protein, unknown function	2110	2	1							1		+				+	+		+		+		+		+		+								2						3		1		1		2
MAL7P1.17	conserved Plasmodium membrane protein, unknown function	3559	6	0							7						+			+						+		+	+											8
MAL7P1.167	conserved Plasmodium protein, unknown function	2773	3	0																						+	+	+	+	+			+
MAL7P1.158	signal recognition particle SRP9	103	5	0																				+	+			+	+	+	+
MAL7P1.157a	RNA binding protein, putative	492	7	0						+							+	+	+											+		+					1
MAL7P1.150	cysteine desulfurase, putative	553	6	0			+		+	+							+	+	+											+		+					1
MAL7P1.15	conserved Plasmodium membrane protein, unknown function	4230	7	0							11						+	+								+		+										2
MAL7P1.147	ubiquitin carboxyl-terminal hydrolase, putative	3183	6	0																						+	+	+	+	+	+
MAL7P1.141	conserved Plasmodium protein, unknown function	109	5	0								+					+	+		+								+			+			1						2
MAL7P1.14	conserved Plasmodium protein, unknown function	249	6	0																+	+							+	+	+		+											1
MAL7P1.132	conserved Plasmodium protein, unknown function	2041	6	0																						+	+	+	+	+
MAL7P1.13	conserved Plasmodium protein, unknown function	262	5	0																				+	+			+	+	+	+
MAL7P1.129	conserved Plasmodium protein, unknown function	1003	6	0																+		+		+				+	+														3						1
MAL7P1.126	conserved Plasmodium protein, unknown function	1222	6	0														+								+		+					+						1
MAL7P1.125	conserved Plasmodium protein, unknown function	880	5	0																+		+						+	+											7				5	1
MAL7P1.122	GTP binding protein, putative	393	6	0														+								+		+						1	2		6		8
MAL7P1.12	erythrocyte membrane-associated antigen	2283	5	0							2						+	+		+		+				+		+							1	1	4	5	4	4		11	4	4	2			4	10
MAL7P1.119	rhoptry-associated leucine zipper-like protein 1	749	7	0			+				1	+					+	+		+				+		+		+										4	4	1
MAL7P1.114	P36-like protein homologue, putative	214	5	0						+							+	+	+											+			+						4
MAL7P1.110	Ham1-like protein, putative	198	6	0						+							+	+	+											+			+						1
MAL7P1.10	centrin, putative	107	5	0						+	1	+					+	+	+											+	+			1
MAL13P1.96	chromosome segregation protein, putative	1218	6	0																+	+							+	+	+			+											4
MAL13P1.92	40S ribosomal protein S15/S19, putative	145	6	0														+		+				+		+		+							2	2	2	2	3			2	1
MAL13P1.90	conserved Plasmodium protein, unknown function	620	6	0																						+	+	+	+	+	+
MAL13P1.88	conserved Plasmodium protein, unknown function	958	6	0																						+	+	+	+	+			+
MAL13P1.86	cholinephosphate cytidylyltransferase	896	6	0																						+	+	+	+	+			+
MAL13P1.81	conserved Plasmodium protein, unknown function	183	5	0						+	1						+	+	+											+						1		1
MAL13P1.79	conserved Plasmodium protein, unknown function	419	6	0																		+	+					+	+	+																			3
MAL13P1.75	conserved Plasmodium protein, unknown function	554	6	0																+				+				+	+			+										1
MAL13P1.72	conserved Plasmodium protein, unknown function	1205	6	0							1						+									+	+	+	+	+			+
MAL13P1.70	conserved Plasmodium membrane protein, unknown function	3411	7	0							8						+	+								+		+			+				1
MAL13P1.63	eukaryotic translation initation factor 4 gamma, putative	1255	6	0														+				+						+							1	6		3	3									3	5
MAL13P1.60	erythrocyte binding antigen-140	1210	11	3			+				1	+					+					+	+					+	+	+			+
MAL13P1.540	heat shock protein 70, putative	932	6	0								+					+	+		+								+						6	15	2	5	7	17						1
MAL13P1.413	membrane associated histidine-rich protein	249	3	0			+				1						+	+				+		+		+		+							3	2	3	1	2										4
MAL13P1.41	conserved Plasmodium protein, unknown function	1405	7	0																+	+							+	+	+		+											5
MAL13P1.39	conserved Plasmodium protein, unknown function	6147	7	0							3						+									+	+	+	+	+
MAL13P1.38	conserved Plasmodium membrane protein, unknown function	830	6	0							4						+									+	+	+	+	+
MAL13P1.35	U1 small nuclear ribonucleoprotein a, putative	449	12	1																		+	+					+	+	+			+
MAL13P1.344	RNAse L inhibitor protein, putative	619	6	0														+								+		+											3
MAL13P1.343	proteasome regulatory subunit, putative	311	6	0														+								+		+									2	3	8
MAL13P1.341	ribosome biogenesis protein MRT4, putative	222	6	0																				+	+			+	+	+	+
MAL13P1.34	RED-like protein, putative	400	12	1																						+	+	+	+	+			+
MAL13P1.336	conserved Plasmodium protein, unknown function	685	6	0														+		+		+		+		+		+						4	3	1	3	2	8	7	1	11	2	3	1	2		16	12
MAL13P1.333	conserved Plasmodium protein, unknown function	3482	6	0						+							+	+	+											+	+				3
MAL13P1.329	conserved Plasmodium membrane protein, unknown function	408	6	0							6						+									+	+	+	+	+			+
MAL13P1.313	conserved Plasmodium protein, unknown function	2039	1	0																						+	+	+	+	+
MAL13P1.308	conserved Plasmodium protein, unknown function	2584	6	0														+								+		+							4			8
MAL13P1.307	conserved Plasmodium protein, unknown function	137	6	0						+							+	+	+											+				1				1
MAL13P1.304	conserved Plasmodium protein, unknown function	1792	6	0																						+	+	+	+	+		+
MAL13P1.303-a	polyadenylate-binding protein, putative	389	3	1														+		+		+		+		+		+						4	3	1	6	3	2		2	3	2				1	6	8
MAL13P1.299	conserved protein, unknown function	257	6	0							3	+					+					+				+		+	+																				1
MAL13P1.295	conserved Plasmodium protein, unknown function	2025	3	0																		+				+		+	+																				1
MAL13P1.293	conserved Plasmodium protein, unknown function	3281	7	0							3						+									+	+	+	+	+			+
MAL13P1.288	conserved Plasmodium protein, unknown function	153	5	0							3						+			+		+				+		+	+														1			1		1	1
MAL13P1.284	pyrroline carboxylate reductase	262	6	0						+							+	+	+											+					2	4	5	2	5
MAL13P1.283	TCP-1/cpn60 chaperonin family, putative	529	6	0														+		+						+		+							1	1	2	1	10			3	12
MAL13P1.28	conserved Plasmodium protein, unknown function	609	6	0														+								+		+						1
MAL13P1.275	protein phosphatase, putative	1288	6	0																+		+						+	+			+										2							3
MAL13P1.270	proteasome subunit, putative	241	6	0														+								+		+						2	2		4	2	5
MAL13P1.266	conserved Plasmodium protein, unknown function	1594	6	0																						+	+	+	+	+
MAL13P1.260	alveolin, putative	1318	6	0																						+	+	+	+	+
MAL13P1.26	conserved Plasmodium protein, unknown function	3525	6	0																						+	+	+	+	+	+
MAL13P1.250	conserved Plasmodium protein, unknown function	307	6	0																		+				+		+	+				+
MAL13P1.25	conserved Plasmodium protein, unknown function	1290	6	0							1	+					+					+	+					+	+	+		+																	1
MAL13P1.239	conserved Plasmodium protein, unknown function	1847	6	0																						+	+	+	+	+			+
MAL13P1.237	conserved Plasmodium protein, unknown function	372	6	0											+		+	+		+		+		+		+		+						5	10	7	10	4	11	2	9	8	11	4	5				14
MAL13P1.233	DNA/RNA-binding protein Alba, putative	211	6	0											+		+	+		+		+		+		+		+								4	4		3	3	2	6	5		2			2	7
MAL13P1.231	Sec61 alpha subunit, PfSec61	472	6	0			+		+		8				+		+									+	+	+	+	+
MAL13P1.230	conserved Plasmodium protein, unknown function	695	6	0																						+	+	+	+	+	+
MAL13P1.229	conserved Plasmodium protein, unknown function	216	6	0																		+		+				+	+																	1			1
MAL13P1.225	thioredoxin 2	157	6	0			+		+			+					+			+	+							+	+	+		+											1
MAL13P1.222	conserved Plasmodium protein, unknown function	1488	7	0						+							+	+	+											+		+				2
MAL13P1.221	aspartate carbamoyltransferase	375	6	0							1	+			+		+			+		+						+	+												1		9	1		2			4
MAL13P1.22	DNA ligase I	912	6	0								+					+			+	+							+	+	+										1	1			2
MAL13P1.214	phosphoethanolamine N-methyltransferase	266	3	0			+								+	+	+	+		+		+				+		+						15	14	11	13	14	17				1		1
MAL13P1.21	chromosome condensation protein, putative	1024	6	0																+	+							+	+	+	+										1
MAL13P1.209	60S ribosomal protein L18-2, putative	187	6	0														+		+						+		+							1		3		2				3
MAL13P1.206	sodium-dependent phosphate transporter	687	6	0			+				10	+					+	+				+				+		+							1	1	1												1
MAL13P1.202	conserved Plasmodium protein, unknown function	1936	6	0																						+	+	+	+	+			+
MAL13P1.194	conserved Plasmodium protein, unknown function	622	7	0																				+	+			+	+	+		+
MAL13P1.190	proteasome regulatory subunit, putative	503	6	0																						+	+	+	+	+	+
MAL13P1.174	MSP7-like protein	281	10	2						+	1	+					+	+	+											+				2	2			2	4
MAL13P1.170	nucleotidyltransferase, putative	858	6	0																+	+							+	+	+		+										1
MAL13P1.167	signal peptidase 21 kDa subunit	184	6	0			+		+		3						+									+	+	+	+	+	+
MAL13P1.164	elongation factor Tu, putative	505	7	1														+								+		+				+					2
MAL13P1.163-a	ER lumen protein retaining receptor 1, putative	284	6	0							8						+									+	+	+	+	+
MAL13P1.159	thioredoxin, putative	206	6	0						+							+	+	+											+			+						1
MAL13P1.152	conserved Plasmodium protein, unknown function	861	6	0																						+	+	+	+	+			+
MAL13P1.137	conserved Plasmodium protein, unknown function	3519	4	0																						+	+	+	+	+			+
MAL13P1.124	conserved Plasmodium protein, unknown function	3435	7	0																						+	+	+	+	+	+
MAL13P1.121	adenosine-diphosphatase, putative	565	6	0						+	1	+					+	+	+											+	+				1
MAL13P1.120	splicing factor, putative	864	6	0						+							+	+	+											+			+						1
MAL13P1.113	SNARE protein, putative	211	6	0																		+	+					+	+	+			+
MAL13P1.103	conserved Plasmodium protein, unknown function	1070	6	0																						+	+	+	+	+
MAL13P1.1	erythrocyte membrane protein 1, PfEMP1	2162	56	95									+	+			+							+		+		+	+				+
[truncated: 37 more columns]
