# Supplementary material for: Organellar proteomics reveals hundreds of novel nuclear proteins in the malaria parasite Plasmodium falciparum
Source: Genome Biol. 2012 Nov 26;13(11):R108. doi: 10.1186/gb-2012-13-11-r108 (PMC4053738; doi:10.1186/gb-2012-13-11-r108)
Supplement: Additional file 8 — P. falciparum protein localizations derived from published sources through homology. [file gb-2012-13-11-r108-S8.XLS]

## Sheet: Sheet1
Additional file 8. Localisations derived from published sources through homology. The majority is defined by homology to model organisms, and all annotations are linked to a publication via a PubMed identifier (column C). Additionally, a specific reasoning for the sub-cellular localisation is recorded (column E), in an effort to increase the transparency of the curation and make it amenable to mo…
#Gene Common Name	PlasmoDB ID	Pubmed ID	Localisation/developmental stage	Reasoning	Gene ID mapping comments	Comments	Comments 2
PfMC-2TM_1.2	PFA0680c	15140830	maurer's cleft during blood stages	The PfMC-2TM family were all localised by an antibody specific to the family, but not any of its members
PfMC-2TM_1.1	PFA0065w	15140830	maurer's cleft during blood stages	The PfMC-2TM family were all localised by an antibody specific to the family, but not any of its members
PfMC-2TM_2.2	PFB0985c	15140830	maurer's cleft during blood stages	The PfMC-2TM family were all localised by an antibody specific to the family, but not any of its members
PfMC-2TM_2.1	PFB0960c	15140830	maurer's cleft during blood stages	The PfMC-2TM family were all localised by an antibody specific to the family, but not any of its members
PfMC-2TM_3	PFC1080c	15140830	maurer's cleft during blood stages	The PfMC-2TM family were all localised by an antibody specific to the family, but not any of its members
PfMC-2TM_6	MAL6P1.15	15140830	maurer's cleft during blood stages	The PfMC-2TM family were all localised by an antibody specific to the family, but not any of its members
PfMC-2TM_7.1	MAL7P1.5	15140830	maurer's cleft during blood stages	The PfMC-2TM family were all localised by an antibody specific to the family, but not any of its members
PfMC-2TM_7.2	MAL7P1.58	15140830	maurer's cleft during blood stages	The PfMC-2TM family were all localised by an antibody specific to the family, but not any of its members
PfMC-2TM_10	PF10_0390	15140830	maurer's cleft during blood stages	The PfMC-2TM family were all localised by an antibody specific to the family, but not any of its members
PfMC-2TM_11.2	PF11_0025	15140830	maurer's cleft during blood stages	The PfMC-2TM family were all localised by an antibody specific to the family, but not any of its members
PfMC-2TM_11.1	PF11_0014	15140830	maurer's cleft during blood stages	The PfMC-2TM family were all localised by an antibody specific to the family, but not any of its members
H3	PFF0510w	16410041	nucleus	Eukaryotic histones are localised in the nucleus
H3.3	PFF0865w	16410041	nucleus	Eukaryotic histones are localised in the nucleus
CenH3	PF13_0185	16410041	nucleus	Eukaryotic histones are localised in the nucleus
H4	PF11_0061	16410041	nucleus	Eukaryotic histones are localised in the nucleus
H2A	PFF0860c	16410041	nucleus	Eukaryotic histones are localised in the nucleus
H2A.Z	PFC0920w	16410041	nucleus	Eukaryotic histones are localised in the nucleus
H2B	PF11_0062	16410041	nucleus	Eukaryotic histones are localised in the nucleus
H2Bv	PF07_0054	16410041	nucleus	Eukaryotic histones are localised in the nucleus
SPC1/SPC12	PF14_0317	18054093	ER	Signal peptidase complex components are localised to the ER
SPC2/SPC25	PFC0912w	18054093	ER	Signal peptidase complex components are localised to the ER
SPC3/SPC22	PFI0215c	18054093	ER	Signal peptidase complex components are localised to the ER
Type I signal peptidase	PF13_0118	18054093	ER	Signal peptidase complex components are localised to the ER
Sec11; SPC18/21	MAL13P1.167	18054093	ER	Signal peptidase complex components are localised to the ER
fibrillarin	PF14_0068	19344311	nucleus	Proteins methylated by PfPRMT1 are localised to the nucleus
PABPII	PFI1175c	19344311	nucleus	Proteins methylated by PfPRMT1 are localised to the nucleus
rpS2	PF14_0448	19344311	nucleus	Proteins methylated by PfPRMT1 are localised to the nucleus
putative splicing factor	PFE0865c	19344311	nucleus	Proteins methylated by PfPRMT1 are localised to the nucleus
S9	PF11_0382	unpublished	mitochondria	there is 2 ribosomal S9 proteins in P. falciparum, and the other (PF14_0132) has been localised to the apicoplast
PfSIR2B	PF14_0489	19402747	nucleus	Sir2 homologues are localised to the nucleus
PTEX88	PF11_0067	18614010	exported	Proteins that precipitate with PTEX are exported
TRX2	MAL13P1.225	18614010	exported	Proteins that precipitate with PTEX are exported
	PF08_0137	18614010	exported	Proteins that precipitate with PTEX are exported
PfSec23	PF08_0036	18410493	ER	Sec proteins are localised to the ER	hetero-dimer with PfSec24a – not localised directly
PfSec13	PFL1480w	18410493	ER	Sec proteins are localised to the ER
PfSec31	PFB0640c	18410493	ER	Sec proteins are localised to the ER	part of the COPII complex
PfSec24b	PFD0250c	18410493	tER	Sec proteins are localised to the ER
PfδCOP	PF11_0359	18410493	ER	Sec proteins are localised to the ER
PfHRPIII	MAL13P1.480	15591202	exported	PfHRPIII is exported, by homology to HRPII	Blast from U69552, annotation matches, incorrect gene model?
PfTrx1	PF14_0368	16039653	cytosol	1 Trx is mitochondrial, another is cytosolic
PfPES	PF11_0090	14698441	nucleus	PfPES interacts with PfYVH1 and so is localised in the nucleus	Blast from NP_700954
S9	PF14_0132	9770490	apicoplast	PfS9 is well characterised and localised in T. gondii in the apicoplast
CLAG 3.2, RhopH1 3.2	PFC0120w	15953647	rhoptry	In summary, it is now evident that at least three RhopH1/Clag members are components of the RhopH complex, which suggests that the remaining two members (Clag3.2 and Clag8) are also RhopH complex components.	Blast from AB193601, annotation matches, incorrect gene model?
clag8	PFC0120w	15953647	rhoptry	In summary, it is now evident that at least three RhopH1/Clag members are components of the RhopH complex, which suggests that the remaining two members (Clag3.2 and Clag8) are also RhopH complex components.	Blast from AB193599, annotation matches, incorrect gene model?
RAP3	PFE0075c	1698657	Rhoptries	RAP3 has been identified by immunoprecipitation type experiments and characterised further
RAP3	PFE0075c	17553576	Rhoptries	RAP3 has been identified by immunoprecipitation type experiments and characterised further
H101	PF10_0347	15664649	PV	by homology and chromosomal location in the genome, H101 is localised to the merozoite surface	Taken directly from publication
SERA 3	PFL1385c	17553576	PV	by homology and chromosomal location SERAs are localised to the parasitophorous vacuole	Taken directly from publication
SERA 7	PFB0345c	17553576	PV	by homology and chromosomal location SERAs are localised to the parasitophorous vacuole	Taken directly from publication
SERA 1	PFB0330c	17553576	PV	by homology and chromosomal location SERAs are localised to the parasitophorous vacuole	Taken directly from publication
DOXP reductoisomerase	PF14_0641	10477522	apicoplast	The leader sequence of the P. falciparum gene targets the toxoplasma gene to the apicoplast	Blast from AF111813, annotation matches
PfSEP11-2	PF11_0039	12615320	exported during ring and troph and schizont	All members of the SEP family are exported	Blast from primer GAGAAATGAACTCCTAAACC
PfSEP12	PFL1945c	12615320	exported during ring and troph and schizont	All members of the SEP family are exported	Blast from primer CTCATTGCTGCCTTATTGGC
PfSEP10	PF10_0019	12615320	exported during ring and troph and schizont	All members of the SEP family are exported	Blast from primer CCAAAACCTACACCAGCACC
PfSEP2	PFB0120w	12615320	exported during ring and troph and schizont	All members of the SEP family are exported	Blast from primer GGCTCTGTACATGGTACTTGA
DOXP reductoisomerase	PF14_0641	10477522	apicoplast	P. falciparum DOXP leader directs GFP to the apicoplast in T. gondii	blast from AF111813, annotation matches
	PF07_0126	16040597	nucleus	ApiAp2 transcription factors are localised in the nucleus
	PFD0200c	16040597	nucleus	ApiAp2 transcription factors are localised in the nucleus
	PFD0985w	16040597	nucleus	ApiAp2 transcription factors are localised in the nucleus
	PFE0840c	16040597	nucleus	ApiAp2 transcription factors are localised in the nucleus
	PFL1900w	16040597	nucleus	ApiAp2 transcription factors are localised in the nucleus
	MAL6P1.44	16040597	nucleus	ApiAp2 transcription factors are localised in the nucleus
	PF10_0075	16040597	nucleus	ApiAp2 transcription factors are localised in the nucleus
	PF11_0404	16040597	nucleus	ApiAp2 transcription factors are localised in the nucleus
	PF13_0235	16040597	nucleus	ApiAp2 transcription factors are localised in the nucleus
	MAL6P1.287	16040597	nucleus	ApiAp2 transcription factors are localised in the nucleus
	PF11_0091	16040597	nucleus	ApiAp2 transcription factors are localised in the nucleus
	PF11_0163	16040597	nucleus	ApiAp2 transcription factors are localised in the nucleus
	PF11_0442	16040597	nucleus	ApiAp2 transcription factors are localised in the nucleus
	PF13_0026	16040597	nucleus	ApiAp2 transcription factors are localised in the nucleus
	PF13_0097	16040597	nucleus	ApiAp2 transcription factors are localised in the nucleus
	PF14_0079	16040597	nucleus	ApiAp2 transcription factors are localised in the nucleus
	PF14_0271	16040597	nucleus	ApiAp2 transcription factors are localised in the nucleus
	PF14_0471	16040597	nucleus	ApiAp2 transcription factors are localised in the nucleus
	PF14_0533	16040597	nucleus	ApiAp2 transcription factors are localised in the nucleus
	PF14_0633	16040597	nucleus	ApiAp2 transcription factors are localised in the nucleus
	PFI1665w	16040597	nucleus	ApiAp2 transcription factors are localised in the nucleus
	PFL1075w	16040597	nucleus	ApiAp2 transcription factors are localised in the nucleus
	PFL1085w	16040597	nucleus	ApiAp2 transcription factors are localised in the nucleus
	MAL6P1.114	16040597	nucleus	ApiAp2 transcription factors are localised in the nucleus
	MAL6P1.200	16040597	nucleus	ApiAp2 transcription factors are localised in the nucleus
	MAL8P1.153	16040597	nucleus	ApiAp2 transcription factors are localised in the nucleus
CAS	MAL7P1.38	19348590	nucleus and not cytosol	See pubmed 19348590 for specific hypotheses, but localisation is based on orthology to characterised human and yeast proteins
Ran	PF11_0183	19348590	cytosol and not nucleus	See pubmed 19348590 for specific hypotheses, but localisation is based on orthology to characterised human and yeast proteins
Importin alpha	PF08_0087	19348590	nucleus and cytosol	See pubmed 19348590 for specific hypotheses, but localisation is based on orthology to characterised human and yeast proteins
Importin beta	PF08_0069	19348590	nucleus and cytosol	See pubmed 19348590 for specific hypotheses, but localisation is based on orthology to characterised human and yeast proteins
Transportin 1	PFF1345w	19348590	nucleus and cytosol	See pubmed 19348590 for specific hypotheses, but localisation is based on orthology to characterised human and yeast proteins
Transportin 2	PFF1345w	19348590	nucleus and cytosol	See pubmed 19348590 for specific hypotheses, but localisation is based on orthology to characterised human and yeast proteins
Importin 4	PFE1195w	19348590	nucleus and cytosol	See pubmed 19348590 for specific hypotheses, but localisation is based on orthology to characterised human and yeast proteins
Importin 5, RanBP5	PFE1195w	19348590	nucleus and cytosol	See pubmed 19348590 for specific hypotheses, but localisation is based on orthology to characterised human and yeast proteins
Importin 7	MAL7P1.202	19348590	nucleus and cytosol	See pubmed 19348590 for specific hypotheses, but localisation is based on orthology to characterised human and yeast proteins
Importin 8	MAL7P1.202	19348590	nucleus and cytosol	See pubmed 19348590 for specific hypotheses, but localisation is based on orthology to characterised human and yeast proteins
Importin 11, RanBP11	PF14_0304	19348590	nucleus and cytosol	See pubmed 19348590 for specific hypotheses, but localisation is based on orthology to characterised human and yeast proteins
Importin 13	PFC0135c	19348590	nucleus and cytosol	See pubmed 19348590 for specific hypotheses, but localisation is based on orthology to characterised human and yeast proteins
NTF2	PF14_0122	19348590	nucleus and cytosol	See pubmed 19348590 for specific hypotheses, but localisation is based on orthology to characterised human and yeast proteins
Nxt1	PF14_0122	19348590	nucleus and cytosol	See pubmed 19348590 for specific hypotheses, but localisation is based on orthology to characterised human and yeast proteins
CRM1, exportin 1	PFC0135c	19348590	nucleus and cytosol	See pubmed 19348590 for specific hypotheses, but localisation is based on orthology to characterised human and yeast proteins
CAS	PFI1590c	19348590	nucleus and cytosol	See pubmed 19348590 for specific hypotheses, but localisation is based on orthology to characterised human and yeast proteins
Exportin-t	MAL13P1.83	19348590	nucleus and cytosol	See pubmed 19348590 for specific hypotheses, but localisation is based on orthology to characterised human and yeast proteins
Exportin 4	PFI0490c	19348590	nucleus and cytosol	See pubmed 19348590 for specific hypotheses, but localisation is based on orthology to characterised human and yeast proteins
Exportin 5	PFC0135c	19348590	nucleus and cytosol	See pubmed 19348590 for specific hypotheses, but localisation is based on orthology to characterised human and yeast proteins
Exportin 6	PFC0135c	19348590	nucleus and cytosol	See pubmed 19348590 for specific hypotheses, but localisation is based on orthology to characterised human and yeast proteins
Exportin 7	PFI0490c	19348590	nucleus and cytosol	See pubmed 19348590 for specific hypotheses, but localisation is based on orthology to characterised human and yeast proteins
RanBP1	PFD0950w	19348590	nucleus and cytosol	See pubmed 19348590 for specific hypotheses, but localisation is based on orthology to characterised human and yeast proteins
RanBP6	PFE1195w	19348590	nucleus and cytosol	See pubmed 19348590 for specific hypotheses, but localisation is based on orthology to characterised human and yeast proteins
RanBP17	PFI0490c	19348590	nucleus and cytosol	See pubmed 19348590 for specific hypotheses, but localisation is based on orthology to characterised human and yeast proteins
PfDNAJa	PFD0462w	20059688	apicoplast	DNAJa binds to a ori junction of apicoplast DNA	taken directly from publication
citrate synthase	PF10_0218	16774588	mitochondrial matrix	some metabolic pathways are predicted to take place in the mitochondria	taken directly from publication
aconitase/IRP	PF13_0229	16774588	cytosol, mitochondrial matrix	some metabolic pathways are predicted to take place in the mitochondria	taken directly from publication
isocitrate dehydrogenase (NADP+-dependent)	PF13_0242	16774588	mitochondrial matrix	some metabolic pathways are predicted to take place in the mitochondria	taken directly from publication
alpha-ketogluterate dehydrogenase -E1	PF08_0045	16774588	mitochondrial matrix	some metabolic pathways are predicted to take place in the mitochondria	taken directly from publication
dihydrolipoamide succinyltransferase-E2 of alpha-KGHD	PF13_0121	16774588	mitochondrial matrix	some metabolic pathways are predicted to take place in the mitochondria	taken directly from publication
lipoamide dehydrogenase - mitochondrial E3	PFL1550w	16774588	mitochondrial matrix	some metabolic pathways are predicted to take place in the mitochondria	taken directly from publication
succinyl-CoA sythetase alpha subunit	PF11_0097	16774588	mitochondrial matrix	some metabolic pathways are predicted to take place in the mitochondria	taken directly from publication
succinyl-CoA sythetase beta subunit	PF14_0295	16774588	mitochondrial matrix	some metabolic pathways are predicted to take place in the mitochondria	taken directly from publication
succinate dehydrogenase Fe-S subunit	PFL0630w	16774588	matrix side of mitochondrial inner membrane	some metabolic pathways are predicted to take place in the mitochondria	taken directly from publication
succinate dehydrogenase flavoprotein subunit	PF10_0334	16774588	matrix side of mitochondrial inner membrane	some metabolic pathways are predicted to take place in the mitochondria	taken directly from publication
fumarate hydratase class I	PFI1340w	16774588	mitochondrial matrix	some metabolic pathways are predicted to take place in the mitochondria	taken directly from publication
malate:quinone oxidoreductase	PFF0815w	16774588	matrix side of mitochondrial inner membrane	some metabolic pathways are predicted to take place in the mitochondria	taken directly from publication
branched-chain alpha keto-acid Dehydrogenase E1-alpha	PF13_0070	16774588	mitochondrial matrix	some metabolic pathways are predicted to take place in the mitochondria	taken directly from publication
branched-chain alpha keto-acid Dehydrogenase E1-beta	PFE0225w	16774588	mitochondrial matrix	some metabolic pathways are predicted to take place in the mitochondria	taken directly from publication
dihydrolipoamide transferase - E2 - of BCKADH	PFC0170c	16774588	mitochondrial matrix	some metabolic pathways are predicted to take place in the mitochondria	taken directly from publication
glycine cleavage system H protein	PF11_0339	16774588	mitochondrial matrix	some metabolic pathways are predicted to take place in the mitochondria	taken directly from publication
glycine cleavage system T protein	PF13_0345	16774588	mitochondrial matrix	some metabolic pathways are predicted to take place in the mitochondria	taken directly from publication
serine hydroxymethyl transferase (SHMT)	PF14_0534	16774588	mitochondrial matrix	some metabolic pathways are predicted to take place in the mitochondria	taken directly from publication
lipoate protein ligase (LplA)	PF13_0083	16774588	mitochondrial matrix	some metabolic pathways are predicted to take place in the mitochondria	taken directly from publication
acyl carrier protein (mitochondrial)	PFL0415w	16774588	mitochondrial matrix	some metabolic pathways are predicted to take place in the mitochondria	taken directly from publication
single subunit NADH dehydrogenase	PFI0735c	16774588	mitochondrial inner membrane	some metabolic pathways are predicted to take place in the mitochondria	taken directly from publication
Dihydroorotate dehydrogenase	PFF0160c	16774588	mitochondrial inner membrane	some metabolic pathways are predicted to take place in the mitochondria	taken directly from publication
FAD-linked glycerol-3-phosphate dehydrogenase	PFC0275w	16774588	IMS side of mitochondrial inner membrane	some metabolic pathways are predicted to take place in the mitochondria	taken directly from publication
NAD+-linked glycerol-3-phosphate dehydrogenase	PFL0780w	16774588	cytosol	some metabolic pathways are predicted to take place in the mitochondria	taken directly from publication
mitochondrial hinge protein	PF14_0248	16774588	mitochondrial inner membrane	some metabolic pathways are predicted to take place in the mitochondria	taken directly from publication
rieske Fe-S protein	PF14_0373	16774588	mitochondrial inner membrane	some metabolic pathways are predicted to take place in the mitochondria	taken directly from publication
cytochrome c1	PF14_0597	16774588	mitochondrial inner membrane	some metabolic pathways are predicted to take place in the mitochondria	taken directly from publication
Bcs1	PFF0155w	16774588	mitochondrial inner membrane	some metabolic pathways are predicted to take place in the mitochondria	taken directly from publication
cytochrome c	PF14_0038	16774588	mitochondrial IMS	some metabolic pathways are predicted to take place in the mitochondria	taken directly from publication
Cox IIa	PF14_0288	16774588	mitochondrial inner membrane	some metabolic pathways are predicted to take place in the mitochondria	taken directly from publication
Cox IIb	PF13_0327	16774588	mitochondrial inner membrane	some metabolic pathways are predicted to take place in the mitochondria	taken directly from publication
Cox V	PFI1365w	16774588	mitochondrial inner membrane	some metabolic pathways are predicted to take place in the mitochondria	taken directly from publication
Cox11	PF14_0721	16774588	mitochondrial inner membrane	some metabolic pathways are predicted to take place in the mitochondria	taken directly from publication
Cox19	PFL0090c	16774588	cytosol, IMS of mitochondria	some metabolic pathways are predicted to take place in the mitochondria	taken directly from publication
Cox17	PF10_0252	16774588	cytosol, IMS of mitochondria	some metabolic pathways are predicted to take place in the mitochondria	taken directly from publication
Cox10 (heme A:farnesyltransferase)	PFE0970w	16774588	mitochondrial inner membrane	some metabolic pathways are predicted to take place in the mitochondria	taken directly from publication
Cox15	PF14_0331	16774588	mitochondrial inner membrane	some metabolic pathways are predicted to take place in the mitochondria	taken directly from publication
cytochrome c haem lyase	PFL1185c	16774588	IMS side of inner membrane of mitochondria	some metabolic pathways are predicted to take place in the mitochondria	taken directly from publication
cytochrome c1 haem lyase	PFL0180w	16774588	IMS side of inner membrane of mitochondria	some metabolic pathways are predicted to take place in the mitochondria	taken directly from publication
ATP synthase alpha-subunit	PFB0795w	16774588	mitochondrial matrix	some metabolic pathways are predicted to take place in the mitochondria	taken directly from publication
ATP synthase beta-subunit	PFL1725w	16774588	mitochondrial matrix	some metabolic pathways are predicted to take place in the mitochondria	taken directly from publication
ATP synthase gamma-subunit	PF13_0061	16774588	mitochondrial matrix	some metabolic pathways are predicted to take place in the mitochondria	taken directly from publication
ATP synthase delta-subunit	MAL13P1.47	16774588	mitochondrial matrix	some metabolic pathways are predicted to take place in the mitochondria	taken directly from publication
ATP synthase epsilon-subunit	MAL7P1.75	16774588	mitochondrial matrix	some metabolic pathways are predicted to take place in the mitochondria	taken directly from publication
prohibitin (PHB1 homologue)	PF08_0006	16774588	mitochondrial inner membrane	some metabolic pathways are predicted to take place in the mitochondria	taken directly from publication
prohibitin (PHB2 homologue)	PF10_0144	16774588	mitochondrial inner membrane	some metabolic pathways are predicted to take place in the mitochondria	taken directly from publication
AAA protease (afg3p/FtsH homologue)	PF11_0203	16774588	mitochondrial inner membrane	some metabolic pathways are predicted to take place in the mitochondria	taken directly from publication
AAA protease (Osd1/FtsH homologue)	PFL1925w	16774588	mitochondrial inner membrane	some metabolic pathways are predicted to take place in the mitochondria	taken directly from publication
Lon protease	PF14_0147	16774588	mitochondrial matrix	some metabolic pathways are predicted to take place in the mitochondria	taken directly from publication
superoxide dismutase (Sod2)	PFF1130c	16774588	mitochondria	some metabolic pathways are predicted to take place in the mitochondria	taken directly from publication
thioredoxin peroxidase (peroxiredoxin)	PFL0725w	16774588	mitochondrial matrix	some metabolic pathways are predicted to take place in the mitochondria	taken directly from publication
delta-aminolaevulinic acid synthase (ALAS)	PFL2210w	16774588	mitochondrial matrix	some metabolic pathways are predicted to take place in the mitochondria	taken directly from publication
HemE (uroporphyrinogen III decarboxylase)	PFF0360w	16774588	apicoplast	some metabolic pathways are predicted to take place in the mitochondria	taken directly from publication
HemH (ferrochelatase)	MAL13P1.326	16774588	mitochondria	some metabolic pathways are predicted to take place in the mitochondria	taken directly from publication
Coq1 (octaprenyl pyrophosphate synthase)	PFB0130w	16774588	matrix side of mitochondrial inner membrane	some metabolic pathways are predicted to take place in the mitochondria	taken directly from publication
Coq2 (parahydroxybenzoate polyprenyl transferase)	PFF0370w	16774588	mitochondrial	some metabolic pathways are predicted to take place in the mitochondria	taken directly from publication
Coq3 (O-methyltransferase)	MAL7P1.130	16774588	matrix side of mitochondrial inner membrane	some metabolic pathways are predicted to take place in the mitochondria	taken directly from publication
Coq4	PF11_0128	16774588	matrix side of mitochondrial inner membrane	some metabolic pathways are predicted to take place in the mitochondria	taken directly from publication
Coq5 (C-methyltransferase)	PFB0220w	16774588	matrix side of mitochondrial inner membrane	some metabolic pathways are predicted to take place in the mitochondria	taken directly from publication
Coq8 (ABC1 homologue- misannotated as ABC transporter)	PF08_0098	16774588	mitochondrion	some metabolic pathways are predicted to take place in the mitochondria	taken directly from publication
NFS	MAL7P1.150	16774588	mitochondrial matrix	some metabolic pathways are predicted to take place in the mitochondria	taken directly from publication
ISU	PF14_0518	16774588	mitochondrial matrix	some metabolic pathways are predicted to take place in the mitochondria	taken directly from publication
ISA1	PFC1005c	16774588	mitochondrial matrix	some metabolic pathways are predicted to take place in the mitochondria	taken directly from publication
ISA2	PFB0320c	16774588	mitochondrial matrix	some metabolic pathways are predicted to take place in the mitochondria	taken directly from publication
Isd11	MAL13P1.53	16774588	mitochondrial matrix	some metabolic pathways are predicted to take place in the mitochondria	taken directly from publication
ferredoxin (sequence incomplete - annotated sequence in PlasmoDB also incomplete)	PFL0705c	16774588	mitochondrial matrix	some metabolic pathways are predicted to take place in the mitochondria	taken directly from publication
ferredoxin--NADP+ reductase	PF11_0407	16774588	mitochondrial inner membrane	some metabolic pathways are predicted to take place in the mitochondria	taken directly from publication
Mdr2 (Atm1 homologue)	PF14_0455	16774588	mitochondrial inner membrane	some metabolic pathways are predicted to take place in the mitochondria	taken directly from publication
ERV	PFA0500w	16774588	mitochondrial IMS	some metabolic pathways are predicted to take place in the mitochondria	taken directly from publication
rhodanese	PFL0320w	16774588	mitochondrial matrix	some metabolic pathways are predicted to take place in the mitochondria	taken directly from publication
phosphate carrier (carrier homologue)	PFL0110c	16774588	mitochondrial inner membrane	some metabolic pathways are predicted to take place in the mitochondria	taken directly from publication
ADP/ATP carrier (carrier homologue)	PF10_0366	16774588	mitochondrial inner membrane	some metabolic pathways are predicted to take place in the mitochondria	taken directly from publication
oxogluterate/malate transporter or dicarboxylate/tricarboxylate carrier (carrier homologue)	PF08_0031	16774588	mitochondrial inner membrane	some metabolic pathways are predicted to take place in the mitochondria	taken directly from publication
Yhm2 (carrier homologue)	PFL1145w	16774588	mitochondrial inner membrane	some metabolic pathways are predicted to take place in the mitochondria	taken directly from publication
carrier homologue (SAMC homologue?)	PFL2000w	16774588	mitochondrial inner membrane	some metabolic pathways are predicted to take place in the mitochondria	taken directly from publication
carrier homologue	PFD0367w	16774588	mitochondrial inner membrane	some metabolic pathways are predicted to take place in the mitochondria	taken directly from publication
carrier homologue	PFI0255c	16774588	mitochondrial inner membrane	some metabolic pathways are predicted to take place in the mitochondria	taken directly from publication
carrier homologue	PFI0425w	16774588	mitochondrial inner membrane	some metabolic pathways are predicted to take place in the mitochondria	taken directly from publication
carrier homologue	PF13_0359	16774588	mitochondrial inner membrane	some metabolic pathways are predicted to take place in the mitochondria	taken directly from publication
carrier homologue	PF08_0093	16774588	mitochondrial inner membrane	some metabolic pathways are predicted to take place in the mitochondria	taken directly from publication
carrier homologue	PFA0415c	16774588	mitochondrial inner membrane	some metabolic pathways are predicted to take place in the mitochondria	taken directly from publication
carrier homologue	PFA0435w	16774588	mitochondrial inner membrane	some metabolic pathways are predicted to take place in the mitochondria	taken directly from publication
carrier homologue	PF10_0051	16774588	mitochondrial inner membrane	some metabolic pathways are predicted to take place in the mitochondria	taken directly from publication
Mmd1	PF13_0013	16774588	cytosol	some metabolic pathways are predicted to take place in the mitochondria	taken directly from publication
Fis1	MAL13P1.139	16774588	mitochondrial outer membrane	some metabolic pathways are predicted to take place in the mitochondria	taken directly from publication
dynamin-related protein-A	PF10_0368	16774588	cytosol	some metabolic pathways are predicted to take place in the mitochondria	taken directly from publication
dynamin-related protein-B	PF11_0465	16774588	cytosol	some metabolic pathways are predicted to take place in the mitochondria	taken directly from publication
Tom40	PFF0825c	16774588	mitochondrial outer membrane	some metabolic pathways are predicted to take place in the mitochondria	taken directly from publication
Tom22	PFE1230c	16774588	mitochondrial outer membrane	some metabolic pathways are predicted to take place in the mitochondria	taken directly from publication
Tim23	PF13_0300	16774588	mitochondrial inner membrane	some metabolic pathways are predicted to take place in the mitochondria	taken directly from publication
Tim17	PF14_0328	16774588	mitochondrial inner membrane	some metabolic pathways are predicted to take place in the mitochondria	taken directly from publication
Tim50	PF07_0110	16774588	mitochondrial inner membrane	some metabolic pathways are predicted to take place in the mitochondria	taken directly from publication
Tim44	PF11_0265	16774588	matrix side of mitochondrial inner membrane	some metabolic pathways are predicted to take place in the mitochondria	taken directly from publication
Pam18	PF07_0103	16774588	matrix side of mitochondrial inner membrane	some metabolic pathways are predicted to take place in the mitochondria	taken directly from publication
Hsp70 (Ssc1)	PF11_0351	16774588	mitochondrial matrix	some metabolic pathways are predicted to take place in the mitochondria	taken directly from publication
GrpE (Mge1)	PF11_0258	16774588	mitochondrial matrix	some metabolic pathways are predicted to take place in the mitochondria	taken directly from publication
Tim22	PFF1330c	16774588	mitochondrial inner membrane	some metabolic pathways are predicted to take place in the mitochondria	taken directly from publication
Tim8-1	PFL2065c	16774588	mitochondrial IMS	some metabolic pathways are predicted to take place in the mitochondria	taken directly from publication
Tim8-2	PF14_0208	16774588	mitochondrial IMS	some metabolic pathways are predicted to take place in the mitochondria	taken directly from publication
Tim9	PF13_0358	16774588	mitochondrial IMS	some metabolic pathways are predicted to take place in the mitochondria	taken directly from publication
Tim10	PFL0430w	16774588	mitochondrial IMS	some metabolic pathways are predicted to take place in the mitochondria	taken directly from publication
Oxa1	MAL8P1.14	16774588	mitochondrial inner membrane	some metabolic pathways are predicted to take place in the mitochondria	taken directly from publication
MPP alpha subunit	PFE1155c	16774588	mitochondria	some metabolic pathways are predicted to take place in the mitochondria	taken directly from publication
MPP beta subunit	PFI1625c	16774588	mitochondria	some metabolic pathways are predicted to take place in the mitochondria	taken directly from publication
MIP (mitochondrial intermediate processing peptidase)	MAL13P1.184	16774588	mitochondrial matrix	some metabolic pathways are predicted to take place in the mitochondria	taken directly from publication
IMP1/2 (inner membrane protease subunit 1 or 2)	PF13_0118	16774588	mitochondrial inner membrane	some metabolic pathways are predicted to take place in the mitochondria	taken directly from publication
Cpn60, Hsp60	PF10_0153	16774588	mitochondrial matrix	some metabolic pathways are predicted to take place in the mitochondria	taken directly from publication
Hsp10	PFL0740c	16774588	mitochondrial matrix	some metabolic pathways are predicted to take place in the mitochondria	taken directly from publication
PfACS1	PF14_0761	12850263	Infected erythrocytes during ring and schizont	The monoclonal antibody 5D9 comes up a doublet on a western blot, and those two proteins are PfACS1 and PfACS3, which share an identical C terminal domain. Immunofluorescence is observed outside in the infected erythrocyte	known already in ApiLoc	Monoclonal antibody not specific to a single protein
PfACS3	PFL2570w	12850263	Infected erythrocytes during ring and schizont	The monoclonal antibody 5D9 comes up a doublet on a western blot, and those two proteins are PfACS1 and PfACS3, which share an identical C terminal domain. Immunofluorescence is observed outside in the infected erythrocyte	blast from primer GTGAATAGTGAAAACAAGG, and PfACS1 is PF14_0761, annotation matches	Monoclonal antibody not specific to a single protein
PfGCN5	PF08_0034	20453074	nucleus	Proteins with putative histone modifying domains localise to the nucleus	taken directly from publication
PfSET1	PFF1440w	20453074	nucleus	Proteins with putative histone modifying domains localise to the nucleus	taken directly from publication
	PFA0510w	20453074	nucleus	Proteins with putative histone modifying domains localise to the nucleus	taken directly from publication
	PFL0635c	20453074	nucleus	Proteins with putative histone modifying domains localise to the nucleus	taken directly from publication
	PFL1645w	20453074	nucleus	Proteins with putative histone modifying domains localise to the nucleus	taken directly from publication
	PF10_0328	20453074	nucleus	Proteins with putative histone modifying domains localise to the nucleus	taken directly from publication
	PF14_0724	20453074	nucleus	Proteins with putative histone modifying domains localise to the nucleus	taken directly from publication
PfHP1	PFL1005c	20453074	nucleus	Proteins with putative histone modifying domains localise to the nucleus	taken directly from publication
PfMYST	PF11_0192	20453074	nucleus	Proteins with putative histone modifying domains localise to the nucleus	taken directly from publication
	PF11_0418	20453074	nucleus	Proteins with putative histone modifying domains localise to the nucleus	taken directly from publication
PfCHD1	PF10_0232	20453074	nucleus	Proteins with putative histone modifying domains localise to the nucleus	taken directly from publication
PfTSN	PF11_0374	20453074	nucleus	Proteins with putative histone modifying domains localise to the nucleus	taken directly from publication
PfSMN	PFC1050w	20453074	nucleus	Proteins with putative histone modifying domains localise to the nucleus	taken directly from publication
PfSET1	PFF1440w	20453074	nucleus	Proteins with putative histone modifying domains localise to the nucleus	taken directly from publication
PfSET2	MAL13P1.122	20453074	nucleus	Proteins with putative histone modifying domains localise to the nucleus	taken directly from publication
	MAL13P1.302	20453074	nucleus	Proteins with putative histone modifying domains localise to the nucleus	taken directly from publication
	PFC0425w	20453074	nucleus	Proteins with putative histone modifying domains localise to the nucleus	taken directly from publication
	PF10_0079	20453074	nucleus	Proteins with putative histone modifying domains localise to the nucleus	taken directly from publication
	PF11_0429	20453074	nucleus	Proteins with putative histone modifying domains localise to the nucleus	taken directly from publication
	PFL1010c	20453074	nucleus	Proteins with putative histone modifying domains localise to the nucleus	taken directly from publication
	PF14_0315	20453074	nucleus	Proteins with putative histone modifying domains localise to the nucleus	taken directly from publication
	PFL0575w	20453074	nucleus	Proteins with putative histone modifying domains localise to the nucleus	taken directly from publication
CAF-1	PFA0520c	20453074	nucleus	Proteins with putative histone modifying domains localise to the nucleus	taken directly from publication
CAF-1	PFD0455w	20453074	nucleus	Proteins with putative histone modifying domains localise to the nucleus	taken directly from publication
	MAL8P1.69	20453074	nucleus	Proteins with putative histone modifying domains localise to the nucleus	taken directly from publication
	MAL13P1.309	20453074	nucleus	Proteins with putative histone modifying domains localise to the nucleus	taken directly from publication
	PF14_0220	20453074	nucleus	Proteins with putative histone modifying domains localise to the nucleus	taken directly from publication
	PFC0805w	15256513	nucleus	Proteins with nuclear homologues in well-studied eukaryotes are also nuclear	taken directly from publication
	PFB0715w	15256513	nucleus	Proteins with nuclear homologues in well-studied eukaryotes are also nuclear	taken directly from publication
	PFI1130c	15256513	nucleus	Proteins with nuclear homologues in well-studied eukaryotes are also nuclear	taken directly from publication
	PFB0245c	15256513	nucleus	Proteins with nuclear homologues in well-studied eukaryotes are also nuclear	taken directly from publication
	PF13_0341	15256513	nucleus	Proteins with nuclear homologues in well-studied eukaryotes are also nuclear	taken directly from publication
	PFC0155c	15256513	nucleus	Proteins with nuclear homologues in well-studied eukaryotes are also nuclear	taken directly from publication
	PF10_0269	15256513	nucleus	Proteins with nuclear homologues in well-studied eukaryotes are also nuclear	taken directly from publication
	PFL0665c	15256513	nucleus	Proteins with nuclear homologues in well-studied eukaryotes are also nuclear	taken directly from publication
	PFA0505c	15256513	nucleus	Proteins with nuclear homologues in well-studied eukaryotes are also nuclear	taken directly from publication
	PF07_0027	15256513	nucleus	Proteins with nuclear homologues in well-studied eukaryotes are also nuclear	taken directly from publication
	PF13_0023	15256513	nucleus	Proteins with nuclear homologues in well-studied eukaryotes are also nuclear	taken directly from publication
	MAL13P1.213	15256513	nucleus	Proteins with nuclear homologues in well-studied eukaryotes are also nuclear	taken directly from publication
	PFE0465c	15256513	nucleus	Proteins with nuclear homologues in well-studied eukaryotes are also nuclear	taken directly from publication
	PF11_0358	15256513	nucleus	Proteins with nuclear homologues in well-studied eukaryotes are also nuclear	taken directly from publication
	PFD0360w	15256513	nucleus	Proteins with nuclear homologues in well-studied eukaryotes are also nuclear	taken directly from publication
	PF11_0445	15256513	nucleus	Proteins with nuclear homologues in well-studied eukaryotes are also nuclear	taken directly from publication
	PF14_0150	15256513	nucleus	Proteins with nuclear homologues in well-studied eukaryotes are also nuclear	taken directly from publication
	PF13_0150	15256513	nucleus	Proteins with nuclear homologues in well-studied eukaryotes are also nuclear	taken directly from publication
	PFL0330c	15256513	nucleus	Proteins with nuclear homologues in well-studied eukaryotes are also nuclear	taken directly from publication
	PF14_0207	15256513	nucleus	Proteins with nuclear homologues in well-studied eukaryotes are also nuclear	taken directly from publication
	PF11_0058	15256513	nucleus	Proteins with nuclear homologues in well-studied eukaryotes are also nuclear	taken directly from publication
	PFB0290c	15256513	nucleus	Proteins with nuclear homologues in well-studied eukaryotes are also nuclear	taken directly from publication
	PF11_0264	15256513	nucleus	Proteins with nuclear homologues in well-studied eukaryotes are also nuclear	taken directly from publication
	PF14_0695	15256513	nucleus	Proteins with nuclear homologues in well-studied eukaryotes are also nuclear	taken directly from publication
	PF13_0040	15256513	nucleus	Proteins with nuclear homologues in well-studied eukaryotes are also nuclear	taken directly from publication
	PF10_0367	15256513	nucleus	Proteins with nuclear homologues in well-studied eukaryotes are also nuclear	taken directly from publication
	PF11_0315	15256513	nucleus	Proteins with nuclear homologues in well-studied eukaryotes are also nuclear	taken directly from publication
	PFE0635c	15256513	nucleus	Proteins with nuclear homologues in well-studied eukaryotes are also nuclear	taken directly from publication
	PFI0330c	15256513	nucleus	Proteins with nuclear homologues in well-studied eukaryotes are also nuclear	taken directly from publication
	PFA0525w	15256513	nucleus	Proteins with nuclear homologues in well-studied eukaryotes are also nuclear	taken directly from publication
	PFE0415w	15256513	nucleus	Proteins with nuclear homologues in well-studied eukaryotes are also nuclear	taken directly from publication
	PFE0305w	15256513	nucleus	Proteins with nuclear homologues in well-studied eukaryotes are also nuclear	taken directly from publication
	PF14_0267	15256513	nucleus	Proteins with nuclear homologues in well-studied eukaryotes are also nuclear	taken directly from publication
	MAL7P1.86	15256513	nucleus	Proteins with nuclear homologues in well-studied eukaryotes are also nuclear	taken directly from publication
	PF10_0369	15256513	nucleus	Proteins with nuclear homologues in well-studied eukaryotes are also nuclear	taken directly from publication
	PFI1650w	15256513	nucleus	Proteins with nuclear homologues in well-studied eukaryotes are also nuclear	taken directly from publication
	PFL2125c	15256513	nucleus	Proteins with nuclear homologues in well-studied eukaryotes are also nuclear	taken directly from publication
	MAL13P1.76	15256513	nucleus	Proteins with nuclear homologues in well-studied eukaryotes are also nuclear	taken directly from publication
	PF13_0279	15256513	nucleus	Proteins with nuclear homologues in well-studied eukaryotes are also nuclear	taken directly from publication
	PFE0610c	15256513	nucleus	Proteins with nuclear homologues in well-studied eukaryotes are also nuclear	taken directly from publication
	PF13_0022	15256513	nucleus	Proteins with nuclear homologues in well-studied eukaryotes are also nuclear	taken directly from publication
	PF14_0469	15256513	nucleus	Proteins with nuclear homologues in well-studied eukaryotes are also nuclear	taken directly from publication
	PFL0520c	15256513	nucleus	Proteins with nuclear homologues in well-studied eukaryotes are also nuclear	taken directly from publication
	PF10_0293	15256513	nucleus	Proteins with nuclear homologues in well-studied eukaryotes are also nuclear	taken directly from publication
	MAL6P1.111	15256513	nucleus	Proteins with nuclear homologues in well-studied eukaryotes are also nuclear	taken directly from publication
	PF14_0059	15256513	nucleus	Proteins with nuclear homologues in well-studied eukaryotes are also nuclear	taken directly from publication
	PF07_0057	15256513	nucleus	Proteins with nuclear homologues in well-studied eukaryotes are also nuclear	taken directly from publication
	PFE0870w	15256513	nucleus	Proteins with nuclear homologues in well-studied eukaryotes are also nuclear	taken directly from publication
	PFA0355w	15256513	nucleus	Proteins with nuclear homologues in well-studied eukaryotes are also nuclear	taken directly from publication
	PFE0980c	15256513	nucleus	Proteins with nuclear homologues in well-studied eukaryotes are also nuclear	taken directly from publication
	PFC0850c	15256513	nucleus	Proteins with nuclear homologues in well-studied eukaryotes are also nuclear	taken directly from publication
	MAL8P1.104	15256513	nucleus	Proteins with nuclear homologues in well-studied eukaryotes are also nuclear	taken directly from publication
	PF11_0049	15256513	nucleus	Proteins with nuclear homologues in well-studied eukaryotes are also nuclear	taken directly from publication
	PF14_0170	15256513	nucleus	Proteins with nuclear homologues in well-studied eukaryotes are also nuclear	taken directly from publication
	PF11_0297	15256513	nucleus	Proteins with nuclear homologues in well-studied eukaryotes are also nuclear	taken directly from publication
	PF10_0062	15256513	nucleus	Proteins with nuclear homologues in well-studied eukaryotes are also nuclear	taken directly from publication
	PFL1705w	15256513	nucleus	Proteins with nuclear homologues in well-studied eukaryotes are also nuclear	taken directly from publication
	PF11_0477	15256513	nucleus	Proteins with nuclear homologues in well-studied eukaryotes are also nuclear	taken directly from publication
	PF13_0043	15256513	nucleus	Proteins with nuclear homologues in well-studied eukaryotes are also nuclear	taken directly from publication
	PF14_0374	15256513	nucleus	Proteins with nuclear homologues in well-studied eukaryotes are also nuclear	taken directly from publication
	PF08_0034	15256513	nucleus	Proteins with nuclear homologues in well-studied eukaryotes are also nuclear	taken directly from publication
	PF10_0143	15256513	nucleus	Proteins with nuclear homologues in well-studied eukaryotes are also nuclear	taken directly from publication
	PF11_0053	15256513	nucleus	Proteins with nuclear homologues in well-studied eukaryotes are also nuclear	taken directly from publication
	MAL6P1.183	15256513	nucleus	Proteins with nuclear homologues in well-studied eukaryotes are also nuclear	taken directly from publication
	PFI1260c	15256513	nucleus	Proteins with nuclear homologues in well-studied eukaryotes are also nuclear	taken directly from publication
	PF10_0078	15256513	nucleus	Proteins with nuclear homologues in well-studied eukaryotes are also nuclear	taken directly from publication
	PF14_0690	15256513	nucleus	Proteins with nuclear homologues in well-studied eukaryotes are also nuclear	taken directly from publication
	MAL7P1.37	15256513	nucleus	Proteins with nuclear homologues in well-studied eukaryotes are also nuclear	taken directly from publication
	MAL6P1.269	15256513	nucleus	Proteins with nuclear homologues in well-studied eukaryotes are also nuclear	taken directly from publication
	PF11_0293	15256513	nucleus	Proteins with nuclear homologues in well-studied eukaryotes are also nuclear	taken directly from publication
	PFC0175w	15256513	nucleus	Proteins with nuclear homologues in well-studied eukaryotes are also nuclear	taken directly from publication
	PF14_0489	15256513	nucleus	Proteins with nuclear homologues in well-studied eukaryotes are also nuclear	taken directly from publication
	PF07_0083	15256513	nucleus	Proteins with nuclear homologues in well-studied eukaryotes are also nuclear	taken directly from publication
	PF14_0393	15256513	nucleus	Proteins with nuclear homologues in well-studied eukaryotes are also nuclear	taken directly from publication
	MAL6P1.142	15256513	nucleus	Proteins with nuclear homologues in well-studied eukaryotes are also nuclear	taken directly from publication
	PFB0875c	15256513	nucleus	Proteins with nuclear homologues in well-studied eukaryotes are also nuclear	taken directly from publication
	PF14_0241	15256513	nucleus	Proteins with nuclear homologues in well-studied eukaryotes are also nuclear	taken directly from publication
	PFL2390c	15256513	nucleus	Proteins with nuclear homologues in well-studied eukaryotes are also nuclear	taken directly from publication
	PF14_0718	15256513	nucleus	Proteins with nuclear homologues in well-studied eukaryotes are also nuclear	taken directly from publication
	PF14_0649	15256513	nucleus	Proteins with nuclear homologues in well-studied eukaryotes are also nuclear	taken directly from publication
	MAL8P1.131	15256513	nucleus	Proteins with nuclear homologues in well-studied eukaryotes are also nuclear	taken directly from publication
	PF07_0123	15256513	nucleus	Proteins with nuclear homologues in well-studied eukaryotes are also nuclear	taken directly from publication
	PF13_0293	15256513	nucleus	Proteins with nuclear homologues in well-studied eukaryotes are also nuclear	taken directly from publication
	PFE0090w	15256513	nucleus	Proteins with nuclear homologues in well-studied eukaryotes are also nuclear	taken directly from publication
	PFI1470c	15256513	nucleus	Proteins with nuclear homologues in well-studied eukaryotes are also nuclear	taken directly from publication
	PF14_0492	15256513	nucleus	Proteins with nuclear homologues in well-studied eukaryotes are also nuclear	taken directly from publication
	MAL8P1.111	15256513	nucleus	Proteins with nuclear homologues in well-studied eukaryotes are also nuclear	taken directly from publication
	PF07_0023	15256513	nucleus	Proteins with nuclear minichromosome-related homologues in well-studied eukaryotes are also nuclear	taken directly from publication
	PF13_0095	15256513	nucleus	Proteins with nuclear minichromosome-related homologues in well-studied eukaryotes are also nuclear	taken directly from publication
	PF13_0291	15256513	nucleus	Proteins with nuclear minichromosome-related homologues in well-studied eukaryotes are also nuclear	taken directly from publication
	PF14_0177	15256513	nucleus	Proteins with nuclear minichromosome-related homologues in well-studied eukaryotes are also nuclear	taken directly from publication
	PFD0790c	15256513	nucleus	Proteins with nuclear minichromosome-related homologues in well-studied eukaryotes are also nuclear	taken directly from publication
	PFE1345c	15256513	nucleus	Proteins with nuclear minichromosome-related homologues in well-studied eukaryotes are also nuclear	taken directly from publication
	PFL0560c	15256513	nucleus	Proteins with nuclear minichromosome-related homologues in well-studied eukaryotes are also nuclear	taken directly from publication
	PFL0580w	15256513	nucleus	Proteins with nuclear minichromosome-related homologues in well-studied eukaryotes are also nuclear	taken directly from publication
	PF10_0058	15256513	nucleus	Proteins in the PFAM family PF00096 are nuclear-localised	taken directly from publication
	PF10_0091	15256513	nucleus	Proteins in the PFAM family PF00096 are nuclear-localised	taken directly from publication
	PF10_0313	15256513	nucleus	Proteins in the PFAM family PF00096 are nuclear-localised	taken directly from publication
	PF11_0192	15256513	nucleus	Proteins in the PFAM family PF00096 are nuclear-localised	taken directly from publication
	PFC0690c	15256513	nucleus	Proteins in the PFAM family PF00096 are nuclear-localised	taken directly from publication
	PFL0465c	15256513	nucleus	Proteins in the PFAM family PF00096 are nuclear-localised	taken directly from publication
	MAL6P1.155	15256513	nucleus	Proteins in the PFAM family PF00097 are nuclear-localised	taken directly from publication
	MAL6P1.37	15256513	nucleus	Proteins in the PFAM family PF00097 are nuclear-localised	taken directly from publication
	MAL6P1.75	15256513	nucleus	Proteins in the PFAM family PF00097 are nuclear-localised	taken directly from publication
	PF10_0046	15256513	nucleus	Proteins in the PFAM family PF00097 are nuclear-localised	taken directly from publication
	PF10_0117	15256513	nucleus	Proteins in the PFAM family PF00097 are nuclear-localised	taken directly from publication
	PF10_0276	15256513	nucleus	Proteins in the PFAM family PF00097 are nuclear-localised	taken directly from publication
	PF11_0224	15256513	nucleus	Proteins in the PFAM family PF00097 are nuclear-localised	taken directly from publication
	PF14_0215	15256513	nucleus	Proteins in the PFAM family PF00097 are nuclear-localised	taken directly from publication
	PFB0440c	15256513	nucleus	Proteins in the PFAM family PF00097 are nuclear-localised	taken directly from publication
	PFC0510w	15256513	nucleus	Proteins in the PFAM family PF00097 are nuclear-localised	taken directly from publication
	PFC0610c	15256513	nucleus	Proteins in the PFAM family PF00097 are nuclear-localised	taken directly from publication
	PFD0765w	15256513	nucleus	Proteins in the PFAM family PF00097 are nuclear-localised	taken directly from publication
	PFE1490c	15256513	nucleus	Proteins in the PFAM family PF00097 are nuclear-localised	taken directly from publication
	PFI0470w	15256513	nucleus	Proteins in the PFAM family PF00097 are nuclear-localised	taken directly from publication
	PFL0275w	15256513	nucleus	Proteins in the PFAM family PF00097 are nuclear-localised	taken directly from publication
	MAL6P1.193	15256513	nucleus	Proteins in the PFAM family PF00098 are nuclear-localised	taken directly from publication
	PFE1390w	15256513	nucleus	Proteins in the PFAM family PF00098 are nuclear-localised	taken directly from publication
	PF10_0327	15256513	nucleus	Proteins in the PFAM family PF00249 are nuclear-localised	taken directly from publication
	PF11_0241	15256513	nucleus	Proteins in the PFAM family PF00249 are nuclear-localised	taken directly from publication
	PFL0815w	15256513	nucleus	Proteins in the PFAM family PF00249 are nuclear-localised	taken directly from publication
	PFL1215c	15256513	nucleus	Proteins in the PFAM family PF00249 are nuclear-localised	taken directly from publication
	PFA0470c	15256513	nucleus	Proteins in the PFAM family PF00313 are nuclear-localised	taken directly from publication
	PF10_0328	15256513	nucleus	Proteins in the PFAM family PF00439 are nuclear-localised	taken directly from publication
	PF14_0724	15256513	nucleus	Proteins in the PFAM family PF00439 are nuclear-localised	taken directly from publication
	PFL0635c	15256513	nucleus	Proteins in the PFAM family PF00439 are nuclear-localised	taken directly from publication
	PFL1645w	15256513	nucleus	Proteins in the PFAM family PF00439 are nuclear-localised	taken directly from publication
	MAL13P1.290	15256513	nucleus	Proteins in the PFAM family PF00505 are nuclear-localised	taken directly from publication
	MAL8P1.72	15256513	nucleus	Proteins in the PFAM family PF00505 are nuclear-localised	taken directly from publication
	PFL0145c	15256513	nucleus	Proteins in the PFAM family PF00505 are nuclear-localised	taken directly from publication
	MAL6P1.131	15256513	nucleus	Proteins in the PFAM family PF00628 are nuclear-localised	taken directly from publication
	PF10_0079	15256513	nucleus	Proteins in the PFAM family PF00628 are nuclear-localised	taken directly from publication
	PF10_0083	15256513	nucleus	Proteins in the PFAM family PF00642 are nuclear-localised	taken directly from publication
	PF10_0186	15256513	nucleus	Proteins in the PFAM family PF00642 are nuclear-localised	taken directly from publication
	PF11_0200	15256513	nucleus	Proteins in the PFAM family PF00642 are nuclear-localised	taken directly from publication
	PF11_0357	15256513	nucleus	Proteins in the PFAM family PF00642 are nuclear-localised	taken directly from publication
	PF13_0314	15256513	nucleus	Proteins in the PFAM family PF00642 are nuclear-localised	taken directly from publication
	PF14_0236	15256513	nucleus	Proteins in the PFAM family PF00642 are nuclear-localised	taken directly from publication
	PF14_0416	15256513	nucleus	Proteins in the PFAM family PF00642 are nuclear-localised	taken directly from publication
	PF14_0610	15256513	nucleus	Proteins in the PFAM family PF00642 are nuclear-localised	taken directly from publication
	PF14_0652	15256513	nucleus	Proteins in the PFAM family PF00642 are nuclear-localised	taken directly from publication
	PFE1145w	15256513	nucleus	Proteins in the PFAM family PF00642 are nuclear-localised	taken directly from publication
	PFE1245w	15256513	nucleus	Proteins in the PFAM family PF00642 are nuclear-localised	taken directly from publication
	PFI0325c	15256513	nucleus	Proteins in the PFAM family PF00642 are nuclear-localised	taken directly from publication
	PFI1335w	15256513	nucleus	Proteins in the PFAM family PF00642 are nuclear-localised	taken directly from publication
	PFL0510c	15256513	nucleus	Proteins in the PFAM family PF00642 are nuclear-localised	taken directly from publication
	PFL2310w	15256513	nucleus	Proteins in the PFAM family PF00642 are nuclear-localised	taken directly from publication
	PFE0895c	15256513	nucleus	Proteins in the PFAM family PF00643 are nuclear-localised	taken directly from publication
	MAL13P1.122	15256513	nucleus	Proteins in the PFAM family PF00856 are nuclear-localised	taken directly from publication
	MAL6P1.131	15256513	nucleus	Proteins in the PFAM family PF00856 are nuclear-localised	taken directly from publication
	PF08_0012	15256513	nucleus	Proteins in the PFAM family PF00856 are nuclear-localised	taken directly from publication
	PF11_0160	15256513	nucleus	Proteins in the PFAM family PF00856 are nuclear-localised	taken directly from publication
	PFD0190w	15256513	nucleus	Proteins in the PFAM family PF00856 are nuclear-localised	taken directly from publication
	PFL0690c	15256513	nucleus	Proteins in the PFAM family PF00856 are nuclear-localised	taken directly from publication
	MAL6P1.25	15256513	nucleus	Proteins in the PFAM family PF01753 are nuclear-localised	taken directly from publication
	MAL6P1.74	15256513	nucleus	Proteins in the PFAM family PF01753 are nuclear-localised	taken directly from publication
	PF13_0152	15256513	nucleus	Proteins in the PFAM family PF02146 are nuclear-localised	taken directly from publication
PfGCN5	PF08_0034	19110008	nucleus	Histone acetyltransferase (HAT) proteins are localised to the nucleus	taken directly from publication
	PF11_0192	19110008	nucleus	Histone acetyltransferase (HAT) proteins are localised to the nucleus	taken directly from publication
	PFL1345c	19110008	nucleus	Histone acetyltransferase (HAT) proteins are localised to the nucleus	taken directly from publication
	PFD0795w	19110008	nucleus	Histone acetyltransferase (HAT) proteins are localised to the nucleus	taken directly from publication, added “w” to the end of the gene name since no corresponding “c” gene exists
	PFA0465c	19110008	nucleus	Histone acetyltransferase (HAT) proteins are localised to the nucleus	taken directly from publication
	PF14_0350	19110008	nucleus	Histone acetyltransferase (HAT) proteins are localised to the nucleus	taken directly from publication
PfHDAC1	PFI1260c	19110008	nucleus	Histone deacetylase (HDAC) proteins are localised to the nucleus	taken directly from publication
	PF14_0690	19110008	nucleus	Histone deacetylase (HDAC) proteins are localised to the nucleus	taken directly from publication
	PF10_0078	19110008	nucleus	Histone deacetylase (HDAC) proteins are localised to the nucleus	taken directly from publication
PfSir2	PF13_0152	19110008	nucleus	Sir2 homologues are localised to the nucleus	taken directly from publication
	PF14_0489	19110008	nucleus	Sir2 homologues are localised to the nucleus	taken directly from publication
PfSET1	PFF1440w	19110008	nucleus	Histone lysine methyltransferase (HKMT) homologues are localised to the nucleus	taken directly from publication
PfSET2	MAL13P1.122	19110008	nucleus	Histone lysine methyltransferase (HKMT) homologues are localised to the nucleus	taken directly from publication
PfSET3	PF08_0012	19110008	nucleus	Histone lysine methyltransferase (HKMT) homologues are localised to the nucleus	taken directly from publication
PfSET4	PFI0485c	19110008	nucleus	Histone lysine methyltransferase (HKMT) homologues are localised to the nucleus	taken directly from publication
PfSET5	PFL0690c	19110008	nucleus	Histone lysine methyltransferase (HKMT) homologues are localised to the nucleus	taken directly from publication
PfSET6	PF13_0293	19110008	nucleus	Histone lysine methyltransferase (HKMT) homologues are localised to the nucleus	taken directly from publication
PfSET7	PF11_0160	19110008	nucleus	Histone lysine methyltransferase (HKMT) homologues are localised to the nucleus	taken directly from publication
PfSET8	PFD0190w	19110008	nucleus	Histone lysine methyltransferase (HKMT) homologues are localised to the nucleus	taken directly from publication
PfSET9	PFE0400w	19110008	nucleus	Histone lysine methyltransferase (HKMT) homologues are localised to the nucleus	taken directly from publication
PfPRMT1	PF14_0242	19110008	nucleus	Protein arginine methyltransferase (PRMT) homologues are localised to the nucleus	taken directly from publication
PfPRMT4/PfCARM1	PF08_0092	19110008	nucleus	Protein arginine methyltransferase (PRMT) homologues are localised to the nucleus	taken directly from publication
PfPRMT5	PF13_0323	19110008	nucleus	Protein arginine methyltransferase (PRMT) homologues are localised to the nucleus	taken directly from publication
PfJmjC1	MAL8P1.111	19110008	nucleus	Histone demethylases are localised to the nucleus	taken directly from publication
PfJmjC2	PFF0135w	19110008	nucleus	Histone demethylases are localised to the nucleus	taken directly from publication
	PFL0575w	19110008	nucleus	Histone demethylases are localised to the nucleus	taken directly from publication
PfSRCAP1	PF08_0048	19110008	nucleus	Swi2/Snf2 ATPases are localised to the nucleus	taken directly from publication
PfSNFL	PF11_0053	19110008	nucleus	Swi2/Snf2 ATPases are localised to the nucleus	taken directly from publication
	PFF1185w	19110008	nucleus	Swi2/Snf2 ATPases are localised to the nucleus	taken directly from publication
	PFB0730w	19110008	nucleus	Swi2/Snf2 ATPases are localised to the nucleus	taken directly from publication
	PF10_0232	19110008	nucleus	Swi2/Snf2 ATPases are localised to the nucleus	taken directly from publication
	MAL8P1.65	19110008	nucleus	Swi2/Snf2 ATPases are localised to the nucleus	taken directly from publication
	PF13_0308	19110008	nucleus	Swi2/Snf2 ATPases are localised to the nucleus	taken directly from publication
PfGCN5	PF08_0034	20453074	nucleus	Histone post translational modifiers are localised to the nucleus	taken directly from publication
PfSET1	PFF1440w	20453074	nucleus	Histone post translational modifiers are localised to the nucleus	taken directly from publication
	PFA0510w	20453074	nucleus	Histone post translational modifiers are localised to the nucleus	taken directly from publication
	PFL0635c	20453074	nucleus	Histone post translational modifiers are localised to the nucleus	taken directly from publication
	PFL1645w	20453074	nucleus	Histone post translational modifiers are localised to the nucleus	taken directly from publication
	PF10_0328	20453074	nucleus	Histone post translational modifiers are localised to the nucleus	taken directly from publication
	PF14_0724	20453074	nucleus	Histone post translational modifiers are localised to the nucleus	taken directly from publication
PfHP1/H3K9me3	PFL1005c	20453074	nucleus	Histone post translational modifiers are localised to the nucleus	taken directly from publication
PfMYST	PF11_0192	20453074	nucleus	Histone post translational modifiers are localised to the nucleus	taken directly from publication
	PF11_0418	20453074	nucleus	Histone post translational modifiers are localised to the nucleus	taken directly from publication
PfCHD1	PF10_0232	20453074	nucleus	Histone post translational modifiers are localised to the nucleus	taken directly from publication
PfTSN	PF11_0374	20453074	nucleus	Histone post translational modifiers are localised to the nucleus	taken directly from publication
PfSMN	PFC1050w	20453074	nucleus	Histone post translational modifiers are localised to the nucleus	taken directly from publication
PFSET1	PFF1440w	20453074	nucleus	Histone post translational modifiers are localised to the nucleus	taken directly from publication
PFSET2	MAL13P1.122	20453074	nucleus	Histone post translational modifiers are localised to the nucleus	taken directly from publication
	MAL13P1.302	20453074	nucleus	Histone post translational modifiers are localised to the nucleus	taken directly from publication
	PFC0425w	20453074	nucleus	Histone post translational modifiers are localised to the nucleus	taken directly from publication
	PF10_0079	20453074	nucleus	Histone post translational modifiers are localised to the nucleus	taken directly from publication
	PF11_0429	20453074	nucleus	Histone post translational modifiers are localised to the nucleus	taken directly from publication
	PFL1010c	20453074	nucleus	Histone post translational modifiers are localised to the nucleus	taken directly from publication
	PF14_0315	20453074	nucleus	Histone post translational modifiers are localised to the nucleus	taken directly from publication
	PFL0575w	20453074	nucleus	Histone post translational modifiers are localised to the nucleus	taken directly from publication
CAF-1	PFA0520c	20453074	nucleus	Histone post translational modifiers are localised to the nucleus	taken directly from publication
CAF-1	PFD0455w	20453074	nucleus	Histone post translational modifiers are localised to the nucleus	taken directly from publication
	MAL8P1.69	20453074	nucleus	Histone post translational modifiers are localised to the nucleus	taken directly from publication
	MAL13P1.309	20453074	nucleus	Histone post translational modifiers are localised to the nucleus	taken directly from publication
	PF14_0220	20453074	nucleus	Histone post translational modifiers are localised to the nucleus	taken directly from publication
GPI1	PFF0915w	12117963	endoplasmic reticulum	GPIs are built up in the endoplasmic reticulum (ER) by the sequential addition of sugar residues to PI by the action of glycosyltransferases (65).	Blast from AJ249657.1, annotation matches
PIG-M	PFI0535w	12117963	endoplasmic reticulum	GPIs are built up in the endoplasmic reticulum (ER) by the sequential addition of sugar residues to PI by the action of glycosyltransferases (65).	Blast from AU087281, annotation matches
GPI8	PF11_0298	12117963	endoplasmic reticulum	GPIs are built up in the endoplasmic reticulum (ER) by the sequential addition of sugar residues to PI by the action of glycosyltransferases (65).	Blast from AJ401202.1, annotation matches
Sec61a	MAL13P1.231	17244602	endoplasmic reticulum	Table 2	Blast from CAD52584, annotation matches
Uba1, E1	PFL1245w	17244602	endoplasmic reticulum	Table 2	Blast from AAN36828, annotation matches
Uba1, E1	PF13_0182	17244602	apicoplast	Table 2	Blast from CAD52471, annotation matches
Hrd1, E3	PF14_0215	17244602	endoplasmic reticulum	Table 2	Blast from AAN36828
Ubi	PFL0585w	17244602	endoplasmic reticulum	Table 2	Blast from AAN36206
Der1-1	PF14_0653	17244602	endoplasmic reticulum	Table 2	Blast from AAN37266
Der1-1	PF14_0498	17244602	apicoplast	Table 2	Blast from AAN37111
Der1-2	PF10_0317	17244602	endoplasmic reticulum	Table 2	Blast from AAN35514
Der1-2	PFC0590c	17244602	apicoplast	Table 2	Blast from CAB38986
Cdc48	PFF0940c	17244602	endoplasmic reticulum	Table 2	Blast from CAG25009
Cdc48	PF07_0047	17244602	apicoplast	Table 2	Blast from CAD50861
Npl4	PFE0380c	17244602	endoplasmic reticulum	Table 2	Blast from CAD51442
Ufd1	PF14_0178	17244602	endoplasmic reticulum	Table 2	Blast from AAN36790
Ufd1	PFI0810c	17244602	apicoplast	Table 2	Blast from ABK41123
Ufd2, E2	PF08_0020	17244602	endoplasmic reticulum	Table 2	Blast from CAD51109
Rad23	PF10_0114	17244602	endoplasmic reticulum	Table 2	Blast from AAN35312, annotation matches
Hsp70	PF08_0054	17244602	endoplasmic reticulum	Table 2	Blast from CAD51185
Npl3	PF10_0217	20798816	nucleus and cytosol	A genomic glance at the components of the mRNA export machinery in Plasmodium falciparum	Taken directly from publication
Gbp2	PF10_0068	20798816	nucleus and cytosol	A genomic glance at the components of the mRNA export machinery in Plasmodium falciparum	Taken directly from publication
PfTho2	PFL2390c	20798816	nucleus and cytosol	A genomic glance at the components of the mRNA export machinery in Plasmodium falciparum	Taken directly from publication
Yra1	PFF0760w	20798816	nucleus and cytosol	A genomic glance at the components of the mRNA export machinery in Plasmodium falciparum	Taken directly from publication
PfU52	PFB0445c	20798816	nucleus and cytosol	A genomic glance at the components of the mRNA export machinery in Plasmodium falciparum	Blast from EF690547, annotation matches
PfTAP	PF14_0305	20798816	nucleus and cytosol	A genomic glance at the components of the mRNA export machinery in Plasmodium falciparum	Taken directly from publication
Dbp5, Rat8	PF14_0563	20798816	nucleus and cytosol	A genomic glance at the components of the mRNA export machinery in Plasmodium falciparum	Taken directly from publication
Nab2	PFF1110c	20798816	nucleus and cytosol	A genomic glance at the components of the mRNA export machinery in Plasmodium falciparum	Taken directly from publication
	MAL13P1.213	20078850	nucleus	Table 2	Taken directly from publication	RNA POLYMERASE I/II/III::Rbp-12	1. Polymerase core subunit
	PF07_0027	20078850	nucleus	Table 2	Taken directly from publication	RNA POLYMERASE I/II/III::Rpb-10	1. Polymerase core subunit
	PF13_0341	20078850	nucleus	Table 2	Taken directly from publication	RNA POLYMERASE I/II/III::Rpb-5	1. Polymerase core subunit
	PFC0155c	20078850	nucleus	Table 2	Taken directly from publication	RNA POLYMERASE I/II/III::Rpb-6	1. Polymerase core subunit
	PFL0665c	20078850	nucleus	Table 2	Taken directly from publication	RNA POLYMERASE I/II/III::Rpb-8	1. Polymerase core subunit
	PFC0805w	20078850	nucleus	Table 2	Taken directly from publication	RNA POLYMERASE II::Rpb-1	1. Polymerase core subunit
	PF13_0023	20078850	nucleus	Table 2	Taken directly from publication	RNA POLYMERASE II::Rpb-11	1. Polymerase core subunit
	PFB0715w	20078850	nucleus	Table 2	Taken directly from publication	RNA POLYMERASE II::Rpb-2	1. Polymerase core subunit
	PFI1130c	20078850	nucleus	Table 2	Taken directly from publication	RNA POLYMERASE II::Rpb-3	1. Polymerase core subunit
	PFB0245c	20078850	nucleus	Table 2	Taken directly from publication	RNA POLYMERASE II::Rpb-4	1. Polymerase core subunit
	PF10_0269	20078850	nucleus	Table 2	Taken directly from publication	RNA POLYMERASE II::Rpb-7	1. Polymerase core subunit
	PFA0505c	20078850	nucleus	Table 2	Taken directly from publication	RNA POLYMERASE II::Rpb-9	1. Polymerase core subunit
	PF08_0037	20078850	nucleus	Table 2	Taken directly from publication	RNA polymerase II mediator complex protein MED7	2. Polymerase accessories
	PF14_0718	20078850	nucleus	Table 2	Taken directly from publication	RNA polymerase II-associated factor SOH1	2. Polymerase accessories
	PF13_0043	20078850	nucleus	Table 2	Taken directly from publication	CCAAT Box-binding complex::CBF-C/NF-Y-A	3. General coactivators involved in initiation
	PF11_0477	20078850	nucleus	Table 2	Taken directly from publication	CCAAT Box-binding complex::CBF-C/NF-Y-B	3. General coactivators involved in initiation
	PF14_0374	20078850	nucleus	Table 2	Taken directly from publication	CCAAT Box-binding complex::CBF-C/NF-Y-C	3. General coactivators involved in initiation
	MAL7P1.78	20078850	nucleus	Table 2	Taken directly from publication	TFIIA::TFIIA alpha	3. General coactivators involved in initiation
	PFI1630c	20078850	nucleus	Table 2	Taken directly from publication	TFIIA::TFIIA gamma	3. General coactivators involved in initiation
	PFL2435w	20078850	nucleus	Table 2	Taken directly from publication	TFIIA::TFIIA gamma	3. General coactivators involved in initiation
	PFA0525w	20078850	nucleus	Table 2	Taken directly from publication	TFIIB::TFIIB	3. General coactivators involved in initiation
	PFE0415w	20078850	nucleus	Table 2	Taken directly from publication	TFIIB::TFIIB-like	3. General coactivators involved in initiation
	PFL1645w	20078850	nucleus	Table 2	Taken directly from publication	TFIID::TAF1	3. General coactivators involved in initiation
	MAL7P1.134	20078850	nucleus	Table 2	Taken directly from publication	TFIID::TAF2	3. General coactivators involved in initiation
	PFI1425w	20078850	nucleus	Table 2	Taken directly from publication	TFIID::TAF7	3. General coactivators involved in initiation
	PFE0305w	20078850	nucleus	Table 2	Taken directly from publication	TFIID::TBP	3. General coactivators involved in initiation
	PF14_0267	20078850	nucleus	Table 2	Taken directly from publication	TFIID::TBP-like	3. General coactivators involved in initiation
	PFE1110w	20078850	nucleus	Table 2	Taken directly from publication	TFIID/SAGA::TAF10	3. General coactivators involved in initiation
	MAL7P1.86	20078850	nucleus	Table 2	Taken directly from publication	TFIIE::TFIIE alpha	3. General coactivators involved in initiation
	MAL13P1.360	20078850	nucleus	Table 2	Taken directly from publication	TFIIE::TFIIE beta	3. General coactivators involved in initiation
	PFC1055w	20078850	nucleus	Table 2	Taken directly from publication	TFIIH core p62/TFB1	3. General coactivators involved in initiation
	PF14_0398	20078850	nucleus	Table 2	Taken directly from publication	TFIIH core TFB5	3. General coactivators involved in initiation
	PF13_0022	20078850	nucleus	Table 2	Taken directly from publication	TFIIH::cyclin K	3. General coactivators involved in initiation
	PFE0610c	20078850	nucleus	Table 2	Taken directly from publication	TFIIH::MAT1	3. General coactivators involved in initiation
	PF13_0279	20078850	nucleus	Table 2	Taken directly from publication	TFIIH::p34	3. General coactivators involved in initiation
	MAL13P1.76	20078850	nucleus	Table 2	Taken directly from publication	TFIIH::p44	3. General coactivators involved in initiation
	PFL2125c	20078850	nucleus	Table 2	Taken directly from publication	TFIIH::p52	3. General coactivators involved in initiation
	PF10_0369	20078850	nucleus	Table 2	Taken directly from publication	TFIIH::XPB	3. General coactivators involved in initiation
	PFI1650w	20078850	nucleus	Table 2	Taken directly from publication	TFIIH::XPD	3. General coactivators involved in initiation
	PF11_0458	20078850	nucleus	Table 2	Taken directly from publication	TFIIF::TFIIF beta	4. General coactivators involved in initiation and elongation
	MAL8P1.104	20078850	nucleus	Table 2	Taken directly from publication	CCR4-NOT complex::CAF1	4. General coactivators involved in initiation and elongation
	PFE0375w	20078850	nucleus	Table 2	Taken directly from publication	CCR4-NOT complex::CAF40	4. General coactivators involved in initiation and elongation
	PFA0350w	20078850	nucleus	Table 2	Taken directly from publication	CCR4-NOT complex::CCR4	4. General coactivators involved in initiation and elongation
	PFC0850c	20078850	nucleus	Table 2	Taken directly from publication	CCR4-NOT complex::CCR4	4. General coactivators involved in initiation and elongation
	PFE0980c	20078850	nucleus	Table 2	Taken directly from publication	CCR4-NOT complex::CCR4	4. General coactivators involved in initiation and elongation
	PF11_0049	20078850	nucleus	Table 2	Taken directly from publication	CCR4-NOT complex::NOT1	4. General coactivators involved in initiation and elongation
	PF14_0170	20078850	nucleus	Table 2	Taken directly from publication	CCR4-NOT complex::NOT1	4. General coactivators involved in initiation and elongation
	PF11_0297	20078850	nucleus	Table 2	Taken directly from publication	CCR4-NOT complex::NOT2	4. General coactivators involved in initiation and elongation
	PF10_0062	20078850	nucleus	Table 2	Taken directly from publication	CCR4-NOT complex::NOT3/NOT5	4. General coactivators involved in initiation and elongation
	PFL1705w	20078850	nucleus	Table 2	Taken directly from publication	CCR4-NOT complex::NOT4	4. General coactivators involved in initiation and elongation
	PF14_0241	20078850	nucleus	Table 2	Taken directly from publication	General transcription factor BTF3	4. General coactivators involved in initiation and elongation
	PF11_0293	20078850	nucleus	Table 2	Taken directly from publication	Transcriptional co-activator MBF1	4. General coactivators involved in initiation and elongation
	PF10_0293	20078850	nucleus	Table 2	Taken directly from publication	DSIF::SPT4	5. General coactivators involved elongation
	PFF0535c	20078850	nucleus	Table 2	Taken directly from publication	DSIF::SPT5	5. General coactivators involved elongation
	PF14_0059	20078850	nucleus	Table 2	Taken directly from publication	SPT6	5. General coactivators involved elongation
	PF07_0057	20078850	nucleus	Table 2	Taken directly from publication	TFIIS	5. General coactivators involved elongation
	PFC0920w	20078850	nucleus	Table 3	Taken directly from publication	Histone H2A	1. Histones
	PFF0860c	20078850	nucleus	Table 3	Taken directly from publication	Histone H2A	1. Histones
	PF07_0054	20078850	nucleus	Table 3	Taken directly from publication	Histone H2B	1. Histones
	PF11_0062	20078850	nucleus	Table 3	Taken directly from publication	Histone H2B	1. Histones
	PF13_0185	20078850	nucleus	Table 3	Taken directly from publication	Histone H3	1. Histones
	PFF0510w	20078850	nucleus	Table 3	Taken directly from publication	histone H3	1. Histones
	PFF0865w	20078850	nucleus	Table 3	Taken directly from publication	Histone H3	1. Histones
	PF11_0061	20078850	nucleus	Table 3	Taken directly from publication	Histone H4	1. Histones
	PF10_0328	20078850	nucleus	Table 3	Taken directly from publication	bromodomain protein	2. Chromatin structuration
	PF14_0724	20078850	nucleus	Table 3	Taken directly from publication	bromodomain protein	2. Chromatin structuration
	PFA0510w	20078850	nucleus	Table 3	Taken directly from publication	bromodomain protein	2. Chromatin structuration
	PFL0635c	20078850	nucleus	Table 3	Taken directly from publication	bromodomain protein	2. Chromatin structuration
	PF11_0418	20078850	nucleus	Table 3	Taken directly from publication	chromodomain protein	2. Chromatin structuration
	PFL1005c	20078850	nucleus	Table 3	Taken directly from publication	PfHP1 (chromodomain protein)	2. Chromatin structuration
	PFB0875c	20078850	nucleus	Table 3	Taken directly from publication	Chromatin-binding protein, putative	2. Chromatin structuration
	PFF1185w	20078850	nucleus	Table 3	Taken directly from publication	ISW1::ISW1 homologue	2. Chromatin structuration
	PF10_0232	20078850	nucleus	Table 3	Taken directly from publication	SAGA/SILK::CHD1 homologue	2. Chromatin structuration
	PFB0730w	20078850	nucleus	Table 3	Taken directly from publication	SWI/SNF::SNF2 homologue	2. Chromatin structuration
	PF13_0308	20078850	nucleus	Table 3	Taken directly from publication	SWI/SNF::SNF2 like	2. Chromatin structuration
	PF08_0048	20078850	nucleus	Table 3	Taken directly from publication	SWR1::SWR1	2. Chromatin structuration
	PFF0225w	20078850	nucleus	Table 3	Taken directly from publication	DNA helicase	2. Chromatin structuration
	MAL8P1.65	20078850	nucleus	Table 3	Taken directly from publication	FUN30 homologue	2. Chromatin structuration
	PF11_0053	20078850	nucleus	Table 3	Taken directly from publication	PfSNF2L: chromatin accessibility complex::ISW2 homologue	2. Chromatin structuration
	PFI0590c	20078850	nucleus	Table 3	Taken directly from publication	zf-HIT protein	2. Chromatin structuration
	PF14_0314	20078850	nucleus	Table 3	Taken directly from publication	chromatin assembly factor 1 p55 subunit, putative	2. Chromatin structuration
	PFA0520c	20078850	nucleus	Table 3	Taken directly from publication	chromatin assembly factor 1 protein WD40 domain, putative	2. Chromatin structuration
	PFE0090w	20078850	nucleus	Table 3	Taken directly from publication	chromosome assembly factor 1, CAF-1	3. Chromatin remodelling
	PF14_0393	20078850	nucleus	Table 3	Taken directly from publication	FACT::POB3	3. Chromatin remodelling
	PFE0870w	20078850	nucleus	Table 3	Taken directly from publication	FACT::SPT16	3. Chromatin remodelling
	PF08_0100	20078850	nucleus	Table 3	Taken directly from publication	SWR1::RVB1 homologue	3. Chromatin remodelling
	PF11_0071	20078850	nucleus	Table 3	Taken directly from publication	SWR1::RVB1 homologue	3. Chromatin remodelling
	PF13_0330	20078850	nucleus	Table 3	Taken directly from publication	SWR1::RVB2 homologue	3. Chromatin remodelling
	PF14_0608	20078850	nucleus	Table 3	Taken directly from publication	SWR1::SWC2 homologue	3. Chromatin remodelling
	PFF1385c	20078850	nucleus	Table 3	Taken directly from publication	SWR1/NuA4::SWC4 homologue	3. Chromatin remodelling
	PFI0930c	20078850	nucleus	Table 3	Taken directly from publication	nucleosome assembly protein (PfB7)	3. Chromatin remodelling
	PFL0185c	20078850	nucleus	Table 3	Taken directly from publication	nucleosome assembly protein 1	3. Chromatin remodelling
	PFL0145c	20078850	nucleus	Table 3	Taken directly from publication	PfHMGB1	3. Chromatin remodelling
	MAL8P1.72	20078850	nucleus	Table 3	Taken directly from publication	PfHMGB2	3. Chromatin remodelling
	MAL13P1.290	20078850	nucleus	Table 3	Taken directly from publication	PfHMGB4	3. Chromatin remodelling
	MAL13P1.255	20078850	nucleus	Table 3	Taken directly from publication	adenine-specific methylase	4. Modifying enzymes
	PF11_0192	20078850	nucleus	Table 3	Taken directly from publication	HAT, NuA4::ESA1	4. Modifying enzymes
	PF08_0034	20078850	nucleus	Table 3	Taken directly from publication	HAT, ADA/SAGA::GCN5	4. Modifying enzymes
	MAL8P1.200	20078850	nucleus	Table 3	Taken directly from publication	HAT, histone acetyl transferase	4. Modifying enzymes
	PF10_0036	20078850	nucleus	Table 3	Taken directly from publication	HAT, histone acetyl transferase	4. Modifying enzymes
	PF13_0131	20078850	nucleus	Table 3	Taken directly from publication	HAT, histone acetyl transferase	4. Modifying enzymes
	PF14_0350	20078850	nucleus	Table 3	Taken directly from publication	HAT, histone acetyl transferase	4. Modifying enzymes
	PFA0465c	20078850	nucleus	Table 3	Taken directly from publication	HAT, histone acetyl transferase	4. Modifying enzymes
	PFF1405c	20078850	nucleus	Table 3	Taken directly from publication	HAT, histone acetyl transferase	4. Modifying enzymes
	PF10_0078	20078850	nucleus	Table 3	Taken directly from publication	HDAC, Histone deacetylase	4. Modifying enzymes
	PF14_0690	20078850	nucleus	Table 3	Taken directly from publication	HDAC, Histone deacetylase	4. Modifying enzymes
	PFI1260c	20078850	nucleus	Table 3	Taken directly from publication	HDAC, Histone deacetylase	4. Modifying enzymes
	PF13_0152	20078850	nucleus	Table 3	Taken directly from publication	HDAC, SIR2 family	4. Modifying enzymes
	PF14_0489	20078850	nucleus	Table 3	Taken directly from publication	HDAC, SIR2 family	4. Modifying enzymes
	MAL8P1.111	20078850	nucleus	Table 3	Taken directly from publication	histone demethylase JHD2	4. Modifying enzymes
	MAL13P1.19	20078850	nucleus	Table 3	Taken directly from publication	SAGA/NuA4::TRA1	4. Modifying enzymes
	MAL13P1.122	20078850	nucleus	Table 3	Taken directly from publication	SET domain protein	4. Modifying enzymes
	PF08_0012	20078850	nucleus	Table 3	Taken directly from publication	SET domain protein	4. Modifying enzymes
	PF11_0160	20078850	nucleus	Table 3	Taken directly from publication	SET domain protein	4. Modifying enzymes
	PFD0190w	20078850	nucleus	Table 3	Taken directly from publication	SET domain protein	4. Modifying enzymes
	PFF1440w	20078850	nucleus	Table 3	Taken directly from publication	SET domain protein	4. Modifying enzymes
	PFL0690c	20078850	nucleus	Table 3	Taken directly from publication	SET histone-lysine N-methyltransferase, putative	4. Modifying enzymes
	MAL7P1.37	20078850	nucleus	Table 3	Taken directly from publication	SIN3-repressing complex::p18	4. Modifying enzymes
	MAL8P1.131	20078850	nucleus	Table 3	Taken directly from publication	SWR1/NuA4::YAF9 homologue	4. Modifying enzymes
	PF13_0026	20078850	nucleus	Table 4	Taken directly from publication	ApiAP2 developmental TF	Apicomplexan specifc AP2
	PF14_0271	20078850	nucleus	Table 4	Taken directly from publication	ApiAP2 developmental TF	Apicomplexan specifc AP2
	PFF0550w	20078850	nucleus	Table 4	Taken directly from publication	ApiAP2 developmental TF	Apicomplexan specifc AP2
	MAL8P1.153	20078850	nucleus	Table 4	Taken directly from publication	ApiAP2 developmental TF (Early Schizont)	Apicomplexan specifc AP2
	PF11_0163	20078850	nucleus	Table 4	Taken directly from publication	ApiAP2 developmental TF (Early Schizont)	Apicomplexan specifc AP2
	PF14_0533	20078850	nucleus	Table 4	Taken directly from publication	ApiAP2 developmental TF (Early Schizont)	Apicomplexan specifc AP2
	PFE0840c	20078850	nucleus	Table 4	Taken directly from publication	ApiAP2 developmental TF (Early Schizont)	Apicomplexan specifc AP2
	PFF0200c	20078850	nucleus	Table 4	Taken directly from publication	ApiAP2 developmental TF (Early Schizont)	Apicomplexan specifc AP2
	PFF0670w	20078850	nucleus	Table 4	Taken directly from publication	ApiAP2 developmental TF (Early Schizont)	Apicomplexan specifc AP2
	PF13_0097	20078850	nucleus	Table 4	Taken directly from publication	ApiAP2 developmental TF (multiple stages)	Apicomplexan specifc AP2
	PFD0200c	20078850	nucleus	Table 4	Taken directly from publication	ApiAP2 developmental TF (multiple stages)	Apicomplexan specifc AP2
	PF07_0126	20078850	nucleus	Table 4	Taken directly from publication	ApiAP2 developmental TF (Ring)	Apicomplexan specifc AP2
	PF14_0079	20078850	nucleus	Table 4	Taken directly from publication	ApiAP2 developmental TF (Ring)	Apicomplexan specifc AP2
	PF14_0633	20078850	nucleus	Table 4	Taken directly from publication	ApiAP2 developmental TF (Ring)	Apicomplexan specifc AP2
	PFF1100c	20078850	nucleus	Table 4	Taken directly from publication	ApiAP2 developmental TF (Ring)	Apicomplexan specifc AP2
	PF11_0091	20078850	nucleus	Table 4	Taken directly from publication	ApiAP2 developmental TF (Schizont)	Apicomplexan specifc AP2
	PF11_0404	20078850	nucleus	Table 4	Taken directly from publication	ApiAP2 developmental TF (Schizont)	Apicomplexan specifc AP2
	PF11_0442	20078850	nucleus	Table 4	Taken directly from publication	ApiAP2 developmental TF (Schizont)	Apicomplexan specifc AP2
	PF13_0235	20078850	nucleus	Table 4	Taken directly from publication	ApiAP2 developmental TF (Schizont)	Apicomplexan specifc AP2
	PFD0985w	20078850	nucleus	Table 4	Taken directly from publication	ApiAP2 developmental TF (Schizont)	Apicomplexan specifc AP2
	PFL1085w	20078850	nucleus	Table 4	Taken directly from publication	ApiAP2 developmental TF (Schizont)	Apicomplexan specifc AP2
	PF10_0075	20078850	nucleus	Table 4	Taken directly from publication	ApiAP2 developmental TF (Trophozoite)	Apicomplexan specifc AP2
	PF13_0267	20078850	nucleus	Table 4	Taken directly from publication	ApiAP2 developmental TF (Trophozoite)	Apicomplexan specifc AP2
	PF14_0471	20078850	nucleus	Table 4	Taken directly from publication	ApiAP2 developmental TF (Trophozoite)	Apicomplexan specifc AP2
	PFI1665w	20078850	nucleus	Table 4	Taken directly from publication	ApiAP2 developmental TF (Trophozoite)	Apicomplexan specifc AP2
	PFL1075w	20078850	nucleus	Table 4	Taken directly from publication	ApiAP2 developmental TF (Trophozoite)	Apicomplexan specifc AP2
	PFL1900w	20078850	nucleus	Table 4	Taken directly from publication	ApiAP2 developmental TF (Trophozoite)	Apicomplexan specifc AP2
	MAL13P1.37	20078850	nucleus	Table 4	Taken directly from publication	Bbox protein	2 SC. Zinc finger
	PF14_0383	20078850	nucleus	Table 4	Taken directly from publication	Bbox protein	2 SC. Zinc finger
	PFC0345w	20078850	nucleus	Table 4	Taken directly from publication	Bbox protein	2 SC. Zinc finger
	PFE0895c	20078850	nucleus	Table 4	Taken directly from publication	Bbox protein	2 SC. Zinc finger
	PF07_0124	20078850	nucleus	Table 4	Taken directly from publication	MYND finger domain protein	2 SC. Zinc finger
	PFF0105w	20078850	nucleus	Table 4	Taken directly from publication	MYND finger domain protein	2 SC. Zinc finger
	PFF0350w	20078850	nucleus	Table 4	Taken directly from publication	MYND finger domain protein	2 SC. Zinc finger
	PF10_0091	20078850	nucleus	Table 4	Taken directly from publication	zf-C2H2 protein	2 SC. Zinc finger
	PF14_0479	20078850	nucleus	Table 4	Taken directly from publication	zf-C2H2 protein	2 SC. Zinc finger
	PF14_0559	20078850	nucleus	Table 4	Taken directly from publication	zf-C2H2 protein	2 SC. Zinc finger
	PF14_0612	20078850	nucleus	Table 4	Taken directly from publication	zf-C2H2 protein	2 SC. Zinc finger
	PF14_0657	20078850	nucleus	Table 4	Taken directly from publication	zf-C2H2 protein	2 SC. Zinc finger
	PF14_0707	20078850	nucleus	Table 4	Taken directly from publication	zf-C2H2 protein	2 SC. Zinc finger
	PFC0690c	20078850	nucleus	Table 4	Taken directly from publication	zf-C2H2 protein	2 SC. Zinc finger
	PFD0375w	20078850	nucleus	Table 4	Taken directly from publication	zf-C2H2 protein	2 SC. Zinc finger
	PFD0485w	20078850	nucleus	Table 4	Taken directly from publication	zf-C2H2 protein	2 SC. Zinc finger
	PFL0455c	20078850	nucleus	Table 4	Taken directly from publication	zf-C2H2 protein	2 SC. Zinc finger
	PFL0465c	20078850	nucleus	Table 4	Taken directly from publication	zf-C2H2 protein	2 SC. Zinc finger
	PFL2075c	20078850	nucleus	Table 4	Taken directly from publication	zf-C2H2 protein	2 SC. Zinc finger
	PFI0470w	20078850	nucleus	Table 4	Taken directly from publication	zf-C3HC4 protein	2 SC. Zinc finger
	PFL0275w	20078850	nucleus	Table 4	Taken directly from publication	zf-C3HC4 protein	2 SC. Zinc finger
	MAL8P1.70	20078850	nucleus	Table 4	Taken directly from publication	zf-CCCH protein	2 SC. Zinc finger
	PF10_0083	20078850	nucleus	Table 4	Taken directly from publication	zf-CCCH protein	2 SC. Zinc finger
	PF10_0186	20078850	nucleus	Table 4	Taken directly from publication	zf-CCCH protein	2 SC. Zinc finger
	PF11_0357	20078850	nucleus	Table 4	Taken directly from publication	zf-CCCH protein	2 SC. Zinc finger
	PF13_0314	20078850	nucleus	Table 4	Taken directly from publication	zf-CCCH protein	2 SC. Zinc finger
	PF14_0236	20078850	nucleus	Table 4	Taken directly from publication	zf-CCCH protein	2 SC. Zinc finger
	PF14_0416	20078850	nucleus	Table 4	Taken directly from publication	zf-CCCH protein	2 SC. Zinc finger
	PF14_0610	20078850	nucleus	Table 4	Taken directly from publication	zf-CCCH protein	2 SC. Zinc finger
	PF14_0652	20078850	nucleus	Table 4	Taken directly from publication	zf-CCCH protein	2 SC. Zinc finger
	PFE1145w	20078850	nucleus	Table 4	Taken directly from publication	zf-CCCH protein	2 SC. Zinc finger
	PFE1245w	20078850	nucleus	Table 4	Taken directly from publication	zf-CCCH protein	2 SC. Zinc finger
	PFF0095c	20078850	nucleus	Table 4	Taken directly from publication	zf-CCCH protein	2 SC. Zinc finger
	PFI0325c	20078850	nucleus	Table 4	Taken directly from publication	zf-CCCH protein	2 SC. Zinc finger
	PFI1335w	20078850	nucleus	Table 4	Taken directly from publication	zf-CCCH protein	2 SC. Zinc finger
	PFL0510c	20078850	nucleus	Table 4	Taken directly from publication	zf-CCCH protein	2 SC. Zinc finger
	PF11_0200	20078850	nucleus	Table 4	Taken directly from publication	U2 snRNP auxiliary factor, small subunit, putative	2 SC. Zinc finger
	PF10_0143	20078850	nucleus	Table 4	Taken directly from publication	ADA/SAGA/SILK::ADA2	3 SC. Helix Turn Helix
	PFL1215c	20078850	nucleus	Table 4	Taken directly from publication	SWIR	3 SC. Helix Turn Helix
	PFL0290w	20078850	nucleus	Table 4	Taken directly from publication	Chromatin binding, PfHMGB3	3 SC. Helix Turn Helix
	PF11_0241	20078850	nucleus	Table 4	Taken directly from publication	DNA binding	3 SC. Helix Turn Helix
	PF13_0088	20078850	nucleus	Table 4	Taken directly from publication	PfMyb1	3 SC. Helix Turn Helix
	PF10_0327	20078850	nucleus	Table 4	Taken directly from publication	PfMyb2: cdc5	3 SC. Helix Turn Helix
	PFL0815w	20078850	nucleus	Table 4	Taken directly from publication	zuotin-related factor 1 (m-phase phosphoprotein 11)	3 SC. Helix Turn Helix
	PF13_0054	20078850	nucleus	Table 4	Taken directly from publication	transcription factor, putative	3 SC. Helix Turn Helix
	PFA0470c	20078850	nucleus	Table 4	Taken directly from publication	Cold-shock protein	4 SC. beta-Scaffold Factors with Minor Groove Contacts
	PF08_0129	20078850	nucleus	Table 5	Taken directly from publication	Calcineurine::protein phosphatase 3 catalytic subunit
	PF14_0492	20078850	nucleus	Table 5	Taken directly from publication	Calcineurine::protein phosphatase 3 regulatory subunit
	PFD1095w	20078850	nucleus	Table 5	Taken directly from publication	BSD-domain protein
	PFI0730w	20078850	nucleus	Table 5	Taken directly from publication	BSD-domain protein
	PFI1255w	20078850	nucleus	Table 5	Taken directly from publication	homologue to Yippee like MOH1
	PF10_0079	20078850	nucleus	Table 5	Taken directly from publication	PHD domain protein
	PF11_0429	20078850	nucleus	Table 5	Taken directly from publication	PHD domain protein
	PFL1010c	20078850	nucleus	Table 5	Taken directly from publication	PHD domain protein
	PFL1905w	20078850	nucleus	Table 5	Taken directly from publication	PHD domain protein
	PFF0760w	20078850	nucleus	Table 5	Taken directly from publication	Transcriptional co-activator ALY
