# Supplementary material for: Organellar proteomics reveals hundreds of novel nuclear proteins in the malaria parasite Plasmodium falciparum
Source: Genome Biol. 2012 Nov 26;13(11):R108. doi: 10.1186/gb-2012-13-11-r108 (PMC4053738; doi:10.1186/gb-2012-13-11-r108)
Supplement: Additional file 9 — Proteins removed from the bioinformatically filtered nuclear proteome (worksheet A). Proteins re-added to the nuclear proteome after they were removed by bioinformatic filtering (worksheet B). Proteins with recently added signal peptide annotation (worksheet C). Proteins with recently removed signal peptide annotation (worksheet D). [file gb-2012-13-11-r108-S9.XLS]

## Sheet: A
Additional file 9. Proteins removed from the bioinformatically filtered nuclear proteome. Proteins included in this set passed all of the bioinformatic filters applied, but have been experimentally localised (column C) or suggested to be localised (column D) to a non-nuclear compartment.
PlasmoDB ID	Annotation	ApiLoc localisation annotation	Literature review annotation
MAL8P1.73	conserved Plasmodium protein, unknown function	rhoptry neck and not rhoptry bulb during extracellular merozoite
PF08_0020	Ubiquitination-mediated degradation component, putative		endoplasmic reticulum
PF08_0036	Pfsec23		endoplasmic reticulum
PF08_0129	serine/threonine protein phosphatase, putative	cytoplasm during schizont and trophozoite
PF10_0039	membrane skeletal protein IMC1-related	inner membrane complex during extracellular merozoite and late schizont
PF10_0144	prohibitin, putative		mitochondrial inner membrane
PF11_0067	conserved Plasmodium protein, unknown function		exported
PF11_0166	conserved Plasmodium protein, unknown function	merozoite surface during extracellular merozoite and late schizont
PF11_0225	PfGCN20	cytoplasmic side of erythrocyte membrane during early schizont and late trophozoite, erythrocyte cytoplasm and intracellular during late ring, cytoplasm during early ring and late ring
PF11_0257	ethanolamine kinase, putative	cytoplasm during ring and schizont and trophozoite
PF11_0258	co-chaperone GrpE, putative		mitochondrial matrix
PF11_0313	60S ribosomal protein P0	parasite plasma membrane during emerged gametocyte and merozoite
PF11_0359	coatomer delta subunit, putative		endoplasmic reticulum
PF11_0396	Protein phosphatase 2C	cytosol during ring and schizont and trophozoite, cytoplasm during schizont
PF11_0436	coproporphyrinogen oxidase, putative	cytosol and not apicoplast and not mitochondrion during intraerythrocytic
PF11_0506	Antigen 332, DBL-like protein	maurer's cleft during early trophozoite and ring and schizont and trophozoite
PF13_0070	branched-chain alpha keto-acid dehydrogenase, putative		mitochondrial matrix
PF13_0233	myosin A	cytoplasm during early trophozoite and late trophozoite and ring and schizont, inner membrane complex during extracellular merozoite and merozoite, apical during merozoite
PF13_0242	isocitrate dehydrogenase (NADP), mitochondrial precursor		mitochondrial matrix
PF13_0322	falcilysin	apicoplast and food vacuole during ring and schizont and segmenter and trophozoite
PF13_0324	Sec24 subunit, putative	endoplasmic reticulum during ring and schizont and trophozoite
PF13_0358	mitochondrial import inner membrane translocase, putative		mitochondrial inner membrane space
PF14_0038	cytochrome c, putative		mitochondrial inner membrane space
PF14_0208	mitochondrial protein import protein TIM13, putative		mitochondrial inner membrane space
PF14_0368	thioredoxin peroxidase 1	cytoplasm during ring and schizont and trophozoite	cytosol
PF14_0373	ubiquinol-cytochrome C reductase iron-sulfur subunit, putative		mitochondrial inner membrane
PFA0410w	conserved Plasmodium protein, unknown function	erythrocyte cytoplasm and erythrocyte plasma membrane during ring and schizont and trophozoite, parasite plasma membrane during gametocyte
PFB0640c	sec31p putative	cytoplasmic vesicle and erythrocyte cytoplasmic vesicle during ring and schizont	endoplasmic reticulum
PFB0680w	rhoptry neck protein 6	cytoplasm during trophozoite, parasitophorous vacuole during early ring, apical during schizont, rhoptry neck during merozoite, during not late ring
PFB0795w	ATP synthase F1, alpha subunit, putative		mitochondrial matrix
PFB0815w	Calcium-dependent protein kinase 1	not food vacuole membrane during early schizont, cytoplasm and residual body membrane during merozoite and schizont, intracellular vacuole and parasitophorous vacuole membrane and tubulovesicular membrane during schizont and trophozoite
PFC0140c	N-ethylmaleimide sensitive fusion protein, putative	erythrocyte cytoplasm during schizont and trophozoite, erythrocyte cytoplasmic structure during early trophozoite, during not merozoite
PFD0305c	vacuolar ATP synthase subunit b	erythrocyte plasma membrane during ring, intracellular during trophozoite, during merozoite and ring and schizont and trophozoite, parasite plasma membrane during intraerythrocytic and trophozoite, cytoplasmic vesicle and food vacuole and parasitophorous vacuole membrane and not mitochondrion and not nuclear envelope and not nucleus during intraerythrocytic
PFD0462w	DNAj protein	apicoplast and not mitochondrion during trophozoite	apicoplast
PFD0720w	conserved ARM repeats protein, unknown function	apical during extracellular merozoite and late schizont
PFE0690c	PfRab1a	endoplasmic reticulum during schizont
PFE1285w	membrane skeletal protein IMC1-related	inner membrane complex during extracellular merozoite and late schizont
PFE1545c	Formin 1, putative	moving junction during merozoite invasion, apical during extracellular merozoite
PFF0815w	malate:quinone oxidoreductase, putative		matrix side of mitochondrial inner membrane
PFF0825c	mitochondrial import receptor subunit tom40		mitochondrial outer membrane
PFF0940c	cell division cycle protein 48 homologue, putative		endoplasmic reticulum
PFI0735c	NADH dehydrogenase, putative	cytosol during merozoite and ring and schizont and trophozoite, mitochondrion during gametocyte and merozoite and ring and schizont and trophozoite	mitochondrial inner membrane
PFI1565w	profilin, putative	not apical and not inner membrane complex and not merozoite surface during extracellular merozoite and late schizont
PFI1570c	M18 aspartyl aminopeptidase	cytosol during ring and schizont, not food vacuole and not nucleus
PFL0430w	tim10 homologue, putative		mitochondrial inner membrane space
PFL0925w	formin 2, putative	cytoplasm during trophozoite
PFL1090w	glideosome-associated protein 45	inner membrane complex during extracellular merozoite and late schizont and merozoite and ring and schizont and trophozoite, moving junction during invasion, not parasitophorous vacuole during extracellular merozoite and schizont, vesicle during early schizont and late schizont, during late schizont and not ring and not trophozoite
PFL1120c	DNA gyrase subunit A	apicoplast during intraerythrocytic
PFL1245w	ubiquitin-activating enzyme E1, putative		endoplasmic reticulum
PFL1465c	Heat shock protein hslv	cytosol during ring and schizont and trophozoite, during not ring
PFL1480w	protein transport protein Sec13, putative	endoplasmic reticulum during ring and schizont and trophozoite	endoplasmic reticulum
PFL1550w	lipoamide dehydrogenase	mitochondrion during intraerythrocytic and ring and schizont and trophozoite, not apicoplast during ring and schizont and trophozoite	mitochondrial matrix
PFL1620w	asparagine/aspartate rich protein, putative	erythrocyte plasma membrane and not nucleus during trophozoite
PFL2065c	mitochondrial import inner membrane translocase subunit, putative		mitochondrial inner membrane space
PFL2225w	myosin A tail domain interacting protein	not residual body during after rupture and schizont, inner membrane complex during after rupture and late schizont and merozoite and schizont

## Sheet: B
Additional file 9. Proteins re-added to the nuclear proteome after they were removed by bioinformatic filtering. Some proteins known to be nuclear by experimental localisation (recorded in ApiLoc), or suggested to be localised to the nucleus (as part of Additional file 10), were removed by the bioinformatic filtering steps. These proteins were re-added and were part of the core nuclear proteome. …
Protein ID	MC proteome	FV proteome	SP	exported	# TM domains	ApiLoc/Literature review: nuclear	Annotation	Reason for re-addition
MAL13P1.19	false	false	false	false	2	positive	peptidase, putative	Known nuclear protein
MAL13P1.56	false	true	false	false	1	positive	m1-family aminopeptidase	Known nuclear protein
MAL13P1.61	false	false	true	true	3	positive	Plasmodium exported protein (hyp8), unknown function	Known nuclear protein
MAL8P1.69	true	true	false	false		positive	14-3-3 protein, putative	Known nuclear protein
PF08_0054	true	true	false	false		positive	heat shock 70 kDa protein	Known nuclear protein
PF10_0068	false	true	false	false		positive	RNA binding protein, putative	Known nuclear protein
PF10_0143	false	false	false	false	1	positive	transcriptional activator ADA2, putative	Known nuclear protein
PF11_0049	false	false	false	false	4	positive	NOT family protein, putative	Known nuclear protein
PF14_0315	false	false	false	false	12	positive	conserved Plasmodium membrane protein, unknown function	Known nuclear protein
PF14_0350	false	false	false	false	2	positive	N-acetyltransferase, putative	Known nuclear protein
PF14_0393	false	true	false	false		positive	structure specific recognition protein	Known nuclear protein
PF14_0690	false	false	false	false	3	positive	histone deacetylase, putative	Known nuclear protein
PFC0425w	false	false	false	false	1	positive	conserved Plasmodium protein, unknown function	Known nuclear protein
PFI0250c	false	false	false	false	4	positive	conserved Plasmodium membrane protein, unknown function	Known nuclear protein
PFL1345c	false	false	false	false	1	positive	histone acetyltransferase, putative	Known nuclear protein
PFL2390c	false	false	false	false	2	positive	conserved Plasmodium protein, unknown function	Known nuclear protein

## Sheet: C
Additional file 9. Proteins with recently added signal peptide annotation. Proteins in this set had a SP annotated in PlasmoDB version8.0 and were removed from the core nuclear proteome.
PlasmoDB ID	Annotation
PFL1760w	conserved Plasmodium protein, unknown function
PF14_0198	glycine-tRNA ligase, putative
PF14_0186	conserved Plasmodium protein, unknown function
PF11_0511	Plasmodium exported protein, unknown function
PF11_0349	conserved Plasmodium protein, unknown function
PF10_0149	cysteinyl-tRNA synthetase, putative
MAL7P1.141	conserved Plasmodium protein, unknown function

## Sheet: D
Additional file 9. Proteins with recently removed signal peptide annotation. Proteins originally annotated with a SP had this motif removed in PlasmoDB version8.0 and were added to the core nuclear proteome.
PlasmoDB ID	Annotation
PFL1745c	clustered-asparagine-rich protein
MAL13P1.79	conserved Plasmodium protein, unknown function
PF08_0081	conserved Plasmodium protein, unknown function
PF10_0177a	serine/threonine protein phosphatase, putative
PF11_0065	40S ribosomal protein S4, putative
PF14_0205	40S ribosomal protein S25, putative
PF14_0363	metacaspase-like protein
PFF0700c	60S ribosomal protein L19, putative
