# Supplementary material for: Organellar proteomics reveals hundreds of novel nuclear proteins in the malaria parasite Plasmodium falciparum
Source: Genome Biol. 2012 Nov 26;13(11):R108. doi: 10.1186/gb-2012-13-11-r108 (PMC4053738; doi:10.1186/gb-2012-13-11-r108)
Supplement: Additional file 10 — Extensive summary table for all proteins in the core nuclear proteome. [file gb-2012-13-11-r108-S10.XLS]

## Sheet: all
Additional file 10. Summary table for all proteins in the core nuclear proteome. Columns A to E: Gene ID, product annotation, protein length, ortholog and paralog counts were retrieved from PlasmoDB version 8.0. Column F. Proteins tagged and localised in this study. Columns G to K: Classification of nuclear proteins to five broad classes. Column L: functional classification of nuclear proteins in…
Columns S to Z: Detection of proteins in the five fractions, or specific to ring, trophozoite or schizont stages. Columns AA to AO: number of unique peptides measured in each of the five fractions in ring stages, trophozoites and schizonts. For simplicity, the numbers of unique peptides detected in replicate samples were summed up (note that these numbers do not necessarily reflect the true numbe…
1. Treeck M, Sanders JL, Elias JE, Boothroyd JC: The phosphoproteomes of Plasmodium falciparum and Toxoplasma gondii reveal unusual adaptations within and beyond the parasites' boundaries. Cell Host Microbe 2011, 10: 410-419.
Protein information PlasmoDB version 8.0					tagged	functional classification							Protein complex	Similarity to S. cerevisiae nuclear proteins				peptides detected in								cytoplasmic extract			nuclear fractionation													NLS prediction			P
																										fraction 1 (cytoplasm)			fraction 2 (low salt extr.)			fraction 3 (DNAseI extr.)			fraction 4 (high salt extr.)			fraction 5 (SDS extr.)			not detected in IDC in previous proteomic studies
Gene ID	Product description	Protein length (aa)	Ortholog count	Paralog count	NuProC	Apiloc/literature review	others	ribosome/translation	non-nuclear compartments	unknown function	functional classification (Figure 5C)	DNA-/chromatin-associated	putative regulatory complex	Sc nucleolus	Besthit_Sce Gene ID (SGD)	annotation	Besthit_Sce E-value	fraction 1	fraction 2	fraction 3	fraction 4	fraction 5	ring stages only	trophozoites only	schizonts only	ring stages	trophozoites	schizonts	ring stages	trophozoites	schizonts	ring stages	trophozoites	schizonts	ring stages	trophozoites	schizonts	ring stages	trophozoites	schizonts		NLStradadamus	PredictNLS	cNLS Mapper	phosphorylation sites [REF 1]
PFL2490c	conserved Plasmodium protein, unknown function	655	6	0						+	unknown											+			+															1	+	yes	no	no	3
PFL2480w	conserved Plasmodium protein, unknown function	712	5	0						+	unknown									+	+			+									1			2					+	yes	yes	no	2
PFL2460w	coronin	602	6	0			+				cytoskeleton							+	+		+	+				1		1	1		2				1			2				no	yes	no	19
PFL2390c	conserved Plasmodium protein, unknown function	2932	6	0		+					transcription	+	CCR4-NOT		YCR093W	Component of the CCR4-NOT complex, which has multiple roles in regulating mRNA levels including regulation of transcription and destabilizing mRNAs by deadenylation; basal transcription factor	2e-42					+																2	2	1		yes	yes	yes	3
PFL2345c	tat-binding protein homolog	435	6	0							proteasome/ubiquitin		Proteasome		YGL048C	One of six ATPases of the 19S regulatory particle of the 26S proteasome involved in the degradation of ubiquitinated substrates; bound by ubiquitin-protein ligases Ubr1p and Ufd4p; localized mainly to the nucleus throughout the cell cycle	2e-169	+				+				3	3	3										5				no	no	no	2
PFL2335w	conserved Plasmodium protein, unknown function	1989	6	0						+	unknown									+		+										2	5	13				4	9	13		yes	yes	yes	10
PFL2220w	conserved Plasmodium protein, unknown function	888	7	0						+	unknown											+			+															2		no	no	no	1
PFL2120w	conserved Plasmodium protein, unknown function	1296	7	0						+	unknown								+										4	7	4											no	no	no	2
PFL2095w	translation initiation factor SUI1, putative	115	6	0				+			translation							+	+	+							1		12	6	3			2								no	no	no	1
PFL2075c	conserved Plasmodium protein, unknown function	242	6	0		+					other nuclear	+								+	+				+									3			2				+	yes	yes	yes	4
PFL1930w	conserved Plasmodium protein, unknown function	5767	46	7						+	unknown											+																	6	1		yes	yes	not assessed	25
PFL1900w	transcription factor with AP2 domain(s), putative	2577	6	0		+					transcription	+							+	+		+								56			2						16	26		yes	yes	yes	26
PFL1870c	sphingomyelin phosphodiesterase, putative	393	5	0			+				metabolism							+				+				1		1										1	1			no	no	no	6
PFL1865w	conserved Plasmodium protein, unknown function	1812	7	0						+	unknown								+			+		+						2									2			yes	no	yes	9
PFL1845c	calcyclin binding protein, putative	228	6	0		+					other nuclear							+	+	+		+				3	7	3	21	2	4		2	4				4				no	no	no	1
PFL1815c	conserved Plasmodium protein, unknown function	1681	6	0						+	unknown								+	+		+								5				3					1	7		no	yes	no	9
PFL1745c	clustered-asparagine-rich protein	445	6	0						+	unknown							+	+	+	+	+				7	12	1	2	1	3	1	15	11			3	5				no	no	no	1
PFL1715w	mRNA methyltransferase, putative	646	6	0			+				RNA processing/metabolism								+	+		+								2			4							2		no	no	no	2
PFL1705w	RNA binding protein, putative	1662	6	0		+					RNA-binding		CCR4-NOT		YER068W	Subunit of the CCR4-NOT complex, which has roles in transcription regulation, mRNA degradation, and post-transcriptional modifications; with Ubc4p, ubiquitinates nascent polypeptide-associated complex subunits and histone demethyase Jhd2p	5e-27	+		+						2	1							1								yes	yes	no	8
PFL1685w	conserved Plasmodium protein, unknown function	151	6	0						+	unknown							+	+	+	+					2	3	1		2		2	6	9	1							no	no	no	3
PFL1680w	splicing factor 3b, subunit 3, 130kD, putative	1329	6	0							splicing				YML049C	Protein involved in pre-mRNA splicing; component of the pre-spliceosome; associates with U2 snRNA; involved in ER to Golgi transport	1e-51					+																1	1	2		no	no	no	2
PFL1645w	conserved Plasmodium protein, unknown function	3896	5	0		+					transcription	+	SAGA		YBR081C	Subunit of the SAGA transcriptional regulatory complex, involved in proper assembly of the complex; also present as a C-terminally truncated form in the SLIK/SALSA transcriptional regulatory complex	1e-05					+			+															1	+	yes	yes	yes	8
PFL1635w	Ulp1 protease, putative	1026	6	0							proteasome/ubiquitin				YPL020C	Ubl (ubiquitin-like protein)-specific protease that cleaves Smt3p protein conjugates; specifically required for cell cycle progression; associates with nucleoporins and may interact with septin rings during telophase	6e-24		+			+								2									1	2		yes	yes	no	5
PFL1595w	conserved protein, unknown function	135	6	0						+	unknown									+													1	4							+	yes	yes	no	1
PFL1530w	asparagine-rich protein, putative	1824	6	0						+	unknown								+					+						2												no	no	no	4
PFL1485w	conserved Plasmodium protein, unknown function	584	6	0						+	unknown							+				+					1											2				yes	no	no	4
PFL1425w	T-complex protein 1, gamma subunit, putative	542	6	0			+				protein folding and modification							+	+			+					9	9	1	14	3							8				no	no	no	2
PFL1375w	conserved Plasmodium protein, unknown function	1401	6	0						+	unknown										+			+												1					+	yes	yes	no	2
PFL1370w	NIMA related kinase 1	1057	6	0							protein folding and modification				YAR018C	Nonessential protein kinase with unknown cellular role	3e-42					+		+															1			yes	yes	no	5
PFL1345c	histone S-adenosyl methyltransferase, putative	1092	6	0							chromatin remodeling	+			YPL086C	Subunit of Elongator complex, which is required for modification of wobble nucleosides in tRNA; exhibits histone acetyltransferase activity that is directed to histones H3 and H4; disruption confers resistance to K. lactis zymotoxin	1e-48					+			+															1	+	yes	no	no	1
PFL1340c	conserved Plasmodium protein, unknown function	771	6	0						+	unknown											+																2	1	5		no	no	no	17
PFL1335w	cyclin related protein, putative	1115	6	0			+				cell cycle/spindle/centrosome									+	+	+												5			1	2	2	13	+	no	no	no	26
PFL1180w	chromatin assembly protein (ASF1), putative	273	6	0							chromatin remodeling	+			YJL115W	Nucleosome assembly factor, involved in chromatin assembly and disassembly, anti-silencing protein that causes derepression of silent loci when overexpressed; plays a role in regulating Ty1 transposition	5e-30	+				+					1	5										1				no	no	no	2
PFL1175w	conserved Plasmodium protein, unknown function	595	6	0							nucleolus			+	YJL069C	Possible U3 snoRNP protein involved in maturation of pre-18S rRNA, based on computational analysis of large-scale protein-protein interaction data	2e-06				+			+												1					+	yes	yes	no	2
PFL1170w	polyadenylate-binding protein, putative	875	6	0							RNA-binding		DOZI-complex		YER165W	Poly(A) binding protein, part of the 3'-end RNA-processing complex, mediates interactions between the 5' cap structure and the 3' mRNA poly(A) tail, involved in control of poly(A) tail length, interacts with translation factor eIF-4G	7e-74	+	+	+	+	+				27	3	31	14	35	6	3	62	44		5	9	31	1	18		no	no	no	9
PFL1155w	GTP cyclohydrolase I	389	6	0							others				YGR267C	GTP-cyclohydrolase I, catalyzes the first step in the folic acid biosynthetic pathway	4e-30		+		+									1					3	1	9					yes	yes	no	4
PFL1110c	cAMP-dependent protein kinase regulatory subunit	441	6	0							protein folding and modification				YIL033C	Regulatory subunit of the cyclic AMP-dependent protein kinase (PKA), a component of a signaling pathway that controls a variety of cellular processes, including metabolism, cell cycle, stress response, stationary phase, and sporulation	1e-53	+	+			+				9	2	12	3		2							8				no	no	no	9
PFL1010c	conserved Plasmodium protein, unknown function	2329	6	0		+					transcription	+										+			+															3		yes	yes	no	14
PFL1005c	heterochromatin protein 1	266	5	0		+					chromatin remodeling	+								+	+	+												1	2	17	25	1	9	1		yes	no	no	7
PFL0975w	Cell cycle associated protein, putative	2705	7	0			+				cell cycle/spindle/centrosome											+			+															2		yes	yes	yes	6
PFL0930w	clathrin heavy chain, putative	1997	6	0					+		non-nuclear organelles							+	+			+				6	6	2			1							2		1		no	no	no	3
PFL0895c	conserved Plasmodium protein, unknown function	1061	5	0						+	unknown										+	+													2	2		1	14	11		no	no	no	8
PFL0885w	adaptor protein subunit, putative	621	6	0					+		non-nuclear organelles										+	+														2	1	1				no	no	no	4
PFL0635c	bromodomain protein, putative	1088	6	0	NuProC6	+					chromatin remodeling	+			YDL070W	Protein involved in transcription initiation at TATA-containing promoters; associates with the basal transcription factor TFIID; contains two bromodomains; corresponds to the C-terminal region of mammalian TAF1; redundant with Bdf1p	8e-13			+	+	+											1	1	3	16	6	1	9	8		yes	yes	no	11
PFL0625c	eukaryotic translation initiation factor 3 subunit 10, putative	1377	6	0				+			translation							+	+		+	+				3	1	12		2					1			15		4		yes	yes	no	7
PFL0575w	lysine-specific histone demethylase 1, putative	2961	6	0		+					chromatin remodeling	+										+																	3	1		yes	yes	yes	1
PFL0555c	conserved Plasmodium protein, unknown function	1831	7	0						+	unknown										+	+														2			2	1		yes	yes	no	3
PFL0465c	zinc finger transcription factor (krox1)	1461	5	0		+					transcription	+			YPR186C	Transcription factor IIIA (TFIIIA); essential DNA binding protein required for transcription of 5S rRNA by RNA polymerase III; not involved in transcription of other RNAP III genes; nine conserved zinc fingers; may also bind 5S rRNA	8e-12					+																	1	3	+	yes	yes	yes	10
PFL0450c	conserved Plasmodium protein, unknown function	167	6	0	NuProC22					+	unknown									+													2	2								yes	yes	no	2
PFL0445w	conserved Plasmodium protein, unknown function	1442	7	0						+	unknown								+										3	1												yes	no	no	17
PFL0350c	conserved Plasmodium protein, unknown function	2612	6	0						+	unknown									+		+			+									7						8		yes	yes	no	29
PFL0335c	eukaryotic translation initiation factor 5, putative	565	6	0				+			translation							+				+				3	3	1										4				yes	no	no	9
PFL0310c	eukaryotic translation initiation factor 3 subunit 8, putative	984	6	0				+			translation							+	+		+	+				1	3	4		2					1			8				yes	no	no	12
PFL0290w	conserved Plasmodium protein, unknown function	2284	6	0		+					other nuclear	+			YNL039W	Essential subunit of RNA polymerase III transcription factor (TFIIIB), which is involved in transcription of genes encoding tRNAs, 5S rRNA, U6 snRNA, and other small RNAs	8e-08		+			+							1										1	4		yes	yes	yes	1
PFL0280c	conserved Plasmodium protein, unknown function	333	6	0						+	unknown							+				+					4	7										2				no	no	no	2
PFL0210c	eukaryotic initiation factor 5a, putative	161	6	0				+			translation							+	+	+	+	+				11	1	1	3	3		1	1		1	1		4				no	no	no	1
PFL0190w	ubiquitin conjugating enzyme E2, putative	147	6	0							proteasome/ubiquitin				YBR082C	Ubiquitin-conjugating enzyme (E2), mediates degradation of abnormal or excess proteins, including calmodulin and histone H3; interacts with many SCF ubiquitin protein ligases; component of the cellular stress response	2e-64	+				+				3	1	2										1				no	no	no	1
PFL0185c	nucleosome assembly protein	347	6	0	NuProC21	+					chromatin remodeling	+			YKR048C	Protein that interacts with mitotic cyclin Clb2p; required for the regulation of microtubule dynamics during mitosis; controls bud morphogenesis; involved in the transport of H2A and H2B histones to the nucleus; phosphorylated by CK2	3e-29	+	+	+	+	+				12	13	14		5			4		15	9	9	3				no	no	no	3
PFL0150w	origin recognition complex subunit 1	1189	6	0		+					DNA replication/repair/metabolism	+			YML065W	Largest subunit of the origin recognition complex, which directs DNA replication by binding to replication origins and is also involved in transcriptional silencing; exhibits ATPase activity	1e-38					+			+															5		yes	yes	no	1
PFL0145c	high mobility group protein	97	9	1		+					chromatin remodeling	+			YBR089C-A	High-mobility group (HMG) protein that binds to and remodels nucleosomes; involved in recruiting FACT and other chromatin remodelling complexes to the chromosomes; functionally redundant with Nhp6Ap; homologous to mammalian HMGB1 and HMGB2	3e-17	+	+	+	+					1	1		1	11		15	15	8	6	2	8					yes	yes	yes	2
PFL0130c	conserved protein, unknown function	2158	6	0						+	unknown							+			+	+				1		1							1			1				yes	yes	yes	19
PFL0105w	conserved Plasmodium protein, unknown function	401	3	0							other nuclear				YMR114C	Protein of unknown function; may interact with ribosomes, based on co-purification experiments; green fluorescent protein (GFP)-fusion protein localizes to the nucleus and cytoplasm; YMR114C is not an essential gene	3e-09		+				+						1													yes	no	no	4
PFL0095c	conserved protein, unknown function	207	6	0						+	unknown								+					+						1											+	yes	no	no	5
PFI1685w	cAMP-dependent protein kinase catalytic subunit	342	6	0							protein folding and modification				YPL203W	cAMP-dependent protein kinase catalytic subunit; promotes vegetative growth in response to nutrients via the Ras-cAMP signaling pathway; partially redundant with Tpk1p and Tpk3p; localizes to P-bodies during stationary phase	7e-88	+	+							4					1											no	no	no	5
PFI1640c	conserved Plasmodium protein, unknown function	250	5	0						+	unknown								+					+						1												no	no	no	1
PFI1620c	conserved Plasmodium protein, unknown function	1512	6	0							cell cycle/spindle/centrosome				YNL126W	Component of the microtubule-nucleating Tub4p (gamma-tubulin) complex; interacts with Spc110p at the spindle pole body (SPB) inner plaque and with Spc72p at the SPB outer plaque	1e-05					+		+															2			yes	yes	no	3
PFI1600w	mRNA processing protein, putative	761	6	0							RNA processing/metabolism				YGL044C	Cleavage and polyadenylation factor I (CF I) component involved in cleavage and polyadenylation of mRNA 3' ends; interacts with the A-rich polyadenylation signal in complex with Rna14p and Hrp1p	1e-10					+		+															1			yes	yes	yes	3
PFI1435w	RNA binding protein, putative	289	6	0			+				RNA-binding							+	+	+	+	+					3	2	3	11	1	1	24	12		1	3	2				no	no	no	3
PFI1355w	conserved Plasmodium protein, unknown function	595	6	0	NuProC20					+	unknown								+	+	+	+							2	3			9	18			2	1				yes	no	no	4
PFI1260c	histone deacetylase	449	6	0		+					chromatin remodeling	+	RPD3		YNL330C	Histone deacetylase; regulates transcription and silencing; plays a role in regulating Ty1 transposition	1e-133		+		+	+								1						1				1		no	no	no	1
PFI1175c	RNA binding protein, putative	202	6	0			+				RNA-binding							+	+	+	+	+				2	1	3	2	6	1		9	2			2			1		yes	no	no	5
PFI1075w	conserved Plasmodium protein, unknown function	248	5	0						+	unknown								+	+	+									6			9	1	1	3	7					yes	yes	no	2
PFI0975c	conserved Plasmodium protein, unknown function	3381	6	0						+	unknown											+																1		21		yes	yes	no	10
PFI0970c	TLD domain containing protein	1078	6	0		+					other nuclear								+						+						1											yes	no	no	9
PFI0930c	nucleosome assembly protein	269	6	0		+					chromatin remodeling	+						+	+		+	+				15	11	12	4	8	1				14	13	1	12	3	4		no	no	no	4
PFI0915w	conserved Plasmodium protein, unknown function	737	6	0						+	unknown								+				+						1												+	no	no	no	4
PFI0895c	eukaryotic translation initiation factor 3 subunit 5, putative	320	6	0				+			translation							+				+					7	3										3	2			no	no	no	1
PFI0860c	ATP-dependent RNA helicase, putative	820	19	2							RNA-binding				YGL120C	RNA helicase in the DEAH-box family, functions in both RNA polymerase I and polymerase II transcript metabolism, involved in release of the lariat-intron from the spliceosome	0		+	+				+						1			1									no	yes	no	2
PFI0820c	RNA-binding protein musashi, putative	388	5	0			+				RNA-binding		DOZI-complex					+	+		+	+				4	2	5		5						3	5	3		1		no	no	no	7
PFI0755c	6-phosphofructokinase	1418	6	0			+				metabolism							+	+			+				23	29	32	1	7	7							2				no	no	no	11
PFI0705w	conserved Plasmodium protein, unknown function	249	6	0						+	unknown								+	+	+	+							3			1		1	3		1	4				no	no	no	8
PFI0645w	elongation factor 1-beta	276	6	0				+			translation							+	+		+	+				9	13	14	13	4	1				3			1				yes	no	no	1
PFI0610w	conserved Plasmodium protein, unknown function	288	6	0	NuProC19					+	unknown								+	+	+								1			1	22	17			4					yes	yes	no	7
PFI0495w	conserved Plasmodium protein, unknown function	3069	6	0						+	unknown											+			+															2		yes	yes	no	5
PFI0455w	exoribonuclease, putative	1311	10	1							RNA processing/metabolism				YOR048C	Nuclear 5' to 3' single-stranded RNA exonuclease, involved in RNA metabolism, including rRNA and snRNA processing as well as poly (A+) dependent and independent mRNA transcription termination	3e-92	+	+	+						4	2	3		5			17									yes	no	no	1
PFI0365w	translation initiation factor SUI1, putative	818	6	0				+			translation							+		+							1	1					4									no	no	no	2
PFI0300w	developmental protein, putative	195	6	0					+		non-nuclear organelles									+												1		2								no	no	no	2
PFI0290c	beta subunit of coatomer complex, putative	1010	6	0					+		non-nuclear organelles							+			+					1		1							1							no	no	no	1
PFI0285w	conserved Plasmodium protein, unknown function	1197	6	0						+	unknown									+	+												9	1		1						yes	no	yes	7
PFI0250c	conserved Plasmodium membrane protein, unknown function	2112	6	0		+					other nuclear				YMR047C	Subunit of the Nup82 subcomplex of the nuclear pore complex; localized to both sides of the pore; contains a repetitive GLFG motif that interacts with mRNA export factor Mex67p and with karyopherin Kap95p; homologous to Nup100p	8e-08		+	+	+	+								4	2		3	3	2	2		1	6	3		yes	yes	no	2
PFI0245c	conserved Plasmodium protein, unknown function	281	6	0						+	unknown									+				+									2									no	no	no	4
PFI0235w	replication factor A-related protein, putative	484	6	0		+					DNA replication/repair/metabolism	+						+	+	+	+	+				2	1	3			4		15	1	11		2	5				no	no	no	2
PFI0180w	alpha tubulin 1	453	12	1		+					cytoskeleton				YML085C	Alpha-tubulin; associates with beta-tubulin (Tub2p) to form tubulin dimer, which polymerizes to form microtubules	0	+				+				3	3	5										1				no	no	no	1
PFI0175w-a	conserved Plasmodium protein, unknown function	182	1	0						+	unknown											+	+															1				no	no	no	1
PFI0170w	conserved Plasmodium protein, unknown function	1384	6	0						+	unknown								+	+		+							1	6			3	4				1	4	4		yes	no	no	9
PFI0165c	DEAD/DEAH box helicase, putative	2536	7	0			+				RNA-binding							+		+	+	+				1	3	2					18		1	1	1	3		1		yes	no	no	7
PFF1440w	SET domain protein, putative	6753	7	0		+					chromatin remodeling	+	COMPASS		YHR119W	Histone methyltransferase, subunit of the COMPASS (Set1C) complex which methylates histone H3 on lysine 4; required in transcriptional silencing near telomeres and at the silent mating type loci; contains a SET domain	2e-33					+																	1	6		yes	yes	not assessed	17
PFF1425w	RNA binding protein, putative	780	6	0			+				RNA-binding							+	+					+			1			2												no	no	no	1
PFF1350c	acetyl-CoA synthetase	997	6	0							metabolism			+	YLR153C	Acetyl-coA synthetase isoform which, along with Acs1p, is the nuclear source of acetyl-coA for histone acetylation; mutants affect global transcription; required for growth on glucose; expressed under anaerobic conditions	4e-124	+		+		+				2	3	1					1							1		no	no	no	11
PFF1185w	SNF2 helicase, putative	2719	7	0		+					chromatin remodeling	+						+	+	+	+	+					1		2				21	6	8	34	15	14	33	39		yes	yes	yes	20
PFF1155w	hexokinase	493	6	0			+				metabolism							+	+	+		+				11	12	21		1			1					3	1			no	no	no	2
PFF1135w	transcription or splicing factor-like protein, putative	615	6	0		+					splicing				YLR116W	Component of the commitment complex, which defines the first step in the splicing pathway; essential protein that interacts with Mud2p and Prp40p, forming a bridge between the intron ends; also involved in nuclear retention of pre-mRNA	8e-39		+			+								3								1				no	no	no	1
PFF1110c	coronin binding protein, putative	786	6	0			+				cytoskeleton							+	+			+				4	2	4	1	3	1							2				yes	yes	no	8
PFF1095w	leucyl tRNA synthase	1447	6	0				+			translation							+	+								2	3	2													no	no	no	2
PFF1055c	conserved Plasmodium protein, unknown function	776	6	0						+	unknown							+				+				1	1											1				yes	yes	no	4
PFF1050w	nascent polypeptide associated complex alpha chain, putative	184	6	0				+			translation							+	+							4	11	1		3												yes	no	no	1
PFF1025c	SNO glutamine amidotransferase family protein	301	6	0			+				metabolism							+	+	+	+	+				4	9	1	2					1	4			1	1	1		no	no	no	1
PFF0865w	histone H3 variant, putative	136	12	1		+					chromatin remodeling	+								+	+											1					5					yes	no	no	4
PFF0860c	histone H2A	132	6	0		+					chromatin remodeling	+			YDR225W	Histone H2A, core histone protein required for chromatin assembly and chromosome function; one of two nearly identical subtypes (see also HTA2); DNA damage-dependent phosphorylation by Mec1p facilitates DNA repair; acetylated by Nat4p	2e-44	+	+	+	+	+				2	2	2	9	2	5	16	4	6	1	8	11	2	3	5		yes	no	no	3
PFF0835w	conserved Plasmodium protein, unknown function	446	6	0						+	unknown							+	+	+	+	+				1	9	11		13	1	6	35	51	4	5	1	7		8		yes	yes	no	8
PFF0785w	Ndc80 homologue, putative	591	6	0			+				cell cycle/spindle/centrosome								+			+							2		2							2		3		no	yes	no	8
PFF0745c	ribonuclease, putative	2733	7	0			+				RNA-binding											+																4	4	1		yes	yes	yes	17
PFF0675c	myosin E, putative	2153	6	0			+				cytoskeleton											+	+															3				yes	yes	no	13
PFF0670w	transcription factor with AP2 domain(s), putative	4109	7	0		+					transcription	+						+		+		+						1						4				2	3	39		yes	yes	yes	33
PFF0665c	syntaxin binding protein, putative	703	6	0					+		non-nuclear organelles							+				+				1	1											1				yes	yes	no	1
PFF0595c	leucine-rich repeat protein	1864	46	7						+	unknown											+			+															6	+	yes	yes	no	17
PFF0575c	conserved Plasmodium protein, unknown function	3248	47	9						+	unknown							+	+	+		+					1	1		3			2					1	3			yes	yes	yes	9
PFF0560c	SWI/SNF-related matrix-associated actin-dependent regulator of chromatin	830	6	0		+					chromatin remodeling	+										+																	1	1		no	yes	no	7
PFF0535c	trancription factor, putative	1280	6	0		+					transcription	+			YML010W	Protein involved in regulating Pol I and Pol II transcription and pre-mRNA processing; forms a complex with Spt4p; contains a C-terminal repeat domain that is a target for phosphorylation by Sgv1p	3e-20		+		+									1						6	1					yes	yes	no	8
PFF0510w	histone H3	136	12	1		+					chromatin remodeling	+			YNL031C	Histone H3, core histone protein required for chromatin assembly, part of heterochromatin-mediated telomeric and HM silencing; one of two identical histone H3 proteins (see HHT1); regulated by acetylation, methylation, and phosphorylation	7e-65		+	+	+	+							1			5			12	4	14	2				yes	no	no	2
PFF0505c	conserved Plasmodium protein, unknown function	960	6	0						+	unknown											+	+															1			+	yes	yes	yes	6
PFF0445w	conserved Plasmodium protein, unknown function	6077	9	0						+	unknown											+																	7	1		yes	yes	not assessed	11
PFF0375c	conserved Plasmodium protein, unknown function	861	6	0						+	unknown											+			+															3		no	no	no	3
PFF0345w	translation initiation factor IF-2, putative	977	6	0				+			translation							+	+	+		+						2		4			6	6				3				yes	yes	no	9
PFF0330w	coatomer alpha subunit, putative	1512	6	0					+		non-nuclear organelles							+				+				4		2										2				no	yes	no	6
PFF0325c	conserved Plasmodium protein, unknown function	2414	6	0						+	unknown							+	+			+					1		4	5								2	3	7		yes	no	no	9
PFF0295c	conserved Plasmodium protein, unknown function	1063	6	0						+	unknown											+			+															1	+	no	no	no	23
PFF0285c	DNA repair-like protein, putative	2236	6	0							DNA replication/repair/metabolism	+			YNL250W	Subunit of MRX complex, with Mre11p and Xrs2p, involved in processing double-strand DNA breaks in vegetative cells, initiation of meiotic DSBs, telomere maintenance, and nonhomologous end joining	3e-51					+		+															1		+	yes	yes	yes	2
PFF0250w	RNA binding protein, putative	755	6	0			+				RNA-binding							+	+		+	+				2	2	1		3	1					7	1	1	1	2		no	no	no	6
PFF0220w	conserved Plasmodium protein, unknown function	2874	6	0						+	unknown							+	+	+		+				16	12	2	4	22			4	22				1	3	4		yes	yes	no	42
PFF0200c	transcription factor with AP2 domain(s), putative,SPE2-interacting protein	1979	6	0		+					transcription	+								+		+			+									1						12		yes	yes	yes	11
PFF0145w	conserved Plasmodium protein, unknown function	592	6	0						+	unknown									+					+									2							+	yes	yes	no	2
PFF0125c	conserved Plasmodium protein, unknown function	1297	6	0							RNA processing/metabolism				YPR045C	Protein of unknown function; involvement in splicing based on pre-mRNA accumulation defect for many intron-containing genes; contains a SAC3 domain; physically interacts with Csn12p; YRP045C is not an essential gene	1e-20			+		+		+									1						1			no	no	no	2
PFE1485w	conserved Plasmodium protein, unknown function	1906	5	0						+	unknown											+																	1	2	+	yes	no	no	17
PFE1465w-a	conserved Plasmodium protein, unknown function	1524	9	1						+	unknown								+	+		+									2			15				7	6	32		no	no	no	23
PFE1400c	beta adaptin protein, putative	929	6	0					+		non-nuclear organelles										+	+														2		2		3		yes	no	no	1
PFE1375c	conserved Plasmodium protein, unknown function	448	6	0						+	unknown								+					+						2												no	no	no	1
PFE1370w	hsp70 interacting protein, putative	458	6	0			+				protein folding and modification							+	+							1	1	8		2												yes	yes	yes	1
PFE1355c	ubiquitin carboxyl-terminal hydrolase, putative	605	6	0							proteasome/ubiquitin				YFR010W	Ubiquitin-specific protease situated in the base subcomplex of the 26S proteasome, releases free ubiquitin from branched polyubiquitin chains; works in opposition to polyubiquitin elongation activity of Hul5p	5e-29	+				+				4	2	3										1				yes	no	no	3
PFE1345c	minchromosome maintenance (MCM) complex subunit, putative	962	6	0		+					DNA replication/repair/metabolism	+			YEL032W	Protein involved in DNA replication; component of the Mcm2-7 hexameric complex that binds chromatin as a part of the pre-replicative complex	2e-116	+			+	+				2	5	15							1			1	1			yes	yes	yes	5
PFE1305c-a	ADP-ribosylation factor GTPase-activating protein, putative	506	6	1			+				cell cycle/spindle/centrosome								+										5	9	6										+	no	no	no	9
PFE1245w	conserved Plasmodium protein, unknown function	704	6	0		+					transcription	+						+	+			+		+			2			1									1		+	no	no	no	2
PFE0995c	conserved protein, unknown function	668	6	0						+	unknown							+	+		+	+					1		1	7							1	1	3	1		yes	no	yes	4
PFE0990w	conserved Plasmodium protein, unknown function	192	6	0						+	unknown							+	+			+					4	3		7										2		yes	no	no	10
PFE0975c	40S ribosomal protein S24, putative	133	6	0				+			ribosome							+	+		+	+					2	6		3	1						3	6	3	4		yes	no	no	1
PFE0885w	eukaryotic translation initiation factor, putative	716	6	0				+			translation							+				+				2	6	12										7				no	no	no	1
PFE0870w	transcriptional regulator, putative	1141	6	0		+					chromatin remodeling	+	FACT		YGL207W	Subunit of the heterodimeric FACT complex (Spt16p-Pob3p), which associates with chromatin via interaction with Nhp6Ap and Nhp6Bp, and reorganizes nucleosomes to facilitate access to DNA by RNA and DNA polymerases	2e-70	+			+	+						1							19	3	11	5		5		yes	yes	yes	4
PFE0865c	splicing factor, putative	298	6	0		+					splicing							+			+	+				1	3	4							3			1				yes	no	no	6
PFE0850c	60S ribosomal protein L12, putative	165	6	0				+			ribosome							+	+	+	+	+				3	7	5	4	4			6	4	4	7	6	7	2	2		no	no	no	1
PFE0840c	transcription factor with AP2 domain(s), putative	2378	6	0		+					transcription	+							+			+		+						5									1			yes	no	no	9
PFE0810c	40S ribosomal protein S14, putative	151	6	0							ribosome				YCR031C	Ribosomal protein 59 of the small subunit, required for ribosome assembly and 20S pre-rRNA processing; mutations confer cryptopleurine resistance; nearly identical to Rps14Bp and similar to E. coli S11 and rat S14 ribosomal proteins	1e-54	+	+	+	+	+				4	7	8	3	5		8	2	8	1	3	5	6	2	6		yes	no	no	3
PFE0750c	RNA recognition motif, putative	848	6	0							RNA-binding				YDL209C	Member of the NineTeen Complex (NTC) that contains Prp19p and stabilizes U6 snRNA in catalytic forms of the spliceosome containing U2, U5, and U6 snRNAs; binds directly to U6 snRNA; similar to S. pombe Cwf2	6e-32					+			+															1		yes	yes	yes	3
PFE0745w	conserved Plasmodium protein, unknown function	438	6	0						+	unknown											+																	5	1		no	no	no	3
PFE0675c	deoxyribodipyrimidine photolyase (photoreactivating enzyme, DNA photolyase), putative	1113	6	0		+					DNA replication/repair/metabolism	+						+	+	+	+	+						1	1	6	3		6	7			4			5		yes	yes	no	3
PFE0610c	CDK-activating kinase assembly factor	260	5	0		+					protein folding and modification				YDR460W	Subunit of TFIIH and nucleotide excision repair factor 3 complexes, involved in transcription initiation, required for nucleotide excision repair; ring finger protein similar to mammalian CAK and TFIIH subunit	2e-06			+				+									1								+	no	no	no	2
PFE0570w	RNA pseudouridylate synthase, putative	10061	13	0			+				RNA-binding							+				+		+			1												3			yes	yes	not assessed	31
PFE0520c	topoisomerase I	839	6	0							DNA replication/repair/metabolism	+		+	YOL006C	Topoisomerase I, nuclear enzyme that relieves torsional strain in DNA by cleaving and re-sealing the phosphodiester backbone; relaxes both positively and negatively supercoiled DNA; functions in replication, transcription, and recombination	1e-103		+		+	+								1					1	4				7		yes	yes	yes	1
PFE0500c	conserved Plasmodium protein, unknown function	2535	6	0						+	unknown							+	+			+					3			1								1	5	3		no	no	no	21
PFE0450w	chromosome condensation protein, putative	1708	6	0							other nuclear	+			YLR086W	Subunit of the condensin complex; reorganizes chromosomes during cell division; forms a complex with Smc2p that has ATP-hydrolyzing and DNA-binding activity; required for tRNA gene clustering at the nucleolus; potential Cdc28p substrate	1e-64		+											2	5											yes	yes	yes	1
PFE0440w	conserved Plasmodium protein, unknown function	3134	7	0						+	unknown											+			+															9	+	yes	yes	yes	16
PFE0400w	SET domain protein, putative	1674	6	0		+					chromatin remodeling	+										+			+															1		yes	yes	yes	1
PFE0375w	cell differentiation protein rcd1, putative	652	6	0		+					transcription	+	CCR4-NOT		YNL288W	Evolutionarily conserved subunit of the CCR4-NOT complex involved in controlling mRNA initiation, elongation and degradation; binds Cdc39p	2e-92					+																2	2	1		no	no	no	5
PFE0350c	60S ribosomal protein L4, putative	411	6	0				+			ribosome							+	+			+				9	15	18	5	13	4							17	14	14		yes	yes	no	3
PFE0335w	conserved Plasmodium protein, unknown function	929	6	0						+	unknown							+	+			+					1	1			1									1	+	yes	yes	no	2
PFE0285c	small ubiquitin-related modifier, putative	100	5	0							proteasome/ubiquitin				YDR510W	Ubiquitin-like protein of the SUMO family, conjugated to lysine residues of target proteins; regulates chromatid cohesion, chromosome segregation, APC-mediated proteolysis, DNA replication and septin ring dynamics; phosphorylated at Ser2	3e-19	+	+	+						2	2	3	3	1				2								no	no	no	4
PFE0270c	DNA repair protein, putative	1350	6	0							DNA replication/repair/metabolism	+			YDR097C	Protein required for mismatch repair in mitosis and meiosis, forms a complex with Msh2p to repair both single-base & insertion-deletion mispairs; potentially phosphorylated by Cdc28p	2e-103	+				+						2										3				no	no	no	8
PFE0250w	conserved Plasmodium protein, unknown function	2754	6	0						+	unknown							+				+				1		2										1			+	yes	yes	no	9
PFE0235c	conserved Plasmodium protein, unknown function	5639	7	0						+	unknown											+																	3	4		yes	yes	not assessed	42
PFE0165w	actin-depolymerizing factor	122	6	0			+				cytoskeleton							+	+	+		+				1	5	7	2				1					2				no	no	no	2
PFE0160c	Ser/Arg-rich splicing factor, putative	308	13	1		+					splicing							+	+		+						1	1		5						7	4					yes	no	no	6
PFE0100w	conserved Plasmodium protein, unknown function	1272	6	0						+	unknown											+	+															1			+	yes	yes	no	2
PFE0090w	chromosome assembly factor 1	1076	6	0		+					chromatin remodeling	+			YBL008W	Subunit of the HIR complex, a nucleosome assembly complex involved in regulation of histone gene transcription; contributes to nucleosome formation, heterochromatic gene silencing, and formation of functional kinetochores	1e-10			+	+	+											7			1	2	1	4	4		yes	no	yes	5
PFD1050w	alpha tubulin 2	450	12	1			+				cytoskeleton							+		+		+				5	3	7						1				3				no	no	no	2
PFD0985w	transcription factor with AP2 domain(s), putative	3473	6	0		+					transcription	+										+																1	1			yes	yes	yes	14
PFD0970c	zinc finger protein, putative	3370	6	0		+					other nuclear	+										+		+															1			yes	yes	yes	6
PFD0885c	conserved Plasmodium protein, unknown function	992	6	0						+	unknown											+		+															2		+	yes	yes	yes	2
PFD0795w	histone acetyltransferase, putative	1259	6	0							chromatin remodeling	+			YPL001W	Catalytic subunit of the Hat1p-Hat2p histone acetyltransferase complex that uses the cofactor acetyl coenzyme A, to acetylate free nuclear and cytoplasmic histone H4; involved in telomeric silencing and DNA double-strand break repair	2e-09			+	+													1	1							yes	yes	yes	8
PFD0770c	60S ribosomal protein L15, putative	205	6	0							ribosome				YMR121C	Protein component of the large (60S) ribosomal subunit, nearly identical to Rpl15Ap and has similarity to rat L15 ribosomal protein; binds to 5.8 S rRNA	5e-68	+	+		+	+				2	3	4		5					3	3		3	2	1		yes	no	no	1
PFD0540c	conserved Plasmodium protein, unknown function	977	6	0						+	unknown								+	+	+	+								2			2			1		1				no	no	no	4
PFD0535w	conserved Plasmodium protein, unknown function	1298	6	0						+	unknown								+	+		+							1	2				6				1	1	17		yes	no	no	6
PFD0485w	conserved Plasmodium protein, unknown function	575	6	0		+					other nuclear	+						+				+				1	2	1										1	1		+	yes	no	no	2
PFD0470c	replication protein A large subunit	1145	6	0							DNA replication/repair/metabolism	+			YAR007C	Subunit of heterotrimeric Replication Protein A (RPA), which is a highly conserved single-stranded DNA binding protein involved in DNA replication, repair, and recombination	2e-46			+	+	+											14		2					1		no	no	no	10
PFD0420c	flap endonuclease 1	672	6	0							DNA replication/repair/metabolism	+			YKL113C	5' to 3' exonuclease, 5' flap endonuclease, required for Okazaki fragment processing and maturation as well as for long-patch base-excision repair; member of the S. pombe RAD2/FEN1 family	1e-89	+		+		+					1	4					1							1		yes	yes	no	10
PFD0385w	conserved Plasmodium protein, unknown function	1960	6	0						+	unknown							+				+						1										2		12		yes	no	yes	44
PFD0265w	pre-mRNA splicing factor, putative	3136	6	0							splicing				YHR165C	Component of the U4/U6-U5 snRNP complex, involved in the second catalytic step of splicing; mutations of human Prp8 cause retinitis pigmentosa	0					+	+															1				yes	yes	yes	3
PFC1065w	conserved Plasmodium protein, unknown function	949	6	0						+	unknown		DOZI-complex						+	+				+						4			4									no	no	no	3
PFC1050w	survival of motor neuron (SMN)-like protein	315	6	0		+					splicing							+		+	+						1					1					1					yes	yes	no	1
PFC1025w	conserved Plasmodium protein, unknown function	54	5	0						+	unknown							+	+								1		1	6												yes	no	no	1
PFC1020c	40S ribosomal protein S3A, putative	262	6	0							ribosome				YLR441C	Ribosomal protein 10 (rp10) of the small (40S) subunit; nearly identical to Rps1Bp and has similarity to rat S3a ribosomal protein	2e-70	+	+	+	+	+				4	1	8	1	15	2	3		8	5	13	5	1	11	7		yes	no	yes	3
PFC0975c	peptidyl-prolyl cis-trans isomerase	171	7	0							protein folding and modification				YDR155C	Cytoplasmic peptidyl-prolyl cis-trans isomerase (cyclophilin), catalyzes the cis-trans isomerization of peptide bonds N-terminal to proline residues; binds the drug cyclosporin A	2e-58	+	+	+						11	1	11		1				1								no	no	no	1
PFC0950c	peptidase, putative	1074	7	0			+				protein folding and modification											+			+															1		no	no	yes	1
PFC0805w	DNA-directed RNA polymerase II, putative	2457	13	2		+					transcription	+	RPII		YDL140C	RNA polymerase II largest subunit B220, part of central core; phosphorylation of C-terminal heptapeptide repeat domain regulates association with transcription and splicing factors; similar to bacterial beta-prime	1e-163	+			+	+				4		1							8	31	7	4	4			yes	yes	yes	34
PFC0775w	40S ribosomal protein S11, putative	161	6	0				+			ribosome							+	+			+						5	1		2							1	3			no	no	no	1
PFC0770c	kinesin-like protein, putative	1619	6	0			+				cytoskeleton											+			+															1	+	yes	no	yes	3
PFC0760c	conserved Plasmodium protein, unknown function	3394	7	0						+	unknown								+			+								1								2	3	9		no	no	no	10
PFC0735w	40S ribosomal protein S15A, putative	130	6	0							ribosome				YJL190C	Protein component of the small (40S) ribosomal subunit; nearly identical to Rps22Bp and has similarity to E. coli S8 and rat S15a ribosomal proteins	9e-52	+	+	+	+	+					3	4		4				2	3	5		2	2	2		no	no	no	1
PFC0720w	conserved Plasmodium protein, unknown function	461	6	0						+	unknown								+			+							1									5	2	7		no	no	no	2
PFC0690c	conserved Plasmodium protein, unknown function	365	5	0	NuProC18	+					transcription	+							+	+										2			4	2								no	no	no	2
PFC0475c	phosphatidylinositol 3- and 4-kinase, putative	953	6	0			+				metabolism											+	+															1				yes	yes	no	10
PFC0465c	pre-mRNA splicing factor, putative	600	6	0		+					splicing							+				+					1	3										1			+	yes	no	yes	6
PFC0455w	conserved Plasmodium protein, unknown function	786	6	0						+	unknown											+																	2	2	+	no	no	no	12
PFC0430w	phosphoglycerate mutase, putative	1165	6	0			+				metabolism		DOZI-complex					+	+			+				1	1			1									2			yes	yes	no	6
PFC0395w	asparagine synthetase, putative	610	6	0			+				others							+				+				4	2	7										1				no	no	no	3
PFC0380w	dual specificity phosphatase	575	6	0		+					other nuclear				YIR026C	Protein phosphatase involved in vegetative growth at low temperatures, sporulation, and glycogen accumulation; mutants are defective in 60S ribosome assembly; member of the dual-specificity family of protein phosphatases	4e-20	+	+								1				2											no	no	no	3
PFC0370w	conserved Plasmodium protein, unknown function	492	6	0						+	unknown											+			+															3	+	no	no	no	4
PFC0345w	conserved Plasmodium protein, unknown function	1711	6	0		+					other nuclear	+										+																1		3		no	yes	no	9
PFC0325c	conserved Plasmodium protein, unknown function	1826	7	0						+	unknown								+	+	+	+								3				2		1			6	11		yes	yes	yes	20
PFC0315c	conserved Plasmodium protein, unknown function	389	6	0						+	unknown									+		+											1	1						2		yes	yes	no	2
PFC0300c	60S ribosomal protein L7, putative	257	6	0				+			ribosome							+	+		+	+				9	6	7		7					13	19	2	1	4	8		yes	no	no	1
PFC0295c	40S ribosomal protein S12, putative	141	6	0				+			ribosome							+	+		+					3	6	5	1	7	4				7	1	15					no	no	no	1
PFC0290w	40S ribosomal protein S23, putative	145	6	0				+			ribosome							+	+			+					2	2		2								2	2	2		yes	no	no	2
PFC0285c	T-complex protein beta subunit, putative	532	6	0			+				protein folding and modification							+	+		+	+				1	1	8		17					1			4	1			no	no	no	3
PFC0265c	conserved Plasmodium protein, unknown function	628	6	0						+	unknown											+			+															8		no	yes	no	3
PFC0250c	AP endonuclease (DNA-[apurinic or apyrimidinic site] lyase), putative	617	6	0		+					DNA replication/repair/metabolism	+						+	+	+		+						1	1		1		2	7				1				no	no	no	5
PFC0245c	conserved Plasmodium protein, unknown function	3933	7	0						+	unknown							+	+			+				3				2								5	5	8		yes	yes	no	37
PFC0235w	conserved Plasmodium protein, unknown function	1139	6	0						+	unknown							+				+				2	2											2				no	no	no	5
PFC0185w	membrane skeletal protein IMC1-related	525	6	0			+				cytoskeleton											+			+															5		no	no	no	6
PFC0165w	spindle pole body protein, putative	2226	6	0			+				cell cycle/spindle/centrosome										+	+		+												2			3		+	yes	yes	yes	12
PFC0150w	HAD superfamily protein, putative	1171	6	0				+			ribosome											+																3		2		yes	yes	yes	18
PFC0135c	exportin 1, putative	1254	7	0							other nuclear				YGR218W	Major karyopherin, involved in export of proteins, RNAs, and ribosomal subunits from the nucleus; exportin	2e-82	+				+				3	2	2										3				no	no	no	3
PFB0895c	replication factor C subunit 1, putative	904	6	0							DNA replication/repair/metabolism	+			YOR217W	Subunit of heteropentameric Replication factor C (RF-C), which is a DNA binding protein and ATPase that acts as a clamp loader of the proliferating cell nuclear antigen (PCNA) processivity factor for DNA polymerases delta and epsilon	4e-67	+	+			+					1		1	5								8		9		yes	yes	yes	16
PFB0830w	40S ribosomal protein S26e, putative	107	6	0				+			ribosome							+	+		+	+						1		1							3			1		yes	no	yes	1
PFB0635w	T-complex protein 1, putative	542	6	0			+				protein folding and modification							+	+								3	4	1	7												no	no	no	1
PFB0540w	conserved Plasmodium protein, unknown function	1844	1	0		+					other nuclear									+		+											1	1				1	9	8		yes	yes	yes	8
PFB0525w	asparagine-tRNA ligase, putative	610	13	1				+			translation							+	+							5	9	17	4	14	5											yes	no	no	1
PFB0490c	conserved Plasmodium protein, unknown function	284	5	0						+	unknown							+	+		+	+						3		5	1						2			2		yes	no	no	7
PFB0445c	DEAD box helicase	457	6	0							RNA-binding				YDL084W	Component of the TREX complex required for nuclear mRNA export; member of the DEAD-box RNA helicase superfamily and is involved in early and late steps of spliceosome assembly; homolog of the human splicing factor hUAP56	2e-147	+	+			+				8	1	12		4								1				no	no	no	2
PFB0365w	conserved Plasmodium protein, unknown function	1789	7	0						+	unknown											+	+															1				yes	yes	yes	15
PFB0161c	conserved Plasmodium protein, unknown function	91	6	0						+	unknown								+				+						1												+	no	no	no	2
PFB0145c	conserved Plasmodium protein, unknown function	1979	46	7						+	unknown											+			+															2	+	yes	no	no	5
PFB0115w	conserved Plasmodium protein, unknown function	1192	1	0						+	unknown							+	+	+	+	+					1			8			3		1	7	8	1	28	15		yes	yes	yes	1
PFA0570w	conserved Plasmodium protein, unknown function	657	6	0						+	unknown								+					+						1												yes	yes	no	6
PFA0520c	chromatin assembly factor 1 protein WD40 domain, putative	446	18	2		+					chromatin remodeling	+						+				+				5	2	5										2				no	no	no	3
PFA0510w	bromodomain protein, putative	2285	6	0		+					chromatin remodeling	+			YLR399C	Protein involved in transcription initiation at TATA-containing promoters; associates with the basal transcription factor TFIID; contains two bromodomains; corresponds to the C-terminal region of mammalian TAF1; redundant with Bdf2p	5e-06			+		+												1				1	6	2	+	yes	yes	yes	3
PFA0505c	DNA-directed RNA polymerase 2, putative	249	6	0		+					transcription	+	RPII		YGL070C	RNA polymerase II subunit B12.6; contacts DNA; mutations affect transcription start site selection and fidelity of transcription	1e-10				+														1	1						no	no	no	1
PFA0300c	vacuolar ATP synthase subunit c, putative	383	6	0					+		non-nuclear organelles											+	+															1				no	no	no	2
PFA0285c	conserved Plasmodium protein, unknown function	832	6	0						+	unknown											+	+															1				yes	no	yes	15
PFA0280w	asparagine-rich antigen Pfa35-2	3063	47	9						+	unknown							+	+									1		2											+	yes	yes	no	15
PFA0255c	conserved Plasmodium protein, unknown function	568	6	0						+	unknown							+	+	+		+				2	1			4			3					1				no	no	no	1
PFA0220w	ubiquitin carboxyl-terminal hydrolase, putative	3499	8	0			+				proteasome/ubiquitin		Proteasome									+		+															2			yes	yes	no	16
PF14_0724	bromodomain protein, putative	729	6	0		+					chromatin remodeling	+									+	+															1	1	3			yes	no	no	1
PF14_0717	trailer hitch, putative	328	6	0			+				RNA processing/metabolism		DOZI-complex					+		+		+					2	1					4	1				3				no	no	no	10
PF14_0713	conserved Plasmodium protein, unknown function	701	6	0						+	unknown								+					+						1												yes	no	no	1
PF14_0706	conserved Plasmodium protein, unknown function	1253	1	0							cytoskeleton				YBL007C	Cytoskeletal protein binding protein required for assembly of the cortical actin cytoskeleton; interacts with proteins regulating actin dynamics and proteins required for endocytosis; found in the nucleus and cell cortex; has 3 SH3 domains	9e-08	+	+			+				1	1			2								5	4	2		yes	yes	no	14
PF14_0700	DnaJ protein, putative	454	6	0							protein folding and modification				YLR090W	Putative chaperone, homolog of E. coli DnaJ, closely related to Ydj1p; the authentic, non-tagged protein is detected in highly purified mitochondria in high-throughput studies	6e-07	+	+	+	+	+				2	5	8		7			5	12	16	25	3	12	3	13		yes	no	yes	14
PF14_0690	histone deacetylase, putative	2251	12	1		+					chromatin remodeling	+						+				+	+			1												1				yes	yes	not assessed	6
PF14_0681	diacylglycerol kinase, putative	499	6	0			+				metabolism										+	+	+												1			3				no	no	no	5
PF14_0657	conserved Plasmodium protein, unknown function	813	6	0		+					other nuclear	+						+	+	+		+				2				2			21							1		no	yes	yes	2
PF14_0649	conserved Plasmodium protein, unknown function	2558	6	0		+					transcription	+						+	+		+	+				1			8	55	1					4	2	12	19	23		yes	yes	yes	37
PF14_0644	conserved Plasmodium protein, unknown function	2104	1	0						+	unknown							+				+	+			1												6				yes	yes	yes	29
PF14_0637	rhoptry protein, putative	1416	6	0					+		non-nuclear organelles								+					+						4												no	no	no	7
PF14_0636	conserved Plasmodium protein, unknown function	902	5	0						+	unknown							+	+		+					2			1	1					1							yes	no	no	15
PF14_0633	transcription factor with AP2 domain(s), putative	813	6	0		+					transcription	+							+	+		+								1			3	2				2	9	1		yes	no	no	1
PF14_0632	26S proteasome regulatory subunit, putative	1172	6	0							proteasome/ubiquitin		Proteasome		YIL075C	Subunit of the 26S proteasome, substrate of the N-acetyltransferase Nat1p	1e-114	+				+				3	5	7										4				yes	no	no	5
PF14_0627	40S ribosomal protein S3, putative	221	5	0							ribosome				YNL178W	Protein component of the small (40S) ribosomal subunit, has apurinic/apyrimidinic (AP) endonuclease activity; essential for viability; has similarity to E. coli S3 and rat S3 ribosomal proteins	2e-76	+	+			+				7	12	12	4	8								15	11	1		no	no	yes	2
PF14_0608	YL1 nuclear protein, putative	705	6	0		+					chromatin remodeling	+										+																	4	3		yes	yes	yes	1
PF14_0587	spliceosome associated protein, putative	677	6	0							splicing				YMR240C	Protein required for assembly of U2 snRNP into the spliceosome, forms a complex with Hsh49p and Hsh155p	3e-39	+	+			+				1				1								3	2	1		yes	yes	no	4
PF14_0586	conserved Plasmodium protein, unknown function	322	6	0						+	unknown							+				+						2										1				yes	no	no	4
PF14_0585	40S ribosomal protein S28e, putative	67	6	0				+			ribosome							+	+	+							1	2	6	7	2	5	5	3								no	no	no	2
PF14_0579	60S ribosomal protein L27, putative	146	6	0							ribosome				YHR010W	Protein component of the large (60S) ribosomal subunit, nearly identical to Rpl27Bp and has similarity to rat L27 ribosomal protein	3e-24	+	+		+	+					2	1	1	2	1				3	5	4	2	2	2		yes	no	no	1
PF14_0577	conserved Plasmodium protein, unknown function	1632	1	0						+	unknown								+			+		+						3									1			yes	yes	yes	14
PF14_0569	conserved Plasmodium protein, unknown function	801	6	0						+	unknown							+				+					1	1										1				no	no	no	5
PF14_0563	DEAD box helicase, putative	741	6	0							RNA-binding				YOR046C	Cytoplasmic ATP-dependent RNA helicase of the DEAD-box family involved in mRNA export from the nucleus; involved in translation termination	4e-84	+	+	+						1	5	4	3	3	2		2									no	no	no	6
PF14_0558	conserved Plasmodium protein, unknown function	1469	6	0						+	unknown											+																	1	2	+	yes	no	no	8
PF14_0538	conserved Plasmodium protein, unknown function	2391	6	0						+	unknown										+	+														3		2	1	9		yes	yes	no	10
PF14_0533	transcription factor with AP2 domain(s), putative	1374	6	0		+					transcription	+										+																	1	3		yes	yes	no	5
PF14_0531	conserved Plasmodium protein, unknown function	1077	7	0						+	unknown											+		+															3		+	yes	no	no	9
PF14_0529	gamma-adaptin, putative	1081	6	0					+		non-nuclear organelles							+	+						+			1			1											no	no	no	2
PF14_0527	conserved Plasmodium protein, unknown function	610	6	0						+	unknown											+																4		5		yes	no	no	19
PF14_0520	6-phosphogluconate dehydrogenase, decarboxylating, putative	468	6	0			+				metabolism							+	+							2	2	9		3	2											no	no	no	1
PF14_0510	cochaperone p23	275	6	0			+				protein folding and modification							+			+	+				6	8	7							1			3				no	no	no	2
PF14_0490	conserved Plasmodium protein, unknown function	147	6	0						+	unknown								+					+						1											+	no	no	no	1
PF14_0487	conserved Plasmodium protein, unknown function	1504	6	0						+	unknown								+			+								1									7	2		yes	yes	yes	5
PF14_0486	elongation factor 2	832	6	0				+			translation							+	+	+		+				23	46	45	5	2	5		1					13				no	no	no	2
PF14_0479	conserved Plasmodium protein, unknown function	1844	7	0		+					other nuclear	+						+				+	+			1												1				yes	yes	no	1
PF14_0477	signal recognition particle SRP54	500	6	0					+		non-nuclear organelles											+	+															1				no	no	no	1
PF14_0471	transcription factor with AP2 domain(s), putative	715	6	0		+					transcription	+							+			+								6								1	4	8		yes	yes	yes	5
PF14_0468	conserved Plasmodium protein, unknown function	1029	6	0						+	unknown											+			+															1	+	no	no	no	11
PF14_0463	chloroquine resistance marker protein	3704	3	0			+				others											+		+															1			yes	yes	yes	6
PF14_0461	conserved Plasmodium protein, unknown function	1641	6	0						+	unknown											+	+															2			+	yes	yes	yes	7
PF14_0450	conserved Plasmodium protein, unknown function	529	6	0						+	unknown							+			+							1							1		1					yes	yes	no	1
PF14_0448	40S ribosomal protein S2, putative	272	6	0							ribosome				YGL123W	Protein component of the small (40S) subunit, essential for control of translational accuracy; phosphorylation by C-terminal domain kinase I (CTDK-I) enhances translational accuracy; methylated on one or more arginine residues by Hmt1p	2e-75	+	+		+	+				7	9	13		4					2			6	8	7		yes	yes	no	2
PF14_0444	conserved Plasmodium protein, unknown function	357	6	0						+	unknown											+			+															1		no	no	no	1
PF14_0443	centrin-2	168	6	0			+				cell cycle/spindle/centrosome									+	+											1	3		1		2					no	no	no	2
PF14_0442	conserved Plasmodium protein, unknown function	3001	7	0						+	unknown								+	+	+	+							1	13	1		2	7		4			2	4		yes	yes	yes	10
PF14_0437	DEAD/DEAH box ATP-dependent RNA helicase, putative	527	12	1							RNA-binding				YNL112W	Essential ATP-dependent RNA helicase of the DEAD-box protein family, involved in nonsense-mediated mRNA decay and rRNA processing	7e-146	+	+	+	+	+				2	1	4		2			16	3		1				4		no	no	no	3
PF14_0429	RNA helicase, putative	796	7	0			+				RNA-binding							+			+					1									1	1						yes	yes	yes	2
PF14_0409	conserved Plasmodium protein, unknown function	574	6	0						+	unknown										+	+														1	7	2		4		yes	yes	yes	7
PF14_0393	structure specific recognition protein, putative	506	6	0	NuProc7	+					transcription	+	FACT		YML069W	Subunit of the heterodimeric FACT complex (Spt16p-Pob3p), which associates with chromatin via interaction with Nhp6Ap and Nhp6Bp, and reorganizes nucleosomes to facilitate access to DNA by RNA and DNA polymerases	4e-65	+			+	+					1	2							19	26	13	3		7		no	no	no	2
PF14_0391	60S ribosomal protein L1, putative	217	6	0				+			ribosome							+	+		+	+					4	1	2	6	1				12	6	9	1	1	3		no	yes	yes	1
PF14_0390	conserved Plasmodium protein, unknown function	227	6	0						+	unknown							+	+		+					1	1	1		2					7	3	1					yes	yes	no	4
PF14_0380	conserved Plasmodium protein, unknown function	1014	6	0						+	unknown											+																	2	3		no	no	yes	21
PF14_0379	conserved Plasmodium protein, unknown function	2204	6	0						+	unknown											+			+															5		yes	no	no	21
PF14_0377	vesicle-associated membrane protein, putative	241	6	0					+		non-nuclear organelles							+	+	+		+				1		3		2		2	7	1				7		3		no	no	no	4
PF14_0363	metacaspase-like protein	2020	6	0			+				protein folding and modification											+																2	3			yes	no	no	18
PF14_0360	eukaryotic translation initiation factor eIF2A, putative	661	7	0				+			translation							+		+		+				2	2	4					5	11				2				yes	yes	no	2
PF14_0352	ribonucleoside-diphosphate reductase, large subunit	847	6	0		+					DNA replication/repair/metabolism	+						+				+				2	2	16										2				no	no	no	8
PF14_0350	N-acetyltransferase, putative	544	5	0		+					chromatin remodeling	+						+		+		+				1	3						1						1	1		yes	yes	no	2
PF14_0337	conserved Plasmodium protein, unknown function	1788	6	0						+	unknown											+																1		3		no	no	no	28
PF14_0336	conserved Plasmodium protein, unknown function	254	6	0						+	unknown							+	+							2				2												yes	no	no	12
PF14_0323	calmodulin	149	6	0			+				others							+		+	+					7	4	4				1	2	7	2		2					no	no	no	2
PF14_0316	DNA topoisomerase II, putative	1472	6	0							DNA replication/repair/metabolism	+			YNL088W	Essential type II topoisomerase, relieves torsional strain in DNA by cleaving and re-sealing the phosphodiester backbone of both positively and negatively supercoiled DNA; cleaves complementary strands; localizes to axial cores in meiosis	0		+	+	+	+								1			5	3	12	33	2			2		yes	yes	no	8
PF14_0315	conserved Plasmodium membrane protein, unknown function	5757	8	0						+	unknown								+			+								11	2							1	3	7		yes	yes	not assessed	14
PF14_0287	conserved Plasmodium protein, unknown function	265	6	0						+	unknown											+	+															1				no	no	no	1
PF14_0261	proliferation-associated protein 2g4, putative	377	5	0							cell cycle/spindle/centrosome				YDR101C	Shuttling pre-60S factor; involved in the biogenesis of ribosomal large subunit biogenesis; interacts directly with Alb1; responsible for Tif6 recycling defects in absence of Rei1; associated with the ribosomal export complex	8e-13	+	+			+				6	9	9	9	19	7							1				yes	no	no	1
PF14_0252	conserved Plasmodium protein, unknown function	1477	6	0						+	unknown								+			+								2								1		3		no	no	no	11
PF14_0246	phosphoenolpyruvate carboxylase, putative	1148	6	0			+				metabolism							+	+								2				2											yes	no	no	2
PF14_0241	basic transcription factor 3b, putative	171	6	0		+					transcription	+						+	+		+						4		1	4							3					yes	no	yes	4
PF14_0240	60S ribosomal protein L21e, putative	161	6	0				+			ribosome							+	+		+	+				1	2	3	1	3						1		4	3	2		yes	no	no	1
PF14_0231	60S ribosomal protein L7-3, putative	283	6	0				+			ribosome							+	+		+	+					5	4		7	1				14	1	15	9	3	4		yes	no	no	2
PF14_0228	conserved Plasmodium protein, unknown function	1558	6	0						+	unknown							+	+	+	+	+				1	17	17		11			2		2	4		19	17	18		yes	yes	no	5
PF14_0224	serine/threonine protein phosphatase	959	7	0			+				protein folding and modification							+				+	+			1												1				no	no	no	7
PF14_0223	cyclophilin, putative	446	6	0			+				protein folding and modification									+	+												1				1					no	no	no	1
PF14_0218	actin-related protein homolog, arp4 homolog	522	6	0							cytoskeleton				YJL081C	Nuclear actin-related protein involved in chromatin remodeling, component of chromatin-remodeling enzyme complexes	4e-36					+			+															1		no	no	no	1
PF14_0205	40S ribosomal protein S25, putative	105	5	0				+			ribosome							+	+	+	+	+				2	2	4	1	6	1	3	6	5	2	2	4	3	3	5		yes	no	yes	1
PF14_0191	conserved Plasmodium protein, unknown function	509	5	0						+	unknown							+	+		+	+				1	4	5		2					1			6				yes	yes	no	1
PF14_0190	conserved Plasmodium protein, unknown function	459	6	0						+	unknown											+			+															1		no	no	no	2
PF14_0184	conserved Plasmodium protein, unknown function	1166	6	0						+	unknown								+	+		+								1				2					2	8		yes	yes	yes	15
PF14_0180	conserved Plasmodium protein, unknown function	166	4	0						+	unknown							+				+				1	1	1										1				no	no	no	1
PF14_0177	minchromosome maintenance (MCM) complex subunit	971	5	0		+					DNA replication/repair/metabolism	+			YBL023C	Protein involved in DNA replication; component of the Mcm2-7 hexameric complex that binds chromatin as a part of the pre-replicative complex	4e-152	+				+						7										3		2		no	no	no	4
PF14_0176	conserved Plasmodium protein, unknown function	231	5	0	NuProC14					+	unknown									+	+	+											8	6		2				1		no	no	yes	4
PF14_0174	pseudouridine synthase, putative	466	13	1							RNA-binding			+	YLR175W	Pseudouridine synthase catalytic subunit of box H/ACA small nucleolar ribonucleoprotein particles (snoRNPs), acts on both large and small rRNAs and on snRNA U2; mutations in human ortholog dyskerin cause the disorder dyskeratosis congenita	6e-151	+			+						1	1							1	4	2					yes	yes	no	2
PF14_0170	NOT family protein, putative	4466	6	0		+					transcription	+	CCR4-NOT					+	+									1	2	3												yes	yes	no	17
PF14_0152	conserved Plasmodium protein, unknown function	1474	6	0						+	unknown							+	+			+					3	1		6								3		3		yes	yes	no	10
PF14_0148	uracil-DNA glycosylase, putative	322	6	0							DNA replication/repair/metabolism	+			YML021C	Uracil-DNA glycosylase, required for repair of uracil in DNA formed by spontaneous cytosine deamination, not required for strand-specific mismatch repair, cell-cycle regulated, expressed in late G1, localizes to mitochondria and nucleus	2e-39	+		+					+			1						1								no	yes	yes	3
PF14_0141	60S ribosomal protein L10, putative	219	6	0				+			ribosome							+	+	+	+	+				5	7	8	2	2	1		1		1	1		3	4			no	no	no	3
PF14_0104	eukaryotic translation initiation factor 2 gamma subunit, putative	465	6	0				+			translation							+	+		+	+				5	7	8	1						3			6				no	no	no	2
PF14_0096	RNA binding protein Bruno, putative	514	6	0			+				RNA-binding		DOZI-complex					+	+	+		+						2	2	1			17					4				no	no	no	4
PF14_0083	40S ribosomal protein S8e, putative	218	6	0				+			ribosome							+	+	+	+	+				6	9	7	3	7		1		8	4	12	5	1	6	9		yes	yes	yes	1
PF14_0082	conserved Plasmodium protein, unknown function	195	4	0						+	unknown									+	+				+									6			3				+	yes	yes	no	1
PF14_0081	DNA-repair helicase, putative	1160	6	0		+					DNA replication/repair/metabolism	+								+				+									1									yes	no	no	2
PF14_0079	transcription factor with AP2 domain(s), putative	1702	6	0		+					transcription	+										+		+															1		+	yes	yes	no	3
PF14_0059	conserved Plasmodium protein, unknown function	2820	8	0		+					transcription	+			YGR116W	Transcription elongation factor required for the maintenance of chromatin structure during transcription in order to inhibit transcription from promoters within the coding region	4e-11				+	+													1	8		2				yes	yes	yes	9
PF14_0029	conserved Plasmodium protein, unknown function	1511	6	0						+	unknown											+			+															2		yes	yes	yes	1
PF14_0025	proteosome subunit, putative	666	6	0							proteasome/ubiquitin		Proteasome		YDL097C	Essential, non-ATPase regulatory subunit of the 26S proteasome lid required for the assembly and activity of the 26S proteasome; the human homolog (S9 protein) partially rescues Rpn6p depletion	5e-29	+				+				3	1	1										4				no	no	no	1
PF13_0341	DNA-directed RNA polymerase 2, putative	205	6	0		+					transcription	+	RPII	+	YBR154C	RNA polymerase subunit ABC27, common to RNA polymerases I, II, and III; contacts DNA and affects transactivation	1e-37				+															3	1					no	no	no	1
PF13_0339	conserved Plasmodium protein, unknown function	1813	7	0						+	unknown										+	+															1		1	4		yes	no	no	2
PF13_0330	ATP-dependent DNA helicase, putative	483	6	0		+					chromatin remodeling	+			YPL235W	Essential protein involved in transcription regulation; component of chromatin remodeling complexes; required for assembly and function of the INO80 complex; also referred to as reptin; member of the RUVB-like protein family	2e-167				+	+														1		2	3	2		no	no	yes	1
PF13_0328	proliferating cell nuclear antigen	274	6	0		+					DNA replication/repair/metabolism	+			YBR088C	Proliferating cell nuclear antigen (PCNA), functions as the sliding clamp for DNA polymerase delta; may function as a docking site for other proteins required for mitotic and meiotic chromosomal DNA replication and for DNA repair	3e-38	+		+	+					1	6	8					2	2	1							no	no	no	1
PF13_0318	RNA binding protein, putative	180	6	0							RNA-binding				YHR015W	Putative RNA-binding protein, interacts with Mex67p, which is a component of the nuclear pore involved in nuclear mRNA export	4e-08			+													2	1								no	no	no	1
PF13_0316	40S ribosomal protein S13, putative	151	6	0							ribosome				YDR064W	Protein component of the small (40S) ribosomal subunit; has similarity to E. coli S15 and rat S13 ribosomal proteins	1e-54	+	+	+	+	+				7	5	5	2	5				5	5	16	12	5	5	3		no	no	yes	1
PF13_0315	rRNA associated RNA binding protein, putative	509	7	0			+				RNA-binding							+	+	+	+						5	6	3	12	3		6				1					no	no	no	13
PF13_0309	U3 snoRNA-associated small subunit rRNA processing protein, putative	1218	6	0							nucleolus			+	YLR409C	Subunit of U3-containing 90S preribosome and Small Subunit (SSU) processome complexes involved in production of 18S rRNA and assembly of small ribosomal subunit; synthetic defect with STI1 Hsp90 cochaperone; human homolog linked to glaucoma	3e-23				+		+												1							yes	no	no	2
PF13_0305	elongation factor 1-alpha	443	14	1				+			translation							+	+	+	+	+				3	32	35	65	42	4	4	46	45	19	19	26	39	23	29		no	not assessed	no	15
PF13_0299	conserved Plasmodium protein, unknown function	964	6	0						+	unknown										+	+			+												5			6		yes	no	no	3
PF13_0274	vacuolar fusion protein MON1, putative	884	6	0					+		non-nuclear organelles											+	+															1				no	no	no	6
PF13_0273	P-loop containing nucleoside triphospahte hydrolase, putative	2533	6	0		+					other nuclear	+										+			+															1		yes	yes	yes	3
PF13_0268	60S ribosomal protein L17, putative	203	6	0				+			ribosome							+	+		+	+				2	2	5	2	2						1		4	1			no	no	no	1
PF13_0262	lysine-tRNA ligase, putative	583	6	0				+			translation							+	+							1	2		5	16	1											no	no	no	1
PF13_0257	glutamate--tRNA ligase, putative	863	6	0				+			translation							+				+				5	6	5										5				no	no	no	5
PF13_0243	conserved Plasmodium protein, unknown function	994	7	0						+	unknown										+		+												7							no	no	yes	1
PF13_0237	conserved Plasmodium protein, unknown function	982	6	0						+	unknown								+	+		+							1				4	5				1				yes	yes	yes	16
PF13_0228	40S ribosomal protein S6, putative	306	6	0				+			ribosome							+	+	+	+	+				8	12	19	7	2	3	3		5	6	12	18	16	13	15		yes	yes	no	1
PF13_0224	60S ribosomal protein L18, putative	184	6	0				+			ribosome							+	+		+	+				9	1	9	3	5					6	9	6	9	4	4		no	no	yes	1
PF13_0222	phosphatase, putative	575	6	0							RNA processing/metabolism				YKL149C	RNA lariat debranching enzyme, involved in intron turnover; required for efficient Ty1 transposition	6e-51	+		+							2	3					2									no	no	no	4
PF13_0215	conserved Plasmodium protein, unknown function	275	6	0						+	unknown								+					+						4											+	yes	yes	yes	1
PF13_0190	conserved Plasmodium protein, unknown function	524	6	0						+	unknown							+	+								4	3	1	2												yes	yes	no	3
PF13_0189	conserved Plasmodium protein, unknown function	983	6	0							DNA replication/repair/metabolism				YPR162C	Subunit of the origin recognition complex, which directs DNA replication by binding to replication origins and is also involved in transcriptional silencing	7e-08		+					+						1											+	no	no	yes	8
PF13_0179	isoleucine-tRNA ligase, putative	1272	6	0			+				metabolism							+				+				13	11	3										1				yes	no	no	2
PF13_0173	conserved Plasmodium protein, unknown function	1001	7	0						+	unknown											+																2		1		no	no	no	5
PF13_0165	conserved Plasmodium protein, unknown function	596	6	0			+				RNA-binding							+	+	+	+						3	5		3			3	1	4	14	5					yes	yes	no	7
PF13_0162	conserved Plasmodium protein, unknown function	1844	7	0						+	unknown							+	+		+	+				1			1	7						1			2			yes	yes	yes	1
PF13_0149	chromatin assembly factor 1 subunit, putative	582	18	2		+					chromatin remodeling	+								+	+												3			1	1					yes	no	no	4
PF13_0126	translation initiation factor EIF-2B subunit related	1499	6	0				+			translation											+			+															2		yes	yes	yes	1
PF13_0067	conserved Plasmodium protein, unknown function	1333	7	0						+	unknown											+			+															3	+	yes	yes	no	8
PF13_0049	60S ribosomal protein L24, putative	162	6	0				+			ribosome							+	+			+				2	2	4		5	1							4	3			yes	no	no	1
PF13_0048	NUDIX hydrolase, putative	1173	6	0							metabolism				YNL118C	Catalytic subunit of the Dcp1p-Dcp2p decapping enzyme complex, which removes the 5' cap structure from mRNAs prior to their degradation; member of the Nudix hydrolase family	4e-37					+			+															1	+	yes	yes	no	6
PF13_0045	40S ribosomal protein S27, putative	82	6	0				+			ribosome								+					+						2												no	no	no	1
PF13_0044	carbamoyl phosphate synthetase	2375	7	0		+					DNA replication/repair/metabolism	+						+			+	+				4	12	9							4			1				yes	yes	no	14
PF13_0042	fork head domain protein, putative	561	6	0	NuProC5						splicing				YLR016C	Subunit of the RES complex, which is required for nuclear retention of unspliced pre-mRNAs; acts in the same pathway as Pml39p and Mlp1p	4e-14				+			+												2					+	no	no	no	2
PF13_0024	conserved Plasmodium protein, unknown function	1479	6	0						+	unknown											+			+															1		yes	yes	no	12
PF13_0023	DNA-directed RNA polymerase 2, putative	126	6	0		+					transcription	+	RPII		YOL005C	RNA polymerase II subunit B12.5; part of central core; similar to Rpc19p and bacterial alpha subunit	9e-13				+															3	2					no	no	no	1
PF13_0018	conserved Plasmodium protein, unknown function	1022	6	0						+	unknown											+																	1	2	+	yes	yes	yes	1
PF13_0014	40S ribosomal protein S7, putative	194	6	0				+			ribosome							+	+	+	+	+				3	5	4	3	4		4	1	1	1			1	1	1		yes	no	no	1
PF13_0011	gamete antigen 27/25	217	1	0		+					RNA-binding							+	+		+	+				16	8	5	2						1			2				no	no	no	3
PF11_0482	conserved Plasmodium protein, unknown function	1361	6	0						+	unknown								+	+	+	+								9			4	13		2	3		6	9		yes	no	no	3
PF11_0477	CCAAT-box DNA binding protein subunit B	1301	6	0		+					transcription	+	CCAAT		YBL021C	Subunit of the heme-activated, glucose-repressed Hap2p/3p/4p/5p CCAAT-binding complex, a transcriptional activator and global regulator of respiratory gene expression; contains sequences contributing to both complex assembly and DNA binding	3e-27	+				+				1												1		1		yes	yes	yes	6
PF11_0471	nucleolar preribosomal assembly protein, putative	645	6	0							nucleolus			+	YCR072C	WD-repeat protein involved in ribosome biogenesis; may interact with ribosomes; required for maturation and efficient intra-nuclear transport or pre-60S ribosomal subunits, localizes to the nucleolus	5e-56	+	+	+							1	1	2				1									no	no	no	2
PF11_0465	dynamin-like protein	837	13	1					+		non-nuclear organelles								+	+	+	+							5	4	4		12	4	1	4	2	8	2	9		no	no	no	11
PF11_0463	coatamer gamma subunit, putative	1068	6	0					+		non-nuclear organelles							+				+				2	3	4										2				no	no	no	7
PF11_0437	60S ribosomal protein L28, putative	127	5	0				+			ribosome							+	+	+	+	+				5	5	3		4		2	7	4		2	2	2	2	3		yes	no	no	2
PF11_0433	conserved Plasmodium protein, unknown function	2738	7	0						+	unknown							+				+				1												5	7	18		yes	no	yes	36
PF11_0429	conserved Plasmodium protein, unknown function	394	6	0		+					transcription	+	RPD3		YMR075W	Essential subunit of the histone deacetylase Rpd3S complex; interacts with Eaf3p	6e-08					+	+															2				yes	yes	yes	4
PF11_0424	conserved Plasmodium protein, unknown function	1012	6	0						+	unknown											+																	1	8		yes	yes	yes	9
PF11_0415	conserved Plasmodium protein, unknown function	167	6	0						+	unknown							+		+						2		2						1								no	no	no	4
PF11_0413	conserved Plasmodium protein, unknown function	447	6	0						+	unknown							+	+		+					1	1	1		1					2		7					yes	yes	yes	5
PF11_0404	transcription factor with AP2 domain(s), putative	2653	6	0		+					transcription	+							+	+		+		+						1			1						8			yes	yes	no	6
PF11_0400	conserved Plasmodium protein, unknown function	1920	7	0						+	unknown		SAGA									+																	4	1		yes	yes	no	11
PF11_0398	conserved Plasmodium protein, unknown function	1870	6	0						+	unknown											+		+															1			yes	yes	no	16
PF11_0392	conserved Plasmodium protein, unknown function	2849	6	0						+	unknown											+			+															9	+	yes	yes	no	35
PF11_0374	tudor staphylococcal nuclease	1098	6	0		+					DNA replication/repair/metabolism	+						+	+	+		+				1	2	4		4	1		31	4					1	4		yes	yes	no	3
PF11_0362	protein phosphatase, putative	689	1	0			+				protein folding and modification							+			+	+				1		2							3			1				no	no	no	1
PF11_0354	conserved Plasmodium protein, unknown function	2227	6	0						+	unknown											+			+															7		yes	yes	no	22
PF11_0342	conserved Plasmodium protein, unknown function	2072	6	0						+	unknown									+		+											1					2	6	23		yes	yes	yes	12
PF11_0332	nucleic acid binding protein, putative	273	6	0	NuProC12	+					DNA replication/repair/metabolism	+						+		+	+						1					1	3		5							no	no	no	4
PF11_0329	ubiquitin-like protein, putative	882	12	1			+				proteasome/ubiquitin							+				+						4										1				no	no	no	1
PF11_0317	structural maintenance of chromosome protein, putative	1818	7	0							DNA replication/repair/metabolism	+			YFL008W	Subunit of the multiprotein cohesin complex, essential protein involved in chromosome segregation and in double-strand DNA break repair; SMC chromosomal ATPase family member, binds DNA with a preference for DNA with secondary structure	7e-34					+																4	7	19		yes	yes	no	5
PF11_0314	26S proteasome regulatory subunit 6a, putative	439	6	0							proteasome/ubiquitin		Proteasome		YOR117W	One of six ATPases of the 19S regulatory particle of the 26S proteasome involved in the degradation of ubiquitinated substrates; recruited to the GAL1-10 promoter region upon induction of transcription; similar to human TBP1	2e-167	+				+				7	1	12										18				no	no	no	1
PF11_0303	26S proteasome regulatory subunit, putative	393	6	0							proteasome/ubiquitin		Proteasome		YPR108W	Essential, non-ATPase regulatory subunit of the 26S proteasome, similar to another S. cerevisiae regulatory subunit, Rpn5p, as well as to mammalian proteasome subunits	2e-69	+				+				3	2	2										3				no	no	no	2
PF11_0293	multiprotein bridging factor type 1, putative	136	6	0	NuProC4	+					transcription	+			YOR298C-A	Transcriptional coactivator that bridges the DNA-binding region of Gcn4p and TATA-binding protein Spt15p; suppressor of frameshift mutations	2e-14	+	+	+							1		1	9	3		2	6								no	no	no	1
PF11_0291	conserved Plasmodium protein, unknown function	1789	6	0						+	unknown									+		+												1					5	8		yes	yes	no	3
PF11_0289	conserved Plasmodium protein, unknown function	1420	6	0						+	unknown											+		+															2			yes	yes	yes	2
PF11_0266	small nuclear ribonucleoprotein D1, putative	126	6	0							splicing				YGR074W	Core Sm protein Sm D1; part of heteroheptameric complex (with Smb1p, Smd2p, Smd3p, Sme1p, Smx3p, and Smx2p) that is part of the spliceosomal U1, U2, U4, and U5 snRNPs; homolog of human Sm D1	1e-16		+		+									1							1					yes	no	yes	2
PF11_0260	60S ribosomal protein L35, putative	124	6	0				+			ribosome							+			+					1	1								1		3					yes	no	yes	1
PF11_0255	ribonucleoprotein, putative	147	5	0		+					splicing									+					+									1							+	no	no	no	1
PF11_0254	conserved Plasmodium protein, unknown function	525	6	0	NuProC11					+	unknown										+	+													1	9	1		5	3		yes	yes	no	2
PF11_0233	conserved Plasmodium protein, unknown function	1956	6	0						+	unknown											+																	2	2		no	yes	no	36
PF11_0208	phosphoglycerate mutase, putative	250	5	0			+				metabolism							+			+	+				22	24	21							3			8				no	no	no	2
PF11_0207	conserved Plasmodium protein, unknown function	1070	6	0						+	unknown							+	+	+	+	+				1	6	2	4	17	2	7	35	11	8	24	28	1	6	24		no	no	no	4
PF11_0191	box C/D snoRNP rRNA 2'-O-methylation factor, putative	594	6	0							nucleolus			+	YLR197W	Essential evolutionarily-conserved nucleolar protein component of the box C/D snoRNP complexes that direct 2'-O-methylation of pre-rRNA during its maturation; overexpression causes spindle orientation defects	2e-84	+	+		+	+				1	2	3		1					1	2		2	1			yes	yes	yes	3
PF11_0185	conserved Plasmodium protein, unknown function	1471	6	0						+	unknown											+			+															1	+	yes	no	no	7
PF11_0160	SET domain protein, putative	793	6	0		+					chromatin remodeling	+										+			+															2	+	no	no	no	3
PF11_0111	asparagine-rich antigen	1483	6	0			+				RNA-binding							+	+	+	+	+				1	26	28	14	28	8			17		3	13	7		2		yes	no	no	30
PF11_0091	transcription factor with AP2 domain(s), putative	1828	6	0		+					transcription	+							+	+		+							2	9	1			3					1	8		yes	no	yes	49
PF11_0086	MIF4G domain containing protein	3334	47	9			+				RNA-binding							+	+	+		+				5	13	21	11	17	1			2				4		3		yes	no	no	58
PF11_0062	histone H2B	117	11	1		+					chromatin remodeling	+						+	+	+	+	+				3	1		11	2	18	51	8	15	23	24	33	16	13	17		yes	yes	yes	3
PF11_0054	conserved Plasmodium protein, unknown function	1141	6	0						+	unknown							+				+	+			1												1			+	yes	yes	no	2
PF11_0053	chromatin remodeling protein	1426	6	0		+					chromatin remodeling	+			YOR304W	ATP-dependent DNA translocase involved in chromatin remodeling; ATPase component that, with Itc1p, forms a complex required for repression of a-specific genes, INO1, and early meiotic genes during mitotic growth	3e-173			+	+	+												1	1	1	1	12	24	31		yes	yes	yes	16
PF11_0051	phenylalanyl-tRNA synthetase beta chain, putative	623	7	0				+			translation							+	+									4		14	4											no	no	no	3
PF11_0049	NOT family protein, putative	3371	7	0		+					transcription	+	CCR4-NOT		YNL139C	Subunit of the THO complex, which is required for efficient transcription elongation and involved in transcriptional elongation-associated recombination; required for LacZ RNA expression from certain plasmids	3e-06	+	+			+				1	2			2								1	2	4		yes	yes	no	8
PF11_0047	actin-like protein, putative	499	6	0			+				cytoskeleton									+				+									1									no	no	no	1
PF11_0043	60S ribosomal protein P1, putative	118	6	0				+			ribosome							+	+	+	+	+				8	9	5	7	11	2		1		9	1	8	8				no	no	no	1
PF10_0361	conserved Plasmodium protein, unknown function	1681	6	0						+	unknown							+	+	+	+	+				5	2	2	1	36	5	2	15	33	3	8	12	14	26	31		yes	yes	yes	37
PF10_0328	bromodomain protein, putative	488	7	0	NuProC10	+					chromatin remodeling	+							+	+	+	+									2		5	2	3	17	2	8	11	7		no	no	no	6
PF10_0327	Myb2 protein	915	6	0		+					transcription	+			YMR213W	Essential splicing factor; associated with Prp19p and the spliceosome, contains an N-terminal c-Myb DNA binding motif necessary for cell viability but not for Prp19p association, evolutionarily conserved and homologous to S. pombe Cdc5p	2e-57		+					+						1												yes	no	yes	2
PF10_0324	conserved Plasmodium protein, unknown function	122	6	0						+	unknown									+					+									2								no	no	no	2
PF10_0319	conserved Plasmodium protein, unknown function	553	6	0						+	unknown											+			+															4	+	yes	no	no	2
PF10_0314	dcp1 homologue, putative	1190	6	0			+				RNA processing/metabolism									+		+											2						2	6	+	yes	no	no	12
PF10_0310	conserved Plasmodium protein, unknown function	904	6	0							DNA replication/repair/metabolism				YHR156C	Non-essential component of U5 snRNP; nuclear protein; physically interacts with Irr1p of cohesin complex; may link together proteins involved in chromosome segregation, mRNA splicing and DNA replication	6e-06	+				+						2										1				yes	yes	yes	4
PF10_0307	conserved Plasmodium protein, unknown function	919	6	0						+	unknown											+																1	4	3	+	yes	yes	yes	6
PF10_0293	transcription factor, putative	133	6	0		+					transcription	+			YGR063C	Protein involved in the regulating Pol I and Pol II transcription, pre-mRNA processing, kinetochore function, and gene silencing; forms a complex with Spt5p	2e-13			+	+				+									1			1					no	no	no	1
PF10_0272	60S ribosomal protein L3, putative	386	6	0				+			ribosome							+	+		+	+				6	12	12		13	2				2	1		12	6	6		yes	no	yes	4
PF10_0271	centrin-3	179	6	0		+					cell cycle/spindle/centrosome				YOR257W	Calcium-binding component of the spindle pole body (SPB) half-bridge, required for SPB duplication in mitosis and meiosis II; homolog of mammalian centrin; binds multiubiquitinated proteins and is involved in proteasomal protein degradation	5e-43		+	+	+									4				7	4	3	16					no	no	no	4
PF10_0264	40S ribosomal protein S2B, putative	263	6	0				+			ribosome							+				+				9	1	14										5				no	no	no	3
PF10_0262	conserved Plasmodium protein, unknown function	1692	1	0						+	unknown											+	+															1				yes	yes	no	16
PF10_0257	conserved Plasmodium protein, unknown function	363	6	0						+	unknown										+				+												2					yes	yes	no	1
PF10_0254	conserved Plasmodium protein, unknown function	1313	5	0						+	unknown											+			+															1	+	yes	yes	no	15
PF10_0244	formin 2, putative	980	6	0			+				cytoskeleton											+																5	5	9		yes	yes	no	11
PF10_0232	chromodomain-helicase-DNA-binding protein 1 homolog, putative	3328	6	0		+					chromatin remodeling	+	SAGA		YER164W	Nucleosome remodeling factor that functions in regulation of transcription elongation; contains a chromo domain, a helicase domain and a DNA-binding domain; component of both the SAGA and SLIK complexes	4e-145			+	+	+											7	1		12	4	2	25	32		yes	yes	yes	27
PF10_0217	pre-mRNA splicing factor, putative	538	6	0							splicing				YNL004W	Poly(A+) RNA-binding protein, involved in the export of mRNAs from the nucleus to the cytoplasm; similar to Gbp2p and Npl3p	3e-15	+			+	+						5							1			5				yes	yes	yes	16
PF10_0214	RNA binding protein, putative	1426	6	0			+				RNA-binding								+					+						2												no	no	no	1
PF10_0213	conserved Plasmodium protein (10b antigen), unknown function	2290	14	1						+	unknown							+	+	+		+				2	6	4	1	43	9		1	1				6	11	11		yes	yes	no	7
PF10_0212a	conserved Plasmodium protein, unknown function	2072	6	0						+	unknown											+			+															3		yes	yes	yes	23
PF10_0200	ribosomal processing ATPase, putative	1269	6	0							ribosome			+	YNL132W	Essential protein, required for biogenesis of the small ribosomal subunit; heterozygous mutant shows haploinsufficiency in K1 killer toxin resistance	1e-71					+			+															1		yes	yes	no	2
PF10_0193	microtubule-associated protein 1 light chain 3, putative	124	6	0			+				cytoskeleton											+	+															1				no	no	no	1
PF10_0190	conserved Plasmodium protein, unknown function	1074	3	0						+	unknown											+			+															1	+	yes	yes	yes	3
PF10_0183	eukaryotic translation initiation factor subunit eIF2A, putative	2405	6	0				+			translation							+	+	+		+				1				2			3	2				2				yes	yes	yes	15
PF10_0177a	serine/threonine protein phosphatase, putative	2166	6	0			+				protein folding and modification											+																2		16		no	no	no	8
PF10_0171	conserved Plasmodium protein, unknown function	971	6	0						+	unknown											+			+															1	+	yes	yes	no	1
PF10_0170	conserved Plasmodium protein, unknown function	134	6	0						+	unknown								+	+			+						2			1										no	no	no	2
PF10_0151	conserved Plasmodium protein, unknown function	773	6	0						+	unknown											+			+															1	+	no	no	no	6
PF10_0148	conserved protein, unknown function	396	6	0							RNA processing/metabolism				YKL095W	Essential protein required for pre-mRNA splicing; associates transiently with the spliceosomal NTC ("nineteen complex") and acts after Prp2p to promote the first catalytic reaction of splicing	1e-21				+				+												1				+	yes	yes	no	1
PF10_0146	conserved Plasmodium protein, unknown function	2279	7	0						+	unknown											+			+															16		yes	yes	no	50
PF10_0143	transcriptional coactivator ADA2	2578	6	0		+					chromatin remodeling	+	SAGA		YHR099W	Subunit of SAGA and NuA4 histone acetyltransferase complexes; interacts with acidic activators (e.g., Gal4p) which leads to transcription activation; similar to human TRRAP, which is a cofactor for c-Myc mediated oncogenic transformation	5e-09		+	+	+	+							1	12	1		6	1			1	1	4	7		yes	yes	yes	18
PF10_0133	conserved Plasmodium protein, unknown function	2238	6	0						+	unknown											+																	3	5		yes	yes	yes	1
PF10_0129	conserved Plasmodium protein, unknown function	1064	6	0						+	unknown										+		+												1							yes	yes	yes	4
PF10_0115	QF122 antigen	1139	6	0			+				RNA-binding							+	+	+	+	+				21	38	31	13	37	11	5	32	38	8	23	22	22	9	14		yes	yes	yes	16
PF10_0103	eukaryotic translation initiation factor 2 beta subunit, putative	222	6	0				+			translation							+			+	+				1	1	3							1			1				yes	yes	no	3
PF10_0091	zinc finger protein, putative	362	6	0	NuProC9	+					other nuclear	+								+					+									2							+	no	no	yes	1
PF10_0079	conserved Plasmodium protein, unknown function	3853	6	0		+					transcription	+								+	+	+											1	2		1		4	9	7		yes	yes	yes	13
PF10_0078	histone deacetylase, putative	2379	12	1		+					chromatin remodeling	+			YNL021W	Putative catalytic subunit of a class II histone deacetylase complex that also contains Hda2p and Hda3p; Hda1p interacts with the Hda2p-Hda3p subcomplex to form an active tetramer; deletion increases histone H2B, H3 and H4 acetylation	1e-19					+																1	1	4	+	yes	yes	no	15
PF10_0077	eukaryotic translation initiation factor 3 subunit 7, putative	543	6	0				+			translation							+	+	+	+	+				4	5	8	1	3	1	1	6	1	1		1	3				no	no	no	1
PF10_0075	transcription factor with AP2 domain(s), putative	1597	6	0		+					transcription	+							+	+	+	+							4	17				6		4		3	16	13		yes	no	yes	10
PF10_0071	rhoGAP GTPase, putative	593	6	0					+		non-nuclear organelles							+			+					1		1							1							no	no	no	2
PF10_0068	RNA binding protein, putative	246	6	0							RNA-binding				YCL011C	Poly(A+) RNA-binding protein, involved in the export of mRNAs from the nucleus to the cytoplasm; similar to Hrb1p and Npl3p; also binds single-stranded telomeric repeat sequence in vitro	4e-19	+	+	+	+	+				2	2	3		4	2		1	3	3	1	1	2		3		no	yes	no	1
PF10_0047	RNA binding protein, putative	880	6	0							RNA-binding				YDR432W	RNA-binding protein that promotes elongation, regulates termination, and carries poly(A) mRNA from nucleus to cytoplasm; required for pre-mRNA splicing; dissociation from mRNAs promoted by Mtr10p; phosphorylated by Sky1p in the cytoplasm	4e-09	+	+		+	+					5			22	5					22	14	4	8	1		yes	no	no	32
PF10_0046	zinc finger, C3HC4 type, putative	1130	6	0		+					proteasome/ubiquitin											+	+															1				no	yes	no	8
PF10_0043	60S ribosomal protein L13, putative	202	6	0				+			ribosome							+	+		+	+				1	2	3		4					4	5	3	3	1	1		no	no	no	1
PF08_0132	glutamate dehydrogenase, putative	1397	6	0			+				metabolism							+				+				1	6	4										1				no	no	yes	4
PF08_0128	SYF2 splicing factor, putative	677	6	0		+					splicing											+			+															1	+	yes	yes	no	1
PF08_0120	GTPase activator, putative	491	6	0		+					other nuclear							+	+	+								1	2	11	5		6	2								no	no	no	4
PF08_0110	Rab GTPase 18	201	6	0					+		non-nuclear organelles							+	+			+				1	1	1		1								4	2	3		no	no	no	2
PF08_0096	RNA helicase, putative	941	6	0			+				RNA-binding							+	+	+	+	+				4	11	13		2			1	1	2	3		4	1			no	no	no	6
PF08_0092	histone-arginine methyltransferase, putative	912	6	0		+					chromatin remodeling	+						+			+						1	2							1						+	no	no	yes	2
PF08_0087	karyopherin alpha	545	6	0							other nuclear				YNL189W	Karyopherin alpha homolog, forms a dimer with karyopherin beta Kap95p to mediate import of nuclear proteins, binds the nuclear localization signal of the substrate during import; may also play a role in regulation of protein degradation	4e-122	+	+	+	+	+				3	4	4	1	4	2		1		1			6				no	yes	no	7
PF08_0086	RNA binding protein, putative	958	6	0			+				RNA-binding							+	+		+	+				3	3	2		2					1	7	12		2	1		yes	yes	yes	12
PF08_0083	conserved Plasmodium protein, unknown function	599	6	0	NuProC8					+	unknown										+	+														1		1	1	1		yes	yes	no	13
PF08_0082	conserved Plasmodium protein, unknown function	662	6	0						+	unknown											+																2		3	+	no	no	no	11
PF08_0081	conserved Plasmodium protein, unknown function	659	6	0						+	unknown							+	+	+		+				4	7	9	3	2	5		22					1		1		no	no	no	1
PF08_0075	60S ribosomal protein L13-2, putative	215	6	0				+			ribosome							+	+		+	+				3	3	4	3	7						3	9	3	1	2		yes	yes	yes	1
PF08_0060	asparagine-rich antigen	2235	1	0						+	unknown							+	+		+	+						2		13						1			11	2		yes	no	yes	4
PF08_0058	conserved Plasmodium protein, unknown function	962	6	0						+	unknown											+	+															1			+	yes	no	no	1
PF08_0054	heat shock protein 70	677	13	2		+					protein folding and modification							+	+	+	+	+				26	45	41	39	36	21	2	35	21		5	5	38	18	26		yes	no	no	5
PF08_0049	lsm3 homologue, putative	91	6	0							splicing			+	YLR438C-A	Lsm (Like Sm) protein; part of heteroheptameric complexes (Lsm2p-7p and either Lsm1p or 8p): cytoplasmic Lsm1p complex involved in mRNA decay; nuclear Lsm8p complex part of U6 snRNP and possibly involved in processing tRNA, snoRNA, and rRNA	7e-15		+					+						2												no	no	no	1
PF08_0048	Snf2-related CBP activator, putative	2082	6	0		+					chromatin remodeling	+			YDR334W	Swi2/Snf2-related ATPase that is the structural component of the SWR1 complex, which exchanges histone variant H2AZ (Htz1p) for chromatin-bound histone H2A	4e-107					+																	2	2	+	yes	yes	yes	6
PF08_0035	conserved Plasmodium protein, unknown function	1176	6	0						+	unknown							+	+			+	+			1			2									4				yes	yes	no	37
PF08_0034	histone acetyltransferase GCN5	1465	6	0		+					chromatin remodeling	+	SAGA		YGR252W	Histone acetyltransferase, acetylates N-terminal lysines on histones H2B and H3; catalytic subunit of the ADA and SAGA histone acetyltransferase complexes; founding member of the Gcn5p-related N-acetyltransferase superfamily	1e-87	+	+	+		+						2	1	8	1		9	5				2	4	14		yes	no	no	5
PF08_0012	SET domain protein, putative	2399	6	0		+					chromatin remodeling	+										+		+															1			yes	yes	yes	9
PF08_0010	conserved Plasmodium protein, unknown function	552	6	0						+	unknown								+		+	+								2						5	4			4		yes	yes	no	1
PF07_0127	conserved Plasmodium protein, unknown function	158	6	0						+	unknown											+			+															1		no	no	no	1
PF07_0120	conserved Plasmodium protein, unknown function	2580	6	0						+	unknown											+																1	3	4		no	no	no	36
PF07_0117	eukaryotic translation initiation factor 2 alpha subunit, putative	329	6	0				+			translation							+				+						8										4				no	no	no	1
PF07_0101	conserved Plasmodium protein, unknown function	2190	6	0						+	unknown								+			+									1							7	5	41		yes	yes	yes	35
PF07_0097	conserved Plasmodium protein, unknown function	1422	6	0						+	unknown							+	+							1				3												yes	no	yes	6
PF07_0088	40S ribosomal protein S5, putative	195	6	0							ribosome				YJR123W	Protein component of the small (40S) ribosomal subunit, the least basic of the non-acidic ribosomal proteins; phosphorylated in vivo; essential for viability; has similarity to E. coli S7 and rat S5 ribosomal proteins	6e-73	+				+				1	3	1										1	1	2		no	no	no	3
PF07_0080	40S ribosomal protein S10, putative	137	6	0				+			ribosome							+	+	+	+	+				6	8	8	1	8		1	9	7	3	6		4				no	no	no	2
PF07_0077	actin-like protein, putative	1032	6	0							cytoskeleton				YLR085C	Actin-related protein that binds nucleosomes; a component of the SWR1 complex, which exchanges histone variant H2AZ (Htz1p) for chromatin-bound histone H2A	2e-11					+		+															3		+	yes	yes	yes	1
PF07_0057	transcription elongation factor s-II, putative	403	6	0		+					transcription	+			YGL043W	General transcription elongation factor TFIIS, enables RNA polymerase II to read through blocks to elongation by stimulating cleavage of nascent transcripts stalled at transcription arrest sites	4e-17		+	+									1	2	1		3	1								no	no	no	2
PF07_0056	conserved Plasmodium protein, unknown function	1361	6	0						+	unknown											+																3		5		yes	yes	no	27
PF07_0054	histone H2B variant, putative	123	11	1		+					chromatin remodeling	+			YDR224C	Histone H2B, core histone protein required for chromatin assembly and chromosome function; nearly identical to HTB2; Rad6p-Bre1p-Lge1p mediated ubiquitination regulates transcriptional activation, meiotic DSB formation and H3 methylation	3e-42	+	+	+	+	+				2	2		1		3	29	11	4	2	8	23	8	5	7		yes	no	yes	1
PF07_0042	conserved Plasmodium protein, unknown function	2910	46	7						+	unknown								+			+								3									5	21		yes	yes	no	7
PF07_0033	Cg4 protein	873	6	0			+				others							+	+			+				18	26	36		2	1							2				yes	no	no	4
PF07_0030	heat shock protein 86 family protein	912	6	0			+				protein folding and modification											+	+															1			+	yes	yes	no	1
PF07_0026	ubiquitin-protein ligase e3, putative	961	6	0			+				proteasome/ubiquitin											+			+															1		yes	yes	no	7
PF07_0017	phosphoinositide-binding protein, putative	1010	6	0			+				metabolism								+										1	4											+	no	no	no	16
PF07_0012	conserved Plasmodium protein, unknown function	1540	6	0						+	unknown											+		+															1		+	yes	yes	no	4
MAL8P1.83	eukaryotic translation initiation factor, putative	266	6	0				+			translation							+	+			+				5	3	5		4								1		1		no	no	no	3
MAL8P1.82	vacuolar sorting protein VPS9, putative	1833	6	0					+		non-nuclear organelles										+	+													1			5	1	9		yes	yes	yes	33
MAL8P1.72	high mobility group protein	99	9	1		+					chromatin remodeling	+						+	+	+	+					3	2	3	5	7		1	4	9	4	2	5					yes	yes	no	3
MAL8P1.69	14-3-3 protein, putative	262	6	0							cell cycle/spindle/centrosome				YDR099W	14-3-3 protein, minor isoform; controls proteome at post-transcriptional level, binds proteins and DNA, involved in regulation of many processes including exocytosis, vesicle transport, Ras/MAPK signaling, and rapamycin-sensitive signaling	1e-85	+	+	+	+	+				16	12	2	8	7			2	2	9	8	7	11	4	2		no	no	no	6
MAL8P1.52	conserved Plasmodium protein, unknown function	124	4	0						+	unknown							+	+	+		+				1	4	7	5	5	5	7	6	8				1				no	no	no	3
MAL8P1.40	RNA binding protein, putative	286	6	0			+				RNA-binding							+	+	+	+	+				8	11	12		8	2	2	28	15	2	4	3	4	1	4		no	no	no	6
MAL8P1.29	conserved Plasmodium protein, unknown function	1664	7	0						+	unknown											+			+															1	+	yes	yes	yes	36
MAL8P1.203	serine/threonine protein kinase, FIKK family	1457	7	0					+		non-nuclear organelles								+						+						4										+	no	no	no	19
MAL8P1.157	ubiquitin-like protease 1 homolog, Ulp1 homolog, putative	1784	6	0			+				proteasome/ubiquitin							+	+			+					1		1									1				yes	yes	no	9
MAL8P1.153	transcription factor with AP2 domain(s), putative	2577	5	0		+					transcription	+										+			+															4		yes	yes	no	1
MAL8P1.146	filament assembling protein, putative	728	6	0			+				cytoskeleton										+	+															3	1		9		yes	no	no	7
MAL8P1.127	conserved Plasmodium protein, unknown function	1334	6	0						+	unknown							+	+		+	+				1			1	3					1	14	9	1		1		no	yes	yes	11
MAL8P1.125	tyrosyl-tRNA synthetase, putative	373	6	0							translation				YGR185C	Cytoplasmic tyrosyl-tRNA synthetase, required for cytoplasmic protein synthesis; interacts with positions 34 and 35 of the tRNATyr anticodon; mutations in human ortholog YARS are associated with Charcot-Marie-Tooth (CMT) neuropathies	3e-30	+	+			+				1	1	2	2	8								3				no	no	no	1
MAL8P1.111	JmjC domain containing protein	1259	3	0		+					chromatin remodeling	+			YJR119C	JmjC domain family histone demethylase specific for H3-K4 (histone H3 Lys4); removes methyl groups specifically added by Set1p methyltransferase; protein levels regulated by Not4p (E3 ubiquitin ligase) polyubiquitin-mediated degradation	1e-18			+				+									1									yes	no	yes	1
MAL8P1.104	CAF1 family ribonuclease, putative	1774	7	0		+					RNA-binding		CCR4-NOT		YNR052C	RNase of the DEDD superfamily, subunit of the Ccr4-Not complex that mediates 3' to 5' mRNA deadenylation	2e-46		+			+		+						1									1			no	no	no	9
MAL7P1.87	conserved Plasmodium protein, unknown function	1038	6	0						+	unknown											+			+															1	+	no	no	no	6
MAL7P1.81	eukaryotic translation initiation factor 3 37.28 kDa subunit, putative	327	6	0				+			translation							+	+	+		+				8	11	11	2	4			1	7				8				no	no	no	4
MAL7P1.38	regulator of chromosome condensation, putative	687	6	0	NuProC1						other nuclear	+			YGL097W	Nucleotide exchange factor for Gsp1p, localizes to the nucleus, required for nucleocytoplasmic trafficking of macromolecules; suppressor of the pheromone response pathway; potentially phosphorylated by Cdc28p	6e-17		+	+	+	+								2		4	34	12	1	18	11	2		7		yes	yes	yes	13
MAL7P1.209	AAA family ATPase, putative	663	6	0			+				metabolism							+	+			+					2			2								3	14	11		no	no	no	1
MAL7P1.204	conserved Plasmodium protein, unknown function	1706	6	0						+	unknown							+	+	+		+				6	8	11		7			1	1				4				yes	yes	no	10
MAL7P1.202	conserved Plasmodium protein, unknown function	1229	6	0							unknown				YJR132W	Karyopherin, a carrier protein involved in nuclear import of proteins; importin beta homolog	2e-23	+				+					1	3										1		1		no	no	no	6
MAL7P1.167	conserved Plasmodium protein, unknown function	2773	3	0						+	unknown											+			+															2		yes	yes	yes	32
MAL7P1.147	ubiquitin carboxyl-terminal hydrolase, putative	3183	6	0			+				proteasome/ubiquitin											+	+															2				yes	yes	yes	31
MAL7P1.134	conserved Plasmodium protein, unknown function	3489	7	0		+					transcription	+										+		+															4			yes	yes	yes	7
MAL7P1.132	conserved Plasmodium protein, unknown function	2041	6	0							protein folding and modification				YJL164C	cAMP-dependent protein kinase catalytic subunit; promotes vegetative growth in response to nutrients via the Ras-cAMP signaling pathway; inhibited by regulatory subunit Bcy1p in the absence of cAMP; partially redundant with Tpk2p and Tpk3p	2e-07					+																	1	5	+	no	yes	no	4
MAL7P1.129	conserved Plasmodium protein, unknown function	1003	6	0						+	unknown								+	+	+									3			1	1		5	4					yes	yes	no	11
MAL7P1.126	conserved Plasmodium protein, unknown function	1222	6	0						+	unknown							+				+			+			1												2		no	no	yes	2
MAL7P1.125	conserved Plasmodium protein, unknown function	880	5	0						+	unknown								+	+									7		6			2								yes	yes	no	6
MAL7P1.122	GTP binding protein, putative	393	6	0			+				others							+				+				3	6	8										11				no	no	no	1
MAL13P1.92	40S ribosomal protein S15/S19, putative	145	6	0							ribosome				YOL040C	Protein component of the small (40S) ribosomal subunit; has similarity to E. coli S19 and rat S15 ribosomal proteins	5e-43	+	+		+	+				2	4	5		3					2	1	2	2	4	2		yes	no	no	1
MAL13P1.88	conserved Plasmodium protein, unknown function	958	6	0						+	unknown											+			+															2	+	yes	yes	yes	1
MAL13P1.86	cholinephosphate cytidylyltransferase	896	6	0							others				YGR202C	Cholinephosphate cytidylyltransferase, also known as CTP:phosphocholine cytidylyltransferase, rate-determining enzyme of the CDP-choline pathway for phosphatidylcholine synthesis, inhibited by Sec14p, activated upon lipid-binding	2e-51					+			+															1		yes	yes	no	9
MAL13P1.75	conserved Plasmodium protein, unknown function	554	6	0						+	unknown								+		+			+						1						1					+	yes	no	no	6
MAL13P1.63	eukaryotic translation initation factor 4 gamma, putative	1255	6	0				+			translation							+		+						1	6	6					8	4								yes	yes	no	9
MAL13P1.61	Plasmodium exported protein (hyp8), unknown function	245	2	1		+					other nuclear							+	+	+		+					4		1	3			5						4	6		no	no	no	4
MAL13P1.56	M1-family alanyl aminopeptidase	1085	6	0			+				protein folding and modification							+		+						37	5	72					1									no	no	no	5
MAL13P1.37	conserved Plasmodium protein, unknown function	886	6	0		+					transcription	+										+			+															1		yes	yes	no	9
MAL13P1.360	conserved Plasmodium protein, unknown function	542	6	0		+					transcription	+							+					+						1											+	no	no	no	5
MAL13P1.34	RED-like protein, putative	400	12	1		+					chromatin remodeling	+										+			+															5	+	yes	yes	no	1
MAL13P1.336	conserved Plasmodium protein, unknown function	685	6	0						+	unknown							+	+	+	+	+				7	4	1	8	13	4	2	28	48		1		4				yes	no	no	7
MAL13P1.313	conserved Plasmodium protein, unknown function	2039	1	0						+	unknown											+																1	1		+	yes	yes	no	18
MAL13P1.308	conserved Plasmodium protein, unknown function	2584	6	0						+	unknown							+				+				4		8										4				no	no	no	5
MAL13P1.304	conserved Plasmodium protein, unknown function	1792	6	0						+	unknown											+		+															1			yes	yes	yes	3
MAL13P1.303-a	polyadenylate-binding protein, putative	389	3	1			+				RNA-binding							+	+	+	+	+				7	7	5	2	5		1	14		1	3	3	9	2	1		no	no	no	5
MAL13P1.295	conserved Plasmodium protein, unknown function	2025	3	0						+	unknown									+		+											1					1		8		yes	yes	no	25
MAL13P1.266	conserved Plasmodium protein, unknown function	1594	6	0						+	unknown											+																2	8	8		yes	yes	yes	9
MAL13P1.260	alveolin, putative	1318	6	0			+				others											+																3		9		no	no	no	23
MAL13P1.26	conserved Plasmodium protein, unknown function	3525	6	0						+	unknown											+	+															4				yes	yes	yes	1
MAL13P1.250	conserved Plasmodium protein, unknown function	307	6	0						+	unknown									+		+			+									1						1		no	no	no	1
MAL13P1.21	chromosome condensation protein, putative	1024	6	0							other nuclear	+			YBL097W	Subunit of the condensin complex; required for chromosome condensation and for clustering of tRNA genes at the nucleolus; may influence multiple aspects of chromosome transmission	3e-07		+				+						1												+	no	yes	yes	4
MAL13P1.202	conserved Plasmodium protein, unknown function	1936	6	0						+	unknown											+			+															1	+	yes	yes	no	23
MAL13P1.194	conserved Plasmodium protein, unknown function	622	7	0						+	unknown										+			+												1						yes	yes	no	4
MAL13P1.19	conserved Plasmodium protein, unknown function	9271	9	0		+					transcription	+	SAGA		YDR448W	Transcription coactivator, component of the ADA and SAGA transcriptional adaptor/HAT (histone acetyltransferase) complexes	9e-55	+				+				3												2	3			yes	yes	not assessed	10
MAL13P1.170	nucleotidyltransferase, putative	858	6	0							others			+	YOL115W	Non-canonical poly(A) polymerase, involved in nuclear RNA degradation as a component of the TRAMP complex; catalyzes polyadenylation of hypomodified tRNAs, and snoRNA and rRNA precursors; overlapping but non-redundant functions with Trf5p	1e-34		+					+						1											+	no	yes	yes	1
MAL13P1.152	conserved Plasmodium protein, unknown function	861	6	0						+	unknown											+			+															1	+	no	no	no	1
MAL13P1.137	conserved Plasmodium protein, unknown function	3519	4	0						+	unknown											+			+															2		yes	yes	no	24
MAL13P1.124	conserved Plasmodium protein, unknown function	3435	7	0						+	unknown											+	+															1				no	no	yes	13
PFL2305w	conserved Plasmodium protein, unknown function	421	6	0						+	unknown											+	+															1			+	no	no	no
PFL2275c	FK506-binding protein (FKBP)-type peptidyl-propyl isomerase	304	6	0		+					protein folding and modification				YNL135C	Peptidyl-prolyl cis-trans isomerase (PPIase), binds to the drugs FK506 and rapamycin; also binds to the nonhistone chromatin binding protein Hmo1p and may regulate its assembly or function	2e-18	+			+	+				1	11	5							4	1		7				no	no	no
PFL2150c	cytoplasmic translation machinery associated protein, putative	335	6	0				+			translation							+	+	+	+							1		2			3				5					yes	no	no
PFL2060c	rab specific GDP dissociation inhibitor	459	6	0					+		non-nuclear organelles							+	+			+				7	6	16	1									2				no	no	no
PFL2055w	40S ribosomal protein S17, putative	137	6	0				+			ribosome							+	+		+	+				7	7	8	7	1	3					1	3	12	8	6		no	no	no
PFL2005w	replication factor C subunit 4	336	8	0							DNA replication/repair/metabolism	+			YOL094C	Subunit of heteropentameric Replication factor C (RF-C), which is a DNA binding protein and ATPase that acts as a clamp loader of the proliferating cell nuclear antigen (PCNA) processivity factor for DNA polymerases delta and epsilon	4e-86					+																1	1	2		no	no	no
PFL1880w	acyl-CoA synthetase, PfACS11	792	6	0					+		non-nuclear organelles							+	+	+		+				3	8	9		6	1		21	2				1		2		no	no	no
PFL1820w	rRNA processing WD-repeat protein, putative	490	6	0							RNA processing/metabolism			+	YLR196W	Protein with WD-40 repeats involved in rRNA processing; associates with trans-acting ribosome biogenesis factors; similar to beta-transducin superfamily	2e-15				+														1	1						yes	yes	yes
PFL1310c	DNA helicase 60	742	12	1					+		non-nuclear organelles							+	+	+		+				1	2	4		1			2					1		1		no	yes	no
PFL1285c	proliferating cell nuclear antigen 2	264	6	0		+					DNA replication/repair/metabolism	+						+				+						2										1				no	no	no
PFL1215c	conserved Plasmodium protein, unknown function	1187	6	0		+					transcription	+			YJL176C	Subunit of the SWI/SNF chromatin remodeling complex, which regulates transcription by remodeling chromosomes; required for transcription of many genes, including ADH1, ADH2, GAL1, HO, INO1 and SUC2	8e-07		+			+							1									2	4	4		no	no	no
PFL0815w	DNA-binding chaperone, putative	939	6	0		+					DNA replication/repair/metabolism	+						+	+	+		+					4	1		2			1					2				yes	yes	no
PFL0665c	RNA polymerase subunit 8c, putative	145	6	0		+					transcription	+	RPII	+	YOR224C	RNA polymerase subunit ABC14.5, common to RNA polymerases I, II, and III	7e-15				+			+												1						no	no	no
PFL0580w	minchromosome maintenance (MCM) complex subunit, putative	758	6	0		+					DNA replication/repair/metabolism	+			YLR274W	Component of the hexameric MCM complex, which is important for priming origins of DNA replication in G1 and becomes an active ATP-dependent helicase that promotes DNA melting and elongation when activated by Cdc7p-Dbf4p in S-phase	9e-126	+		+		+				1	1	4					1					3				no	no	no
PFL0565w	heat shock protein DNAJ homologue Pfj4	244	6	0			+				protein folding and modification							+				+				3		1										1	5	8		no	no	no
PFL0460w	lsm7 homologue, putative	108	6	0							splicing			+	YNL147W	Lsm (Like Sm) protein; part of heteroheptameric complexes (Lsm2p-7p and either Lsm1p or 8p): cytoplasmic Lsm1p complex involved in mRNA decay; nuclear Lsm8p complex part of U6 snRNP and possibly involved in processing tRNA, snoRNA, and rRNA	2e-13		+	+										1		1		2								no	no	no
PFL0160w	signal recognition particle SRP14	104	6	0					+		non-nuclear organelles							+			+						1								2							no	no	no
PFI1695c	small nuclear ribonucleoprotein (snRNP), putative	193	12	1							splicing				YIR009W	U2B component of U2 snRNP, involved in splicing, binds the U2 snRNA stem-loop IV in vitro but requires association of Lea1p for in vivo binding; does not contain the conserved C-terminal RNA binding domain found in other family members	3e-09				+				+												1					no	no	no
PFI1505c	elongation factor Tu, putative	911	6	0				+			translation								+						+						5											yes	no	no
PFI1400c	conserved Plasmodium protein, unknown function	152	6	0						+	unknown										+		+												1						+	yes	no	no
PFI1320c	conserved Plasmodium protein, unknown function	225	6	0			+				proteasome/ubiquitin									+												1		5							+	yes	yes	yes
PFI1235w	rRNA processing and telomere maintaining methyltransferase, putative	413	6	0							RNA processing/metabolism			+	YDR083W	Nucleolar protein involved in rRNA processing, pre-rRNA cleavage at site A2; also involved in telomere maintenance; mutation is synthetically lethal with a gar1 mutation	4e-25	+				+		+			1												1			yes	yes	no
PFI1170c	thioredoxin reductase	617	12	1			+				metabolism							+	+							1	2	2		1												no	no	no
PFI1130c	DNA-directed RNA polymerase II, putative	335	6	0		+					transcription	+	RPII		YIL021W	RNA polymerase II third largest subunit B44, part of central core; similar to prokaryotic alpha subunit	5e-32	+			+						1	1							1	6	2					no	no	no
PFI0885w	cytochrome b5-like heme/steroid binding protein, putative	130	6	0					+		non-nuclear organelles								+	+									1					1							+	no	no	yes
PFI0780w	conserved Plasmodium protein, unknown function	166	6	0						+	unknown											+	+															1			+	yes	no	no
PFI0770c	conserved Plasmodium protein, unknown function	189	6	0						+	unknown											+	+															1			+	no	no	no
PFI0530c	DNA primase large subunit, putative	539	6	0							DNA replication/repair/metabolism	+			YKL045W	Subunit of DNA primase, which is required for DNA synthesis and double-strand break repair	6e-42			+		+		+									2						1			no	no	no
PFI0505c	selenide water dikinase, putative	1193	6	0			+				others									+		+			+									1						1	+	yes	no	no
PFI0475w	small nuclear ribonucleoprotein (snRNP), putative	116	6	0							splicing				YLR147C	Core Sm protein Sm D3; part of heteroheptameric complex (with Smb1p, Smd1p, Smd2p, Sme1p, Smx3p, and Smx2p) that is part of the spliceosomal U1, U2, U4, and U5 snRNPs; homolog of human Sm D3	1e-18				+														3	1						no	no	no
PFI0355c	ATP-dependent heat shock protein, putative	922	6	0			+				protein folding and modification							+				+						1										3		3		no	yes	no
PFI0325c	conserved Plasmodium protein, unknown function	843	5	0		+					transcription	+			YDR151C	Member of the CCCH zinc finger family; has similarity to mammalian Tis11 protein, which activates transcription and also has a role in mRNA degradation; may function with Tis11p in iron homeostasis	4e-07	+	+					+			1			3												no	no	no
PFI0195c	GTPase activator, putative	426	6	0					+		non-nuclear organelles							+				+				1	3	4										1				no	no	no
PFI0190w	60S ribosomal protein L32, putative	131	6	0				+			ribosome							+	+		+	+					3	1	4	7							1			2		yes	no	no
PFF0885w	60S ribosomal protein L27a, putative	148	6	0							ribosome				YGL103W	Ribosomal protein of the large (60S) ribosomal subunit, has similarity to E. coli L15 and rat L27a ribosomal proteins; may have peptidyl transferase activity; can mutate to cycloheximide resistance	4e-46	+		+	+	+					2	5				1		1			1	5		4		yes	yes	yes
PFF0880c	conserved Plasmodium protein, unknown function	199	6	0						+	unknown								+					+						1												yes	no	no
PFF0700c	60S ribosomal protein L19, putative	182	6	0				+			ribosome							+	+			+				1	4	4	3	4	1							6	5	4		yes	yes	yes
PFF0555w	conserved Plasmodium protein, unknown function	280	6	0						+	unknown											+																2		1		no	no	no
PFF0430w	chaperone, putative	543	6	0			+				protein folding and modification							+	+			+				4	7	5		14								2				no	no	yes
PFF0340c	glutaredoxin-like protein, putative	219	6	0			+				metabolism							+				+				2	1											2				no	no	no
PFE1470w	cell cycle regulator protein, putative	179	6	0			+				cell cycle/spindle/centrosome								+										2	1	2											no	no	no
PFE1220w	conserved Plasmodium protein, unknown function	123	5	0						+	unknown								+						+						1										+	no	no	no
PFE1215c	cytosolic preribosomal GTP-binding protein, putative	365	8	0				+			ribosome									+													3	1								no	no	no
PFE1025c	conserved Plasmodium protein, unknown function	301	6	0						+	unknown									+	+												8	15	1	2	2					no	no	no
PFE1020w	U6 snRNA-associated sm-like protein lsm2, putative	103	6	0							splicing			+	YBL026W	Lsm (Like Sm) protein; part of heteroheptameric complexes (Lsm2p-7p and either Lsm1p or 8p): cytoplasmic Lsm1p complex involved in mRNA decay; nuclear Lsm8p complex part of U6 snRNP and possibly involved in processing tRNA, snoRNA, and rRNA	1e-23	+		+								1					2	1								no	no	no
PFE1005w	40S ribosomal protein S9, putative	189	6	0				+			ribosome							+	+			+				2	6	8		1								12	11	8		yes	no	no
PFE0845c	60S ribosomal protein L8, putative	260	12	1				+			ribosome							+	+	+	+	+				3	9	2	3	3	1			5	1	7	1	5	5	4		yes	no	no
PFE0630c	orotate phosphoribosyltransferase	281	12	1							metabolism				YML106W	Major orotate phosphoribosyltransferase (OPRTase) isozyme that catalyzes the fifth enzymatic step in de novo biosynthesis of pyrimidines, converting orotate into orotidine-5'-phosphate; minor OPRTase encoded by URA10	4e-23		+					+						2												no	yes	no
PFE0460c	conserved Plasmodium protein, unknown function	115	5	0						+	unknown									+				+									1								+	yes	yes	no
PFE0275w	conserved Plasmodium protein, unknown function	333	5	0						+	unknown											+																2	2			yes	no	yes
PFE0255w	actin-like protein, putative	565	6	0			+				cytoskeleton									+	+	+											6		1	3			3	2		no	no	no
PFE0185c	60S ribosomal protein L31, putative	120	6	0				+			ribosome							+	+		+						3	1		2					2	5	2					yes	no	no
PFE0140c	mitochondrial inner membrane TIM10 associated protein, putative	82	6	0					+		non-nuclear organelles								+	+									1	3			1	1							+	no	no	no
PFD1070w	eukaryotic initiation factor, putative	390	6	0							translation			+	YDR021W	Nucleolar protein required for maturation of 18S rRNA, member of the eIF4A subfamily of DEAD-box ATP-dependent RNA helicases	6e-129		+			+								1									1	1		no	no	no
PFD1065c	conserved Plasmodium protein, unknown function	140	5	0						+	unknown									+												1	1								+	no	no	no
PFD1055w	40S ribosomal protein S19, putative	170	6	0				+			ribosome							+	+	+	+	+				9	9	9	2	1		2		2	1	4		8	6	9		no	no	no
PFD0990w	ribosome recycling factor, putative	266	6	0				+			ribosome									+					+									1								yes	yes	no
PFD0880w	golgi organization and biogenesis factor, putative	429	6	0					+		non-nuclear organelles		Proteasome					+	+		+	+				3	6	1		3						1		7	2			no	no	no
PFD0685c	chromosome associated protein, putative	1193	6	0							other nuclear	+			YJL074C	Subunit of the multiprotein cohesin complex required for sister chromatid cohesion in mitotic cells; also required, with Rec8p, for cohesion and recombination during meiosis; phylogenetically conserved SMC chromosomal ATPase family member	2e-41					+																	3	6		no	yes	no
PFD0665c	26S proteasome AAA-ATPase subunit RPT3, putative	392	6	0			+				proteasome/ubiquitin		Proteasome					+				+				4	1	7										9				no	no	no
PFD0600c	mitochondrial ribosomal protein S12 precursor, putative	336	6	1					+		non-nuclear organelles								+						+						2										+	yes	no	no
PFD0145c	regulator of chromosome condensation, putative	626	6	0		+					other nuclear	+								+					+									3							+	no	no	no
PFC0920w	histone H2A variant, putative	158	6	0		+					chromatin remodeling	+			YOL012C	Histone variant H2AZ, exchanged for histone H2A in nucleosomes by the SWR1 complex; involved in transcriptional regulation through prevention of the spread of silent heterochromatin	3e-40		+	+	+	+							2		2	14	7	9	11	6	8	6	5	6		yes	no	no
PFC0915w	ATP-dependent RNA helicase, putative	433	6	0			+				RNA-binding		DOZI-complex					+	+			+						1			1							1				no	no	no
PFC0900w	T-complex protein 1 epsilon subunit, putative	535	6	0			+				protein folding and modification							+	+							2	3	2		4												no	no	no
PFC0870w	elongation factor 1 (EF-1), putative	156	2	0				+			translation							+	+			+				1	3	3	4	2	3							1				no	no	no
PFC0800w	band 7-related protein	374	6	0			+				others											+	+															1				no	yes	no
PFC0710w-b	inorganic pyrophosphatase, putative	380	6	1			+				metabolism							+		+						3	1	5					4	1								no	no	no
PFC0535w	60S ribosomal protein L26, putative	126	6	0				+			ribosome							+	+		+	+				1	2	2	1	2							1	3	3	2		yes	no	no
PFC0520w	26S proteasome regulatory subunit S14, putative	304	6	0							proteasome/ubiquitin		Proteasome		YFR052W	Subunit of the 19S regulatory particle of the 26S proteasome lid; synthetically lethal with RPT1, which is an ATPase component of the 19S regulatory particle; physically interacts with Nob1p and Rpn3p	4e-07					+	+															2				no	no	no
PFC0500w	conserved protein, unknown function	609	6	0						+	unknown											+	+															1				no	no	no
PFC0425w	conserved Plasmodium protein, unknown function	4550	7	0						+	unknown											+			+															1		yes	yes	yes
PFC0400w	60S acidic ribosomal protein P2, putative	112	5	0				+			ribosome							+	+		+	+				9	7	8	1	5	1				9	6	6	4				no	no	no
PFC0365w	PRP19-like protein, putative	532	6	0							proteasome/ubiquitin				YLL036C	Splicing factor associated with the spliceosome; contains a U-box, a motif found in a class of ubiquitin ligases	2e-21	+				+				2	1	1										3				no	no	yes
PFC0360w	activator of Hsp90 ATPase, putative	140	5	0			+				protein folding and modification							+		+						3	4	6						1								no	no	no
PFC0350c	TCP-1/cpn60 chaperonin family, putative	539	6	0			+				protein folding and modification							+	+	+	+	+				3	6	8		5			1			1		3				no	no	no
PFC0200w-a	60S ribosomal protein L44, putative	77	0	0				+			ribosome							+			+					1										1	5					yes	no	no
PFC0175w	IBR domain protein, putative	593	6	0		+					proteasome/ubiquitin											+	+															1				yes	no	no
PFC0130c	conserved Plasmodium protein, unknown function	419	6	0	NuProC17					+	unknown							+		+		+				1							4					1	1			no	no	no
PFC0126c	PFMNL-1 CISD1-like iron-sulfur protein, putative	152	6	0	NuProC16				+		non-nuclear organelles									+					+									2							+	no	no	no
PFB0840w	replication factor C, subunit 2	330	6	0							DNA replication/repair/metabolism	+			YJR068W	Subunit of heteropentameric Replication factor C (RF-C), which is a DNA binding protein and ATPase that acts as a clamp loader of the proliferating cell nuclear antigen (PCNA) processivity factor for DNA polymerases delta and epsilon	1e-77		+			+								1	1							2		1		no	no	no
PFB0715w	DNA-directed RNA polymerase II second largest subunit, putative	1340	12	1		+					transcription	+	RPII		YOR151C	RNA polymerase II second largest subunit B150, part of central core; similar to bacterial beta subunit	0				+	+													1	18	4		2			no	no	no
PFB0550w	peptide chain release factor subunit 1, putative	427	6	0				+			translation								+	+		+							3	8	5		1					3				no	no	no
PFB0545c	mitochondrial ribosomal protein L12 precursor, putative	255	11	1					+		non-nuclear organelles								+	+										3				2							+	yes	no	no
PFB0455w-a	60S ribosomal protein L37ae, putative	35	0	0				+			ribosome							+	+		+	+					1	2		1					1	1	3	1	1			no	no	no
PFB0370c	RNA binding protein, putative	300	6	0							RNA-binding			+	YCL059C	Essential nucleolar protein required for the synthesis of 18S rRNA and for the assembly of 40S ribosomal subunit	2e-93	+	+			+					1			1								1				yes	yes	no
PFB0295w	adenylosuccinate lyase	471	7	0			+				metabolism							+	+			+					1			6	1							1				no	no	no
PFB0285c	conserved Plasmodium protein, unknown function	1436	6	0						+	unknown								+			+		+						1									1			no	yes	no
PFB0260w	proteasome 26S regulatory subunit, putative	966	6	0							proteasome/ubiquitin		Proteasome		YHR027C	Non-ATPase base subunit of the 19S regulatory particle of the 26S proteasome; may participate in the recognition of several ligands of the proteasome; contains a leucine-rich repeat (LRR) domain, a site for protein-protein interactions	8e-145	+				+				4	8	4										8				yes	yes	no
PFB0245c	DNA-directed RNA polymerase II 16 kDa subunit, putative	132	6	0		+					transcription	+	RPII								+			+												3						no	no	no
PFA0480w	phenylalanyl-tRNA synthetase, putative	575	6	0				+			translation							+	+								4			9	3											no	yes	yes
PFA0345w-a	centrin-1	141	1	0			+				cell cycle/spindle/centrosome								+	+	+	+								1	1			4	5	1	8			1		no	no	no
PFA0145c	aspartyl-tRNA synthetase	626	6	0							translation				YLL018C	Aspartyl-tRNA synthetase, primarily cytoplasmic; homodimeric enzyme that catalyzes the specific aspartylation of tRNA(Asp); class II aminoacyl tRNA synthetase; binding to its own mRNA may confer autoregulation	1e-115	+		+				+			1						2									yes	no	no
PF14_0775	conserved Plasmodium protein, unknown function	177	6	0						+	unknown							+	+			+				2	1	2	1									2				no	no	no
PF14_0697	dihydroorotase, putative	358	6	0							metabolism				YLR420W	Dihydroorotase, catalyzes the third enzymatic step in the de novo biosynthesis of pyrimidines, converting carbamoyl-L-aspartate into dihydroorotate	2e-44	+	+							1	1		1		2											no	no	no
PF14_0674	conserved Plasmodium protein, unknown function	580	6	0						+	unknown								+	+				+						1			2									no	no	no
PF14_0673	RAP protein, putative	532	5	0			+				RNA-binding								+	+				+						1			1								+	no	yes	no
PF14_0656	U2 snRNP auxiliary factor, putative	833	6	0							splicing			+	YNL110C	Constituent of 66S pre-ribosomal particles, involved in 60S ribosomal subunit biogenesis; localizes to both nucleolus and cytoplasm	6e-08	+	+									1		3											+	yes	yes	yes
PF14_0634	conserved Plasmodium protein, unknown function	280	6	0						+	unknown							+			+							1								1						yes	yes	no
PF14_0616	ATP-dependent protease la, putative	706	17	2			+				protein folding and modification											+																1	3	5		no	no	no
PF14_0546	conserved Plasmodium protein, unknown function	639	6	0						+	unknown							+				+				2	2	9										2				no	no	no
PF14_0499	conserved Plasmodium protein, unknown function	900	6	0						+	unknown								+					+						1											+	no	no	yes
PF14_0497	aminomethyltransferase, putative	524	6	0			+				metabolism								+						+						1											no	no	no
PF14_0482	conserved Plasmodium protein, unknown function	620	6	0						+	unknown										+				+												1				+	yes	yes	yes
PF14_0433	erythrocyte membrane-like protein	596	6	0	NuProC15		+				RNA-binding							+	+	+				+			1			1			3									no	no	yes
PF14_0410	conserved Plasmodium protein, unknown function	596	6	0						+	unknown											+			+															1	+	no	no	no
PF14_0384	allantoicase, putative	553	6	0			+				metabolism											+		+															1			no	yes	no
PF14_0364	cleavage and polyadenylation specifity factor, putative	876	7	0							RNA processing/metabolism				YLR277C	Putative endoribonuclease, subunit of the mRNA cleavage and polyadenylation specificity complex; required for 3' processing, splicing, and transcriptional termination of mRNAs and snoRNAs	9e-113					+			+															1		yes	no	no
PF14_0357	succinyl CoA ligase, putative	973	6	0			+				metabolism								+										5		2											no	no	no
PF14_0338-a	conserved Plasmodium protein, unknown function	888	8	1							RNA processing/metabolism				YGR178C	Component of glucose deprivation induced stress granules, involved in P-body-dependent granule assembly; similar to human ataxin-2; interacts with Pab1p to regulate mRNA polyadenylation; interacts with Mkt1p to regulate HO translation	9e-14	+	+	+		+						1	1	1			1	1						1	+	no	no	no
PF14_0327	methionine aminopeptidase 2	628	6	0							translation				YBL091C	Methionine aminopeptidase, catalyzes the cotranslational removal of N-terminal methionine from nascent polypeptides; function is partially redundant with that of Map1p	9e-106		+	+		+							1	2		1	11	3						2		no	no	no
PF14_0324	Hsp70/Hsp90 organizing protein, putative	564	6	0			+				protein folding and modification							+			+	+				11	18	13							4			2				yes	yes	no
PF14_0309	protein-L-isoaspartate O-methyltransferase beta-aspartate methyltransferase, putative	240	6	0			+				protein folding and modification											+	+															2				no	no	yes
PF14_0301	conserved protein, unknown function	289	6	0						+	unknown							+	+	+		+				1	1			7			16	2				9	7	11		no	no	no
PF14_0296	60S ribosomal protein L14, putative	165	6	0				+			ribosome							+	+		+	+						3		3					3	6	8	4		3		yes	yes	no
PF14_0242	arginine methyltransferase 1	401	7	0		+					RNA processing/metabolism				YBR034C	Nuclear SAM-dependent mono- and asymmetric arginine dimethylating methyltransferase that modifies hnRNPs, including Npl3p and Hrp1p, affecting their activity and nuclear export; also methylates ribosomal protein Rps2p	3e-86	+				+				1	1											1				no	no	no
PF14_0239	conserved Plasmodium protein, unknown function	368	6	0						+	unknown											+		+															2			no	no	no
PF14_0230	60S ribosomal protein L5, putative	294	6	0				+			ribosome							+	+		+	+				6	11	1	7	16	6				4	2		7	3			yes	no	no
PF14_0217	conserved Plasmodium protein, unknown function	1190	6	0						+	unknown							+				+				1		1										1				yes	no	no
PF14_0216	conserved Plasmodium protein, unknown function	641	6	0						+	unknown											+	+															1				no	no	yes
PF14_0193	conserved protein, unknown function	572	6	0			+				RNA processing/metabolism										+			+												1					+	yes	no	yes
PF14_0151	RNA-binding protein Nova-1, putative	337	6	0			+				RNA-binding									+				+									1									no	no	no
PF14_0146	ribonucleoprotein, putative	201	6	0							splicing				YER029C	Core Sm protein Sm B; part of heteroheptameric complex (with Smd1p, Smd2p, Smd3p, Sme1p, Smx3p, and Smx2p) that is part of the spliceosomal U1, U2, U4, and U5 snRNPs; homolog of human Sm B and Sm B'	3e-11	+			+					2	5	1							2	1						no	no	no
PF14_0127	N-myristoyltransferase	410	6	0			+				protein folding and modification											+																1		1		no	no	no
PF14_0068	fibrillarin, putative	318	5	0		+					nucleolus			+	YDL014W	Nucleolar protein, component of the small subunit processome complex, which is required for processing of pre-18S rRNA; has similarity to mammalian fibrillarin	1e-89	+			+	+				4	6	3							3	3		2				yes	yes	no
PF14_0064	phosphatase, putative	194	6	0			+				protein folding and modification							+				+				1	2	1										1				no	no	no
PF14_0036	phosphatase, putative	298	3	0			+				protein folding and modification								+	+	+	+								11	1	2	9	12	2	9	1	1	1	2		no	no	no
PF14_0027	40S ribosomal protein S31/UBI, putative	149	7	0							ribosome				YLR167W	Fusion protein that is cleaved to yield a ribosomal protein of the small (40S) subunit and ubiquitin; ubiquitin may facilitate assembly of the ribosomal protein into ribosomes; interacts genetically with translation factor eIF2B	1e-18				+				+												1					yes	yes	no
PF13_0291	minchromosome maintenance (MCM) complex subunit	929	6	0		+					DNA replication/repair/metabolism	+			YGL201C	Protein involved in DNA replication; component of the Mcm2-7 hexameric complex that binds chromatin as a part of the pre-replicative complex	2e-142	+				+					2	7										1				no	yes	yes
PF13_0217	conserved Plasmodium protein, unknown function	72	6	0						+	unknown										+				+												1				+	no	no	no
PF13_0214	elongation factor 1-gamma, putative	411	6	0							translation				YPL048W	Nuclear protein required for transcription of MXR1; binds the MXR1 promoter in the presence of other nuclear factors; binds calcium and phospholipids; has similarity to translational cofactor EF-1 gamma	4e-25	+	+			+				3	11	22	3	8	4							1		1		no	no	no
PF13_0213	60S ribosomal protein L6-2, putative	221	6	0				+			ribosome							+	+		+	+					8	6		6	1				11	14	16	7	4	4		yes	no	no
PF13_0205	tryptophan--tRNA ligase, putative	632	6	0				+			translation								+										1	5												no	no	no
PF13_0186	conserved Plasmodium protein, unknown function	234	6	0						+	unknown							+				+				3	3	2										1				no	no	no
PF13_0185	histone H3 variant, putative	170	6	0		+					chromatin remodeling	+									+														3		2					no	no	no
PF13_0171	60S ribosomal protein L23, putative	139	12	1							ribosome				YER117W	Protein component of the large (60S) ribosomal subunit, identical to Rpl23Ap and has similarity to E. coli L14 and rat L23 ribosomal proteins	9e-54	+	+			+					4	2		2								4	1	1		no	no	no
PF13_0170	glutaminyl-tRNA synthetase, putative	918	6	0				+			translation							+				+				1	3	3										3				yes	yes	no
PF13_0157	ribose-phosphate pyrophosphokinase, putative	560	6	0					+		non-nuclear organelles								+					+						2												no	no	no
PF13_0132	60S ribosomal protein L23a, putative	190	6	0							ribosome				YOL127W	Primary rRNA-binding ribosomal protein component of the large (60S) ribosomal subunit, has similarity to E. coli L23 and rat L23a ribosomal proteins; binds to 26S rRNA via a conserved C-terminal motif	1e-24	+	+	+	+	+				1	3	2	1	4				1	4	6	8	2	1	1		yes	yes	no
PF13_0129	60S ribosomal protein L6, putative	190	6	0				+			ribosome							+	+		+	+				1	3	2		2					2	2	1	1	2			no	no	no
PF13_0099	conserved Plasmodium protein, unknown function	205	6	0	NuProC13					+	unknown									+	+											2	8	8		1	2					yes	yes	yes
PF13_0086	conserved Plasmodium protein, unknown function	477	6	0						+	unknown											+			+															1		no	no	no
PF13_0071	probable protein, unknown function	562	1	0						+	unknown								+	+				+						3			1									yes	no	no
PF13_0063	26S proteasome regulatory subunit 7, putative	420	6	0							proteasome/ubiquitin		Proteasome		YKL145W	One of six ATPases of the 19S regulatory particle of the 26S proteasome involved in the degradation of ubiquitinated substrates; required for optimal CDC20 transcription; interacts with Rpn12p and the E3 ubiquitin-protein ligase Ubr1p	3e-176	+				+				3		6										4				no	no	no
PF13_0058	conserved Plasmodium protein, unknown function	143	6	0						+	unknown							+	+		+	+				1		1	7						1		1	4				no	no	no
PF13_0051	small nucleolar ribonucleoprotein, putative	209	6	0							nucleolus			+	YHR089C	Protein component of the H/ACA snoRNP pseudouridylase complex, involved in the modification and cleavage of the 18S pre-rRNA	8e-21				+		+												1							yes	yes	no
PF13_0050	HORMA domain protein, putative	1327	6	0							DNA replication/repair/metabolism	+			YIL072W	Meiosis-specific DNA binding protein that displays Red1p dependent localization to the unsynapsed axial-lateral elements of the synaptonemal complex; required for homologous chromosome synapsis and chiasma formation	1e-06					+		+															4			yes	yes	yes
PF13_0036	DnaJ protein, putative	322	7	0			+				protein folding and modification									+					+									2							+	yes	yes	no
PF11_0524	lsm4 homologue, putative	126	6	0							splicing			+	YER112W	Lsm (Like Sm) protein; part of heteroheptameric complexes (Lsm2p-7p and either Lsm1p or 8p): cytoplasmic Lsm1p complex involved in mRNA decay; nuclear Lsm8p complex part of U6 snRNP and possibly involved in processing tRNA, snoRNA, and rRNA	2e-10			+					+									1								yes	yes	no
PF11_0438	60S ribosomal protein L35ae, putative	140	6	0				+			ribosome							+	+		+	+				3	3	3	4	4					4	6	8	5	3	2		yes	no	no
PF11_0419	conserved Plasmodium protein, unknown function	803	6	0						+	unknown										+	+													1	2		1	5			no	no	no
PF11_0412	vacuolar ATP synthase subunit f, putative	128	6	0					+		non-nuclear organelles								+						+						1											no	no	no
PF11_0385	UVB-resistance protein UVR8 homologue	425	6	0		+					DNA replication/repair/metabolism	+							+	+					+						1			3								no	no	no
PF11_0377-a	casein kinase 1	324	8	2			+				protein folding and modification							+	+	+	+	+				2	4	2		1		3	12	1	2	4		2	1	5		no	no	no
PF11_0331	TCP-1/cpn60 chaperonin family, putative	544	6	0			+				protein folding and modification							+	+			+				2	12	11		6								5				no	no	no
PF11_0312	60S ribosomal protein L38e, putative	87	5	0				+			ribosome							+	+		+	+					3			7					4		2	2		3		yes	no	no
PF11_0305	RNA methyltransferase, putative	634	12	1							RNA processing/metabolism			+	YNL061W	Probable RNA m(5)C methyltransferase, essential for processing and maturation of 27S pre-rRNA and large ribosomal subunit biogenesis; localized to the nucleolus; constituent of 66S pre-ribosomal particles	2e-73				+														1	5						yes	yes	no
PF11_0300	conserved Plasmodium protein, unknown function	642	6	0						+	unknown											+																1		1		no	no	no
PF11_0287	CRAL/TRIO domain-containing protein, putative	297	6	0							others				YKL091C	Putative homolog of Sec14p, which is a phosphatidylinositol/phosphatidylcholine transfer protein involved in lipid metabolism; localizes to the nucleus	3e-07		+										1	4	1											no	no	no
PF11_0280	small nuclear ribonucleoprotein F, putative	86	7	0							splicing				YPR182W	Core Sm protein Sm F; part of heteroheptameric complex (with Smb1p, Smd1p, Smd2p, Smd3p, Sme1p, and Smx2p) that is part of the spliceosomal U1, U2, U4, and U5 snRNPs; homolog of human Sm F	7e-20	+	+					+			1			2												no	no	no
PF11_0272	40S ribosomal protein S18, putative	156	6	0				+			ribosome							+	+	+	+	+				3	8	5		3		3	1	3	4	6	1	5	4	1		yes	no	no
PF11_0250	splicing factor, putative	145	6	0	NuProC3						splicing			+	YEL026W	RNA binding protein, part of U3 snoRNP involved in rRNA processing, part of U4/U6-U5 tri-snRNP involved in mRNA splicing, similar to human 15.5K protein	8e-42	+			+	+				1	2	1							2	7	3	1				no	no	no
PF11_0205	alternative splicing factor ASF-1, putative	200	3	0							splicing				YNL016W	Poly (A)+ RNA-binding protein, abundant mRNP-component protein that binds mRNA and is required for stability of many mRNAs; component of glucose deprivation induced stress granules, involved in P-body-dependent granule assembly	4e-08				+															3	2					no	no	no
PF11_0200	U2 snRNP auxiliary factor, small subunit, putative	294	6	0		+					splicing							+				+	+			1												1				yes	yes	no
PF11_0199	conserved Plasmodium protein, unknown function	173	6	0						+	unknown									+					+									2							+	yes	yes	no
PF11_0197	ankyrin repeat domain protein, putative	371	6	0						+	unknown									+				+									4									yes	yes	no
PF11_0188	heat shock protein 90, putative	930	6	0			+				protein folding and modification							+				+				8	15	11										4				no	no	no
PF11_0170	cyclophilin, putative	167	6	0			+				protein folding and modification									+													2	1								no	no	no
PF11_0147	mitogen-activated protein kinase 2	508	6	0							protein folding and modification				YBL016W	Mitogen-activated serine/threonine protein kinase involved in mating; phosphoactivated by Ste7p; substrates include Ste12p, Far1p, Bni1p, Sst2p; inhibits invasive growth during mating by phosphorylating Tec1p, promoting its degradation	1e-60		+						+						1											no	no	no
PF11_0117	replication factor C subunit 5, putative	349	6	0							DNA replication/repair/metabolism	+			YBR087W	Subunit of heteropentameric Replication factor C (RF-C), which is a DNA binding protein and ATPase that acts as a clamp loader of the proliferating cell nuclear antigen (PCNA) processivity factor for DNA polymerases delta and epsilon	2e-38					+																1		2		no	no	no
PF11_0112	vacuolar sorting protein 35, putative	1050	6	0					+		non-nuclear organelles							+	+								1				1											yes	no	no
PF11_0096	casein kinase 2, alpha subunit	335	7	0							protein folding and modification			+	YOR061W	Alpha' catalytic subunit of casein kinase 2, a Ser/Thr protein kinase with roles in cell growth and proliferation; the holoenzyme also contains CKA1, CKB1 and CKB2, the many substrates include transcription factors and all RNA polymerases	4e-111	+	+		+	+				7	6	1		6					8	3		7				yes	no	no
PF11_0090	pescadillo-like protein	643	6	0							nucleolus			+	YGR103W	Component of several different pre-ribosomal particles; forms a complex with Ytm1p and Erb1p that is required for maturation of the large ribosomal subunit; required for exit from G<sub>0</sub> and the initiation of cell proliferation	7e-56	+	+							1	1			1												yes	yes	yes
PF11_0071	RuvB DNA helicase, putative	475	6	0		+					chromatin remodeling	+			YDR190C	Essential protein involved in transcription regulation; component of chromatin remodeling complexes; required for assembly and function of the INO80 complex; also referred to as pontin; member of the RUVB-like protein family	6e-130				+	+													1	1		2	3	1		no	no	no
PF11_0068	conserved protein, unknown function	506	10	1						+	unknown								+						+						2											no	no	yes
PF11_0065	40S ribosomal protein S4, putative	261	6	0				+			ribosome							+	+	+	+	+				5	13	13	2	14		4		8	6	25	6	13	7	12		no	no	no
PF11_0061	histone H4	103	5	0		+					chromatin remodeling	+			YNL030W	Histone H4, core histone protein required for chromatin assembly and chromosome function; one of two identical histone proteins (see also HHF1); contributes to telomeric silencing; N-terminal domain involved in maintaining genomic integrity	2e-40	+	+	+	+	+				1	3	2	3	1	12	17	3	5	29	26	36	13	1	21		yes	no	no
PF11_0048	casein kinase II beta chain	245	12	1							protein folding and modification			+	YOR039W	Beta' regulatory subunit of casein kinase 2, a Ser/Thr protein kinase with roles in cell growth and proliferation; the holoenzyme also contains CKA1, CKA2 and CKB1, the many substrates include transcription factors and all RNA polymerases	8e-32	+			+	+				4	3	4							3			1				no	no	no
PF10_0370	enhancer of rudimentary homolog, putative	105	6	0		+					other nuclear							+	+	+						1				1			1	1								no	no	no
PF10_0340	methionine-tRNA ligase, putative	889	6	0				+			translation							+			+	+				9	1	16							4			3				no	no	no
PF10_0325	haloacid dehalogenase-like hydrolase, putative	288	13	0			+				metabolism							+				+				9	11	14										6				no	no	no
PF10_0298	26S proteasome regulatory subunit, putative	393	6	0							proteasome/ubiquitin		Proteasome		YDR427W	Non-ATPase regulatory subunit of the 26S proteasome, has similarity to putative proteasomal subunits in other species; null mutant is temperature sensitive and exhibits cell cycle and proteasome assembly defects	1e-17	+				+				2	2											4				no	no	no
PF10_0279	conserved Plasmodium protein, unknown function	838	6	0						+	unknown											+		+															1			yes	no	no
PF10_0278	nucleolar preribosomal assembly protein, putative	483	6	0	NuProC2	+					nucleolus								+		+									2					1							no	no	no
PF10_0277	nucleolar preribosomal assembly protein, putative	315	6	0							nucleolus			+	YKL172W	Essential protein required for the maturation of 25S rRNA and 60S ribosomal subunit assembly, localizes to the nucleolus; constituent of 66S pre-ribosomal particles	1e-09				+			+												3						yes	yes	yes
PF10_0269	DNA-directed RNA polymerase II, putative	177	6	0		+					transcription	+	RPII		YDR404C	RNA polymerase II subunit B16; forms two subunit dissociable complex with Rpb4p; involved recruitment of 3'-end processing factors to transcribing RNA polymerase II complex and in export of	1e-29			+	+			+									1			2						no	no	no
PF10_0268	peroxiredoxin (nPrx)	393	6	0							other nuclear	+			YIL010W	Nuclear thiol peroxidase which functions as an alkyl-hydroperoxide reductase during post-diauxic growth	1e-17	+	+	+	+	+				8	6	7	3	13	1	7	2	2	2	14	24	15	6	15		yes	yes	no
PF10_0187	60S ribosomal protein L30e, putative	108	6	0							ribosome				YGL030W	Protein component of the large (60S) ribosomal subunit, has similarity to rat L30 ribosomal protein; involved in pre-rRNA processing in the nucleolus; autoregulates splicing of its transcript	2e-28	+	+		+	+					1	1		1					1	1	1	1				no	no	no
PF10_0174	26s proteasome regulatory subunit p55, putative	467	6	0							proteasome/ubiquitin		Proteasome		YDL147W	Essential, non-ATPase regulatory subunit of the 26S proteasome lid, similar to mammalian p55 subunit and to another S. cerevisiae regulatory subunit, Rpn7p	4e-59	+				+	+			1												1				no	no	no
PF10_0165	DNA polymerase delta catalytic subunit	1094	6	0							DNA replication/repair/metabolism	+			YDL102W	Catalytic subunit of DNA polymerase delta; required for chromosomal DNA replication during mitosis and meiosis, intragenic recombination, repair of double strand DNA breaks, and DNA replication during nucleotide excision repair (NER)	0					+	+															1				no	yes	no
PF10_0150	methionine aminopeptidase 1b, putative	517	12	1							translation				YLR244C	Methionine aminopeptidase, catalyzes the cotranslational removal of N-terminal methionine from nascent polypeptides; function is partially redundant with that of Map2p	8e-102	+	+	+							1		3	4			1									no	no	no
PF10_0085	small subunit rRNA processing protein, putative	469	7	0							nucleolus			+	YOR310C	Protein involved in pre-rRNA processing, 18S rRNA synthesis, and snoRNA synthesis; component of the small subunit processome complex, which is required for processing of pre-18S rRNA	9e-104		+			+								2								1				yes	no	no
PF10_0081	26S proteasome regulatory subunit 4, putative	448	6	0							proteasome/ubiquitin		Proteasome		YDL007W	One of six ATPases of the 19S regulatory particle of the 26S proteasome involved in the degradation of ubiquitinated substrates; required for normal peptide hydrolysis by the core 20S particle	8e-166	+				+				5		5										8				yes	yes	no
PF10_0067	conserved Plasmodium protein, unknown function	383	6	0						+	unknown							+	+			+				2	3	2		1								2	3			no	no	no
PF10_0048	conserved Plasmodium protein, unknown function	202	5	0						+	unknown											+			+															1		no	no	no
PF10_0038	40S ribosomal protein S20e, putative	118	6	0							ribosome				YHL015W	Protein component of the small (40S) ribosomal subunit; overproduction suppresses mutations affecting RNA polymerase III-dependent transcription; has similarity to E. coli S10 and rat S20 ribosomal proteins	1e-24	+		+	+	+					1	1					1	4			1	1		2		no	no	no
PF10_0036	N-acetyltransferase, putative	152	6	0		+					chromatin remodeling	+							+					+						1												no	no	no
PF08_0125	tubulin gamma chain	452	6	0							cytoskeleton				YLR212C	Gamma-tubulin, involved in nucleating microtubules from both the cytoplasmic and nuclear faces of the spindle pole body	4e-89					+																3		2		no	no	no
PF08_0109	proteasome subunit alpha type 5, putative	481	6	0							proteasome/ubiquitin		Proteasome		YHR200W	Non-ATPase base subunit of the 19S regulatory particle (RP) of the 26S proteasome; N-terminus plays a role in maintaining the structural integrity of the RP; binds selectively to polyubiquitin chains; homolog of the mammalian S5a protein	1e-28	+			+	+				3	1	8							3			1				no	no	no
PF08_0095	dihydropteroate synthetase	706	6	0			+				metabolism							+				+				1	6	6										2				no	no	no
PF08_0079	translation initiation factor SUI1, putative	268	5	0				+			translation							+	+									1	1	1												yes	yes	no
PF08_0076	40S ribosomal protein S16, putative	144	6	0				+			ribosome							+	+	+	+	+				4	5	7	4	5	3	2		4	2	6	7	8	8	1		no	no	no
PF08_0069	importin beta, putative	877	6	0							other nuclear				YLR347C	Karyopherin beta, forms a complex with Srp1p/Kap60p; interacts with nucleoporins to mediate nuclear import of NLS-containing cargo proteins via the nuclear pore complex; regulates PC biosynthesis; GDP-to-GTP exchange factor for Gsp1p	6e-74	+				+				1												1	2			no	no	no
PF08_0043	conserved Plasmodium protein, unknown function	191	6	0						+	unknown									+					+									3								yes	no	no
PF08_0039	60S ribosomal protein L22, putative	139	6	0				+			ribosome							+	+		+	+				2	4	2		1					2		1	3	2	2		yes	yes	no
PF07_0122	BRIX protein, putative	416	6	0							nucleolus			+	YOL077C	Nucleolar protein, constituent of 66S pre-ribosomal particles; depletion leads to defects in rRNA processing and a block in the assembly of large ribosomal subunits; possesses a sigma(70)-like RNA-binding motif	4e-35				+			+												1						yes	yes	yes
PF07_0106	conserved Plasmodium protein, unknown function	793	6	0						+	unknown							+			+					1									1	1						no	no	yes
PF07_0079	60S ribosomal protein L11a, putative	173	6	0				+			ribosome							+	+		+	+					3	2		3					1			3	1	1		yes	no	no
PF07_0062	GTP-binding translation elongation factor tu family protein, putative	754	6	0				+			translation								+						+						2											yes	no	no
PF07_0044	conserved Plasmodium protein, unknown function	201	7	0						+	unknown								+		+									3							2					yes	yes	yes
PF07_0043	60S ribosomal protein L34a, putative	150	6	0				+			ribosome							+			+						2	2							3	3						yes	yes	no
PF07_0039	conserved Plasmodium protein, unknown function	135	6	0						+	unknown										+				+												1				+	no	no	no
PF07_0027	DNA-directed RNA polymerase 2 8.2 kDa polypeptide, putative	69	6	0		+					transcription	+	RPII	+	YOR210W	RNA polymerase subunit ABC10-beta, common to RNA polymerases I, II, and III	2e-16				+			+												1					+	no	no	no
MAL8P1.99	GTPase, putative	657	6	0			+				others									+				+									1								+	no	no	no
MAL8P1.62	conserved Plasmodium protein, unknown function	277	6	0						+	unknown							+		+	+		+			3						1			1							no	no	no
MAL8P1.10	conserved protein, unknown function	216	6	0						+	unknown									+		+											2	4				1				yes	no	no
MAL7P1.158	signal recognition particle SRP9	103	5	0					+		non-nuclear organelles										+		+												3							no	no	no
MAL7P1.14	conserved Plasmodium protein, unknown function	249	6	0						+	unknown								+					+						1												no	no	no
MAL7P1.13	conserved Plasmodium protein, unknown function	262	5	0						+	unknown										+		+												2						+	no	no	no
MAL13P1.96	chromosome segregation protein, putative	1218	6	0							other nuclear	+			YFR031C	Subunit of the condensin complex; essential SMC chromosomal ATPase family member that forms a complex with Smc4p to form the active ATPase; Smc2p/Smc4p complex binds DNA; required for clustering of tRNA genes at the nucleolus	1e-168		+						+						4											yes	yes	no
MAL13P1.90	conserved Plasmodium protein, unknown function	620	6	0						+	unknown											+	+															2			+	no	no	no
MAL13P1.79	conserved Plasmodium protein, unknown function	419	6	0						+	unknown									+													3	4								yes	no	no
MAL13P1.41	conserved Plasmodium protein, unknown function	1405	7	0						+	unknown								+					+						5												yes	yes	no
MAL13P1.35	U1 small nuclear ribonucleoprotein a, putative	449	12	1		+					splicing									+					+									3								yes	no	no
MAL13P1.344	RNAse L inhibitor protein, putative	619	6	0							nucleolus				YDR091C	Essential iron-sulfur protein required for ribosome biogenesis and translation initiation; facilitates binding of a multifactor complex (MFC) of translation initiation factors to the small ribosomal subunit; predicted ABC family ATPase	0	+				+						3											1	1		no	no	no
MAL13P1.343	proteasome regulatory subunit, putative	311	6	0							proteasome/ubiquitin		Proteasome		YFR004W	Metalloprotease subunit of the 19S regulatory particle of the 26S proteasome lid; couples the deubiquitination and degradation of proteasome substrates; involved, independent of catalytic activity, in fission of mitochondria and peroxisomes	4e-92	+				+					2	11										8				no	no	no
MAL13P1.341	ribosome biogenesis protein MRT4, putative	222	6	0							ribosome			+	YKL009W	Protein involved in mRNA turnover and ribosome assembly, localizes to the nucleolus	2e-07				+		+												2							yes	no	no
MAL13P1.283	TCP-1/cpn60 chaperonin family, putative	529	6	0			+				protein folding and modification							+	+			+				1	3	11		15								3				no	no	no
MAL13P1.28	conserved Plasmodium protein, unknown function	609	6	0						+	unknown							+				+				1														1		yes	no	no
MAL13P1.275	protein phosphatase, putative	1288	6	0							protein folding and modification				YMR277W	Carboxy-terminal domain (CTD) phosphatase, essential for dephosphorylation of the repeated C-terminal domain of the RNA polymerase II large subunit (Rpo21p)	9e-17		+	+				+						2			3									no	no	no
MAL13P1.270	proteasome subunit, putative	241	6	0							proteasome/ubiquitin		Proteasome		YOL038W	Alpha 4 subunit of the 20S proteasome; may replace alpha 3 subunit (Pre9p) under stress conditions to create a more active proteasomal isoform; GFP-fusion protein relocates from cytosol to the mitochondrial surface upon oxidative stress	1e-65	+				+				4	4	7										1				no	no	no
MAL13P1.239	conserved Plasmodium protein, unknown function	1847	6	0						+	unknown											+			+															1	+	no	no	no
MAL13P1.230	conserved Plasmodium protein, unknown function	695	6	0						+	unknown											+	+															1			+	no	yes	no
MAL13P1.229	conserved Plasmodium protein, unknown function	216	6	0						+	unknown									+	+											1	1				2					no	no	no
MAL13P1.209	60S ribosomal protein L18-2, putative	187	6	0				+			ribosome							+	+			+				1	3	2		3								4	3			yes	no	no
MAL13P1.190	proteasome regulatory subunit, putative	503	6	0							proteasome/ubiquitin		Proteasome		YER021W	Essential, non-ATPase regulatory subunit of the 26S proteasome lid, similar to the p58 subunit of the human 26S proteasome; temperature-sensitive alleles cause metaphase arrest, suggesting a role for the proteasome in cell cycle control	1e-69					+	+															4				no	no	no
MAL13P1.164	elongation factor Tu, putative	505	7	1				+			translation							+				+		+			2												1			no	no	no
MAL13P1.113	SNARE protein, putative	211	6	0					+		non-nuclear organelles									+					+									1							+	no	no	no
MAL13P1.103	conserved Plasmodium protein, unknown function	1070	6	0						+	unknown											+																	5	6		yes	yes	no
