# Supplementary material for: Organellar proteomics reveals hundreds of novel nuclear proteins in the malaria parasite Plasmodium falciparum
Source: Genome Biol. 2012 Nov 26;13(11):R108. doi: 10.1186/gb-2012-13-11-r108 (PMC4053738; doi:10.1186/gb-2012-13-11-r108)
Supplement: Additional file 15 — A multiple sequence alignment of the apicomplexan proteins encoding the ACDC domain is shown in aligned FASTA format. This file can be viewed using JalView [135]. [file gb-2012-13-11-r108-S15.FASTA]

>gb_TGME49_106000_1556-1702/1-147
VEAVGVMRNAVSHVLRNL-QEVCIPGLL-CSCSLese---------------ifnyLAARLDEWTKAVHAHR
QLCASVlsnpkvekagpkesvktegdekg-----pggkpgdagandakelstdpatdpQAaTMVLA-PYLKL
FAQCIRKNRLPNEMEPEVQVLLLDAL
>psu_NCLIV_070180_1481-1632/1-152
VEAVGVMRNAVSHVLRNL-QEVCIPGLL-CSCSLese---------------sfnyLAARLDEWTKAVHAHR
QLCASVlsnpkvggekggtkdtaakaagedeqdkektgdsdpgrgckkdlstdpatdpQAaTMVLA-PYLKL
FAQCIRKNRLPNEMEAEVQVLLLDAL
>gb_TGME49_082210_765-875/1-111
-QTLELYKNAVRLMLQDL-SFTVAPSFF-AAARNrcpedaeddsreetprvtgglhSAGSLSLLQQVLHWHL
EHVQKA----------------------------------------------------TH-QHQVF-QFLSI
LSPCLESTRLPSQSPPNLQQRLLL--
>psu_PF14_0471_629-715/1-87
-NFIDLTREALSLILQDL-KNNVIPKIP-VGIEK--------------------------RERYKNSLRLCL
KSARNT----------------------------------------------------QH-MNELE-PYLEL
FSECIKNSKLPSHMSLKDQLFYLDKL
>BBOV_III008870_314-404/1-91
-NRLNVSKVALNYILSDL-CNNCLPSIL-ENNHM----------------------PGELYIHCYNKISDHL
QMIITA----------------------------------------------------NQ-SEEIE-KYLHL
FQLCIQNRVLPSALPVQEQRAMITTL
>gb_PVX_001040_3418-3529/1-112
-QTIHFKKLILKYLLMDLfRNTSVPEFS-KMTADrthflvnpqk--cassypltseIDKSRDLLQRVERYHL
KFVNNI----------------------------------------------------YD-QKIVQ-MYWDV
FVTCLVKNVTASVLPFEEHCMVMRSL
>529_m03877_307-397/1-91
-NRLNVSKVALNYILSDL-CNNCLPTIL-ENNHM----------------------PGELYIHCYNKISDHL
QMIITA----------------------------------------------------SQ-SEEIE-KYLHL
FQLCIQNRVLPSALQVQEQRAMITTL
>TA09965_307-397/1-91
-NRLNVSKVALNYILSDL-CNNCLPTIL-ENNHM----------------------PGELYIHCYNKISDHL
QMIITA----------------------------------------------------SQ-SEDIE-KYLHL
FQLCIQNRVLPSALQVQEQRAMITTL
>gb_TGME49_055220_1985-2071/1-87
-QLLAMQKDAIHYILEDL-RHNCLSVFQ-TVLPP------------------------ALFHAWSVHLIKHA
QRVESA----------------------------------------------------QT-FAEVE-PFLGV
FVDCIRSKKMPSQLSPSVQLQLVR--
>psu_PCHAS_101630_627-710/1-84
-DTLHIFKNAINLLLNDL-KYKCIPNFD-KKILN-----------------------------IIEIIDNHT
NYVNST----------------------------------------------------FN-ETFLI-TYVHL
FDTCVSNNILPSQMDPKIQKIFCNAL
>psu_PKH_093690_2601-2703/1-103
-KYYELLKTAIIICLNDI-LMNSIPKLF-HLYKNissttn----------vkiadvLNNEKKRKEQSIKYHI
EYTQNS----------------------------------------------------IG-VSSLI-PYLRL
FSMEILNNVLPSTQSLEIQRQIIHSL
>psu_PKH_021500_954-1043/1-90
-QYLKITQEAIEMILSNI-KHKSLPEIK-MKLIN-----------------------KEKFENYNTLLDKHF
KFITSV----------------------------------------------------KN-ISQLQ-PYISL
FHKFIIYHTLPHNISLRKQLFIIEAL
>psu_PBANKA_101550_682-765/1-84
-DTLHIFKNAINLLLNDL-KYKCIPNFD-KKILN-----------------------------IIEIIDNHT
NYVNST----------------------------------------------------FN-ETFLI-TYVHL
FDTCVSNNILPSQMDPKIQKIFCNAL
>psu_PBANKA_131320_478-564/1-87
-NFIDLTREALALILKDL-KKNVIPKIP-VGIEK--------------------------RERYSNSLRLCL
KSAKLT----------------------------------------------------KH-INELE-PYLEL
FSECIKNNKLPSHMNLNAQLFYLDKL
>psu_PCHAS_131650_486-572/1-87
-NFIDLTREALALILKDL-KKNVIPKIP-VGIEK--------------------------RERYSNSLRLCL
KSAKLT----------------------------------------------------KH-INELE-PYLEL
FSECIKNNKLPSHMNLNAQLFYLDKL
>psu_PKH_125680_726-811/1-86
--FIDLTREALSLILQDL-KKNVIPKIP-VGIEK--------------------------RERYTNSLRLCL
KSAKFT----------------------------------------------------KH-INELE-PYLEL
FSECIKNSKLPSHMDLKDQLFYLDKL
>gb_PVX_118015_731-816/1-86
--FIDLTREALSLILQDL-KKNVIPKIP-VGIEK--------------------------RERYTNSLRLCL
KSAKFT----------------------------------------------------KH-INELE-PYLEL
FSECIKNSKLPSHMDLKDQLFYLDKL
>psu_PCHAS_021280_1165-1254/1-90
-QYLKITQEAIEMILSNI-KHKSLPEIK-HKLID-----------------------VEKFENYNTLIDKHF
KFVTSV----------------------------------------------------TN-ISQLQ-PYISL
FHKFIIYHTLPHNVSLKKQLCIIEAL
>gb_PVX_081810_1207-1296/1-90
-QYLKITQEAIEMILSNI-KHKSLPEIK-LKLID-----------------------KQKFENYNTLLDKHF
KFITSV----------------------------------------------------KN-ISQLQ-PYISL
FHKFIIYHTLPHNISLRKQLFIIEAL
>psu_PKH_132110_653-736/1-84
-DTLSIFKNAINLLLNDL-KCKCVPHLD-KQFLN-----------------------------ILEIIDNHI
SYVNSM----------------------------------------------------LS-EQILI-TYVHL
FDICVSNNILPSQMDQSVQKVFCNAL
>psu_PF07_0126_1227-1316/1-90
-KYLKITQEAIEMILSNI-KHKSLPEIK-MKLID-----------------------KQKFENYNTLLDKHF
KFITSV----------------------------------------------------KN-ISQLR-RYISL
FHKFIIYHTLPHNISLRKQLFIIEAL
>psu_PF11_0404_2542-2644/1-103
-KYYELLKTSIIICLNDI-LMNCIPQVF-HLYKNintsnd----------iklediLYTERKRKEQSLKYHI
EYTQNS----------------------------------------------------VG-VSSLI-PYLKL
FSTEILNNVLPSAQSLEIQRLIIHSL
>psu_PCHAS_071090_2007-2109/1-103
-NYYELLKTAIIICLNDI-LMNSIPKIF-HLYKNlsited----------vkiediLNVERKKKEQSLKYHI
EYTQNS----------------------------------------------------IG-VSSLI-PYLKL
FSTEILNNILPSAQSLEIQRLIIHSL
>gb_PVX_085085_754-837/1-84
-DTLSIFKNAINLLLNDL-KCKCVPHLD-KQFLN-----------------------------ILEIIDNHI
SYVNSM----------------------------------------------------LS-EHILI-TYVHL
FDICVSNNILPSQLDQNVQKVFCNAL
>TIGR_PY00769_2124-2226/1-103
-NYYELLKTAIIICLNDI-LMNSIPKVF-HLYKNlsited----------vkiediLSIERKKKEQSLRYHI
EYTQNS----------------------------------------------------IG-VSSLI-PYLKL
FSTEILNNILPSAQSLEIQRLIIHSL
>psu_PBANKA_021440_1168-1257/1-90
-QYLKITQEAIEMILSNI-KHKSLPEIK-LKLVD-----------------------VEKFENYNTLIDKHF
KFVTSV----------------------------------------------------KK-ISQLQ-PYISL
FHKFIIYHTLPHNVSLKKQLSIIEAL
>psu_PBANKA_090960_2082-2184/1-103
-NYYELLKTAIIICLNDI-LMNSIPKVF-HLYKNlsited----------vkiediLNVERKKKEQSLRYHI
EYTQNS----------------------------------------------------IG-ISSLI-PYLKL
FSTEILNNILPSAQSLEIQRLIIHSL
>gb_PVX_092570_2717-2819/1-103
-KYYELLKTAIIICLNDI-LMNSIPKLF-HIYKDistttn----------vkmedlLNDEKKRREQSVKYHI
AYTQNS----------------------------------------------------IG-VSSLI-PYLRL
FSMEILNNVLPSTQSLEIQRKIIYSL
>TIGR_PY01583_1165-1254/1-90
-QYLKITQEAIEMILSNI-KHKSLPEIK-LKLID-----------------------VEKFENYNTLIDKHF
KFVTSV----------------------------------------------------KN-ISQLQ-PYIAL
FHKFIIYHTLPHNVSLKKQLCIIEAL
>psu_NCLIV_028720_1941-2027/1-87
-QLLVLQKDAIHYILEDL-RHNCLSLFQ-SVLPP------------------------ALFHTWSFHLIRHA
QRVDRA----------------------------------------------------QT-FSEVE-PFLGV
FVDCIRSKKMPSQLSPSVQLQLVR--
>gb_TGME49_047730_1353-1437/1-85
---LALTKNAISICLTDL-RDACLALCF-STVAE--------------------------QEERRRMVQQHI
FHVQDA----------------------------------------------------GR-KEMIL-PYLHL
FECLLLLNQLPHEIEVPAQRILFSAL
>gb_TGME49_005650_852-938/1-87
-QLLCAGKLAANLVLSDL-LEVCLPQLE-LSPAS--------------------------VDRVRSSVEVAL
WTVSSA----------------------------------------------------QH-PAELQ-TFLRL
FSCCFMALKIPSNMPTQTRVRLLEAL
>psu_PF14_0271_1083-1165/1-83
--NLLIYKNAIVLLLNDI-KLKCLPQLG-KQFSD-----------------------------VGRIIDNYL
IYVNSV----------------------------------------------------LN-ENFLC-TFVNL
FDMCVTNNTLPSQMDTKIQHIFCNAL
>psu_NCLIV_063940_1299-1383/1-85
---LSLTKNAILICLTDL-RDACLALCF-STVAE--------------------------QEERRRMVQQHI
FHVQDA----------------------------------------------------CR-REMVL-PYLHL
FECLLLLNQLPHEVEVAAQRILFSAL
>TIGR_PY06790_928-1014/1-87
-TRINLCRDAILFILHDL-ETILELNTP-MLNKN--------------------------ANIYKVCIKHHL
NYLTLI----------------------------------------------------KH-EEQII-PYLNV
FGDYIQKCILPTDLPYAELYVLIDSL
>psu_PCHAS_145600_1249-1335/1-87
-TRINLCRDAILFILHDL-ETILELNTP-MLNKN--------------------------VNIYKACIKHHL
NYLTLI----------------------------------------------------KH-EEQII-PYLNV
FGDYIQKCILPTDLPYAELYVLIDSL
>psu_PBANKA_145370_1366-1452/1-87
-TRINLCRDAILFILHDL-ETILELNTP-MLNKN--------------------------ANIYKVCIKHHL
NYLTLI----------------------------------------------------KH-EEQII-PYLNV
FGDYIQKCILPTDLPYAELYVLIDSL
>gb_TGME49_015570_1267-1354/1-88
---LPLYKIALCCLLTDL-KINCRDSLL-VSRAH-----------------------APSLPGYLDLVEALQ
QRVAAA----------------------------------------------------AE-LKDVA-ALCSV
FSGFLRNSLLPSSCSPDVQVRLLHAL
>psu_PKH_031060_3379-3490/1-112
-QTIHFKKLILKYLIMDLfRNISVPEFS-KMTNDrtnffmnpqk--cassypltneIEKNRDLLQRVERYHL
KYVNNI----------------------------------------------------YD-MKFFQ-LYWDV
FVTCLVKNVTASVLPSEEHCMVMRSL
>psu_NCLIV_020020_840-926/1-87
-QLLCAGKLATNLVLSDL-LEVCLPQLE-LSPTL--------------------------LDRVRSSLEVAV
WAVSSA----------------------------------------------------QH-PAELQ-SFLRL
FSCCFIALKIPSNMPSQTRVHLIEAL
>psu_PKH_143890_2787-2874/1-88
-NKLMISKITTKYILTDI-KNKCLRNCS-SNFLK-------------------------NFPDIKNVINKHI
NKISEA----------------------------------------------------NS-IYTIR-PYIQL
FSKLLEKRKLLHMLAPNAQELYIYSL
>gb_PVX_123750_2787-2874/1-88
-NKLMISKITTKYILTDI-KNKCLRNCS-SNFLK-------------------------HFPDIKNVINKHI
NKISEA----------------------------------------------------NS-IYTIR-PYIQL
FSNLLEKRKLLHMLAPNAQELYIYSL
>gb_PVX_080410_2265-2353/1-89
-NILKFQKGTIKCILQDL-RDNCLSNLA-YDIKN------------------------ITFQEYYMAIHYLN
RYVEDS----------------------------------------------------NC-YDDIF-FLLKI
LAKNLEIRKIPSLYNEEEQKELLNSL
>psu_PCHAS_123220_1709-1797/1-89
-NILKFQKGTIKYILQDL-RDNCLSNLA-YDLQN------------------------ITFQEYYMAIHYLN
RYVNDS----------------------------------------------------TC-YDDIF-FLLKV
LAQNLEIKKIPSLYNEEKQKELLNSL
>psu_PFL1900w_2459-2544/1-86
--RINLCRDAILFILHDL-ETILELNIP-MLSKN--------------------------VNMYKLCIKHHL
NYLTLI----------------------------------------------------KN-EEQII-PYLNV
FGDYIQRCILPTDLPYAELYVLIDSL
>psu_NCLIV_019680_919-1014/1-96
-ERLLLTKAAVSVILSDL-LEKCIPRLI-TMGKEate----------------etaLQLRRGFFTSVVMQAW
RAVQEA----------------------------------------------------SC-IDQLY-PLLAV
CRRAIVAGELPSSWTVDRQQEFFVQ-
>gb_TGME49_064590_1006-1090/1-85
--LLTLERQAVRFLLLDL-KNKCLTNLA-PLLLP------------------------DVFRRHSIHLVNHI
RRVENA----------------------------------------------------VS-CEGLE-SFLLL
FADCIKTMSLPSQLGVTEQAHMI---
>psu_PKH_145310_2233-2319/1-87
-TRINLCRDAILFILHDL-ETILELNIP-MLHKN--------------------------VNIYKICIKHHL
NYLTLI----------------------------------------------------KS-EEQII-PYLNI
FGDYIQRCILPTDLPYAELYVLIDSL
>gb_TGME49_080470_813-898/1-86
-ESLLLAKAAVSVILTDL-LEKCIPRLI-TMGKEstd----------------etaLQLRRGFLTSVVMQAW
RAVQDA----------------------------------------------------QR-IDQLY-PLLAV
CRRTIVAGELPSSSS-----------
>psu_PBANKA_123160_1876-1964/1-89
-NILKFQKGTIKYILQDL-RDNCLSNLA-YDIQN------------------------ITFQEYYMAIHYLN
RYVNDS----------------------------------------------------TC-YDDIF-FLLKV
LAQNLEIKKIPSLYNEEKQKELLNSL
>gb_PVX_100910_2336-2422/1-87
-TRINLCRDAILFILHDL-ETILELNIP-MLHKN--------------------------VNIYKICIKHHL
NYLTLI----------------------------------------------------KS-EEQII-PYLNV
FGDYIQRCILPTDLPYAELYVLIDSL
>psu_PKH_101600_2139-2226/1-88
--IFKFQKGTIKCILQDL-RDNCLSNLA-YDIKN------------------------ITFQEYYMAIHYLN
RYVEDS----------------------------------------------------NC-YDDIL-FLLKI
LAKNLEIRKIPSLYNEEEQKELLNSL
>psu_NCLIV_040560_2725-2809/1-85
--LLTLERQAIRFLLLDL-KNKCLANLA-PVLLP------------------------AVVQRHLTHLANHI
RRVEDA----------------------------------------------------VS-CEGLE-SFLLL
FADCIKTMSLPSQLGMAEQVHMI---
>psu_PFE0840c_2262-2350/1-89
-HILQFQKGTIKYILQDL-RDNCLSNLA-YELKN------------------------ITFQEYYMAIHNLN
RYIDES----------------------------------------------------KC-YDDIF-FLLKI
LAKHLEIKKIPSAYNEEEQKEFLNSL
>BBOV_IV011830_337-423/1-87
-HRDHMCKKALKFMLHEL-SHLIDLDIP-LPGLN--------------------------KDMCQKGIQYHL
GAIEKA----------------------------------------------------KS-AREMV-PYIAI
FGGHICLGIPPLDIPYNEIYSIISLL
>TIGR_PY03803_2007-2089/1-83
-NILNFQKGTIKYILQDL-RDNCLSNLA-YDIQN------------------------ITFQEYYMAIHYLN
RYVNDS----------------------------------------------------TC-YDDIF-FLLKV
LAQNLEIKKIPSLYNEEKQK------
>TA16485_455-540/1-86
--RDNICKEALLFMLYEL-EALVELDIP-IPPIS--------------------------KSECKRGINFHI
NFLENS----------------------------------------------------KK-SVEVL-PYINS
LAHYICKGITPTDMTHFELYSLIHTL
>525_m05186_456-540/1-85
---DNTCKEALLFMLYEL-EALVELDIP-IPPIS--------------------------KLECKRGINFHI
NFLENS----------------------------------------------------KK-SVEVL-PYINS
LAHYICKGITPTDMTHFELYSLINTL
>psu_NCLIV_052490_1264-1358/1-95
--ALPLYKFALCCMLADL-KTNCLGSVF-SALSQtp-----------------sppASLWTAPYLDLLDVHT
KRVTEA----------------------------------------------------AD-LKQLA-AYGSV
FDGFLKASVLPSACAATVQAKLLHAL
>psu_NCLIV_037340_764-869/1-106
-KALGMYKDALILILDDL-LSHGISLLS-PRGENgsssvcg-------ngmtwrakQKGAERPMRRVVEALR
RHVRDA----------------------------------------------------SV-FRVVS-PFIKL
FETCILEKKVPSQFDARSQILYLNAL
>gb_TGME49_069010_755-860/1-106
-KALGMYKDALILILDDL-LSHGISLLS-PRGENgpssmcg-------ngmawrakQKGAERPMRRVVEALR
RRVADA----------------------------------------------------SV-FRVVS-PFIKL
FEACILEKKVPSQFDARSQILYLNAL
>psu_PF10_0075_64-140/1-77
--LVEICKQQLIVILKDM-CSDCSTTDE------------------------------------KTSFLYHL
NRLRSA----------------------------------------------------VT-VVDLH-NYIAV
FGPCLSYNKLPSTWNISVCDYLKQQL
>gb_TGME49_100070_254-353/1-100
---IELSQKAIRLIFRDL-QHVCLPLLT-NTLSM----------------------SPAEAEYVSTALKRHA
DMIESVtsaplp---------------------------------------qincispYG-FSLLFwPYLSI
FKKCLIDCVMPSSLSKFEQIRLL---
>psu_NCLIV_064630_295-393/1-99
----ELSQKAIRLIFSDL-QHVCLPLLS-NALSM----------------------SRAEAEYVSAALRRHA
AMIESVssaplp---------------------------------------qtdcassYG-FSLLFwPYLSI
FKKCLMDCVMPSSLSKFEQIRLL---
>gb_PVX_094580_63-139/1-77
--LVEICKQQLIVILKDM-CADSNSSDE------------------------------------KASFMYHL
NRLRSA----------------------------------------------------VT-VVDLH-NYIAV
FGPCLSYNKLPSTWNISVCDYLKQQL
>psu_PKH_080640_63-139/1-77
--LVEICKQQLIVILKDM-SADSSSSDE------------------------------------KTSFMYHL
NRLRNA----------------------------------------------------VT-VVDLH-NYIAV
FGPCLSYNKLPSTWNISVSDYLKQQL
>psu_PBANKA_120590_61-137/1-77
--LVEICKQQLIVILKDM-CTDSNNSDE------------------------------------KTSFLYHL
NRLRNA----------------------------------------------------LT-VVDLH-NYIAV
FGPCLSYNKLPSTWNISVCDYLKQQL
>psu_PCHAS_120660_61-137/1-77
--LVEICKQQLIVILKDM-CTDSNNSDE------------------------------------KISFLYHL
NRLRNA----------------------------------------------------LT-VVDLH-NYIAV
FGPCLSYNKLPSTWNISVCDYLKQQL
>TIGR_PY01346_99-206/1-108
------KKVIYKFLIIDL-FKNLNPIDF-SNNGNivenndklgkhplfenllrekkIQKYINILKKVEKYHI
DIINNM----------------------------------------------------YD-LKSIQ-LYIDI
FVTCLLKNIPSSKLSYDEHNMLIRSL
>TIGR_PY00007_61-137/1-77
--LVEICKQQLIVILKDM-CTDSNNSDE------------------------------------KISFLYHL
NRLKNA----------------------------------------------------LT-VVDLH-NYIAV
FGPCLSYNKLPSTWNISVCDYLKQQL
>gb_PVX_122795_1853-1938/1-86
--VISLAKETILLLLKDI-INCIPFQMA-PSVIS--------------------------RKIYYQKINAHV
KFVYHS----------------------------------------------------QN-ILDLM-PYFFI
FKNVIKQKKLPSDQSLYICNVLLYAL
>psu_PBANKA_100180_3314-3389/1-76
---------------------------------Klgkhall-------enllrekkIKKYINILKKVEKYHI
DIINNM----------------------------------------------------YD-LKSIQ-LYIDI
FVTCLLKNIPSSKLSYDEHNMLIRSL
>psu_PCHAS_100270_3250-3325/1-76
---------------------------------Rlskhvlf-------enllrekkIQKYINILKKVEKYHI
DIINNI----------------------------------------------------YD-LKSIQ-LYIDI
FVTCLLKNIPSSKLSYDEHNMLIRSL
>psu_PF13_0114_1546-1630/1-85
---TSLAKQTILLLLKDI-LNSIPHQMA-PSITS--------------------------RKIYDRKIHAHV
HFVYQC----------------------------------------------------TN-IIDLV-PYFFI
FKNIIKQKTLPSTQSLYICNVLLYAL
>psu_PKH_141880_1785-1870/1-86
--VISLAKETILLLLKDI-INCIPFQMA-PSVIS--------------------------RKIYYQKINAHV
KFVYHS----------------------------------------------------QN-ILDLM-PYFFI
FKNVIKQKKMPSDQSLYICNVLLYAL
>psu_PBANKA_141810_1669-1754/1-86
--VISLAKLTILLLLKDI-I-NCIPSQM-APS-------------------------AISRKIYDQKINAHV
KFVYQC----------------------------------------------------KT-LIELM-PYFFI
FKNIIKQKTLPSDQSLYICNVLLYAL
>gb_TGME49_003050_2335-2406/1-72
-ERLSWAKVAVLMILRNL-RDDASCRLL----------------------------------------TECF
QLLDAS----------------------------------------------------QTeMPELR-ALLSI
FSNLIAEQRLPSSLPTDELRKLV---
>psu_PCHAS_141990_1509-1594/1-86
--VISLAKLTILLLLKDI-INCIPSQMA-PSVIS--------------------------RKIYDQKINAHV
KFVYQC----------------------------------------------------KN-LIELM-PYFFI
FKNIIKQKTLPSDQSLYICNVLLYAL
>TIGR_PY01942_1685-1770/1-86
--VISLAKLTILLLLKDI-INCIPSQMA-PSVIS--------------------------RKIYDQKINAHV
KFVYQC----------------------------------------------------KS-LIELM-PYFFI
FKNIIKQKTLPSDQSLYICNVLLYAL
>psu_NCLIV_048470_731-799/1-69
----------------DL-EPTSLPEAS-EELKA-------------------------LRKLLAEFVASHM
VYIESA----------------------------------------------------RL-AVELH-EHLAI
LRECIQKQILPSDLPPSSRLRL----
>gb_TGME49_046770_66-113/1-48
--------------------------------------------------------------------KVHI
MKILEA----------------------------------------------------ET-VDDLE-AYLEV
FSVCLNLCITPGDLSSNACELLASAL
>gb_TGME49_024050_745-809/1-65
------------------------PSAL-HAAEE----------------------LKALRKLVADCVTSHM
VYIESA----------------------------------------------------RL-AVELH-EHLAI
LRECIQKQVLPSDLSPAARLRL----
>TIGR_PY00689_672-719/1-48
-DTLHIFKNAINLLLNDL-KYKCIPNFD-KKILN-----------------------------IIEIIDNHT
NYSDGP----------------------------------------------------KN------------
--------------------------
>psu_PFD0200c_2173-2239/1-67
---------------------------------Keif----------------qkkSRKYINLMKKVQIYHL
NMIDNI----------------------------------------------------YD-LKAIQ-LYTNI
LINCLIQNTTSSNLSFKEQEMLLRSL
>psu_NCLIV_063550_117-164/1-48
--------------------------------------------------------------------KLHI
MKILEA----------------------------------------------------ET-VGDLE-AYLEV
FSLCLNLCITPGDLSSNACELLASAL
>psu_NCLIV_009480_960-1017/1-58
----------------------------------------------------------EDARVCEAAIERHK
DIVRMA----------------------------------------------------SN-VNSLG-RYTKI
FRICIKTKQVPTQLPHLDLVQLLRQL
>gb_TGME49_099020_1106-1165/1-60
--------------------------------------------------------SAADARVCVAALERHK
EIVRLA----------------------------------------------------TN-VNSLG-RYTRI
FRVCIKNKQVPTQLPHLDLVQLLRQL
>gb_TGME49_018960_1907-1956/1-50
-----------------------------------------------------------------VVIKHYL
ATVRTA----------------------------------------------------NR-VEQIA-PLLAL
FEPCIKQGMLPHECALPRLRWLVCQ-
>gb_cgd8_3130_79-129/1-51
---------------------------------------------------------------FKENFYFHW
KRIIGA----------------------------------------------------CN-FKDLH-AYRLI
FR-CLG-NLRPSSMPIFILRPIIKQL
>gb_Chro_80364_79-129/1-51
---------------------------------------------------------------FKENFYFHW
KRIIGA----------------------------------------------------CN-FKDLH-AYRLI
FR-CLG-NLRPSSMPIFILRPIIKQL
>psu_NCLIV_021870_2258-2339/1-82
-ERLSWAKVAVLMILRNL-RDACQTRGVpSEGAL-------------------------------CRLTGYI
QMVDAC----------------------------------------------------HTeGPNLR-ALLAT
FSNLIAEQRLPGSLPTEDLLQLVR--
>psu_NCLIV_061420_2027-2075/1-49
------------------------------------------------------------------VIKHYL
AKVRAA----------------------------------------------------TR-GEQIA-PLLAL
FEPCIKQGMMPHQCSIPRLRWLVCQ-
>gb_CMU_023650_68-125/1-58
--------------------------------------------------------LIPSWGSYKENFYFHW
KRIIGA----------------------------------------------------SS-VKDIH-AYKLI
FR-CLG-NLSPSSTPIFILKPVIKQL
