# Supplementary material for: Organellar proteomics reveals hundreds of novel nuclear proteins in the malaria parasite Plasmodium falciparum
Source: Genome Biol. 2012 Nov 26;13(11):R108. doi: 10.1186/gb-2012-13-11-r108 (PMC4053738; doi:10.1186/gb-2012-13-11-r108)
Supplement: Additional file 16 — HMM used to query the P. falciparum and other alveolate whole proteomes to detect ACDC domains, in stockholm format. Note that this is not an HMM built from all putative ACDC domains, but simply an intermediate file used during the methodology of this publication. This file can be viewed using LogoMat-P [136]. [file gb-2012-13-11-r108-S16.HMM]

HMMER3/b [3.0 | March 2010]
NAME  DUF1_from_ap2_proteins
LENG  92
ALPH  amino
RF    no
CS    no
MAP   yes
DATE  Wed Oct 20 19:43:37 2010
NSEQ  51
EFFN  3.869202
CKSUM 2797113599
STATS LOCAL MSV       -9.2423  0.71837
STATS LOCAL VITERBI  -10.0095  0.71837
STATS LOCAL FORWARD   -3.8958  0.71837
HMM          A        C        D        E        F        G        H        I        K        L        M        N        P        Q        R        S        T        V        W        Y   
            m->m     m->i     m->d     i->m     i->i     d->m     d->d
  COMPO   2.62678  3.89366  3.11081  2.73595  3.38135  3.39938  3.56431  2.71507  2.65879  2.11164  3.60165  2.99368  3.32412  2.98759  3.00492  2.66223  2.94310  2.64275  4.93445  3.48200
          2.68618  4.42225  2.77519  2.73123  3.46354  2.40513  3.72494  3.29354  2.67741  2.69355  4.24690  2.90347  2.73739  3.18146  2.89801  2.37887  2.77519  2.98518  4.58477  3.61503
          0.08140  5.09969  2.62997  0.61958  0.77255  0.00000        *
      1   2.63650  5.29540  2.33715  2.23337  3.80078  3.67990  3.87195  3.43377  2.48806  3.58295  4.34714  2.83912  3.20891  2.66184  3.11001  2.67114  2.56928  2.11830  5.75357  4.36891      1 - -
          2.68618  4.42225  2.77519  2.73123  3.46354  2.40513  3.72494  3.29354  2.67741  2.69355  4.24690  2.90347  2.73739  3.18146  2.89801  2.37887  2.77519  2.98518  4.58477  3.61503
          0.00978  5.02806  5.75041  0.61958  0.77255  0.44815  1.01834
      2   2.91183  5.42350  2.60920  1.73456  4.76883  3.41455  3.41498  4.25512  2.33246  3.72888  4.19159  2.36509  3.71890  2.03669  3.10013  2.62171  2.93529  3.42989  5.85595  4.44462      2 - -
          2.68618  4.42225  2.77519  2.73123  3.46354  2.40513  3.72494  3.29354  2.67741  2.69355  4.24690  2.90347  2.73739  3.18146  2.89801  2.37887  2.77519  2.98518  4.58477  3.61503
          0.00926  5.08214  5.80448  0.61958  0.77255  0.53854  0.87611
      3   1.91230  4.54960  4.01747  3.44435  3.26272  3.96572  4.23776  2.60860  3.08283  2.23088  3.65830  3.51009  4.34129  3.65323  2.46901  2.97064  2.15311  2.58560  5.14529  2.72805      3 - -
          2.68618  4.42225  2.77519  2.73123  3.46354  2.40513  3.72494  3.29354  2.67741  2.69355  4.24690  2.90347  2.73739  3.18146  2.89801  2.37887  2.77519  2.98518  4.58477  3.61503
          0.00926  5.08214  5.80448  0.61958  0.77255  0.45412  1.00788
      4   3.02494  4.41076  3.50584  4.26723  3.35234  4.19453  4.52703  1.96590  4.08267  1.35561  3.50853  4.31509  4.55328  4.23680  4.13663  3.50323  3.06729  1.60917  5.05114  2.95067      4 - -
          2.68618  4.42225  2.77519  2.73123  3.46354  2.40513  3.72494  3.29354  2.67741  2.69355  4.24690  2.90347  2.73739  3.18146  2.89801  2.37887  2.77519  2.98518  4.58477  3.61503
          0.00910  5.09969  5.82203  0.61958  0.77255  0.48576  0.95510
      5   2.68182  4.37019  2.93548  1.98493  4.75202  2.22718  2.77517  4.23343  2.35644  3.19841  3.82421  2.50582  3.70935  2.90358  3.11115  2.46429  2.99287  3.80059  5.85003  4.44302      5 - -
          2.68618  4.42225  2.77519  2.73123  3.46354  2.40513  3.72494  3.29354  2.67741  2.69355  4.24690  2.90347  2.73739  3.18146  2.89801  2.37887  2.77519  2.98518  4.58477  3.61503
          0.00910  5.09969  5.82203  0.61958  0.77255  0.48576  0.95510
      6   2.85782  4.42107  5.02197  4.40893  2.42878  4.23590  4.57090  1.93329  4.19738  1.44994  3.00024  4.39889  4.58741  4.31912  4.20353  3.55015  3.12200  1.64271  4.06632  3.87804      6 - -
          2.68618  4.42225  2.77519  2.73123  3.46354  2.40513  3.72494  3.29354  2.67741  2.69355  4.24690  2.90347  2.73739  3.18146  2.89801  2.37887  2.77519  2.98518  4.58477  3.61503
          0.00910  5.09969  5.82203  0.61958  0.77255  0.48576  0.95510
      7   2.43657  2.75024  3.96975  3.17933  3.26511  3.56567  4.22768  3.06299  2.66885  2.40449  2.13382  3.76061  4.33710  2.96274  3.65125  2.73483  2.53488  2.84937  5.17569  2.80324      7 - -
          2.68618  4.42225  2.77519  2.73123  3.46354  2.40513  3.72494  3.29354  2.67741  2.69355  4.24690  2.90347  2.73739  3.18146  2.89801  2.37887  2.77519  2.98518  4.58477  3.61503
          0.00910  5.09969  5.82203  0.61958  0.77255  0.48576  0.95510
      8   4.14685  6.14181  4.91339  3.83605  5.85211  4.62178  4.28224  5.03694  0.71102  4.30546  5.21261  4.10735  4.90649  2.84510  1.27207  4.10249  4.20084  4.74414  6.20826  5.19427      8 - -
          2.68618  4.42225  2.77519  2.73123  3.46354  2.40513  3.72494  3.29354  2.67741  2.69355  4.24690  2.90347  2.73739  3.18146  2.89801  2.37887  2.77519  2.98518  4.58477  3.61503
          0.00910  5.09969  5.82203  0.61958  0.77255  0.48576  0.95510
      9   2.74716  5.37098  2.78957  2.17568  4.69179  3.21638  3.89276  3.39245  2.53247  2.74905  4.41813  1.74793  4.09579  2.52633  3.12621  2.89389  2.68063  3.12356  5.81844  4.42253      9 - -
          2.68618  4.42225  2.77519  2.73123  3.46354  2.40513  3.72494  3.29354  2.67741  2.69355  4.24690  2.90347  2.73739  3.18146  2.89801  2.37887  2.77519  2.98518  4.58477  3.61503
          0.00910  5.09969  5.82203  0.61958  0.77255  0.48576  0.95510
     10   0.87752  4.76176  3.94713  3.42829  4.11008  3.84700  4.38379  2.62024  3.37632  3.17567  4.06199  3.77807  4.35364  3.06312  3.72232  2.95133  2.41377  3.17274  5.53736  4.30523     10 - -
          2.68618  4.42225  2.77519  2.73123  3.46354  2.40513  3.72494  3.29354  2.67741  2.69355  4.24690  2.90347  2.73739  3.18146  2.89801  2.37887  2.77519  2.98518  4.58477  3.61503
          0.00910  5.09969  5.82203  0.61958  0.77255  0.48576  0.95510
     11   3.26328  4.90917  5.72543  5.20713  4.20175  5.14068  5.69712  1.26058  5.09574  1.56754  4.01355  5.29887  5.40839  5.29227  5.19315  4.52312  3.33111  1.11225  6.09255  4.89849     11 - -
          2.68618  4.42225  2.77519  2.73123  3.46354  2.40513  3.72494  3.29354  2.67741  2.69355  4.24690  2.90347  2.73739  3.18146  2.89801  2.37887  2.77519  2.98518  4.58477  3.61503
          0.00910  5.09969  5.82203  0.61958  0.77255  0.48576  0.95510
     12   2.92496  4.31239  3.28030  2.51929  4.46581  3.73940  3.63330  2.76473  2.03072  2.56823  4.26808  2.63579  4.13014  3.07109  2.63042  1.78560  3.15608  3.34429  5.69014  4.33688     12 - -
          2.68618  4.42225  2.77519  2.73123  3.46354  2.40513  3.72494  3.29354  2.67741  2.69355  4.24690  2.90347  2.73739  3.18146  2.89801  2.37887  2.77519  2.98518  4.58477  3.61503
          0.00910  5.09969  5.82203  0.61958  0.77255  0.48576  0.95510
     13   2.96743  3.47048  4.90329  4.29032  2.53901  4.13406  2.20068  2.27990  4.08138  1.78607  2.83031  4.28699  4.49704  4.21657  4.09883  3.44440  3.19951  2.24094  4.96164  2.27727     13 - -
          2.68618  4.42225  2.77519  2.73123  3.46354  2.40513  3.72494  3.29354  2.67741  2.69355  4.24690  2.90347  2.73739  3.18146  2.89801  2.37887  2.77519  2.98518  4.58477  3.61503
          0.00910  5.09969  5.82203  0.61958  0.77255  0.48576  0.95510
     14   3.48837  2.85476  5.51433  4.94679  3.87394  4.82252  5.24563  1.32998  4.78280  1.66213  2.47681  4.98688  5.11658  4.91588  4.81837  4.17002  3.72725  1.43724  5.65118  4.49072     14 - -
          2.68618  4.42225  2.77519  2.73123  3.46354  2.40513  3.72494  3.29354  2.67741  2.69355  4.24690  2.90347  2.73739  3.18146  2.89801  2.37887  2.77519  2.98518  4.58477  3.61503
          0.00910  5.09969  5.82203  0.61958  0.77255  0.48576  0.95510
     15   4.56799  5.71570  6.44814  5.92368  3.69235  5.99544  6.27306  2.47271  5.75352  0.27814  3.42883  6.20508  5.88996  5.53115  5.65175  5.49033  4.76713  3.16097  6.04915  5.11616     15 - -
          2.68618  4.42225  2.77519  2.73123  3.46354  2.40513  3.72494  3.29354  2.67741  2.69355  4.24690  2.90347  2.73739  3.18146  2.89801  2.37887  2.77519  2.98518  4.58477  3.61503
          0.00910  5.09969  5.82203  0.61958  0.77255  0.48576  0.95510
     16   2.92090  5.40396  3.18071  2.53489  4.73834  3.69854  3.17082  4.21608  2.29206  3.44475  3.17419  2.45074  4.09159  2.30261  1.99255  2.40521  2.54334  3.78888  5.84265  3.81249     16 - -
          2.68618  4.42225  2.77519  2.73123  3.46354  2.40513  3.72494  3.29354  2.67741  2.69355  4.24690  2.90347  2.73739  3.18146  2.89801  2.37887  2.77519  2.98518  4.58477  3.61503
          0.00910  5.09969  5.82203  0.61958  0.77255  0.48576  0.95510
     17   3.92220  6.76071  0.69920  2.33615  5.99506  3.93006  4.61730  5.61656  3.84575  5.03167  5.96434  1.47805  4.64084  3.80741  4.60662  3.71981  4.24917  5.11605  7.17721  5.51120     17 - -
          2.68618  4.42225  2.77519  2.73123  3.46354  2.40513  3.72494  3.29354  2.67741  2.69355  4.24690  2.90347  2.73739  3.18146  2.89801  2.37887  2.77519  2.98518  4.58477  3.61503
          0.00910  5.09969  5.82203  0.61958  0.77255  0.48576  0.95510
     18   4.49667  5.63854  6.47681  5.90058  3.68446  5.99528  6.25978  1.72084  5.78511  0.46389  2.79161  6.17939  5.85524  5.50466  5.66162  5.43784  4.68447  3.09579  6.04067  5.17130     18 - -
          2.68621  4.42228  2.77522  2.73126  3.46257  2.40516  3.72497  3.29357  2.67744  2.69358  4.24693  2.90350  2.73743  3.18149  2.89804  2.37890  2.77522  2.98521  4.58480  3.61506
          0.08048  2.59871  5.82203  0.25110  1.50483  0.48576  0.95510
     19   2.93716  3.53725  3.22549  2.36632  4.66869  3.72272  3.90684  3.81713  1.94883  2.55315  4.40558  3.20534  4.11412  2.00989  2.16759  2.41162  3.16693  3.72903  5.80441  4.42101     20 - -
          2.68618  4.42225  2.77519  2.73123  3.46354  2.40513  3.72494  3.29354  2.67741  2.69355  4.24690  2.90347  2.73739  3.18146  2.89801  2.37887  2.77519  2.98518  4.58477  3.61503
          0.00910  5.09969  5.82203  0.61958  0.77255  0.48576  0.95510
     20   2.62598  4.31972  2.63215  1.75927  3.41587  3.71292  3.00491  3.69574  2.55576  3.39038  3.25730  2.14831  4.10521  3.01842  3.14441  2.83473  2.80559  3.68291  5.77707  4.12310     21 - -
          2.68618  4.42225  2.77519  2.73123  3.46354  2.40513  3.72494  3.29354  2.67741  2.69355  4.24690  2.90347  2.73739  3.18146  2.89801  2.37887  2.77519  2.98518  4.58477  3.61503
          0.00910  5.09969  5.82203  0.61958  0.77255  0.48576  0.95510
     21   2.78912  4.35599  2.84068  2.86675  4.19417  3.79466  4.00929  2.84295  2.10889  2.83843  4.07322  2.14520  4.18230  3.19466  3.29744  2.87595  2.50796  2.01943  5.52075  4.21696     22 - -
          2.68618  4.42225  2.77519  2.73123  3.46354  2.40513  3.72494  3.29354  2.67741  2.69355  4.24690  2.90347  2.73739  3.18146  2.89801  2.37887  2.77519  2.98518  4.58477  3.61503
          0.00910  5.09969  5.82203  0.61958  0.77255  0.48576  0.95510
     22   2.84233  1.30476  4.81483  4.23916  3.66267  4.17951  4.62465  2.38716  4.08350  2.46113  3.65712  4.32241  4.58923  4.26934  4.18944  2.05440  3.31550  1.98784  5.21340  4.02914     23 - -
          2.68618  4.42225  2.77519  2.73123  3.46354  2.40513  3.72494  3.29354  2.67741  2.69355  4.24690  2.90347  2.73739  3.18146  2.89801  2.37887  2.77519  2.98518  4.58477  3.61503
          0.00910  5.09969  5.82203  0.61958  0.77255  0.48576  0.95510
     23   2.54863  4.59369  3.56941  2.80053  3.71978  3.95566  4.22129  1.62673  3.31992  1.83311  3.70073  3.42474  3.61369  3.60607  3.35398  2.82964  3.17668  2.29887  5.18511  3.96389     24 - -
          2.68618  4.42225  2.77519  2.73123  3.46354  2.40513  3.72494  3.29354  2.67741  2.69355  4.24690  2.90347  2.73739  3.18146  2.89801  2.37887  2.77519  2.98518  4.58477  3.61503
          0.00910  5.09969  5.82203  0.61958  0.77255  0.48576  0.95510
     24   2.78955  4.11624  3.24490  2.92206  3.80225  3.81335  3.70346  3.51050  2.90457  2.58096  4.01977  3.28732  1.32481  3.24139  3.06982  2.52118  2.91419  3.23654  5.47328  4.18330     25 - -
          2.68618  4.42225  2.77519  2.73123  3.46354  2.40513  3.72494  3.29354  2.67741  2.69355  4.24690  2.90347  2.73739  3.18146  2.89801  2.37887  2.77519  2.98518  4.58477  3.61503
          0.00910  5.09969  5.82203  0.61958  0.77255  0.48576  0.95510
     25   2.91864  5.42980  2.80825  2.13787  4.77507  2.22713  3.54134  4.26119  2.27640  3.45735  4.47044  2.37995  4.08559  2.46220  2.75848  2.27892  2.90319  3.55175  5.86231  4.45121     26 - -
          2.68618  4.42225  2.77519  2.73123  3.46354  2.40513  3.72494  3.29354  2.67741  2.69355  4.24690  2.90347  2.73739  3.18146  2.89801  2.37887  2.77519  2.98518  4.58477  3.61503
          0.00910  5.09969  5.82203  0.61958  0.77255  0.48576  0.95510
     26   3.02269  3.37174  3.61623  4.33813  2.21398  4.19684  4.53073  1.93186  4.13482  1.24317  3.07490  4.34603  4.55351  4.26925  4.15710  3.50853  3.14460  2.38069  5.02523  3.85313     27 - -
          2.68618  4.42225  2.77519  2.73123  3.46354  2.40513  3.72494  3.29354  2.67741  2.69355  4.24690  2.90347  2.73739  3.18146  2.89801  2.37887  2.77519  2.98518  4.58477  3.61503
          0.02888  5.09969  3.80010  0.61958  0.77255  0.48576  0.95510
     27   2.39856  5.01807  3.06605  2.46867  2.60833  3.51729  3.98622  3.29204  2.59015  1.92109  4.09694  3.33452  2.80022  3.00558  3.26772  2.37431  3.15057  3.33464  5.54032  4.22835     28 - -
          2.68618  4.42225  2.77519  2.73123  3.46354  2.40513  3.72494  3.29354  2.67741  2.69355  4.24690  2.90347  2.73739  3.18146  2.89801  2.37887  2.77519  2.98518  4.58477  3.61503
          0.04762  5.08009  3.21189  0.61958  0.77255  0.54447  0.86786
     28   2.52335  2.26330  3.77175  2.91864  3.78411  3.88749  3.10012  2.90648  2.32702  2.47600  3.05837  3.61582  3.31672  3.46498  3.51998  2.74832  2.77601  2.58381  5.22583  3.32442     29 - -
          2.68618  4.42225  2.77519  2.73123  3.46354  2.40513  3.72494  3.29354  2.67741  2.69355  4.24690  2.90347  2.73739  3.18146  2.89801  2.37887  2.77519  2.98518  4.58477  3.61503
          0.00964  5.04212  5.76446  0.61958  0.77255  0.64642  0.74216
     29   2.53964  5.25604  2.95425  2.59472  4.54355  3.30993  3.88934  3.69923  2.41316  2.64498  2.89814  2.74725  3.33357  2.73882  3.13249  1.76509  2.96041  3.38319  5.72482  4.35155     30 - -
          2.68618  4.42225  2.77519  2.73123  3.46354  2.40513  3.72494  3.29354  2.67741  2.69355  4.24690  2.90347  2.73739  3.18146  2.89801  2.37887  2.77519  2.98518  4.58477  3.61503
          0.00964  5.04212  5.76446  0.61958  0.77255  0.64642  0.74216
     30   2.51222  2.18320  4.51012  3.91725  2.79455  3.23887  3.89561  2.30627  3.77725  2.15219  3.48691  3.33454  3.37134  3.97682  3.53342  3.22434  2.54155  2.42165  4.98531  2.93274     31 - -
          2.68618  4.42225  2.77519  2.73123  3.46354  2.40513  3.72494  3.29354  2.67741  2.69355  4.24690  2.90347  2.73739  3.18146  2.89801  2.37887  2.77519  2.98518  4.58477  3.61503
          0.00964  5.04212  5.76446  0.61958  0.77255  0.64642  0.74216
     31   2.35918  5.31282  3.18332  2.47797  4.62098  3.68460  3.41251  3.02868  2.00129  2.71686  4.36344  2.84281  3.73165  2.90964  2.68680  1.90561  2.98314  3.68349  5.76807  4.38099     32 - -
          2.68618  4.42225  2.77519  2.73123  3.46354  2.40513  3.72494  3.29354  2.67741  2.69355  4.24690  2.90347  2.73739  3.18146  2.89801  2.37887  2.77519  2.98518  4.58477  3.61503
          0.00964  5.04212  5.76446  0.61958  0.77255  0.64642  0.74216
     32   2.89820  5.36870  2.32321  2.38212  4.69685  3.67552  3.54346  4.17132  2.34548  2.19518  3.71664  1.96181  3.45515  2.96858  3.09882  2.42378  3.12956  3.75026  5.81142  4.41042     33 - -
          2.68725  4.41982  2.77536  2.72823  3.46141  2.40673  3.72547  3.29171  2.67869  2.69434  4.24745  2.90236  2.73783  3.18284  2.89828  2.37851  2.77450  2.98605  4.58689  3.61281
          1.54676  0.86878  1.00076  2.41081  0.09403  0.64642  0.74216
     33   2.81823  4.32717  4.20500  3.64467  3.40819  3.88891  4.25232  2.10696  3.52115  1.22987  3.38508  3.87678  3.39443  3.76960  3.72587  2.53761  3.06681  2.47656  4.97140  3.77948     56 - -
          2.68618  4.42225  2.77519  2.73123  3.46354  2.40513  3.72494  3.29354  2.67741  2.69355  4.24690  2.90347  2.73739  3.18146  2.89801  2.37887  2.77519  2.98518  4.58477  3.61503
          0.01522  4.58883  5.31118  0.61958  0.77255  1.06754  0.42137
     34   1.60174  5.21311  2.70183  2.26689  4.53107  3.13481  3.73666  3.99946  2.34266  3.50685  4.26220  2.75379  3.93684  2.65095  2.97667  2.62861  2.99792  3.43124  5.66204  3.76928     57 - -
          2.68618  4.42225  2.77519  2.73123  3.46354  2.40513  3.72494  3.29354  2.67741  2.69355  4.24690  2.90347  2.73739  3.18146  2.89801  2.37887  2.77519  2.98518  4.58477  3.61503
          0.01403  4.66955  5.39190  0.61958  0.77255  0.93090  0.50120
     35   1.80107  5.21619  2.78202  2.27259  4.52833  2.91320  3.76519  3.13867  2.15807  3.17843  4.26584  2.91815  3.58128  2.73592  3.00103  2.76635  2.85809  3.58905  5.66910  4.27884     58 - -
          2.68618  4.42225  2.77519  2.73123  3.46354  2.40513  3.72494  3.29354  2.67741  2.69355  4.24690  2.90347  2.73739  3.18146  2.89801  2.37887  2.77519  2.98518  4.58477  3.61503
          0.01271  4.76739  5.48974  0.61958  0.77255  1.00612  0.45513
     36   2.80848  5.25462  3.08220  2.21197  4.57712  3.58971  3.54358  4.04408  2.32372  2.99254  4.30227  2.65462  3.98216  2.88073  1.84852  2.17616  2.72449  3.35827  5.69915  4.30731     59 - -
          2.68618  4.42225  2.77519  2.73123  3.46354  2.40513  3.72494  3.29354  2.67741  2.69355  4.24690  2.90347  2.73739  3.18146  2.89801  2.37887  2.77519  2.98518  4.58477  3.61503
          0.01231  4.79930  5.52165  0.61958  0.77255  0.48075  0.96317
     37   2.83223  4.52802  3.97778  3.40055  2.39579  3.93215  4.19497  3.00234  2.61545  1.60051  3.63390  3.74780  4.30681  3.31133  2.11764  3.19324  3.14041  2.48990  5.11779  3.36941     60 - -
          2.68618  4.42225  2.77519  2.73123  3.46354  2.40513  3.72494  3.29354  2.67741  2.69355  4.24690  2.90347  2.73739  3.18146  2.89801  2.37887  2.77519  2.98518  4.58477  3.61503
          0.01010  4.99650  5.71885  0.61958  0.77255  0.75230  0.63730
     38   2.87621  5.38552  1.71909  2.19304  4.72983  3.30734  3.55290  3.60713  2.15409  3.48868  4.42649  2.84026  3.31515  2.66946  2.91395  2.43648  3.10746  3.77577  5.81852  4.40779     61 - -
          2.68618  4.42225  2.77519  2.73123  3.46354  2.40513  3.72494  3.29354  2.67741  2.69355  4.24690  2.90347  2.73739  3.18146  2.89801  2.37887  2.77519  2.98518  4.58477  3.61503
          0.01010  4.99650  5.71885  0.61958  0.77255  0.75230  0.63730
     39   2.75676  5.23589  2.95683  1.63459  3.83593  3.39592  3.39990  3.16105  2.54526  2.45742  3.65559  2.85917  4.06775  2.98938  2.37175  2.87065  3.10782  3.59505  5.70481  4.33179     62 - -
          2.68618  4.42225  2.77519  2.73123  3.46354  2.40513  3.72494  3.29354  2.67741  2.69355  4.24690  2.90347  2.73739  3.18146  2.89801  2.37887  2.77519  2.98518  4.58477  3.61503
          0.01010  4.99650  5.71885  0.61958  0.77255  0.55906  0.84803
     40   2.93530  3.01211  4.69309  4.09072  3.43791  4.08030  3.86093  2.41973  3.13380  1.86320  3.46222  4.17194  4.44606  4.08740  3.35559  3.38223  3.16738  2.38219  2.15890  2.12033     63 - -
          2.68618  4.42225  2.77519  2.73123  3.46354  2.40513  3.72494  3.29354  2.67741  2.69355  4.24690  2.90347  2.73739  3.18146  2.89801  2.37887  2.77519  2.98518  4.58477  3.61503
          0.00951  5.05610  5.77845  0.61958  0.77255  0.47667  0.96982
     41   2.91619  5.40804  3.02634  2.31524  4.74539  3.46395  3.88048  3.99304  2.02036  3.20483  4.45078  2.86821  4.08603  2.19195  2.80438  2.65785  1.93757  3.79454  5.84529  3.10486     64 - -
          2.68618  4.42225  2.77519  2.73123  3.46354  2.40513  3.72494  3.29354  2.67741  2.69355  4.24690  2.90347  2.73739  3.18146  2.89801  2.37887  2.77519  2.98518  4.58477  3.61503
          0.00916  5.09356  5.81590  0.61958  0.77255  0.54447  0.86786
     42   2.84567  5.41147  3.00135  2.39450  4.75034  3.69193  3.87950  3.43796  1.80661  3.57669  3.61034  2.58088  4.08523  2.25269  2.24686  2.59780  2.72424  3.41619  5.84781  4.44079     65 - -
          2.68618  4.42225  2.77519  2.73123  3.46354  2.40513  3.72494  3.29354  2.67741  2.69355  4.24690  2.90347  2.73739  3.18146  2.89801  2.37887  2.77519  2.98518  4.58477  3.61503
          0.00916  5.09356  5.81590  0.61958  0.77255  0.54447  0.86786
     43   1.80718  3.66396  3.99499  3.42274  3.69017  3.23047  3.49394  2.67972  2.77937  2.43445  3.38156  3.52253  4.34059  3.63851  3.66475  2.21631  3.17409  1.95441  5.16174  3.94474     66 - -
          2.68618  4.42225  2.77519  2.73123  3.46354  2.40513  3.72494  3.29354  2.67741  2.69355  4.24690  2.90347  2.73739  3.18146  2.89801  2.37887  2.77519  2.98518  4.58477  3.61503
          0.00916  5.09356  5.81590  0.61958  0.77255  0.45073  1.01380
     44   3.31020  4.64728  5.22595  2.97364  2.91282  4.55985  4.93163  1.46473  4.46857  1.66110  3.65920  4.69438  4.88533  4.61479  4.51981  3.88635  3.54579  1.34233  5.40192  4.23260     67 - -
          2.68618  4.42225  2.77519  2.73123  3.46354  2.40513  3.72494  3.29354  2.67741  2.69355  4.24690  2.90347  2.73739  3.18146  2.89801  2.37887  2.77519  2.98518  4.58477  3.61503
          0.00898  5.11289  5.83524  0.61958  0.77255  0.48576  0.95510
     45   2.92420  5.42049  2.59802  2.42565  4.75959  3.70017  1.91477  3.85789  2.25258  3.43710  3.52144  2.68728  4.09350  2.71895  2.39168  2.69772  2.97384  3.52611  5.85673  4.04579     68 - -
          2.68618  4.42225  2.77519  2.73123  3.46354  2.40513  3.72494  3.29354  2.67741  2.69355  4.24690  2.90347  2.73739  3.18146  2.89801  2.37887  2.77519  2.98518  4.58477  3.61503
          0.00898  5.11289  5.83524  0.61958  0.77255  0.48576  0.95510
     46   1.84763  5.14769  3.04461  2.64679  3.29207  3.76911  3.42602  3.80592  2.35825  3.11098  4.21772  2.69859  4.15899  2.77770  3.23565  2.97148  3.17060  3.24116  3.62517  2.24624     69 - -
          2.68618  4.42225  2.77519  2.73123  3.46354  2.40513  3.72494  3.29354  2.67741  2.69355  4.24690  2.90347  2.73739  3.18146  2.89801  2.37887  2.77519  2.98518  4.58477  3.61503
          0.00882  5.13122  5.85356  0.61958  0.77255  0.48576  0.95510
     47   2.66999  3.37103  4.21740  3.66052  3.62426  4.07350  0.91167  3.17986  3.51395  2.46972  3.82817  3.95682  4.48156  3.83117  3.77695  3.36587  3.33048  2.97164  5.14189  3.49735     70 - -
          2.68618  4.42225  2.77519  2.73123  3.46354  2.40513  3.72494  3.29354  2.67741  2.69355  4.24690  2.90347  2.73739  3.18146  2.89801  2.37887  2.77519  2.98518  4.58477  3.61503
          0.00889  5.12277  5.84512  0.61958  0.77255  0.48576  0.95510
     48   2.82683  4.39711  4.63589  4.03852  2.86211  4.10245  4.41828  1.97131  3.88145  1.49634  3.51251  3.39729  4.46913  3.64677  2.16323  3.39975  3.20147  2.46293  3.35803  3.82837     71 - -
          2.68618  4.42225  2.77519  2.73123  3.46354  2.40513  3.72494  3.29354  2.67741  2.69355  4.24690  2.90347  2.73739  3.18146  2.89801  2.37887  2.77519  2.98518  4.58477  3.61503
          0.00889  5.12277  5.84512  0.61958  0.77255  0.48576  0.95510
     49   2.82391  5.43092  3.18222  2.16932  4.13291  3.42855  3.61547  3.88707  1.91637  3.73442  4.47262  2.39267  4.09802  1.78969  2.56785  2.75514  3.16080  3.81968  4.51430  4.45729     72 - -
          2.68618  4.42225  2.77519  2.73123  3.46354  2.40513  3.72494  3.29354  2.67741  2.69355  4.24690  2.90347  2.73739  3.18146  2.89801  2.37887  2.77519  2.98518  4.58477  3.61503
          0.00889  5.12277  5.84512  0.61958  0.77255  0.48576  0.95510
     50   2.62902  4.52052  4.16745  3.58999  2.47057  4.01615  3.03733  2.98428  3.17925  1.77592  3.22315  3.89280  4.38951  3.76527  2.50284  2.99329  2.98928  2.78034  5.12177  2.15616     73 - -
          2.68618  4.42225  2.77519  2.73123  3.46354  2.40513  3.72494  3.29354  2.67741  2.69355  4.24690  2.90347  2.73739  3.18146  2.89801  2.37887  2.77519  2.98518  4.58477  3.61503
          0.00889  5.12277  5.84512  0.61958  0.77255  0.48576  0.95510
     51   2.95590  2.08914  5.29173  4.71517  3.83717  4.58702  4.99765  1.77763  4.54135  2.03058  3.78072  4.74392  4.92405  4.70383  4.58904  3.92155  2.75020  1.20022  5.47770  4.29028     74 - -
          2.68618  4.42225  2.77519  2.73123  3.46354  2.40513  3.72494  3.29354  2.67741  2.69355  4.24690  2.90347  2.73739  3.18146  2.89801  2.37887  2.77519  2.98518  4.58477  3.61503
          0.00889  5.12277  5.84512  0.61958  0.77255  0.48576  0.95510
     52   1.94310  5.42353  2.92018  2.19380  4.76195  3.70483  3.89267  3.21887  2.48107  3.72596  4.46596  2.40936  4.09823  2.15707  2.82118  2.60930  2.65816  3.81059  5.86019  3.73771     75 - -
          2.68618  4.42225  2.77519  2.73123  3.46354  2.40513  3.72494  3.29354  2.67741  2.69355  4.24690  2.90347  2.73739  3.18146  2.89801  2.37887  2.77519  2.98518  4.58477  3.61503
          0.00889  5.12277  5.84512  0.61958  0.77255  0.48576  0.95510
     53   2.66620  5.42845  2.65405  2.44757  4.13094  3.25523  3.64683  4.25080  2.27824  3.28875  4.47054  2.07200  4.09833  2.86924  3.12185  1.66517  2.91711  3.81632  5.86418  4.45618     76 - -
          2.68618  4.42225  2.77519  2.73123  3.46354  2.40513  3.72494  3.29354  2.67741  2.69355  4.24690  2.90347  2.73739  3.18146  2.89801  2.37887  2.77519  2.98518  4.58477  3.61503
          0.00889  5.12277  5.84512  0.61958  0.77255  0.48576  0.95510
     54   1.57237  3.92543  4.69483  4.10525  3.56600  4.14177  4.49830  2.16827  3.95391  2.63720  3.26789  4.22205  4.52148  4.14192  4.06907  2.19663  2.94967  1.60753  5.09573  3.91076     77 - -
          2.68392  4.42629  2.77235  2.72868  3.46757  2.40251  3.72898  3.29758  2.67272  2.69504  4.25093  2.90437  2.73349  3.18550  2.90204  2.38012  2.77510  2.98582  4.58880  3.61907
          0.21475  1.65880  5.84512  3.69148  0.02525  0.48576  0.95510
     55   2.79782  4.21154  3.38790  2.82913  4.28102  3.48827  3.99621  3.12737  2.12636  2.88670  4.13992  2.85336  4.17555  1.75973  3.27267  2.74349  2.57416  2.78968  5.58041  3.10009    125 - -
          2.68618  4.42225  2.77519  2.73123  3.46354  2.40513  3.72494  3.29354  2.67741  2.69355  4.24690  2.90347  2.73739  3.18146  2.89801  2.37887  2.77519  2.98518  4.58477  3.61503
          0.00889  5.12277  5.84512  0.61958  0.77255  0.48576  0.95510
     56   1.99824  3.93298  2.64131  2.52475  4.77120  2.99679  2.72196  4.25445  2.49605  3.73364  4.47172  2.44911  4.09708  2.78007  2.78460  2.29521  2.61091  3.81857  5.86503  4.45641    126 - -
          2.68501  4.42234  2.77529  2.73119  3.46363  2.40522  3.72504  3.29363  2.67750  2.69364  4.24699  2.90356  2.73749  3.18156  2.89810  2.37896  2.77529  2.98528  4.58486  3.61512
          0.23854  1.56384  5.84512  0.11385  2.22926  0.48576  0.95510
     57   2.80123  3.94636  4.21612  2.84283  3.12435  4.02603  4.31291  2.17368  3.28452  2.57895  2.84017  3.92312  3.83567  2.74139  3.79431  2.78120  2.00122  2.14467  5.10652  3.28104    128 - -
          2.68618  4.42225  2.77519  2.73123  3.46354  2.40513  3.72494  3.29354  2.67741  2.69355  4.24690  2.90347  2.73739  3.18146  2.89801  2.37887  2.77519  2.98518  4.58477  3.61503
          0.00889  5.12277  5.84512  0.61958  0.77255  0.48576  0.95510
     58   2.68398  5.40015  2.71346  2.19453  4.72896  3.70894  3.05921  3.84235  2.09693  3.49166  2.36399  2.83139  3.68873  2.91916  2.96423  2.35596  3.16010  3.01831  5.84269  3.82042    129 - -
          2.68618  4.42225  2.77519  2.73123  3.46354  2.40513  3.72494  3.29354  2.67741  2.69355  4.24690  2.90347  2.73739  3.18146  2.89801  2.37887  2.77519  2.98518  4.58477  3.61503
          0.00889  5.12277  5.84512  0.61958  0.77255  0.48576  0.95510
     59   2.93368  5.21364  2.22832  2.06678  3.39075  3.47641  3.94720  3.14418  2.72750  3.48240  3.83405  3.25976  4.13917  2.23064  3.20047  2.54588  2.94565  2.18485  5.70006  4.34620    130 - -
          2.68618  4.42225  2.77519  2.73123  3.46354  2.40513  3.72494  3.29354  2.67741  2.69355  4.24690  2.90347  2.73739  3.18146  2.89801  2.37887  2.77519  2.98518  4.58477  3.61503
          0.00889  5.12277  5.84512  0.61958  0.77255  0.48576  0.95510
     60   4.06791  5.29303  6.07464  5.49777  3.01153  5.45997  5.80523  1.76686  5.35662  0.72124  3.14213  5.63370  5.55765  5.27414  5.31097  4.84032  4.28208  1.82889  5.88959  4.89451    131 - -
          2.68618  4.42225  2.77519  2.73123  3.46354  2.40513  3.72494  3.29354  2.67741  2.69355  4.24690  2.90347  2.73739  3.18146  2.89801  2.37887  2.77519  2.98518  4.58477  3.61503
          0.00889  5.12277  5.84512  0.61958  0.77255  0.48576  0.95510
     61   1.88458  4.10516  3.85425  2.54911  2.81153  3.93861  3.03178  2.35653  3.23838  2.51690  3.52284  3.68531  4.31749  2.49013  2.94821  3.18496  3.18474  2.67044  5.24303  3.53255    132 - -
          2.68618  4.42225  2.77519  2.73123  3.46354  2.40513  3.72494  3.29354  2.67741  2.69355  4.24690  2.90347  2.73739  3.18146  2.89801  2.37887  2.77519  2.98518  4.58477  3.61503
          0.00889  5.12277  5.84512  0.61958  0.77255  0.48576  0.95510
     62   2.47344  5.04845  3.40061  2.84173  3.50718  3.79206  4.00252  3.66546  2.64134  2.93345  3.47335  2.96140  1.46221  2.72825  3.18254  2.85999  2.72331  3.36678  5.56877  4.25466    133 - -
          2.68618  4.42225  2.77519  2.73123  3.46354  2.40513  3.72494  3.29354  2.67741  2.69355  4.24690  2.90347  2.73739  3.18146  2.89801  2.37887  2.77519  2.98518  4.58477  3.61503
          0.00889  5.12277  5.84512  0.61958  0.77255  0.48576  0.95510
     63   5.03449  5.98977  5.98055  5.89318  1.77327  5.59775  4.27902  4.45223  5.66339  2.21425  4.97165  5.16112  5.83622  5.31128  5.45472  5.00183  5.22683  4.46810  4.35150  0.48980    134 - -
          2.68618  4.42225  2.77519  2.73123  3.46354  2.40513  3.72494  3.29354  2.67741  2.69355  4.24690  2.90347  2.73739  3.18146  2.89801  2.37887  2.77519  2.98518  4.58477  3.61503
          0.00889  5.12277  5.84512  0.61958  0.77255  0.48576  0.95510
     64   2.99196  3.82484  4.92242  4.30965  3.07055  4.15938  4.49029  2.02588  3.75113  1.03278  3.46884  4.31072  4.52069  4.23738  3.64893  3.46979  3.22389  2.39416  3.15842  3.81365    135 - -
          2.68618  4.42225  2.77519  2.73123  3.46354  2.40513  3.72494  3.29354  2.67741  2.69355  4.24690  2.90347  2.73739  3.18146  2.89801  2.37887  2.77519  2.98518  4.58477  3.61503
          0.00889  5.12277  5.84512  0.61958  0.77255  0.48576  0.95510
     65   2.39673  5.43407  2.64060  2.48093  3.88363  3.46283  3.03846  4.26148  1.69782  3.10310  4.47530  2.63499  4.09639  2.80447  2.74544  2.25840  3.15963  3.82358  5.86799  4.45835    136 - -
          2.68618  4.42225  2.77519  2.73123  3.46354  2.40513  3.72494  3.29354  2.67741  2.69355  4.24690  2.90347  2.73739  3.18146  2.89801  2.37887  2.77519  2.98518  4.58477  3.61503
          0.00889  5.12277  5.84512  0.61958  0.77255  0.48576  0.95510
     66   3.59800  4.88000  5.59446  5.04078  3.95184  4.95613  5.40716  1.56219  4.89125  0.99914  3.79906  5.11295  5.23679  5.03206  4.94763  3.54984  3.84006  1.47641  5.79650  4.64181    137 - -
          2.68618  4.42225  2.77519  2.73123  3.46354  2.40513  3.72494  3.29354  2.67741  2.69355  4.24690  2.90347  2.73739  3.18146  2.89801  2.37887  2.77519  2.98518  4.58477  3.61503
          0.00889  5.12277  5.84512  0.61958  0.77255  0.48576  0.95510
     67   4.04105  3.80732  5.77705  5.32297  0.55771  5.12857  4.89911  3.16258  5.12872  1.75632  3.80541  5.18729  5.40513  5.07702  5.08769  4.51492  4.28528  3.24575  5.04494  3.48728    138 - -
          2.68618  4.42225  2.77519  2.73123  3.46354  2.40513  3.72494  3.29354  2.67741  2.69355  4.24690  2.90347  2.73739  3.18146  2.89801  2.37887  2.77519  2.98518  4.58477  3.61503
          0.00889  5.12277  5.84512  0.61958  0.77255  0.48576  0.95510
     68   1.78050  5.40104  2.88867  2.53755  4.72957  2.78558  3.36296  4.20395  2.48259  3.69921  4.44627  3.18409  4.10350  2.78934  2.69174  1.90612  3.16199  2.82464  5.84375  4.44307    139 - -
          2.68618  4.42225  2.77519  2.73123  3.46354  2.40513  3.72494  3.29354  2.67741  2.69355  4.24690  2.90347  2.73739  3.18146  2.89801  2.37887  2.77519  2.98518  4.58477  3.61503
          0.04098  5.12277  3.37562  0.61958  0.77255  0.48576  0.95510
     69   2.91448  3.89227  2.66543  2.47182  4.74227  3.20346  3.47498  3.77185  2.26197  3.31305  3.50129  2.68138  2.88606  1.98010  2.90364  2.88059  2.44399  3.79164  5.84307  4.43713    140 - -
          2.68618  4.42225  2.77519  2.73123  3.46354  2.40513  3.72494  3.29354  2.67741  2.69355  4.24690  2.90347  2.73739  3.18146  2.89801  2.37887  2.77519  2.98518  4.58477  3.61503
          0.00918  5.09097  5.81331  0.61958  0.77255  0.43057  1.05023
     70   2.96490  1.30663  4.37808  2.95890  2.91986  4.05877  3.62879  2.77727  3.68056  2.29400  3.56967  3.47653  4.42900  3.90863  3.87692  3.34159  2.94704  2.61560  5.06314  3.03391    141 - -
          2.68618  4.42225  2.77519  2.73123  3.46354  2.40513  3.72494  3.29354  2.67741  2.69355  4.24690  2.90347  2.73739  3.18146  2.89801  2.37887  2.77519  2.98518  4.58477  3.61503
          0.00889  5.12277  5.84512  0.61958  0.77255  0.48576  0.95510
     71   4.14939  5.33699  6.19096  5.65309  3.37462  5.65965  6.08270  0.81500  5.55105  1.13975  3.61421  5.83018  5.71966  5.48582  5.53655  5.07439  4.37256  2.31308  6.10226  5.09391    142 - -
          2.68618  4.42225  2.77519  2.73123  3.46354  2.40513  3.72494  3.29354  2.67741  2.69355  4.24690  2.90347  2.73739  3.18146  2.89801  2.37887  2.77519  2.98518  4.58477  3.61503
          0.00889  5.12277  5.84512  0.61958  0.77255  0.48576  0.95510
     72   2.78330  3.72882  3.30406  2.17839  4.44049  3.27772  3.95489  3.33492  2.34618  2.72708  3.79277  3.27229  4.14497  2.64520  1.97144  2.56574  3.02271  2.65745  5.67932  4.33191    143 - -
          2.68618  4.42225  2.77519  2.73123  3.46354  2.40513  3.72494  3.29354  2.67741  2.69355  4.24690  2.90347  2.73739  3.18146  2.89801  2.37887  2.77519  2.98518  4.58477  3.61503
          0.04098  5.12277  3.37562  0.61958  0.77255  0.48576  0.95510
     73   2.62311  5.35471  3.19662  2.52599  4.67071  3.70299  3.89258  3.45682  1.55950  3.17489  4.40327  2.17743  4.09562  2.77652  2.92002  2.46314  2.99062  3.72967  5.80482  3.14651    144 - -
          2.68618  4.42225  2.77519  2.73123  3.46354  2.40513  3.72494  3.29354  2.67741  2.69355  4.24690  2.90347  2.73739  3.18146  2.89801  2.37887  2.77519  2.98518  4.58477  3.61503
          0.00918  5.09097  5.81331  0.61958  0.77255  0.43057  1.05023
     74   2.93206  4.01151  3.21215  2.65566  4.68148  2.94691  3.36615  4.14618  2.32953  3.38290  3.94538  1.46315  4.11030  2.85451  2.62035  2.61175  2.73354  3.74086  5.81713  4.42603    147 - -
          2.68618  4.42225  2.77519  2.73123  3.46354  2.40513  3.72494  3.29354  2.67741  2.69355  4.24690  2.90347  2.73739  3.18146  2.89801  2.37887  2.77519  2.98518  4.58477  3.61503
          0.00889  5.12277  5.84512  0.61958  0.77255  0.48576  0.95510
     75   2.95654  5.04006  3.43844  2.70228  4.25103  3.81270  4.01723  2.59567  1.99246  2.80607  4.11993  3.37629  4.19939  3.01570  1.84231  2.87890  2.65698  2.30923  5.56041  4.25498    148 - -
          2.68618  4.42225  2.77519  2.73123  3.46354  2.40513  3.72494  3.29354  2.67741  2.69355  4.24690  2.90347  2.73739  3.18146  2.89801  2.37887  2.77519  2.98518  4.58477  3.61503
          0.00889  5.12277  5.84512  0.61958  0.77255  0.48576  0.95510
     76   3.00060  4.44372  4.59943  4.00618  3.53083  4.12243  4.44022  2.45790  3.84850  0.90617  3.29320  4.15864  3.88273  4.05664  3.56157  3.22698  2.43963  2.67355  5.06163  3.87829    149 - -
          2.68618  4.42225  2.77519  2.73123  3.46354  2.40513  3.72494  3.29354  2.67741  2.69355  4.24690  2.90347  2.73739  3.18146  2.89801  2.37887  2.77519  2.98518  4.58477  3.61503
          0.00889  5.12277  5.84512  0.61958  0.77255  0.48576  0.95510
     77   2.27459  4.99126  4.56681  4.37884  5.09520  3.81447  5.31074  4.38652  4.33875  3.33188  5.10540  4.35396  0.43858  4.66197  4.54138  3.31244  3.62595  3.92048  6.53747  5.34221    150 - -
          2.68618  4.42225  2.77519  2.73123  3.46354  2.40513  3.72494  3.29354  2.67741  2.69355  4.24690  2.90347  2.73739  3.18146  2.89801  2.37887  2.77519  2.98518  4.58477  3.61503
          0.03184  5.12277  3.67393  0.61958  0.77255  0.48576  0.95510
     78   2.98841  5.27606  3.28974  2.79615  4.63732  3.75086  2.88906  4.09353  2.81250  3.34610  4.44169  2.01072  4.19168  3.17311  3.27577  1.20576  2.70573  3.71170  5.84031  4.47708    151 - -
          2.68618  4.42225  2.77519  2.73123  3.46354  2.40513  3.72494  3.29354  2.67741  2.69355  4.24690  2.90347  2.73739  3.18146  2.89801  2.37887  2.77519  2.98518  4.58477  3.61503
          0.00910  5.10003  5.82238  0.61958  0.77255  0.55499  0.85350
     79   2.48325  5.40963  2.53610  1.81079  4.74644  3.69539  3.44791  4.22664  2.62143  3.33131  3.82221  2.73594  4.08874  2.28126  3.11284  2.45091  2.55752  2.94705  5.84728  4.44133    152 - -
          2.68618  4.42225  2.77519  2.73123  3.46354  2.40513  3.72494  3.29354  2.67741  2.69355  4.24690  2.90347  2.73739  3.18146  2.89801  2.37887  2.77519  2.98518  4.58477  3.61503
          0.00910  5.10003  5.82238  0.61958  0.77255  0.55499  0.85350
     80   2.95801  3.81775  4.78289  4.17671  3.44888  4.11161  4.43757  2.38164  3.99121  1.67291  1.67822  4.22720  4.47661  2.80295  4.04835  2.81763  3.03474  2.54303  3.65225  3.20228    153 - -
          2.68618  4.42225  2.77519  2.73123  3.46354  2.40513  3.72494  3.29354  2.67741  2.69355  4.24690  2.90347  2.73739  3.18146  2.89801  2.37887  2.77519  2.98518  4.58477  3.61503
          0.00910  5.10003  5.82238  0.61958  0.77255  0.55499  0.85350
     81   2.78322  5.49345  2.68107  1.77246  4.83393  3.43464  3.93094  4.32165  2.68534  3.79775  4.53984  2.58409  2.01562  2.86802  3.18466  2.04898  2.97131  3.88254  5.92849  4.51137    154 - -
          2.68618  4.42225  2.77519  2.73123  3.46354  2.40513  3.72494  3.29354  2.67741  2.69355  4.24690  2.90347  2.73739  3.18146  2.89801  2.37887  2.77519  2.98518  4.58477  3.61503
          0.00910  5.10003  5.82238  0.61958  0.77255  0.55499  0.85350
     82   2.94909  4.49712  4.18649  3.10765  3.13386  4.01072  3.67411  2.44827  3.52129  1.96416  3.60882  3.90043  1.82051  3.42814  3.77305  2.89183  2.68793  2.36259  5.10040  3.10572    155 - -
          2.68618  4.42225  2.77519  2.73123  3.46354  2.40513  3.72494  3.29354  2.67741  2.69355  4.24690  2.90347  2.73739  3.18146  2.89801  2.37887  2.77519  2.98518  4.58477  3.61503
          0.00910  5.10003  5.82238  0.61958  0.77255  0.55499  0.85350
     83   2.69629  5.42310  2.84225  1.48218  3.41579  3.69320  3.88082  4.24949  2.35900  3.72720  4.46451  2.43818  3.71157  2.64666  2.89628  2.48859  2.99340  3.81226  5.85740  3.73023    156 - -
          2.68618  4.42225  2.77519  2.73123  3.46354  2.40513  3.72494  3.29354  2.67741  2.69355  4.24690  2.90347  2.73739  3.18146  2.89801  2.37887  2.77519  2.98518  4.58477  3.61503
          0.06269  5.10003  2.90652  0.61958  0.77255  0.55499  0.85350
     84   2.61038  4.94820  3.10473  1.78903  4.14803  3.79190  4.01433  2.35882  2.56650  3.18444  4.03502  3.37439  4.18175  3.20931  3.30939  3.01150  2.96241  1.74843  5.49094  4.19343    157 - -
          2.68618  4.42225  2.77519  2.73123  3.46354  2.40513  3.72494  3.29354  2.67741  2.69355  4.24690  2.90347  2.73739  3.18146  2.89801  2.37887  2.77519  2.98518  4.58477  3.61503
          0.00960  5.04694  5.76929  0.61958  0.77255  0.69506  0.69124
     85   2.94148  3.34375  3.57202  3.00341  4.02885  3.84178  2.96870  3.17038  2.91855  2.31874  3.94931  3.46880  4.22529  1.26559  3.08317  2.97549  3.17111  3.15395  5.40109  4.13081    158 - -
          2.68618  4.42225  2.77519  2.73123  3.46354  2.40513  3.72494  3.29354  2.67741  2.69355  4.24690  2.90347  2.73739  3.18146  2.89801  2.37887  2.77519  2.98518  4.58477  3.61503
          0.00960  5.04694  5.76929  0.61958  0.77255  0.69506  0.69124
     86   2.77158  3.24591  2.96810  2.64872  4.21017  3.76123  3.66257  3.61097  2.38379  2.60700  4.07885  3.01079  4.14929  3.14868  2.25438  2.97068  3.13599  1.94942  5.52247  3.02137    159 - -
          2.68618  4.42225  2.77519  2.73123  3.46354  2.40513  3.72494  3.29354  2.67741  2.69355  4.24690  2.90347  2.73739  3.18146  2.89801  2.37887  2.77519  2.98518  4.58477  3.61503
          0.01894  5.04694  4.39523  0.61958  0.77255  0.69506  0.69124
     87   2.68805  4.10929  4.24087  3.23284  2.90477  3.99707  3.80055  2.63082  3.08532  1.61632  2.74289  3.92140  3.52615  3.28437  3.17994  2.82268  3.15133  2.22511  5.04489  3.20725    160 - -
          2.68618  4.42225  2.77519  2.73123  3.46354  2.40513  3.72494  3.29354  2.67741  2.69355  4.24690  2.90347  2.73739  3.18146  2.89801  2.37887  2.77519  2.98518  4.58477  3.61503
          0.00969  5.03769  5.76003  0.61958  0.77255  0.71691  0.66994
     88   3.39833  4.73069  5.35688  4.74867  2.83739  4.61504  4.93447  1.90744  4.55245  0.93076  2.77042  4.77654  4.89874  4.61078  4.54224  3.94136  3.62270  2.14141  5.29749  3.04266    161 - -
          2.68618  4.42225  2.77519  2.73123  3.46354  2.40513  3.72494  3.29354  2.67741  2.69355  4.24690  2.90347  2.73739  3.18146  2.89801  2.37887  2.77519  2.98518  4.58477  3.61503
          0.00969  5.03769  5.76003  0.61958  0.77255  0.71691  0.66994
     89   3.05227  3.46134  4.98544  4.37694  3.18546  4.23678  4.57360  1.51603  3.30979  1.32719  2.64152  4.38758  4.58546  4.30450  4.19585  3.55098  3.28403  2.31246  5.05485  3.88821    162 - -
          2.68618  4.42225  2.77519  2.73123  3.46354  2.40513  3.72494  3.29354  2.67741  2.69355  4.24690  2.90347  2.73739  3.18146  2.89801  2.37887  2.77519  2.98518  4.58477  3.61503
          0.02760  5.03769  3.87580  0.61958  0.77255  0.71691  0.66994
     90   2.88727  5.39681  1.86124  2.30842  4.74124  3.65911  2.90463  4.22685  2.40584  3.70170  4.43781  2.56896  4.05357  2.66900  2.47261  2.49039  2.87379  3.78714  5.82963  3.17784    163 - -
          2.68618  4.42225  2.77519  2.73123  3.46354  2.40513  3.72494  3.29354  2.67741  2.69355  4.24690  2.90347  2.73739  3.18146  2.89801  2.37887  2.77519  2.98518  4.58477  3.61503
          0.02741  4.99870  3.89744  0.61958  0.77255  0.75696  0.63316
     91   1.48259  5.13484  3.27552  2.73068  4.44627  3.69479  3.93784  3.87325  2.53395  3.20062  4.25482  3.24756  4.10754  2.51274  3.17193  1.83600  2.67278  3.52116  5.67465  4.33046    164 - -
          2.68618  4.42225  2.77519  2.73123  3.46354  2.40513  3.72494  3.29354  2.67741  2.69355  4.24690  2.90347  2.73739  3.18146  2.89801  2.37887  2.77519  2.98518  4.58477  3.61503
          0.01025  4.98154  5.70388  0.61958  0.77255  0.79285  0.60249
     92   4.65402  5.84823  5.95004  5.69216  3.97423  5.38335  6.07213  3.29818  5.50561  0.18578  3.82283  5.91051  5.70655  5.56921  5.46291  5.29166  4.92505  3.59039  6.10368  5.05499    165 - -
          2.68618  4.42225  2.77519  2.73123  3.46354  2.40513  3.72494  3.29354  2.67741  2.69355  4.24690  2.90347  2.73739  3.18146  2.89801  2.37887  2.77519  2.98518  4.58477  3.61503
          0.00691  4.97820        *  0.61958  0.77255  0.00000        *
//
