# Supplementary material for: Organellar proteomics reveals hundreds of novel nuclear proteins in the malaria parasite Plasmodium falciparum
Source: Genome Biol. 2012 Nov 26;13(11):R108. doi: 10.1186/gb-2012-13-11-r108 (PMC4053738; doi:10.1186/gb-2012-13-11-r108)
Supplement: Additional file 17 — A multiple sequence alignment of the apicomplexan proteins encoding the partial CSTF domain in aligned FASTA format. This file can be viewed using JalView [135]. [file gb-2012-13-11-r108-S17.FASTA]

>PBANKA_051260_379-443/1-65
-LEKINLTINAIPEAEEQLVKEVINQKD--ILQNILASKYSDMLKWNNEQALRVLSLRKSLKKKGYTI-
>PY05511_604-668/1-65
-LEKINLTINEIPEAEEQLIKEVINQKD--ILQNILASKYQDMLKWNNEQTLRVLSLRKSLKKKGYKI-
>PCHAS_051270_385-450/1-66
-LEKINLTISAIPEAEEKLVKEVINQKD--ILQNILASKYPDMLKWNNEQLLRVLSLRKSLKKKGYTIH
>PVX_111295_635-698/1-64
--KKVNLSLKDIPFAEEELVKEVINEKP--ILENILISKYADMASWNREQVLRVLSIRKSLKSRGYSV-
>PKH_061280_780-843/1-64
--KKVNLSLKDIPYAEDDLVKEVINEKP--ILENLLISKYSDMANWNPDQILRVLSIRKSLKRRGYNV-
>PF10_0279_771-834/1-64
--KKLKISLKDIPYAEEDLVKEIINEKS--ILQNILISKYVDMLNWTSEQVLRVLSIRKSLKRIGYNI-
>PY06426_1-26/1-26
------------------------------------------MKNWSDEQRIQVLSIQKALQLKGYSL-
>PVX_087055_657-720/1-64
--VLTDPTYANVELPDDELVNEVVKNSD--ILNNILKSRVEDMKSWSTEQRVQVLSIQKALQLKGYAL-
>PKH_073120_756-819/1-64
--VLSDPTYANVELPDEELVNEVEKNRD--ILNNILKSRVEDMKSWSTEQRLQVLSIQKALQLKGYVL-
>PFI1600w_696-760/1-65
-HVVLDDIYKNIDLPDEELVNEVIKNTD--ILNNILKSKIENMKLWNNEQRIQVLSIQKALQLKGYTL-
>PCHAS_083410_629-693/1-65
-NIILDPIYDTVDTPDDELVNVIIKDPN--ILKNILRSKIEDMKNWSDAQRTQVLSIQKALQLKGYTL-
>PBANKA_083380_660-724/1-65
-NIILDPIYDTVDIPDDELVNVIIKDTN--ILKNILRSKIEDMKNWSDEQRIQVLSIQKALQLKGYSL-
>TGME49_083740_551-613/1-63
---VPQHPALAVPPAPDALVEEVLKSPD--ILTNVLNSRPTTMQDWPQEQRQQVLALQSALLRRGYRV-
>NCLIV_015280_661-718/1-58
--------ALAVPPASDALVDEVLKSPD--ILSNVLGSTPSAMRDWPEEQRQQVLALQSALLRRGFRV-
>TGME49_054210_1061-1120/1-60
------ALEAAVEEAAPALVDEVMRVPT--MLRNILTAPALQMLQWGEAERRQVLSIRKALRKRGCVV-
>NCLIV_008480_1090-1151/1-62
----ILAQETAVEEAAPALVDEVMRVPA--MLRNILTAQSMQMLQWGETERRQVLSIRKALRKRGCVV-
>cgd1_1310_237-303/1-67
RNENSNINIKNLGEDVSVLIEEIANNPNpaLLQALASIQPNSVAQWTEEEKSKILAIQQALKNRGLI--
>Chro_10152_216-282/1-67
RNENSNINIKNLGEDVSVLIEEIANNPNpaLLQALGSIQPNSVAQWTEEEKSKILAIQQALKNRGLI--
>CMU_036030_247-312/1-66
-GNHISVAISGTSNDVSALIEEIMNNPNpaLVQALASIQPDHVTQWTSEEKAKILAIQQILRNRGLI--
>TA09040_260-325/1-66
QKDIDDLMNSGIYPASAALVDEVIKNND--ILTHIQKANMVEMNSWPPEQKQQVLSIKVVSKVVVKSI-
>529_m04111_295-359/1-65
QKDIDDLMNSGVYPASAPLVDAVIKNND--LLTNIQKATREEMTSWPAEQKQQVLSIKVVSIYVLKY--
