# Supplementary material for: Organellar proteomics reveals hundreds of novel nuclear proteins in the malaria parasite Plasmodium falciparum
Source: Genome Biol. 2012 Nov 26;13(11):R108. doi: 10.1186/gb-2012-13-11-r108 (PMC4053738; doi:10.1186/gb-2012-13-11-r108)
Supplement: Additional file 18 — A multiple sequence alignment of the apicomplexan proteins encoding the extended ELM2 domain in aligned FASTA format. This file can be viewed using JalView [135]. [file gb-2012-13-11-r108-S18.FASTA]

>Pmar_PMAR006409_chopped_148-309$/1-145
------------------------------------------------------------------------
------------------------------------------------------------------------
--------------------------------------------------KAEDVWPTQAFVHIERGARRGS
NVEEEIDNGSRRSSRLHN---------PLDFPMDYRAPFS------------------VDAA----------
--LGVLHLAQYNCDKALQLLGCPEFYT---------PPGNEDDRAQRQSIMTVKLSLPTKPYNNKWRPKDRR
GRISSTPHPQRTRRLLPPLSPQLSAVK
>NCLIV_007230_chopped_369-598$/50-218
DEGTTRSTTVHIGPNHQVPALPAFFLDSSCWPRPPMDT---------GL-----------------------
------------------------------------------------------------------------
--------------------------------------------DPS--LTARLVYSPSALERIKLRREQEG
RQDRAISSDADMTAFVKA------CSQNWKTR-PGWQPFS------------------PEFA----------
--YKILHYAGYDPVRALQVMNDPQFSF------------------------RDVCDPPLRKYDNKWKPKDRR
GLIAATPYP-------PPISARGSLAR
>TGME49_075680_chopped_369-602$/54-222
DEGTTRSTTVHIGPNHQVPALPAFFLDSSCWPRPPMDT---------VL-----------------------
------------------------------------------------------------------------
--------------------------------------------DPS--LTARLVYSPSALERIKLRREQEG
RQDRAISSDADMTAFVKA------CSQNWKTR-PGWQPFS------------------PEFA----------
--YKILHYAGYDPVRALQIMNDPQFSF------------------------REVCDPPLRKYDNKWKPKDRR
GLIAATPYP-------PPISARGSLAR
>NCLIV_032610_chopped_374-613$/49-225
EAGGTSRCKVNIGPRHQVPAVPPFFLDSTCAWDGKAET---------LSDFQG-------------------
------------------------------------------------------------------------
----------------------------------------LYANDTD--DTARLVYSPYAMQRVYMKRLAEG
AGDKIIKNAEEMNSFIQR------VAQNWTSK-SGWQPFS------------------PEYA----------
--YKLLHFAGYDPHRAIRIMKDPNFCF------------------------TAICDPPQRRYDNKWRPNDRR
GQIGTHPYP-------CPLTLRAYLSK
>TGME49_032650_chopped_343-592$/59-235
EAGSTSRCKVNIGPRHQVPAVPPFFLDSTCAWDGKAET---------LSDFQG-------------------
------------------------------------------------------------------------
----------------------------------------LYANDTD--DTARLVYSPYAMQRVYMKRLAEG
AGDKIIKNAEEMNSFIQC------VAQNWTSK-SGWQPFS------------------PEYA----------
--YKLLHFAGYDPHRAIRIMKDPNFCF------------------------TAICDPPQRRYDNKWRPNDRR
GQIGTLPYP-------SPLTLRAYLSK
>PFE0995c_chopped_414-668$/60-245
EEGSKESGKINVGDSYQVSNLPNFFLCRSELMYKNYDTQENTN-DQMCLSCSG-------------------
------------------------------------------------------------------------
----------------------------------------LPCHCKV--GEATLVYSPIMLERVRERCLKNR
GYHKCVKNEIELSAYVQE------CAKSWKSNIDEWVPFS------------------PEYA----------
--YKLLHYANYDPHKAISIMKSSEFSF------------------------RKIMDPPTRKYQNKWKPKDKR
EHISKNPFP-------SPLTIRTYLSK
>PVX_080255_chopped_1123-1378$/60-246
EEGSKESSKINVGDNYQVPKLPNFFLCRSELMYRNYEAAEETNNDQVCLTCSG-------------------
------------------------------------------------------------------------
----------------------------------------LPCHCRV--GEATLVYSPLMLERVREKCMKNR
GYHKCVKNEIELSAYVQE------CAKSWKSNIDEWVPFS------------------PEYA----------
--YKLLHYANYDPHKAISIMKSSEFSF------------------------RKIMDPPTRKYQNKWKPKDKR
EHISKNPFP-------SPLTIRTYLSK
>PKH_101260_chopped_1001-1255$/59-245
EEGSKDSGKINVGNKHQVPKLPNFFLCRSELMYRNYETVEETNNDQVCLTCSG-------------------
------------------------------------------------------------------------
----------------------------------------LPCHCRV--GEATLVYSPLMLERVREKCLKNR
GYHKCIKNEIELSAYVQE------CAKSWKSNIDEWVPFS------------------PEYA----------
--YKLLHYANYDPHKAISIMKSSEFSF------------------------RKIMDPPTRKYQNKWKPKDKR
EHMSKNPFP-------SPLTIRTYLSK
>PY03310_chopped_260-514$/60-245
EEGSKESNKINVGESYQVSKLPNFFLCRSEFMYKSYEPVEETS-PEPCVSCSG-------------------
------------------------------------------------------------------------
----------------------------------------LPCHCKV--GGAILVYSPLMLERIREKCMKNR
GYHKCIKNEIELSSYIQE------CAKSWKSNVDEWVPFS------------------PEYA----------
--YKLLHYANYDPHKAISIMKSSEFSF------------------------RKIMDPPTRKYQNKWKPKDKR
ENISKNPFP-------SPLTIRTYLSK
>PBANKA_123460_chopped_538-792$/60-245
EEGSKESNKINVGESYQVSKLPSFFLCRSEFMYKSYESVEETS-PEPCVSCSG-------------------
------------------------------------------------------------------------
----------------------------------------LPCHCKV--GGAILVYSPLMLERIKEQCMKNR
GYHKCIKNEIELSSYIQE------CAKSWKSNVDEWVPFS------------------PEYA----------
--YKLLHYANYDPHKAISIMKSSEFSF------------------------KKIMDPPTRKYQNKWKPKDKR
ENISKNPFP-------SPLTIRTYLSK
>PCHAS_123520_chopped_547-801$/60-245
EEGSKESNKINIGDSYQVSKLPNFFLCRSEFMYKSYEPVEETN-AEPCLTCSG-------------------
------------------------------------------------------------------------
----------------------------------------LSCHCKA--GGAILVYSPLILERIREKCMKNR
GYHKCIKNEIELSSYIQE------CAKNWKSNVDEWVPFS------------------PEYA----------
--YKLLHYANYDPHKAISIMKSSEFSF------------------------RKIMDPPTRKYQNKWKPKDKR
ENISKNPFP-------SPLTIRTYLSK
>PF11_0429_chopped_92-362/60-221
SEGSKYTNQINVGENYQVSNVSTFFLNSHSEKY---------------------------------------
------------------------------------------------------------------------
--------------------------------------------DET--SKSELVYSPYLLERMKENYLSEG
QYELVIKNDYELAIFIKE------LAKNWKCQ-LGWHPFT------------------PEYA----------
--FKILHHVDYNPKKAIELLKSSEFNF------------------------LEICDPPIRKYENKWRPRDKR
GQISDSPYP-------SSELLQSYLKR
>PVX_092695_chopped_101-360/49-210
SEGSKYTGQINVGENYQVSNVSTFFLNSHSEKY---------------------------------------
------------------------------------------------------------------------
--------------------------------------------DEA--NKSELVYSPYLLERMKESYLSEG
QYELVIKNDYELAIFIKE------LAKNWKCQ-LGWHPFT------------------PEYA----------
--FKILHRVDYNPKKAIELLKSADFNF------------------------LEICDPPIRKYENKWRPRDKR
GQISDSPYP-------SSELLQSYIKR
>PKH_093920_chopped_101-360/49-210
SEGSKYTGQINVGENYQVSNVSTFFLNSHSEKY---------------------------------------
------------------------------------------------------------------------
--------------------------------------------DEV--NKSELVYSPYLLERMKESYLSEG
QYELVIKNDYELAIFIKE------LAKNWKCQ-LGWHPFT------------------PEYA----------
--FKILHRVDYNPKRAIELLKSADFNF------------------------LEICDPPIRKYQNKWRPRDKR
GQISDSPYP-------SSELLQSYIKR
>PCHAS_070840_chopped_94-362/58-219
SEGTKYAGEINVGENYQVSNVSTFFLNSHSEQY---------------------------------------
------------------------------------------------------------------------
--------------------------------------------DEV--SKSELVYSPYLLERMKESFLCEG
QYELVIKNDYELAIFIKE------LAKNWKCQ-LGWHPFT------------------PEYA----------
--FKILHRVDYNPKRAIELLKSSDFNF------------------------LEICDPPIRKYENKWRPRDKR
GQISDSPYP-------SSELLQSYIKR
>PBANKA_090720_chopped_97-365/58-219
TEGTKYAGEINVGENYQVSNVSTFFLNSHSEKY---------------------------------------
------------------------------------------------------------------------
--------------------------------------------DEI--SKSELVYSPYLLERMKESFLCEG
QYELVIKNDYELAIFIKE------LAKNWKCQ-LGWHPFT------------------PEYA----------
--FKILHRVDYNPKRAIELLKSSDFNF------------------------LEICDPPIRKYENKWRPRDKR
GQISDSPYP-------SSELLQSYIKR
>PY03412_chopped_96-302$/58-207
SEGTKYAGEINIGENYQVSNVSTFFLNSHSEKY---------------------------------------
------------------------------------------------------------------------
--------------------------------------------DEV--SKSELVYSPYLLERMKESFLCEG
QYELVIKNDYELAIFIKE------LAKNWKCQ-LGWHPFT------------------PEYA----------
--FKILHRVDYNPKRAIELLKSSDFNF------------------------LEICDPPIRKYENKWRPRDKR
GQISGKAT-------------------
>BBOV_III011230_chopped_147-373$/59-221
SEGSNFQTKINVGYNHQVPFTPAFFLDDSLGPQP--------------------------------------
------------------------------------------------------------------------
--------------------------------------------ETH--EWARLMYSPYHLEKIRARRTHEG
CHDAVVKNEFELAEFIQL------CAQNWKNN-PGWHPFS------------------PEFA----------
--YKILHFADYDPKKALKVMNDPNFNF------------------------SCVCDPPTRRYDNKWKPKDRR
GQVPTSPYP-------PPVTLRGYLLR
>TA14860_chopped_106-341$/59-231
TEGSNFQTKINVGYNHQVPFTPAFFLDHSYNNNN--------------------------------------
------------------------------------------------------------------------
--------------------------------------------NGYKKEWARLMYSPYQMEKIRRRKLKEG
LYDSVIKNEFELAEFIQM------CAKNWKNN-PGWHPFS------------------PEFA----------
--YKILHFADYDPNKALKYMNDNNFNFTCNFK----------------LLNSCICDPPIRRYDNKWKPKDRR
GQVPTNPYP-------PPVTLRGYLLR
>526.m04150_chopped_112-369$/53-241
TEGSNFQTKINVGYNHQVPFTPAFFLDHSYNNNN--------------------------------------
------------------------------------------------------------------------
--------------------------------------------NGYKQEWARLMYSPYQMEKIRRRKLKEG
LYDSVIKNEFELAEFIQM------CAKNWKNN-PGWHPFS------------------PEFA----------
--YKILHFADYDPNKALKYMNDNNFNFTCNFNYSINKYLYYKLAYFYFINHSGICDPPIRRYDNKWKPKDRR
GQVPTNPYP-------PPVTLRGYLLR
>NCLIV_031280_chopped_303-709$/49-387
----GDETRINVGPDYQVPRLPDFYLSRTDELASAEEARCALFPFAPSLSARASLFVSSAYPGSSSFASVPS
ASSFFAFQDS-YSRAAAALGRKTPSHLACAAARPFAPSAHLDVSRVRC-SQAAGEEKKRSR--PGVVAASPS
GVYFSPPVFQSLD-GASLGT-----HPPGGLLFAGVLAVGEDSRHSA--LEPRLVYSPRCLEEKRQQCLATG
RMQHCIRTQGELADFVETYVGARGLGKTAETS-PGRGEREGGPSTDGRSESGDTDNQVVEFAGHREGKKTSL
AWEELLHRAGYDPQRALRMLDDPGFCF------------------------NDICDPPLRKYDNKWKRRDKR
GTFPNSPYP-------PPLVIQAFLQE
>TGME49_030890_chopped_449-743$/40-277
----GDETRINVGPDYQ-----------------------------------------------------PS
AASSFSFQERLYSQAA-----------PCAAFRDAAQAEGL---RGRSQAQTAGEEKKRFRAFPGCSLASPC
GGYFLPPVFCSGDSAAALGAAGNFGAPPGSAF--------EDSRHSA--LEPRLVYSPRCLEEKRQQCLATG
RMQHCIRTQGELADFVET------CSRCWHAR-PGWQPFS------------------AEFA----------
--YQLLHRAGYDPQRALRMLDDPGFCF------------------------NDICDPPLRKYDNKWKRRDKR
GTFPNSPYP-------PPLVVQSFLQE
