# Supplementary material for: Organellar proteomics reveals hundreds of novel nuclear proteins in the malaria parasite Plasmodium falciparum
Source: Genome Biol. 2012 Nov 26;13(11):R108. doi: 10.1186/gb-2012-13-11-r108 (PMC4053738; doi:10.1186/gb-2012-13-11-r108)
Supplement: Additional file 19 — A multiple sequence alignment of the apicomplexan proteins encoding the MYND domain in aligned FASTA format. This file can be viewed using JalView [135]. [file gb-2012-13-11-r108-S19.FASTA]

>Ptetraurelia_GSPATP00028949001_12-50/1-39
CFVCQIKVV----------ELLRCSQF-----KSLYYCSKNAKSKDW-----K--QH-KSIC
>TGME49_110850_203-251/1-49
CGNCGKEEPaaspenpspmRLKRCGGC-----GEAFYCSAECQRADW-----R--HH-KRVC
>NCLIV_054900_201-249/1-49
CANCGKQESaatpenanplKLKRCGAC-----GEAFYCSAGCQRADW-----R--LH-RRVC
>Ptetraurelia_GSPATP00007151001_3-51/1-49
CQNSKCNEQiqyn-siingTQITCDNC-----SNVFYCSIKCRDFDW-----E-gHH-QLVC
>Pmarinus_gi_239879078_EER05690_1__21-64/1-44
CSGCFSKMGsi------ngKLKTCSRC-----KVARYCSTQCQASDW-----K-aGH-KREC
>TGME49_076120_118-154/1-37
--------Dfen----rsgKVLRCSRC-----RCTFYCSPRCQRQAW-----A--EH-KKEC
>NCLIV_014570_1128-1156/1-29
---------------------RYCPKC-----NIAAYCSQVCQDRHW-----V-lEH-RQVC
>BBOV_III002210_445-472/1-28
----------------------YCDQC-----GIPSYCSAECASAHW-----D-sYH-KEVC
>TGME49_085810_1131-1157/1-27
-----------------------FTKC-----NIAAYCSLACQRQHWl---lE--HH-QVC-
>TGME49_091590_1028-1055/1-28
---------------------SACPAC-----GFVAYCSEECRIKDL-----P--LH-LFIC
>Ptetraurelia_GSPATP00014685001_24-54/1-31
-------------------NRIQCPFC-----KTTYYCSQRCRDIDW----tS--GH-KTSC
>Ptetraurelia_GSPATP00006011001_24-54/1-31
-------------------NRIYCPFC-----KTTYYCSQRCRDIDW----tS--GH-KQQC
>Ptetraurelia_GSPATP00038517001_26-54/1-29
---------------------VYCPFC-----KHAYYCSQRCRDIDW----tS--GH-KNQC
>Ptetraurelia_GSPATP00021152001_26-54/1-29
---------------------VYCPFC-----KHAYYCSQRCRDIDW----tS--GH-KNQC
>Ptetraurelia_GSPATP00021397001_26-56/1-31
-------------------NKVMCPLC-----MGANYCSTRCRDLDW-----P-iYH-KEIC
>Ptetraurelia_GSPATP00011764001_26-56/1-31
-------------------NKVMCPLC-----MGANYCSTRCRDLDW-----P-iYH-KEIC
>Ptetraurelia_GSPATP00022648001_26-56/1-31
-------------------TKVMCPLC-----LASNYCSIRCRDLDW-----P-iYH-KGVC
>Ptetraurelia_GSPATP00011826001_14-48/1-35
------AQS---------dGVISCPFC-----YQIRYCSQRCKDLDW-----T-iSH-KQNC
>Ptetraurelia_GSPATP00008151001_16-48/1-33
--------S---------dGVIACPLC-----YQTRYCSSRCKDLDW-----T-iAH-KLNC
>Ptetraurelia_GSPATP00017866001_20-48/1-29
---------------------YICSAC-----QIMRYCSQKCKDNDW-----T-lSH-KNNC
>Ptetraurelia_GSPATP00013892001_18-48/1-31
-------------------AIYSCSYC-----QNMKYCSQKCRDTDW-----T-lSH-KNNC
>Ptetraurelia_GSPATP00022128001_10-48/1-39
---CTNKTVl--------eLEYICSVC-----QIMKYCSQKCRDTDW-----T-lSH-KNNC
>PVX_114745_69-107/1-39
CFYCFEKFS----------KSFYCPNC-----KYVVYCSEVCLERGW-----K--LH-RDEC
>PKH_111600_69-107/1-39
CFYCFEKFS----------KSVYCPNC-----KYVVYCSDVCLDLAW-----K--LH-REEC
>PBANKA_113180_62-100/1-39
CFYCFEKVN----------KCIYCPNC-----KYVAYCSDNCLERAW-----K--FH-REEC
>PY04885_62-100/1-39
CFYCFEKVN----------KCIYCPNC-----KYVAYCSDSCLERAW-----K--FH-REEC
>PCHAS_113130_62-100/1-39
CFYCFEKVN----------KCTYCPNC-----KYVAYCSDICLERAW-----K--FH-REEC
>PF13_0293_62-100/1-39
CFYCLEKFN----------KCICCPNC-----KYVVYCSDMCLERAW-----K--SH-REEC
>Pmarinus_gi_239890576_EER12437_1__54-95/1-42
CHWCLNSDA---------pKYYQCSGC-----RYAVYCSKECAKAAY-----KlgTH-RREC
>Ptetraurelia_GSPATP00001812001_485-522/1-38
CMSCGNQDS----------QLYLC-EC-----RSVKYCNETCQAQDL-----K--NH-QDIC
>Ptetraurelia_GSPATP00017718001_478-515/1-38
CMSCGNQDS----------QLYLC-EC-----RSVKYCNETCQANDL-----K--NH-QDVC
>Tthermaphila_10083__502-539/1-38
CGFCGRKDD----------DLYYC-EC-----QLIRYCNYECQKKHR-----V--KH-RNLC
>CMU_015220_193-231/1-39
CENCRITSL----------PLMRCGRC-----KKVLYCSVTCQKEDW-----K--YH-KRIC
>BBOV_IV004720_214-255/1-42
CENCKREESk-------daPLKICSRC-----KKIKYCSVQCQKDDW-----K--YH-QRIC
>Chro_40126_83-122/1-40
CESCRKESE---------kTLLICSRC-----KKVAYCNVDCQRKDW-----S--YH-KQFC
>cgd4_1070_194-233/1-40
CESCRKESE---------kTLLICSRC-----KKVAYCNVDCQRKDW-----S--YH-KQFC
>PBANKA_010100_223-261/1-39
CEHCYKEEK----------ALKRCGKC-----KKVYYCSVECQRKDF-----V--FH-KRIC
>PCHAS_010170_222-260/1-39
CEHCYKEEK----------SLKRCGKC-----RKVYYCSVDCQRKDY-----V--FH-KRIC
>PKH_114770_226-263/1-38
CEHCYTEKN-----------LKRCGKC-----KKVYYCSIECQRKDF-----V--FH-KRIC
>PVX_113275_238-275/1-38
CEHCYTEKN-----------LKRCGKC-----KKVYYCSIECQRKDF-----V--FH-KRIC
>PFF0105w_214-251/1-38
CEHCYKEQN-----------LKRCGRC-----KKVYYCSVECQKSDY-----V--FH-KRIC
>Ptetraurelia_GSPATP00035808001_12-50/1-39
CQVCKKQDV----------ELSRCSSC-----KQIYYCSIECQKKDW-----K--EH-KFIC
>Tthermaphila_24495__96-134/1-39
CQNCKQQDK----------KVSSCAGC-----KEVYYCSVECQKADW-----K--NH-KKPC
>PFF0350w_410-446/1-37
CNNCKELAE------------LQCSQC-----KKTYYCSKECQMKDW-----I--NH-RDVC
>PBANKA_010570_428-464/1-37
CNNCKEMAE------------LQCSQC-----KQTYYCSKECQMKDW-----F--NH-REVC
>PCHAS_010630_433-469/1-37
CNSCKETAE------------LQCSQC-----KQTYYCSKECQMKDW-----F--SH-REVC
>PVX_113520_439-475/1-37
CDSCKEIAE------------LQCSQC-----KRAYYCSKECQMKDW-----F--HH-REVC
>PKH_114220_436-472/1-37
CDSCKEIAE------------LQCSQC-----KRAYYCSKECQMKDW-----F--HH-RQVC
>Ptetraurelia_GSPATP00007475001_395-431/1-37
CEKCTKEAT------------KRCSRC-----KQVWYCSKDCQVGDW-----P--KH-KVNC
>Ptetraurelia_GSPATP00015240001_307-343/1-37
CEKCMKEAT------------KRFSRC-----KQVLYCSKDCQVGDW-----P--KH-KVYC
>Tthermaphila_29567__1048-1084/1-37
CELCKKEAT------------KRCSQC-----KTVWYCTRECQVAHW-----K--DH-KIAC
>TGME49_028220_341-377/1-37
CRTCGRHAD------------QRCAKC-----KVTWYCTRECQIHDW-----R--NH-KEIC
>NCLIV_045210_338-374/1-37
CRTCGRHAD------------QRCAKC-----KVEWYCSRECQISDW-----R--SH-KEVC
>Pmarinus_gi_239872494_EER01934_1__432-468/1-37
CPECGKDAD------------QRCTRC-----KREFYCSRQCQVAHW-----R--IH-REHC
>Pmarinus_gi_239882043_EER07573_1__436-472/1-37
CPECGKDAD------------QRCTRC-----KREFYCSRQCQVAHW-----R--IH-REHC
>TGME49_112460_19-58/1-40
CEICSEPVA------------FRCSEC------PTYYCTREHFETDWygvlhE--IH-QDV-
>Pmarinus_gi_239900651_EER18173_1__19-48/1-30
CELCGKEAK------------IRCNEC------PTYYCCPEHFDHDW-----R---------
>Pmarinus_gi_239865285_EEQ97989_1__19-48/1-30
CELCGKEAK------------IRCNEC------PTYYCCPEHFDHDW-----R---------
>Tthermaphila_18859__8-44/1-37
CVICGKQTN------------QRCQAC-----KIPYYCSQEHLEQDW-----G--NH-KEKC
>Ptetraurelia_GSPATP00037183001_8-44/1-37
CAVCSLKTT------------FGCSQC-----KSVFYCSVEHQRQHW-----S--VH-QQSC
>Pmarinus_gi_239901501_EER18719_1__1229-1265/1-37
CATCGKAGD------------KLCSRC-----KAVYYCSVECQRRGW-----S--AH-KKVC
>Pmarinus_gi_239896107_EER15401_1__41-79/1-39
CSNCGKIPG----------NPLRCGIC-----KKVVYCDRNCQKEDW-----R--FH-KRIC
>Pmarinus_gi_239896108_EER15402_1__41-79/1-39
CSNCGKIPG----------NPLRCGIC-----KKVVYCDRNCQKEDW-----R--FH-KRIC
>Pmarinus_gi_239883434_EER08259_1__391-428/1-38
CNTCSKVYR----------HMAQCP-C-----KNAVYCGVTCQKKGW-----K--DH-KKVC
>Pmarinus_gi_239884567_EER08926_1__391-428/1-38
CNTCSKVYR----------HMAQCP-C-----KNAVYCGVTCQKKGW-----K--DH-KKVC
>TGME49_048850_20-63/1-44
CEGCAREVK----------PELLCPTCvklgiQSSYFCSQSCFKENW-----K--KH-KDVH
>NCLIV_064990_28-71/1-44
CEGCGNLVK----------PELLCPTCvqlgiQGSYFCSQGCFKENW-----K--KH-KDVH
>CMU_029500_10-53/1-44
CEGCNRNLL----------TSLACPQCikldlKPSYFCSQACFRQNW-----P--IH-KLKH
>cgd1_2700_16-59/1-44
CEGCGSNTK----------SKLSCPQCkklglKTSFFCSQVCFKENW-----A--IH-KLKH
>Chro_10305_16-59/1-44
CEGCGSKTK----------SKLSCPQCkklglKTSFFCSQVCFKENW-----A--IH-KLKH
>Tthermaphila_11966__29-68/1-40
--GCGKPAS------------MHCPTClklglAPSYFCSQDCFKTFW-----P--IH-KLFH
>Ptetraurelia_GSPATP00032184001_10-53/1-44
CQTIDCSKP----------ATLQCPTCikmslAPAYFCDQECFKRYW-----P--IH-KTYH
>Pmarinus_gi_239891082_EER12730_1__20-65/1-46
CPMCHKPTTd--------eCTLKCPTCtkigaPPSYFCCQACFKMAW-----D--QH-KEVH
>PKH_131650_4-46/1-43
CSGCGAATD----------ATICCPIClk-nnKKIFYCSQECFEANY-----S--EH-KKIH
>PVX_084905_4-46/1-43
CSGCGAATD----------ATICCPIClk-nnKKIFYCSQECFETNY-----T--EH-KKIH
>PF14_0310_4-46/1-43
CSGCGVVTE----------VTICCPIClk-nnKKIFYCSQECFEQNY-----K--EH-KKIH
>PCHAS_101290_4-46/1-43
CSGCGITTG----------ANICCPVClk-hnKEAFYCSQECFEKNY-----N--EH-KNIH
>PBANKA_101210_4-46/1-43
CSGCGITTG----------ANICCPVClk-hnKEAFYCSQECFEKNY-----N--DH-KNIH
>PY05015_4-46/1-43
CSGCGITTG----------ANICCPVClk-hnKEVFYCSQECFEKSY-----N--GH-KNIH
>PCHAS_121440_65-107/1-43
CKGCGENLT----------KKLSCPVClk-nkINSYFCSQECFKRSW-----K--EH-SKMH
>PBANKA_121370_74-116/1-43
CKGCGENLT----------KKLSCPVClk-nkINSYFCNQECFKRSW-----K--EH-SKMH
>PY04617_84-126/1-43
CKGCGENLT----------KKLSCPVClk-nkINSYFCNQECFKRSW-----K--EH-SKMH
>PF10_0150_117-159/1-43
CSGCKKVLI----------KKLSCPIClk-nkIFSYFCNQECFKGSW-----K--EH-QKIH
>PVX_094985_37-78/1-42
CNGCGKALA----------KKLSCPIClk-kkIYSYFCTQECFKNSW-----K--GHvEK--
>PKH_081530_37-78/1-42
CNGCGKELA----------KKLSCPIClk-kkIHSYFCTQECFKISW-----K--EHvEK--
>TGME49_094220_7-49/1-43
CQGCGEETT----------SRLCCPKCse-fgRTSFFCSQDCFVSSW-----P--SH-SKLH
>BBOV_IV006760_7-49/1-43
CCGCGLDTE----------STLACPVCks-kgDIQIFCSQGCFGANW-----K--SH-SAKH
>Ptetraurelia_GSPATP00015666001_5-42/1-38
CKSCNDEGF------------LTCPLC-----QKTTYCSKKCRDYDW-----A-vSH-KFEC
>Ptetraurelia_GSPATP00012255001_5-42/1-38
CKSCNDDGF------------LTCPLC-----QKTTYCSKKCRDYDW-----A-aSH-KFEC
>Ptetraurelia_GSPATP00013656001_5-42/1-38
CKSCQDEGF------------LTCPLC-----QKITYCSKKCRDYDW-----A-iSH-KFDC
>Pmarinus_gi_239899120_EER17143_1__339-375/1-37
CGYCGSSGA-----------NMRCTRC-----QRIVYCDHRCQRLDW-----K--RH-KAE-
>Ptetraurelia_GSPATP00007517001_41-78/1-38
CNYCLQGSQ-----------TNRCSIC-----KQYYYCSVSCQKNDW-----K--QH-KNEC
>Ptetraurelia_GSPATP00015007001_106-142/1-37
CGICKKNGE------------LRCGQC-----KLVYYCGVDCQKTHW-----K--QH-KGFC
>Tthermaphila_19064__166-201/1-36
CGNCKNPTN------------NLCSRC-----KIIYYCSASCQKEHF-----Q--NH-KEK-
