# Supplementary material for: Organellar proteomics reveals hundreds of novel nuclear proteins in the malaria parasite Plasmodium falciparum
Source: Genome Biol. 2012 Nov 26;13(11):R108. doi: 10.1186/gb-2012-13-11-r108 (PMC4053738; doi:10.1186/gb-2012-13-11-r108)
Supplement: Additional file 24 — List of stage-specifically detected TFs. [file gb-2012-13-11-r108-S24.XLS]

## Sheet: Sheet1
Additional file 24. Stage-specificity of TFs. The list of specific TFs taken from a recent publication [1] were investigated for their relationship with stage-specific mRNA expression as predicted by high density oligonucleotide microarray [2] and detection by proteomic methods in the current study. Stage-specifically detected TFs are highlighted in yellow. .1. Bischoff E, Vaquero C: In silico an…
ring stages (1=detected, 0=not detected)	trophozoites (1=detected, 0=not detected)	schizonts (1=detected, 0=not detected)	Gene ID	transcription profile	predicted transcription factors
0	0	1	MAL13P1.37	none	Zinc finger Bbox protein
0	0	1	MAL8P1.153		ApiAP2 developmental TF (Early Schizont)
0	0	1	PF10_0091		Zinc finger C2H2 protein
0	0	1	PFF0200c		ApiAP2 developmental TF (Early Schizont)
0	0	1	PFL2075c		Zinc finger C2H2 protein
0	1	0	PF10_0327		PfMyb2: cdc5 (Helix turn helix)
0	1	0	PF11_0404		ApiAP2 developmental TF (Schizont)
0	1	0	PF14_0079		ApiAP2 developmental TF (Ring)
0	1	0	PFE0840c		ApiAP2 developmental TF (Early Schizont)
0	1	0	PFE1245w		Zinc finger CCCH protein
0	1	0	PFI0325c		Zinc finger CCCH protein
0	1	1	PF14_0533		ApiAP2 developmental TF (Early Schizont)
0	1	1	PF14_0657		Zinc finger C2H2 protein
0	1	1	PFC0690c		Zinc finger C2H2 protein
0	1	1	PFL0465c		Zinc finger C2H2 protein
1	1	1	PFL1900w		ApiAP2 developmental TF (Trophozoite)
1	0	0	PF11_0200		U2 snRNP auxiliary factor, small subunit, putative (Helix turn helix)
1	0	0	PF14_0479		Zinc finger C2H2 protein
1	1	0	PFD0985w		ApiAP2 developmental TF (Schizont)
1	0	1	PFC0345w		Zinc finger Bbox protein
1	1	1	PFD0485w		Zinc finger C2H2 protein
1	1	1	PFL0815w		zuotin-related factor 1 (m-phase phosphoprotein 11) (Helix turn helix)
1	1	1	PF10_0075		ApiAP2 developmental TF (Trophozoite)
1	1	1	PF10_0143		ADA/SAGA/SILK::ADA2 (Helix turn helix)
1	1	1	PF11_0091		ApiAP2 developmental TF (Schizont)
1	1	1	PF14_0471		ApiAP2 developmental TF (Trophozoite)
1	1	1	PF14_0633		ApiAP2 developmental TF (Ring)
1	1	1	PFF0670w		ApiAP2 developmental TF (Early Schizont)
1	1	1	PFL0290w		Chromatin binding, PfHMGB3 (Helix turn helix)
1	1	1	PFL1215c		SWIR (Helix turn helix)
