# Supplementary material for: Organellar proteomics reveals hundreds of novel nuclear proteins in the malaria parasite Plasmodium falciparum
Source: Genome Biol. 2012 Nov 26;13(11):R108. doi: 10.1186/gb-2012-13-11-r108 (PMC4053738; doi:10.1186/gb-2012-13-11-r108)
Supplement: Additional file 25 — Summary table for lineage-specific proteins in the core nuclear proteome. [file gb-2012-13-11-r108-S25.XLS]

## Sheet: Sheet1
Additional file 25. Lineage-specificity of proteins in the core nuclear proteome. As per the protocol provided in Additional file 1, proteins in the core nuclear proteome were counted as either Plasmodium-specific or Apicomplexa-specific. PlasmoDB Gene IDs, annotation, OrthoMCL group IDs, and classified taxon-specificity are shown in columns A-D, respectively. The remaining two columns are (trunc…
PlasmoDB ID	Annotation	OrthoMCL ID	Taxon specificity	Non-apicomplexan genes in the OrthoMCL group (truncated to a minimum of 75 characters)	Non-Plasmodium genes in the OrthoMCL group (truncated to a minimum of 75 characters)	Non-Plasmodium falciparum genes in the OrthoMCL group (truncated to a minimum of 75 characters)
MAL13P1.103	conserved Plasmodium protein, unknown function	OG4_27864	phylum_specific		bbov|XP_001610069.1,ncan|NCLIV_051710,tann|TA13525,tgon|TGGT1_124960,tpar|XP_7	bbov|XP_001610069.1,ncan|NCLIV_051710,pber|PB000808.02.0,pcha|PCAS_141970,pkno
MAL13P1.113	SNARE protein, putative	OG4_15592	not_phylum_specific	aaeg|AAEL009280-PA,agam|AGAP011135-PA,amel|XP_624421,apis|XP_001945254,bmaa|13	ncan|NCLIV_010300,aaeg|AAEL009280-PA,agam|AGAP011135-PA,amel|XP_624421,apis|XP	ncan|NCLIV_010300,aaeg|AAEL009280-PA,agam|AGAP011135-PA,amel|XP_624421,apis|XP
MAL13P1.124	conserved Plasmodium protein, unknown function	OG4_33383	phylum_specific		bbov|XP_001611403.1	pyoe|PY01061,bbov|XP_001611403.1,pber|PB100245.00.0,pkno|PKH_123090,pyoe|PY010
MAL13P1.137	conserved Plasmodium protein, unknown function	OG4_23794	not_phylum_specific	cint|ENSCINP00000026815,hwal|YP_657517,cneo|XP_571342,pchr|fgenesh1_pg.C_scaff	cint|ENSCINP00000026815,hwal|YP_657517,cneo|XP_571342,pchr|fgenesh1_pg.C_scaff	pcha|PCAS_134510,pber|PB000797.00.0,pyoe|PY04318,cint|ENSCINP00000026815,pber|
MAL13P1.152	conserved Plasmodium protein, unknown function	OG4_41251	genus_specific			pcha|PCAS_134730,pkno|PKH_122540,pber|PB300986.00.0,pviv|PVX_116505,pber|PB300
MAL13P1.164	elongation factor Tu, putative	OG4_10400	not_phylum_specific	aaeg|AAEL008517-PA,aaeo|NP_212987,aaeo|NP_214323,afum|XP_752585,agam|AGAP00699	aaeg|AAEL008517-PA,aaeo|NP_212987,aaeo|NP_214323,afum|XP_752585,agam|AGAP00699	aaeg|AAEL008517-PA,aaeo|NP_212987,aaeo|NP_214323,afum|XP_752585,agam|AGAP00699
MAL13P1.170	nucleotidyltransferase, putative	OG4_10880	not_phylum_specific	aaeg|AAEL012692-PA,afum|XP_749095,agam|AGAP001564-PA,amel|XP_625041,aory|AO090	aaeg|AAEL012692-PA,afum|XP_749095,agam|AGAP001564-PA,amel|XP_625041,aory|AO090	aaeg|AAEL012692-PA,afum|XP_749095,agam|AGAP001564-PA,amel|XP_625041,aory|AO090
MAL13P1.190	proteasome regulatory component, putative	OG4_11618	not_phylum_specific	aaeg|AAEL012122-PA,afum|XP_754995,agam|AGAP009082-PA,amel|XP_623947,aory|AO090	aaeg|AAEL012122-PA,afum|XP_754995,agam|AGAP009082-PA,amel|XP_623947,aory|AO090	aaeg|AAEL012122-PA,afum|XP_754995,agam|AGAP009082-PA,amel|XP_623947,aory|AO090
MAL13P1.194	conserved Plasmodium protein, unknown function	OG4_34300	phylum_specific		bbov|XP_001609626.1,tann|TA08690	bbov|XP_001609626.1,pber|PB000225.01.0,pcha|PCAS_135700,pkno|PKH_121510,pviv|P
MAL13P1.19	peptidase, putative	OG4_24584	genus_specific			pber|PB001121.02.0,pyoe|PY03740,pber|PB000793.01.0,pcha|PCAS_140420,pkno|PKH_14
MAL13P1.202	conserved Plasmodium protein, unknown function	OG4_37666	not_phylum_specific	dhan|XP_458972,psti|XP_001382957	dhan|XP_458972,psti|XP_001382957	dhan|XP_458972,psti|XP_001382957,pber|PB000956.03.0,pcha|PCAS_135770,pkno|PKH_
MAL13P1.209	60S ribosomal protein L18-2, putative	OG4_10721	not_phylum_specific	aaeg|AAEL008481-PA,afum|XP_755074,agam|AGAP007580-PB,amel|XP_392565,aory|AO090	aaeg|AAEL008481-PA,afum|XP_755074,agam|AGAP007580-PB,amel|XP_392565,aory|AO090	aaeg|AAEL008481-PA,afum|XP_755074,agam|AGAP007580-PB,amel|XP_392565,aory|AO090
MAL13P1.21	conserved Plasmodium protein, unknown function	OG4_24472	not_phylum_specific	edis|EDI_234840	bbov|XP_001608868.1,edis|EDI_234840,chom|Chro.30446,cmur|CMU_032110,cpar|cgd3_3	bbov|XP_001608868.1,edis|EDI_234840,pber|PB001006.00.0,pber|PB300707.00.0,pcha|
MAL13P1.229	conserved Plasmodium protein, unknown function	OG4_41651	phylum_specific		tann|TA17435	tann|TA17435,pkno|PKH_120850,pviv|PVX_083195,pber|PB000919.03.0,pcha|PCAS_1363
MAL13P1.230	conserved Plasmodium protein, unknown function	OG4_25118	phylum_specific		tgon|TGME49_046740,cmur|CMU_006710,ncan|NCLIV_063510,chom|Chro.70031,cpar|cgd7	tgon|TGME49_046740,pber|PB000499.02.0,pcha|PCAS_136350,pyoe|PY02509,cmur|CMU_0
MAL13P1.239	conserved Plasmodium protein, unknown function	OG4_47078	genus_specific			pcha|PCAS_136530,pber|PB001279.02.0,pkno|PKH_120600,pviv|PVX_083290,pyoe|PY060
MAL13P1.250	conserved Plasmodium protein, unknown function	OG4_47075	genus_specific			pkno|PKH_120430,pber|PB000625.01.0,pcha|PCAS_136700,pviv|PVX_083375,pyoe|PY001
MAL13P1.260	conserved Plasmodium protein, unknown function	OG4_20687	not_phylum_specific	cper|YP_694666	chom|Chro.50439,cpar|cgd5_4080,cmur|CMU_042330,ncan|NCLIV_007900,tpar|XP_76529	chom|Chro.50439,cpar|cgd5_4080,cmur|CMU_042330,pber|PB000943.03.0,pcha|PCAS_13
MAL13P1.266	conserved Plasmodium protein, unknown function	OG4_42800	genus_specific			pber|PB000263.01.0,pyoe|PY06241,pber|PB000542.03.0,pcha|PCAS_136970,pkno|PKH_1
MAL13P1.26	conserved Plasmodium protein, unknown function	OG4_37304	not_phylum_specific	crei|146270	crei|146270	pyoe|PY02189,crei|146270,pcha|PCAS_140570,pkno|PKH_140380,pviv|PVX_122100,pber|
MAL13P1.270	proteasome subunit, putative	OG4_10899	not_phylum_specific	nmar|YP_001582145,nmar|YP_001582648,aaeg|AAEL005830-PA,aful|NP_069326,afum|XP_	nmar|YP_001582145,nmar|YP_001582648,aaeg|AAEL005830-PA,aful|NP_069326,afum|XP_	nmar|YP_001582145,nmar|YP_001582648,aaeg|AAEL005830-PA,aful|NP_069326,afum|XP_
MAL13P1.275	protein phosphatase, putative	OG4_16958	not_phylum_specific	ppat|e_gw1.35.296.1,atha|NP_001118664,atha|NP_173457,atha|NP_175025,atha|NP_17	chom|Chro.70469,cmur|CMU_014380,cpar|cgd7_4250,ncan|NCLIV_036820,tann|TA15970,	chom|Chro.70469,cmur|CMU_014380,cpar|cgd7_4250,ncan|NCLIV_036820,pber|PB001065
MAL13P1.283	TCP-1/cpn60 chaperonin family, putative	OG4_11368	not_phylum_specific	aaeg|AAEL007702-PA,afum|XP_754830,agam|AGAP009505-PA,amel|XP_623672,aory|AO090	aaeg|AAEL007702-PA,afum|XP_754830,agam|AGAP009505-PA,amel|XP_623672,aory|AO090	aaeg|AAEL007702-PA,afum|XP_754830,agam|AGAP009505-PA,amel|XP_623672,aory|AO090
MAL13P1.28	conserved Plasmodium protein, unknown function	OG4_33748	phylum_specific		tann|TA16930,bbov|XP_001610328.1,tpar|XP_766552	tann|TA16930,pber|PB000286.03.0,pcha|PCAS_140580,pyoe|PY00560,bbov|XP_001610328
MAL13P1.295	conserved Plasmodium protein, unknown function	OG4_52237	not_phylum_specific	nmar|YP_001583112	nmar|YP_001583112,tann|TA10580	pkno|PKH_111120,pviv|PVX_114950,nmar|YP_001583112,tann|TA10580
MAL13P1.303	polyadenylate-binding protein, putative	OG4_36796	not_phylum_specific	edis|EDI_031890,ehis|EHI_008190,ehis|EHI_176800	edis|EDI_031890,ehis|EHI_008190,ehis|EHI_176800,ncan|NCLIV_010150,tgon|TGME49_	edis|EDI_031890,ehis|EHI_008190,ehis|EHI_176800,ncan|NCLIV_010150,tgon|TGME49_
MAL13P1.304	malaria antigen	OG4_45937	genus_specific			pcha|PCAS_113680,pber|PB001374.02.0,pkno|PKH_110950,pviv|PVX_115020,pyoe|PY010
MAL13P1.308	conserved Plasmodium protein, unknown function	OG4_22396	not_phylum_specific	einv|EIN_029450	bbov|XP_001609236.1,chom|Chro.60511,cmur|CMU_020300,cpar|cgd6_4460,ncan|NCLIV_	bbov|XP_001609236.1,chom|Chro.60511,cmur|CMU_020300,cpar|cgd6_4460,ncan|NCLIV_
MAL13P1.313	conserved Plasmodium protein, unknown function	OG4_14064	not_phylum_specific	bmor|BGIBMGA011851,aaeg|AAEL009096-PA,hsap|ENSP00000382213,drer|ENSDARP0000009	bmor|BGIBMGA011851,aaeg|AAEL009096-PA,cpar|cgd8_5290,hsap|ENSP00000382213,drer	bmor|BGIBMGA011851,aaeg|AAEL009096-PA,cpar|cgd8_5290,hsap|ENSP00000382213,drer
MAL13P1.336	conserved Plasmodium protein, unknown function	OG4_47497	genus_specific			pber|PB000002.03.0,pcha|PCAS_114230,pkno|PKH_110370,pviv|PVX_115305,pyoe|PY000
MAL13P1.341	ribosome biogenesis protein MRT4, putative	OG4_11505	not_phylum_specific	aaeg|AAEL006887-PA,afum|XP_753307,agam|AGAP007644-PA,amel|XP_393683,aory|AO090	aaeg|AAEL006887-PA,afum|XP_753307,agam|AGAP007644-PA,amel|XP_393683,aory|AO090	aaeg|AAEL006887-PA,afum|XP_753307,agam|AGAP007644-PA,amel|XP_393683,aory|AO090
MAL13P1.343	proteasome regulatory subunit, putative	OG4_11204	not_phylum_specific	aaeg|AAEL004733-PA,afum|XP_749475,agam|AGAP008617-PA,amel|XP_393559,aory|AO090	aaeg|AAEL004733-PA,afum|XP_749475,agam|AGAP008617-PA,amel|XP_393559,aory|AO090	aaeg|AAEL004733-PA,afum|XP_749475,agam|AGAP008617-PA,amel|XP_393559,aory|AO090
MAL13P1.344	RNAse L inhibitor protein, putative	OG4_10970	not_phylum_specific	aaeg|AAEL010059-PA,aful|NP_068845,afum|XP_752397,agam|AGAP002182-PA,amel|XP_62	aaeg|AAEL010059-PA,aful|NP_068845,afum|XP_752397,agam|AGAP002182-PA,amel|XP_62	aaeg|AAEL010059-PA,aful|NP_068845,afum|XP_752397,agam|AGAP002182-PA,amel|XP_62
MAL13P1.34	RED-like protein, putative	OG4_14106	not_phylum_specific	aaeg|AAEL009686-PA,agam|AGAP004738-PA,amel|XP_394867,apis|XP_001945323,atha|NP_	aaeg|AAEL009686-PA,agam|AGAP004738-PA,amel|XP_394867,apis|XP_001945323,atha|NP_	aaeg|AAEL009686-PA,agam|AGAP004738-PA,amel|XP_394867,apis|XP_001945323,atha|NP_
MAL13P1.35	U1 small nuclear ribonucleoprotein a, putative	OG4_10543	not_phylum_specific	aaeg|AAEL002980-PA,aaeg|AAEL014167-PA,afum|XP_753458,agam|AGAP011637-PA,aory|AO	aaeg|AAEL002980-PA,aaeg|AAEL014167-PA,afum|XP_753458,agam|AGAP011637-PA,aory|AO	aaeg|AAEL002980-PA,aaeg|AAEL014167-PA,afum|XP_753458,agam|AGAP011637-PA,aory|AO
MAL13P1.360	conserved Plasmodium protein, unknown function	OG4_18464	not_phylum_specific	edis|EDI_015870	bbov|XP_001609324.1,cmur|CMU_021170,ncan|NCLIV_021590,tgon|TGME49_003360,chom|	bbov|XP_001609324.1,cmur|CMU_021170,ncan|NCLIV_021590,pber|PB100065.00.0,pcha|
MAL13P1.37	conserved Plasmodium protein, unknown function	OG4_37704	phylum_specific		bbov|XP_001612266.1,tann|TA15140	bbov|XP_001612266.1,pber|PB000439.02.0,pcha|PCAS_140830,pkno|PKH_140680,pviv|PV
MAL13P1.41	conserved Plasmodium protein, unknown function	OG4_48280	genus_specific			pber|PB000755.00.0,pcha|PCAS_140900,pkno|PKH_140750,pviv|PVX_122260,pyoe|PY0427
MAL13P1.56	m1-family aminopeptidase	OG4_13832	not_phylum_specific	ftul|YP_170677,cbur|NP_819380,sent|NP_455555,atum|NP_354008,gsul|NP_951364,bsui	ftul|YP_170677,cbur|NP_819380,chom|Chro.80395,cmur|CMU_024000,cpar|cgd8_3430,se	ftul|YP_170677,cbur|NP_819380,chom|Chro.80395,cmur|CMU_024000,cpar|cgd8_3430,pb
MAL13P1.61	Plasmodium exported protein (hyp8), unknown function	OG4_118683	falciparum_specific
MAL13P1.63	asparagine-rich protein	OG4_21922	not_phylum_specific	phum|PHUM120200,tthe|3.m01930	chom|Chro.20419,cpar|cgd2_3920,tann|TA03690,bbov|XP_001610664.1,cmur|CMU_003040	pcha|PCAS_141320,chom|Chro.20419,cpar|cgd2_3920,tann|TA03690,pviv|PVX_122470,bb
MAL13P1.75	conserved Plasmodium protein, unknown function	OG4_27029	phylum_specific		tgon|TGME49_086790,tpar|XP_766714,bbov|XP_001611936.1,ncan|NCLIV_013870,tann|TA	pber|PB000050.02.0,pcha|PCAS_141500,pyoe|PY00474,tgon|TGME49_086790,tpar|XP_766
MAL13P1.79	conserved Plasmodium protein, unknown function	OG4_23238	phylum_specific		chom|Chro.30031,cpar|cgd3_200,bbov|XP_001610433.1,cmur|CMU_038580,ncan|NCLIV_01	chom|Chro.30031,cpar|cgd3_200,bbov|XP_001610433.1,cmur|CMU_038580,ncan|NCLIV_01
MAL13P1.86	cholinephosphate cytidylyltransferase	OG4_11749	not_phylum_specific	aaeg|AAEL011564-PB,afum|XP_752296,agam|AGAP002263-PA,amel|XP_395764,apis|XP_001	aaeg|AAEL011564-PB,afum|XP_752296,agam|AGAP002263-PA,amel|XP_395764,apis|XP_001	aaeg|AAEL011564-PB,afum|XP_752296,agam|AGAP002263-PA,amel|XP_395764,apis|XP_001
MAL13P1.88	conserved Plasmodium protein, unknown function	OG4_22021	not_phylum_specific	tthe|3.m01957	chom|Chro.40074,cpar|cgd4_580,cmur|CMU_012710,tthe|3.m01957,bbov|XP_001610039.1	chom|Chro.40074,cpar|cgd4_580,cmur|CMU_012710,tthe|3.m01957,pcha|PCAS_141720,pk
MAL13P1.90	conserved Plasmodium protein, unknown function	OG4_37662	phylum_specific		bbov|XP_001610034.1,tann|TA17335	bbov|XP_001610034.1,tann|TA17335,pkno|PKH_141680,pviv|PVX_122700,pber|PB001376.
MAL13P1.92	40S ribosomal protein S15/S19, putative	OG4_10171	not_phylum_specific	aaeg|AAEL011656-PA,aful|NP_070746,afum|XP_755342,agam|AGAP001274-PA,amel|XP_624	aaeg|AAEL011656-PA,aful|NP_070746,afum|XP_755342,agam|AGAP001274-PA,amel|XP_624	aaeg|AAEL011656-PA,aful|NP_070746,afum|XP_755342,agam|AGAP001274-PA,amel|XP_624
MAL13P1.96	chromosome segregation protein, putative	OG4_10824	not_phylum_specific	cbot|YP_001787764.1,aaeg|AAEL003449-PA,afum|XP_755444,agam|AGAP011425-PA,amel|X	cbot|YP_001787764.1,aaeg|AAEL003449-PA,afum|XP_755444,agam|AGAP011425-PA,amel|X	cbot|YP_001787764.1,aaeg|AAEL003449-PA,afum|XP_755444,agam|AGAP011425-PA,amel|X
MAL7P1.122	conserved GTP-binding protein, putative	OG4_10467	not_phylum_specific	aaeg|AAEL002160-PA,aaeo|NP_213425,afum|XP_752347,agam|AGAP000672-PA,amel|XP_396	aaeg|AAEL002160-PA,aaeo|NP_213425,afum|XP_752347,agam|AGAP000672-PA,amel|XP_396	aaeg|AAEL002160-PA,aaeo|NP_213425,afum|XP_752347,agam|AGAP000672-PA,amel|XP_396
MAL7P1.125	conserved Plasmodium protein, unknown function	OG4_23362	phylum_specific		bbov|XP_001610871.1,chom|Chro.30440,cmur|CMU_032050,cpar|cgd3_3900,ncan|NCLIV_0	bbov|XP_001610871.1,chom|Chro.30440,cmur|CMU_032050,cpar|cgd3_3900,ncan|NCLIV_0
MAL7P1.126	conserved Plasmodium protein, unknown function	OG4_27840	not_phylum_specific	gzea|FGST_04753	bbov|XP_001609254.1,tann|TA18925,tpar|XP_765637,gzea|FGST_04753	bbov|XP_001609254.1,pber|PB000084.00.0,pkno|PKH_031760,pviv|PVX_096150,tann|TA1
MAL7P1.129	conserved Plasmodium protein, unknown function	OG4_14623	not_phylum_specific	nvec|estExt_fgenesh1_pg.C_310129,bpse|YP_332737.1,lbic|fgenesh3_pg.C_scaffold_2	nvec|estExt_fgenesh1_pg.C_310129,tgon|TGME49_012860,bpse|YP_332737.1,lbic|fgene	nvec|estExt_fgenesh1_pg.C_310129,tgon|TGME49_012860,pviv|PVX_096140,bpse|YP_332
MAL7P1.132	conserved Plasmodium protein, unknown function	OG4_42790	genus_specific			pber|PB000113.01.0,pcha|PCAS_062260,pyoe|PY01615,pber|PB001611.02.0,pkno|PKH_03
MAL7P1.134	conserved Plasmodium protein, unknown function	OG4_27856	phylum_specific		bbov|XP_001609880.1,tann|TA07330	bbov|XP_001609880.1,pcha|PCAS_062270,pkno|PKH_031840,pviv|PVX_096110,tann|TA073
MAL7P1.13	conserved Plasmodium protein, unknown function	OG4_18422	not_phylum_specific	glam|GL50803_14341,tthe|105.m00096,tthe|105.m00118,tthe|15.m00359,tthe|171.m0005	glam|GL50803_14341,bbov|XP_001612073.1,tann|TA11200,chom|Chro.20428,cmur|CMU_002	glam|GL50803_14341,bbov|XP_001612073.1,tann|TA11200,chom|Chro.20428,cmur|CMU_002
MAL7P1.147	ubiquitin carboxyl-terminal hydrolase, putative	OG4_11181	not_phylum_specific	bmor|BGIBMGA007317,crei|121621,osat|NP_001066793,afum|XP_748018,agam|AGAP008530	bmor|BGIBMGA007317,crei|121621,osat|NP_001066793,afum|XP_748018,agam|AGAP008530	bmor|BGIBMGA007317,crei|121621,osat|NP_001066793,afum|XP_748018,agam|AGAP008530
MAL7P1.14	conserved Plasmodium protein, unknown function	OG4_38475	phylum_specific		ncan|NCLIV_028620,tgon|TGGT1_076750	ncan|NCLIV_028620,pber|PB000802.03.0,pcha|PCAS_080120,pkno|PKH_010190,pviv|PVX_0
MAL7P1.158	signal recognition particle SRP9, putative	OG4_14019	not_phylum_specific	aaeg|AAEL012049-PA,aaeg|AAEL015236-PA,agam|AGAP007492-PA,amel|XP_001120520,apis	aaeg|AAEL012049-PA,aaeg|AAEL015236-PA,agam|AGAP007492-PA,amel|XP_001120520,apis	aaeg|AAEL012049-PA,aaeg|AAEL015236-PA,agam|AGAP007492-PA,amel|XP_001120520,apis
MAL7P1.167	conserved Plasmodium protein, unknown function	OG4_57649	not_phylum_specific	bmor|BGIBMGA001622	bmor|BGIBMGA001622	bmor|BGIBMGA001622,pkno|PKH_021520,pviv|PVX_081820
MAL7P1.202	conserved Plasmodium protein, unknown function	OG4_11288	not_phylum_specific	aaeg|AAEL009080-PB,afum|XP_755334,agam|AGAP007299-PA,amel|XP_624116,aory|AO0900	aaeg|AAEL009080-PB,afum|XP_755334,agam|AGAP007299-PA,amel|XP_624116,aory|AO0900	aaeg|AAEL009080-PB,afum|XP_755334,agam|AGAP007299-PA,amel|XP_624116,aory|AO0900
MAL7P1.204	conserved Plasmodium protein, unknown function	OG4_30128	not_phylum_specific	amel|XP_001120501,cele|WBGene00004149,cpip|CPIJ000460,tthe|140.m00096	amel|XP_001120501,cele|WBGene00004149,cpip|CPIJ000460,tthe|140.m00096	amel|XP_001120501,cele|WBGene00004149,cpip|CPIJ000460,pber|PB105909.00.0,pviv|P
MAL7P1.209	AAA family ATPase, putative	OG4_13289	not_phylum_specific	aaeg|AAEL009883-PA,agam|AGAP001792-PA,amel|XP_623729,atha|NP_186956,atha|NP_195	aaeg|AAEL009883-PA,agam|AGAP001792-PA,amel|XP_623729,atha|NP_186956,atha|NP_195	aaeg|AAEL009883-PA,agam|AGAP001792-PA,amel|XP_623729,atha|NP_186956,atha|NP_195
MAL7P1.81	eukaryotic translation initiation factor 3 37.28 kDa subunit, putative	OG4_11180	not_phylum_specific	aaeg|AAEL013144-PA,afum|XP_754751,agam|AGAP006607-PA,amel|XP_392780,aory|AO09000	aaeg|AAEL013144-PA,afum|XP_754751,agam|AGAP006607-PA,amel|XP_392780,aory|AO09000	aaeg|AAEL013144-PA,afum|XP_754751,agam|AGAP006607-PA,amel|XP_392780,aory|AO09000
MAL7P1.87	conserved Plasmodium protein, unknown function	OG4_45884	genus_specific			pkno|PKH_030070,pviv|PVX_000550,pber|PB000671.00.0,pcha|PCAS_061580,pyoe|PY03296
MAL8P1.104	CAF1 family ribonuclease, putative	OG4_10676	not_phylum_specific	aaeg|AAEL009400-PA,afum|XP_753897,agam|AGAP011413-PA,amel|XP_623444,aory|AO0907	aaeg|AAEL009400-PA,afum|XP_753897,agam|AGAP011413-PA,amel|XP_623444,aory|AO0907	aaeg|AAEL009400-PA,afum|XP_753897,agam|AGAP011413-PA,amel|XP_623444,aory|AO0907
MAL8P1.10	conserved protein, unknown function	OG4_11970	not_phylum_specific	aaeg|AAEL008417-PA,afum|XP_752907,agam|AGAP004110-PA,amel|XP_394373,aory|AO09000	aaeg|AAEL008417-PA,afum|XP_752907,agam|AGAP004110-PA,amel|XP_394373,aory|AO09000	aaeg|AAEL008417-PA,afum|XP_752907,agam|AGAP004110-PA,amel|XP_394373,aory|AO09000
MAL8P1.111	JmjC domain containing protein	OG4_10778	not_phylum_specific	aaeg|AAEL011092-PA,afum|XP_748000,agam|AGAP004854-PA,aory|AO090102000552,apis|X	aaeg|AAEL011092-PA,afum|XP_748000,agam|AGAP004854-PA,aory|AO090102000552,apis|X	aaeg|AAEL011092-PA,afum|XP_748000,agam|AGAP004854-PA,aory|AO090102000552,apis|X
MAL8P1.125	tyrosyl-tRNA synthetase, putative	OG4_11028	not_phylum_specific	aaeg|AAEL001044-PA,aful|NP_069610,afum|XP_753580,agam|AGAP003003-PA,amel|XP_397	aaeg|AAEL001044-PA,aful|NP_069610,afum|XP_753580,agam|AGAP003003-PA,amel|XP_397	aaeg|AAEL001044-PA,aful|NP_069610,afum|XP_753580,agam|AGAP003003-PA,amel|XP_397
MAL8P1.127	conserved Plasmodium protein, unknown function	OG4_37105	not_phylum_specific	apis|XP_001949527,gzea|FGST_04463	apis|XP_001949527,gzea|FGST_04463	pviv|PVX_088165,apis|XP_001949527,pber|PB001209.00.0,gzea|FGST_04463,pcha|PCAS_
MAL8P1.146	filament assembling protein, putative	OG4_19794	not_phylum_specific	crei|127995,otau|e_gw1.07.00.331.1,pram|fgenesh1_pg.C_scaffold_66000020,tpse|es	bbov|XP_001609905.1,chom|Chro.60417,cmur|CMU_016850,cpar|cgd6_3620,crei|127995,	pyoe|PY05625,bbov|XP_001609905.1,chom|Chro.60417,cmur|CMU_016850,cpar|cgd6_3620
MAL8P1.157	ubiquitin-like protease 1 homolog, Ulp1 homolog, putative	OG4_37154	not_phylum_specific	cbur|NP_819814,cper|YP_695092	cbur|NP_819814,cper|YP_695092	cbur|NP_819814,pber|PB000598.02.0,cper|YP_695092,pkno|PKH_011670,pcha|PCAS_1229
MAL8P1.203	Serine/Threonine protein kinase, FIKK family	OG4_28084	phylum_specific		chom|Chro.50403,cmur|CMU_037710,cpar|cgd5_4390,ncan|NCLIV_041420,tgon|TGME49_08	chom|Chro.50403,cmur|CMU_037710,cpar|cgd5_4390,pber|PB000268.02.0,pcha|PCAS_122
MAL8P1.29	conserved Plasmodium protein, unknown function	OG4_30730	not_phylum_specific	cpip|CPIJ012126,mbre|fgenesh2_pg.scaffold_28000038	cpip|CPIJ012126,mbre|fgenesh2_pg.scaffold_28000038	cpip|CPIJ012126,pyoe|PY05661,mbre|fgenesh2_pg.scaffold_28000038,pviv|PVX_089110,
MAL8P1.40	RNA binding protein, putative	OG4_27275	phylum_specific		tann|TA09685,bbov|XP_001610579.1,tgon|TGME49_121360,tpar|XP_766722,ncan|NCLIV_00	tann|TA09685,bbov|XP_001610579.1,pber|PB000007.00.0,pcha|PCAS_071670,pkno|PKH_05
MAL8P1.52	conserved Plasmodium protein, unknown function	OG4_84570	genus_specific			pcha|PCAS_071850,pkno|PKH_050960
MAL8P1.62	conserved Plasmodium protein, unknown function	OG4_25733	not_phylum_specific	syne|NP_897664	syne|NP_897664,bbov|XP_001611685.1,ncan|NCLIV_064420,tann|TA12940,tgon|TGGT1_024	syne|NP_897664,bbov|XP_001611685.1,ncan|NCLIV_064420,tann|TA12940,tgon|TGGT1_024
MAL8P1.69	14-3-3 protein, putative	OG4_10210	not_phylum_specific	aaeg|AAEL006885-PA,agam|AGAP007643-PC,amel|XP_391841,amel|XP_623183,amel|XP_6233	aaeg|AAEL006885-PA,agam|AGAP007643-PC,amel|XP_391841,amel|XP_623183,amel|XP_6233	aaeg|AAEL006885-PA,agam|AGAP007643-PC,amel|XP_391841,amel|XP_623183,amel|XP_6233
MAL8P1.72	high mobility group protein	OG4_10272	not_phylum_specific	edis|EDI_340970,aaeg|AAEL011380-PA,afum|XP_754458,agam|AGAP000005-PA,amel|XP_001	cmur|CMU_036990,edis|EDI_340970,aaeg|AAEL011380-PA,afum|XP_754458,agam|AGAP00000	cmur|CMU_036990,edis|EDI_340970,pviv|PVX_089520,pyoe|PY07077,aaeg|AAEL011380-PA,
MAL8P1.82	Vacuolar sorting protein VPS9, putative	OG4_11982	not_phylum_specific	aaeg|AAEL011615-PA,aaeg|AAEL014992-PA,agam|AGAP005551-PA,amel|XP_396181,apis|XP_	aaeg|AAEL011615-PA,aaeg|AAEL014992-PA,agam|AGAP005551-PA,amel|XP_396181,apis|XP_	aaeg|AAEL011615-PA,aaeg|AAEL014992-PA,agam|AGAP005551-PA,amel|XP_396181,apis|XP_
MAL8P1.83	eukaryotictranslation initiation factor, putative	OG4_11918	not_phylum_specific	aaeg|AAEL006851-PA,aaeg|AAEL012661-PA,afum|XP_755320,agam|AGAP007668-PA,amel|XP_	aaeg|AAEL006851-PA,aaeg|AAEL012661-PA,afum|XP_755320,agam|AGAP007668-PA,amel|XP_	aaeg|AAEL006851-PA,aaeg|AAEL012661-PA,afum|XP_755320,agam|AGAP007668-PA,amel|XP_
MAL8P1.99	GTPase, putative	OG4_10284	not_phylum_specific	aaeg|AAEL006373-PB,aaeo|NP_214001,agam|AGAP000240-PA,amel|XP_624354,atha|NP_1981	aaeg|AAEL006373-PB,aaeo|NP_214001,agam|AGAP000240-PA,amel|XP_624354,atha|NP_1981	aaeg|AAEL006373-PB,aaeo|NP_214001,agam|AGAP000240-PA,amel|XP_624354,atha|NP_1981
PF07_0012	conserved Plasmodium protein, unknown function	OG4_40385	genus_specific			pcha|PCAS_080070,pyoe|PY02320,pber|PB000185.01.0,pber|PB001040.03.0,pkno|PKH_010
PF07_0017	phosphoinositide-binding protein, putative	OG4_20481	not_phylum_specific	tnig|ENSTNIP00000000074,tthe|17.m00261,pram|fgenesh1_pg.C_scaffold_44000141,gthe	bbov|XP_001610216.1,chom|Chro.70443,cmur|CMU_014100,cpar|cgd7_3980,ncan|NCLIV_04	bbov|XP_001610216.1,chom|Chro.70443,cmur|CMU_014100,cpar|cgd7_3980,ncan|NCLIV_04
PF07_0026	ubiquitin-protein ligase E3, putative	OG4_13470	not_phylum_specific	aaeg|AAEL012588-PA,afum|XP_755437,agam|AGAP008918-PA,amel|XP_623660,aory|AO09002	aaeg|AAEL012588-PA,afum|XP_755437,agam|AGAP008918-PA,amel|XP_623660,aory|AO09002	aaeg|AAEL012588-PA,afum|XP_755437,agam|AGAP008918-PA,amel|XP_623660,aory|AO09002
PF07_0027	DNA-directed RNA polymerase 2 8.2 kDa polypeptide, putative	OG4_11119	not_phylum_specific	aaeg|AAEL014831-PA,aful|NP_069959,afum|XP_746670,agam|AGAP011761-PA,amel|XP_0011	aaeg|AAEL014831-PA,aful|NP_069959,afum|XP_746670,agam|AGAP011761-PA,amel|XP_0011	aaeg|AAEL014831-PA,aful|NP_069959,afum|XP_746670,agam|AGAP011761-PA,amel|XP_0011
PF07_0030	heat shock protein 86 family protein	OG4_13066	not_phylum_specific	aaeg|AAEL011361-PA,agam|AGAP001803-PA,amel|XP_391898,apis|XP_001950524,atha|NP_1	aaeg|AAEL011361-PA,agam|AGAP001803-PA,amel|XP_391898,apis|XP_001950524,atha|NP_1	aaeg|AAEL011361-PA,agam|AGAP001803-PA,amel|XP_391898,apis|XP_001950524,atha|NP_1
PF07_0033	Cg4 protein	OG4_10712	not_phylum_specific	afum|XP_752631,agam|AGAP010331-PA,amel|XP_623199,aory|AO090113000129,apis|XP_001	afum|XP_752631,agam|AGAP010331-PA,amel|XP_623199,aory|AO090113000129,apis|XP_001	afum|XP_752631,agam|AGAP010331-PA,amel|XP_623199,aory|AO090113000129,apis|XP_001
PF07_0039	conserved Plasmodium protein, unknown function	OG4_54952	genus_specific			pcha|PCAS_122070,pkno|PKH_010760,pviv|PVX_088005,pyoe|PY02007
PF07_0042	conserved Plasmodium protein, unknown function	OG4_10046	not_phylum_specific	cper|YP_694670,gsul|NP_952775,nmar|YP_001582409,aaeg|AAEL002942-PA,aaeg|AAEL0147	chom|Chro.40034,cper|YP_694670,gsul|NP_952775,nmar|YP_001582409,aaeg|AAEL002942-	chom|Chro.40034,cper|YP_694670,gsul|NP_952775,nmar|YP_001582409,aaeg|AAEL002942-
PF07_0043	60S ribosomal protein L34-A, putative	OG4_10578	not_phylum_specific	aaeg|AAEL009341-PA,afum|XP_749439,agam|AGAP009324-PA,amel|XP_001121176,aory|AO09	aaeg|AAEL009341-PA,afum|XP_749439,agam|AGAP009324-PA,amel|XP_001121176,aory|AO09	aaeg|AAEL009341-PA,afum|XP_749439,agam|AGAP009324-PA,amel|XP_001121176,aory|AO09
PF07_0044	conserved Plasmodium protein, unknown function	OG4_48159	genus_specific			pber|PB000240.00.0,pcha|PCAS_122200,pkno|PKH_010890,pviv|PVX_088070,pyoe|PY04862
PF07_0054	histone H2B	OG4_10044	not_phylum_specific	aaeg|AAEL015674-PA,aaeg|AAEL015675-PA,aaeg|AAEL015676-PA,aaeg|AAEL015677-PA,aaeg	aaeg|AAEL015674-PA,aaeg|AAEL015675-PA,aaeg|AAEL015676-PA,aaeg|AAEL015677-PA,aaeg	aaeg|AAEL015674-PA,aaeg|AAEL015675-PA,aaeg|AAEL015676-PA,aaeg|AAEL015677-PA,aaeg
PF07_0056	conserved Plasmodium protein, unknown function	OG4_41519	genus_specific			pber|PB000036.02.0,pyoe|PY02618,pber|PB000243.02.0,pcha|PCAS_142260,pkno|PKH_142
PF07_0057	transcription elongation factor s-II, putative	OG4_10894	not_phylum_specific	aaeg|AAEL001496-PA,afum|XP_754844,agam|AGAP009035-PA,amel|XP_393507,aory|AO09002	aaeg|AAEL001496-PA,afum|XP_754844,agam|AGAP009035-PA,amel|XP_393507,aory|AO09002	aaeg|AAEL001496-PA,afum|XP_754844,agam|AGAP009035-PA,amel|XP_393507,aory|AO09002
PF07_0062	GTP-binding translation elongation factor tu family protein, putative	OG4_12236	not_phylum_specific	tcon|TcIL3000.11.70,atha|NP_001031452,atha|NP_180664,atum|NP_355600,bsui|NP_7000	tcon|TcIL3000.11.70,atha|NP_001031452,atha|NP_180664,atum|NP_355600,bbov|XP_0016	tcon|TcIL3000.11.70,atha|NP_001031452,atha|NP_180664,atum|NP_355600,bbov|XP_0016
PF07_0077	actin-like protein, putative	OG4_25870	not_phylum_specific	oana|ENSOANP00000010975	bbov|XP_001610477.1,chom|Chro.50252,ncan|NCLIV_029380,oana|ENSOANP00000010975,ta	bbov|XP_001610477.1,chom|Chro.50252,ncan|NCLIV_029380,oana|ENSOANP00000010975,pc
PF07_0079	60S ribosomal protein L11a, putative	OG4_10156	not_phylum_specific	aaeg|AAEL012944-PB,aaeo|NP_214134,aful|NP_070737,afum|XP_752052,agam|AGAP011173-	aaeg|AAEL012944-PB,aaeo|NP_214134,aful|NP_070737,afum|XP_752052,agam|AGAP011173-	aaeg|AAEL012944-PB,aaeo|NP_214134,aful|NP_070737,afum|XP_752052,agam|AGAP011173-
PF07_0080	40S ribosomal protein S10, putative	OG4_10550	not_phylum_specific	aaeg|AAEL002047-PA,afum|XP_751144,agam|AGAP000739-PA,amel|XP_393059,amel|XP_6233	aaeg|AAEL002047-PA,afum|XP_751144,agam|AGAP000739-PA,amel|XP_393059,amel|XP_6233	aaeg|AAEL002047-PA,afum|XP_751144,agam|AGAP000739-PA,amel|XP_393059,amel|XP_6233
PF07_0088	40S ribosomal protein S5, putative	OG4_10493	not_phylum_specific	aaeg|AAEL013625-PA,aful|NP_070718,afum|XP_752871,agam|AGAP008329-PA,amel|XP_3932	aaeg|AAEL013625-PA,aful|NP_070718,afum|XP_752871,agam|AGAP008329-PA,amel|XP_3932	aaeg|AAEL013625-PA,aful|NP_070718,afum|XP_752871,agam|AGAP008329-PA,amel|XP_3932
PF07_0097	conserved Plasmodium protein, unknown function	OG4_35088	not_phylum_specific	tvag|TVAG_265310,spom|NP_596183	tvag|TVAG_265310,spom|NP_596183	pkno|PKH_031710,pviv|PVX_096180,pber|PB000421.00.0,pber|PB000812.01.0,pcha|PCAS_
PF07_0101	conserved Plasmodium protein, unknown function	OG4_42788	genus_specific			pber|PB000085.00.0,pcha|PCAS_062180,pkno|PKH_031750,pviv|PVX_096155,pyoe|PY00052
PF07_0106	conserved Plasmodium protein, unknown function	OG4_25751	not_phylum_specific	atha|NP_188341	atha|NP_188341,bbov|XP_001609883.1,ncan|NCLIV_047350,tann|TA07315,tgon|TGME49_02	atha|NP_188341,pber|PB000404.00.0,bbov|XP_001609883.1,ncan|NCLIV_047350,pcha|PCA
PF07_0117	eukaryotic translation initiation factor 2 alpha subunit, putative	OG4_10882	not_phylum_specific	aaeg|AAEL013675-PA,aful|NP_069363,afum|XP_754274,agam|AGAP011190-PA,amel|XP_0011	aaeg|AAEL013675-PA,aful|NP_069363,afum|XP_754274,agam|AGAP011190-PA,amel|XP_0011	aaeg|AAEL013675-PA,aful|NP_069363,afum|XP_754274,agam|AGAP011190-PA,amel|XP_0011
PF07_0120	conserved Plasmodium protein, unknown function	OG4_39735	genus_specific			pber|PB000175.01.0,pkno|PKH_021350,pviv|PVX_081755,pyoe|PY01476,pcha|PCAS_021160
PF07_0122	nucleolus BRIX protein, putative	OG4_11345	not_phylum_specific	aaeg|AAEL001917-PA,aaeg|AAEL015449-PA,afum|XP_749971,agam|AGAP005365-PA,amel|XP_	aaeg|AAEL001917-PA,aaeg|AAEL015449-PA,afum|XP_749971,agam|AGAP005365-PA,amel|XP_	aaeg|AAEL001917-PA,aaeg|AAEL015449-PA,afum|XP_749971,agam|AGAP005365-PA,amel|XP_
PF07_0127	conserved Plasmodium protein, unknown function	OG4_23347	not_phylum_specific	ftul|YP_169544,tpse|estExt_fgenesh1_pg.C_chr_150074,vcho|NP_231966	bbov|XP_001609228.1,ncan|NCLIV_068630,tann|TA19985,tpar|XP_765610,ftul|YP_169544	bbov|XP_001609228.1,ncan|NCLIV_068630,pber|PB000628.03.0,pcha|PCAS_021290,pkno|P
PF08_0010	conserved Plasmodium protein, unknown function	OG4_21678	not_phylum_specific	pram|fgenesh1_pg.C_scaffold_11000212,tthe|8.m00438,tpse|estExt_fgenesh1_pg.C_chr	bbov|XP_001609403.1,chom|Chro.50140,cmur|CMU_039410,cpar|cgd5_2380,ncan|NCLIV_04	bbov|XP_001609403.1,chom|Chro.50140,cmur|CMU_039410,cpar|cgd5_2380,ncan|NCLIV_04
PF08_0012	SET domain protein, putative	OG4_33853	phylum_specific		ncan|NCLIV_029100,bbov|XP_001609397.1,tgon|TGME49_055970	ncan|NCLIV_029100,pcha|PCAS_093510,pviv|PVX_088965,bbov|XP_001609397.1,pber|PB00
PF08_0034	histone acetyltransferase GCN5, putative	OG4_11340	not_phylum_specific	aaeg|AAEL000452-PA,afum|XP_751566,agam|AGAP004434-PA,aory|AO090009000327,apis|XP	aaeg|AAEL000452-PA,afum|XP_751566,agam|AGAP004434-PA,aory|AO090009000327,apis|XP	aaeg|AAEL000452-PA,afum|XP_751566,agam|AGAP004434-PA,aory|AO090009000327,apis|XP
PF08_0035	conserved Plasmodium protein, unknown function	OG4_45999	genus_specific			pviv|PVX_089220,pber|PB000232.03.0,pcha|PCAS_071700,pkno|PKH_050810,pyoe|PY02500
PF08_0039	60S ribosomal protein L22, putative	OG4_10643	not_phylum_specific	aaeg|AAEL007771-PB,afum|XP_754391,agam|AGAP005046-PB,amel|XP_625009,aory|AO09000	aaeg|AAEL007771-PB,afum|XP_754391,agam|AGAP005046-PB,amel|XP_625009,aory|AO09000	aaeg|AAEL007771-PB,afum|XP_754391,agam|AGAP005046-PB,amel|XP_625009,aory|AO09000
PF08_0043	conserved Plasmodium protein, unknown function	OG4_21064	not_phylum_specific	pram|fgenesh1_pg.C_scaffold_113000002,tpse|fgenesh1_pg.C_chr_6000478,tthe|17.m00	bbov|XP_001609983.1,chom|Chro.80538,cmur|CMU_042040,cpar|cgd8_4670,ncan|NCLIV_06	bbov|XP_001609983.1,chom|Chro.80538,cmur|CMU_042040,cpar|cgd8_4670,ncan|NCLIV_06
PF08_0048	ATP-dependent helicase, putative	OG4_11030	not_phylum_specific	aaeg|AAEL001440-PA,afum|XP_746695,agam|AGAP006165-PA,amel|XP_396786,aory|AO09003	aaeg|AAEL001440-PA,afum|XP_746695,agam|AGAP006165-PA,amel|XP_396786,aory|AO09003	aaeg|AAEL001440-PA,afum|XP_746695,agam|AGAP006165-PA,amel|XP_396786,aory|AO09003
PF08_0049	lsm3 homologue, putative	OG4_11795	not_phylum_specific	aaeg|AAEL009671-PA,aful|NP_069709,afum|XP_753396,amel|XP_001121255,apis|XP_00194	aaeg|AAEL009671-PA,aful|NP_069709,afum|XP_753396,amel|XP_001121255,apis|XP_00194	aaeg|AAEL009671-PA,aful|NP_069709,afum|XP_753396,amel|XP_001121255,apis|XP_00194
PF08_0054	heat shock 70 kDa protein	OG4_10057	not_phylum_specific	aory|AO090003000257,aory|AO090012000995,bmor|BGIBMGA002381,bmor|BGIBMGA006313,bm	aory|AO090003000257,aory|AO090012000995,bmor|BGIBMGA002381,bmor|BGIBMGA006313,bm	aory|AO090003000257,aory|AO090012000995,bmor|BGIBMGA002381,bmor|BGIBMGA006313,bm
PF08_0058	MAC/Perforin, putative	OG4_41667	genus_specific			pber|PB000723.00.0,pber|PB301324.00.0,pcha|PCAS_072230,pyoe|PY05167,pviv|PVX_089
PF08_0069	importin beta, putative	OG4_11295	not_phylum_specific	aaeg|AAEL013275-PB,afum|XP_752938,agam|AGAP009921-PA,amel|XP_393927,aory|AO09000	aaeg|AAEL013275-PB,afum|XP_752938,agam|AGAP009921-PA,amel|XP_393927,aory|AO09000	aaeg|AAEL013275-PB,afum|XP_752938,agam|AGAP009921-PA,amel|XP_393927,aory|AO09000
PF08_0075	60S ribosomal protein L13-2, putative	OG4_10576	not_phylum_specific	aaeg|AAEL005097-PA,afum|XP_746632,agam|AGAP001805-PA,amel|XP_624896,aory|AO09020	aaeg|AAEL005097-PA,afum|XP_746632,agam|AGAP001805-PA,amel|XP_624896,aory|AO09020	aaeg|AAEL005097-PA,afum|XP_746632,agam|AGAP001805-PA,amel|XP_624896,aory|AO09020
PF08_0076	40S ribosomal protein S16, putative	OG4_10432	not_phylum_specific	aaeg|AAEL003427-PA,aful|NP_069958,afum|XP_755383,agam|AGAP011424-PA,amel|XP_0011	aaeg|AAEL003427-PA,aful|NP_069958,afum|XP_755383,agam|AGAP011424-PA,amel|XP_0011	aaeg|AAEL003427-PA,aful|NP_069958,afum|XP_755383,agam|AGAP011424-PA,amel|XP_0011
PF08_0079	translation initiation factor SUI1, putative	OG4_11885	not_phylum_specific	phum|PHUM319040,tthe|50.m00193,afum|XP_746934,agam|AGAP006125-PA,amel|XP_624918,	phum|PHUM319040,tthe|50.m00193,afum|XP_746934,agam|AGAP006125-PA,amel|XP_624918,	phum|PHUM319040,tthe|50.m00193,afum|XP_746934,agam|AGAP006125-PA,amel|XP_624918,
PF08_0081	conserved Plasmodium protein, unknown function	OG4_46235	genus_specific			pviv|PVX_123105,pber|PB000594.03.0,pcha|PCAS_142600,pkno|PKH_142510,pyoe|PY00458
PF08_0082	conserved Plasmodium protein, unknown function	OG4_34359	not_phylum_specific	phum|PHUM259660	bbov|XP_001611466.1,tann|TA03955,phum|PHUM259660	bbov|XP_001611466.1,tann|TA03955,phum|PHUM259660,pkno|PKH_142540,pcha|PCAS_14263
PF08_0086	RNA binding protein, putative	OG4_12402	not_phylum_specific	aaeg|AAEL005541-PA,aaeg|AAEL005690-PA,afum|XP_746715,agam|AGAP008136-PA,amel|XP_	aaeg|AAEL005541-PA,aaeg|AAEL005690-PA,afum|XP_746715,agam|AGAP008136-PA,amel|XP_	aaeg|AAEL005541-PA,aaeg|AAEL005690-PA,afum|XP_746715,agam|AGAP008136-PA,amel|XP_
PF08_0087	importin alpha, putative	OG4_10252	not_phylum_specific	aaeg|AAEL010900-PA,afum|XP_755944,agam|AGAP005401-PA,amel|XP_393050,aory|AO09001	aaeg|AAEL010900-PA,afum|XP_755944,agam|AGAP005401-PA,amel|XP_393050,aory|AO09001	aaeg|AAEL010900-PA,afum|XP_755944,agam|AGAP005401-PA,amel|XP_393050,aory|AO09001
PF08_0092	methyltransferase, putative	OG4_27894	phylum_specific		bbov|XP_001611384.1,cmur|CMU_011070,cpar|cgd5_3770,ncan|NCLIV_007500,tgon|TGME49	bbov|XP_001611384.1,cmur|CMU_011070,cpar|cgd5_3770,ncan|NCLIV_007500,pcha|PCAS_1
PF08_0095	dihydropteroate synthetase	OG4_12069	not_phylum_specific	halo|NP_279484,hwal|YP_657532,aaeo|NP_214013,afum|XP_755317,aory|AO090011000651,	halo|NP_279484,hwal|YP_657532,aaeo|NP_214013,afum|XP_755317,aory|AO090011000651,	halo|NP_279484,hwal|YP_657532,aaeo|NP_214013,afum|XP_755317,aory|AO090011000651,
PF08_0096	RNA helicase, putative	OG4_10259	not_phylum_specific	atum|NP_355291,deth|YP_180931,agam|AGAP003047-PA,cpip|CPIJ014361,aaeg|AAEL004978	atum|NP_355291,deth|YP_180931,agam|AGAP003047-PA,cpip|CPIJ014361,aaeg|AAEL004978	atum|NP_355291,deth|YP_180931,agam|AGAP003047-PA,cpip|CPIJ014361,aaeg|AAEL004978
PF08_0109	proteasome subunit alpha type 5, putative	OG4_11301	not_phylum_specific	aaeg|AAEL000568-PA,aaeg|AAEL004173-PA,afum|XP_755840,agam|AGAP005559-PA,amel|XP_	aaeg|AAEL000568-PA,aaeg|AAEL004173-PA,afum|XP_755840,agam|AGAP005559-PA,amel|XP_	aaeg|AAEL000568-PA,aaeg|AAEL004173-PA,afum|XP_755840,agam|AGAP005559-PA,amel|XP_
PF08_0110	PfRab18, GTPase	OG4_13079	not_phylum_specific	agam|AGAP010875-PA,amel|XP_392903,apis|XP_001947641,atha|NP_001077675,atha|NP_00	ncan|NCLIV_056520,tgon|TGME49_113190,agam|AGAP010875-PA,amel|XP_392903,apis|XP_0	ncan|NCLIV_056520,tgon|TGME49_113190,agam|AGAP010875-PA,amel|XP_392903,apis|XP_0
PF08_0120	GTPase activator, putative	OG4_10912	not_phylum_specific	aaeg|AAEL001277-PA,afum|XP_755316,amel|XP_393119,aory|AO090011000652,atha|NP_001	aaeg|AAEL001277-PA,afum|XP_755316,amel|XP_393119,aory|AO090011000652,atha|NP_001	aaeg|AAEL001277-PA,afum|XP_755316,amel|XP_393119,aory|AO090011000652,atha|NP_001
PF08_0125	tubulin gamma chain	OG4_11257	not_phylum_specific	aaeg|AAEL012843-PA,aaeg|AAEL013064-PA,afum|XP_752709,agam|AGAP007834-PA,amel|XP_	aaeg|AAEL012843-PA,aaeg|AAEL013064-PA,afum|XP_752709,agam|AGAP007834-PA,amel|XP_	aaeg|AAEL012843-PA,aaeg|AAEL013064-PA,afum|XP_752709,agam|AGAP007834-PA,amel|XP_
PF08_0128	SYF2 splicing factor, putative	OG4_21941	not_phylum_specific	tthe|188.m00073,clup|ENSCAFP00000018997,tvag|TVAG_536100,pchr|gww2.7.618.1	bbov|XP_001610613.1,ncan|NCLIV_030640,tann|TA03410,tgon|TGME49_029940,tthe|188.m	pber|PB001243.02.0,pcha|PCAS_122780,pviv|PVX_093595,pyoe|PY05631,pkno|PKH_011530
PF08_0132	glutamate dehydrogenase, putative	OG4_13756	not_phylum_specific	afum|XP_749729,aory|AO090001000717,cgla|XP_446609,cimm|CIMG_00981,cneo|XP_570379	afum|XP_749729,aory|AO090001000717,bbov|XP_001612092.1,cgla|XP_446609,cimm|CIMG_	afum|XP_749729,aory|AO090001000717,bbov|XP_001612092.1,cgla|XP_446609,cimm|CIMG_
PF10_0036	N-acetyltransferase, putative	OG4_10396	not_phylum_specific	aaeg|AAEL006743-PA,aaeo|NP_213398,afum|XP_752327,agam|AGAP005410-PC,amel|XP_0011	aaeg|AAEL006743-PA,aaeo|NP_213398,afum|XP_752327,agam|AGAP005410-PC,amel|XP_0011	aaeg|AAEL006743-PA,aaeo|NP_213398,afum|XP_752327,agam|AGAP005410-PC,amel|XP_0011
PF10_0038	40S ribosomal protein S20e, putative	OG4_10234	not_phylum_specific	aaeg|AAEL009506-PA,aful|NP_069771,afum|XP_749350,agam|AGAP010591-PA,amel|XP_0011	aaeg|AAEL009506-PA,aful|NP_069771,afum|XP_749350,agam|AGAP010591-PA,amel|XP_0011	aaeg|AAEL009506-PA,aful|NP_069771,afum|XP_749350,agam|AGAP010591-PA,amel|XP_0011
PF10_0043	60S ribosomal protein L13, putative	OG4_10437	not_phylum_specific	aaeg|AAEL009825-PA,aful|NP_069957,afum|XP_750349,agam|AGAP010257-PA,amel|XP_6238	aaeg|AAEL009825-PA,aful|NP_069957,afum|XP_750349,agam|AGAP010257-PA,amel|XP_6238	aaeg|AAEL009825-PA,aful|NP_069957,afum|XP_750349,agam|AGAP010257-PA,amel|XP_6238
PF10_0046	Zinc finger, C3HC4 type, putative	OG4_15030	not_phylum_specific	aaeg|AAEL011580-PA,apis|XP_001944838,atha|NP_197591,bmor|BGIBMGA006500,clup|ENSC	aaeg|AAEL011580-PA,apis|XP_001944838,atha|NP_197591,bbov|XP_001610585.1,bmor|BGI	aaeg|AAEL011580-PA,apis|XP_001944838,atha|NP_197591,bbov|XP_001610585.1,bmor|BGI
PF10_0047	RNA binding protein, putative	OG4_30197	not_phylum_specific	cbri|WBGene00035636	tann|TA09710,bbov|XP_001610592.1,tpar|XP_766728,cbri|WBGene00035636	tann|TA09710,bbov|XP_001610592.1,pber|PB001621.02.0,pcha|PCAS_120340,pkno|PKH_08
PF10_0048	conserved Plasmodium protein, unknown function	OG4_38029	not_phylum_specific	cjej|YP_002344279,tthe|15.m00291,tthe|11.m00457	cjej|YP_002344279,tthe|15.m00291,tthe|11.m00457	cjej|YP_002344279,pviv|PVX_094420,pber|PB000508.00.0,pcha|PCAS_120350,pkno|PKH_0
PF10_0067	conserved Plasmodium protein, unknown function	OG4_47531	genus_specific			pcha|PCAS_120560,pkno|PKH_080540,pyoe|PY00047,pber|PB000017.02.0,pviv|PVX_094530
PF10_0068	RNA binding protein, putative	OG4_11642	not_phylum_specific	aaeg|AAEL003670-PA,afum|XP_751108,agam|AGAP001460-PA,amel|XP_395436,aory|AO09000	aaeg|AAEL003670-PA,afum|XP_751108,agam|AGAP001460-PA,amel|XP_395436,aory|AO09000	aaeg|AAEL003670-PA,afum|XP_751108,agam|AGAP001460-PA,amel|XP_395436,aory|AO09000
PF10_0071	rhoGAP GTPase, putative	OG4_14099	not_phylum_specific	aaeg|AAEL009085-PA,agam|AGAP007298-PA,amel|XP_624226,apis|XP_001950301,bmaa|1346	aaeg|AAEL009085-PA,agam|AGAP007298-PA,amel|XP_624226,apis|XP_001950301,bmaa|1346	aaeg|AAEL009085-PA,agam|AGAP007298-PA,amel|XP_624226,apis|XP_001950301,bmaa|1346
PF10_0075	transcription factor with AP2 domain(s), putative	OG4_48378	genus_specific			pber|PB001146.01.0,pcha|PCAS_120660,pkno|PKH_080640,pviv|PVX_094580,pyoe|PY00007
PF10_0077	eukaryotic translation initiation factor 3 subunit 7, putative	OG4_11707	not_phylum_specific	aaeg|AAEL009902-PA,afum|XP_755799,agam|AGAP002337-PA,amel|XP_393057,aory|AO09002	aaeg|AAEL009902-PA,afum|XP_755799,agam|AGAP002337-PA,amel|XP_393057,aory|AO09002	aaeg|AAEL009902-PA,afum|XP_755799,agam|AGAP002337-PA,amel|XP_393057,aory|AO09002
PF10_0078	histone deacetylase, putative	OG4_11302	not_phylum_specific	aaeo|NP_214446,aful|NP_068969,crei|104855,pram|fgenesh1_pg.C_scaffold_128000002,	aaeo|NP_214446,aful|NP_068969,crei|104855,pram|fgenesh1_pg.C_scaffold_128000002,	aaeo|NP_214446,aful|NP_068969,crei|104855,pram|fgenesh1_pg.C_scaffold_128000002,
PF10_0079	conserved Plasmodium protein, unknown function	OG4_37500	phylum_specific		bbov|XP_001611187.1,tann|TA18075	pkno|PKH_080690,bbov|XP_001611187.1,tann|TA18075,pber|PB001154.00.0,pcha|PCAS_12
PF10_0081	26S proteasome regulatory subunit 4, putative	OG4_10949	not_phylum_specific	aaeg|AAEL012095-PA,aful|NP_070800,afum|XP_753929,agam|AGAP003215-PA,agam|AGAP003	aaeg|AAEL012095-PA,aful|NP_070800,afum|XP_753929,agam|AGAP003215-PA,agam|AGAP003	aaeg|AAEL012095-PA,aful|NP_070800,afum|XP_753929,agam|AGAP003215-PA,agam|AGAP003
PF10_0085	nucleolar protein NOP5, putative	OG4_11010	not_phylum_specific	cimm|CIMG_03508,cpos|CPAG_09123,amel|XP_395309,cgla|XP_447673,cmaq|YP_001541101,	cimm|CIMG_03508,cpos|CPAG_09123,amel|XP_395309,bbov|XP_001610122.1,cgla|XP_44767	cimm|CIMG_03508,cpos|CPAG_09123,amel|XP_395309,bbov|XP_001610122.1,cgla|XP_44767
PF10_0103	eukaryotic translation initiation factor 2 beta, putative	OG4_10765	not_phylum_specific	hwal|YP_658559,aaeg|AAEL011527-PA,aful|NP_071151,afum|XP_754755,agam|AGAP007218-	hwal|YP_658559,aaeg|AAEL011527-PA,aful|NP_071151,afum|XP_754755,agam|AGAP007218-	hwal|YP_658559,aaeg|AAEL011527-PA,aful|NP_071151,afum|XP_754755,agam|AGAP007218-
PF10_0115	QF122 antigen	OG4_21877	phylum_specific		cpar|cgd7_1890,bbov|XP_001610825.1,chom|Chro.70217,cmur|CMU_033920,tann|TA06135,	cpar|cgd7_1890,pber|PB000924.03.0,pcha|PCAS_121090,bbov|XP_001610825.1,chom|Chro
PF10_0129	conserved Plasmodium protein, unknown function	OG4_42853	genus_specific			pber|PB001117.00.0,pber|PB300771.00.0,pcha|PCAS_121230,pkno|PKH_081270,pviv|PVX_
PF10_0133	conserved Plasmodium protein, unknown function	OG4_35034	phylum_specific		tpar|XP_762681	pber|PB000241.00.0,pcha|PCAS_121270,pkno|PKH_081310,pviv|PVX_094900,pyoe|PY04831
PF10_0143	transcriptional activator ADA2, putative	OG4_10897	not_phylum_specific	aaeg|AAEL002137-PB,afum|XP_755397,agam|AGAP003109-PA,amel|XP_001120387,apis|XP_0	aaeg|AAEL002137-PB,afum|XP_755397,agam|AGAP003109-PA,amel|XP_001120387,apis|XP_0	aaeg|AAEL002137-PB,afum|XP_755397,agam|AGAP003109-PA,amel|XP_001120387,apis|XP_0
PF10_0146	conserved Plasmodium protein, unknown function	OG4_37714	genus_specific			pyoe|PY03084,pviv|PVX_094965,pber|PB000147.02.0,pcha|PCAS_121400,pkno|PKH_081490
PF10_0148	conserved protein, unknown function	OG4_12145	not_phylum_specific	aaeg|AAEL007877-PA,afum|XP_748084,agam|AGAP012306-PA,amel|XP_396635,aory|AO09010	aaeg|AAEL007877-PA,afum|XP_748084,agam|AGAP012306-PA,amel|XP_396635,aory|AO09010	aaeg|AAEL007877-PA,afum|XP_748084,agam|AGAP012306-PA,amel|XP_396635,aory|AO09010
PF10_0150	methionine aminopeptidase, putative	OG4_10186	not_phylum_specific	aaeg|AAEL003769-PB,aaeo|NP_213049,afum|XP_750626,agam|AGAP003700-PA,amel|XP_3938	aaeg|AAEL003769-PB,aaeo|NP_213049,afum|XP_750626,agam|AGAP003700-PA,amel|XP_3938	aaeg|AAEL003769-PB,aaeo|NP_213049,afum|XP_750626,agam|AGAP003700-PA,amel|XP_3938
PF10_0151	conserved Plasmodium protein, unknown function	OG4_48332	genus_specific			pber|PB000962.00.0,pcha|PCAS_121450,pkno|PKH_081540,pviv|PVX_094990,pyoe|PY04616
PF10_0165	DNA polymerase delta catalytic subunit	OG4_10858	not_phylum_specific	ecol|AP_000724,sfle|NP_706014,yent|YP_001004989.1,ypes|YP_002345592,aaeg|AAEL014	ecol|AP_000724,sfle|NP_706014,yent|YP_001004989.1,ypes|YP_002345592,aaeg|AAEL014	ecol|AP_000724,sfle|NP_706014,yent|YP_001004989.1,ypes|YP_002345592,aaeg|AAEL014
PF10_0170	conserved Plasmodium protein, unknown function	OG4_54913	genus_specific			pcha|PCAS_050190,pkno|PKH_060160,pviv|PVX_001745,pyoe|PY02639
PF10_0171	conserved Plasmodium protein, unknown function	OG4_34270	not_phylum_specific	bant|YP_020377,saur|NP_372313,tpse|estExt_fgenesh1_pg.C_chr_220060	bant|YP_020377,saur|NP_372313,tpse|estExt_fgenesh1_pg.C_chr_220060	bant|YP_020377,pber|PB000047.00.0,saur|NP_372313,pcha|PCAS_050200,pkno|PKH_06017
PF10_0174	26s proteasome subunit p55, putative	OG4_11418	not_phylum_specific	aaeg|AAEL014325-PA,afum|XP_754945,agam|AGAP005535-PA,amel|XP_393370,aory|AO09002	aaeg|AAEL014325-PA,afum|XP_754945,agam|AGAP005535-PA,amel|XP_393370,aory|AO09002	aaeg|AAEL014325-PA,afum|XP_754945,agam|AGAP005535-PA,amel|XP_393370,aory|AO09002
PF10_0177a	serine/threonine protein phosphatase, putative	OG4_22410	not_phylum_specific	oana|ENSOANP00000025430	bbov|XP_001611704.1,oana|ENSOANP00000025430,tann|TA12865,tpar|XP_764945,chom|Ch	bbov|XP_001611704.1,oana|ENSOANP00000025430,tann|TA12865,tpar|XP_764945,chom|Ch
PF10_0183	eukaryotic translation initiation factor subunit eIF2A, putative	OG4_33961	phylum_specific		tann|TA13160,bbov|XP_001611648.1,tpar|XP_765002	tann|TA13160,bbov|XP_001611648.1,pber|PB001219.02.0,pcha|PCAS_050330,pkno|PKH_06
PF10_0187	60S ribosomal protein L30e, putative	OG4_10434	not_phylum_specific	aaeg|AAEL005085-PA,aaeg|AAEL005220-PB,aful|NP_070715,afum|XP_755254,agam|AGAP003	aaeg|AAEL005085-PA,aaeg|AAEL005220-PB,aful|NP_070715,afum|XP_755254,agam|AGAP003	aaeg|AAEL005085-PA,aaeg|AAEL005220-PB,aful|NP_070715,afum|XP_755254,agam|AGAP003
PF10_0190	conserved Plasmodium protein, unknown function	OG4_84481	genus_specific			pkno|PKH_060370,pviv|PVX_001850
PF10_0193	microtubule-associated protein 1 light chain 3, putative	OG4_10458	not_phylum_specific	aaeg|AAEL007162-PA,afum|XP_750493,agam|AGAP002685-PA,amel|XP_001120069,aory|AO09	aaeg|AAEL007162-PA,afum|XP_750493,agam|AGAP002685-PA,amel|XP_001120069,aory|AO09	aaeg|AAEL007162-PA,afum|XP_750493,agam|AGAP002685-PA,amel|XP_001120069,aory|AO09
PF10_0200	conserved protein, unknown function	OG4_10788	not_phylum_specific	aaeg|AAEL006469-PA,aful|NP_070351,afum|XP_750280,agam|AGAP010491-PA,amel|XP_0011	aaeg|AAEL006469-PA,aful|NP_070351,afum|XP_750280,agam|AGAP010491-PA,amel|XP_0011	aaeg|AAEL006469-PA,aful|NP_070351,afum|XP_750280,agam|AGAP010491-PA,amel|XP_0011
PF10_0212a	conserved Plasmodium protein, unknown function	OG4_47235	genus_specific			pber|PB000098.03.0,pcha|PCAS_050610,pkno|PKH_060590,pviv|PVX_001955,pyoe|PY0408
PF10_0213	10b antigen, putative	OG4_10002	not_phylum_specific	lbra|LbrM28_V2.0700,ecol|AP_000971,bmaa|14980.m02836,mgri|XP_001522109,ppat|gw1.	lbra|LbrM28_V2.0700,ecol|AP_000971,bmaa|14980.m02836,mgri|XP_001522109,ppat|gw1.	pber|PB000919.00.0,lbra|LbrM28_V2.0700,ecol|AP_000971,bmaa|14980.m02836,mgri|XP_
PF10_0214	RNA binding protein, putative	OG4_34481	phylum_specific		chom|Chro.20111,cmur|CMU_009370,cpar|cgd2_1000	chom|Chro.20111,cmur|CMU_009370,cpar|cgd2_1000,pber|PB000204.01.0,pcha|PCAS_0506
PF10_0217	pre-mRNA splicing factor, putative	OG4_11532	not_phylum_specific	cneo|XP_567562,egos|ADR183C,lbic|eu2.Lbscf0002g11680,pchr|fgenesh1_pg.C_scaffold	cneo|XP_567562,egos|ADR183C,lbic|eu2.Lbscf0002g11680,pchr|fgenesh1_pg.C_scaffold	cneo|XP_567562,egos|ADR183C,lbic|eu2.Lbscf0002g11680,pchr|fgenesh1_pg.C_scaffold
PF10_0232	Chromodomain-helicase-DNA-binding protein 1 homolog, putative	OG4_11648	not_phylum_specific	aaeg|AAEL004716-PA,afum|XP_752395,agam|AGAP008698-PA,amel|XP_001120496,aory|AO09	aaeg|AAEL004716-PA,afum|XP_752395,agam|AGAP008698-PA,amel|XP_001120496,aory|AO09	aaeg|AAEL004716-PA,afum|XP_752395,agam|AGAP008698-PA,amel|XP_001120496,aory|AO09
PF10_0244	formin 2, putative	OG4_25164	not_phylum_specific	spom|NP_595633	chom|Chro.20136,cpar|cgd2_1240,tgon|TGME49_027800,cmur|CMU_009100,spom|NP_595633	chom|Chro.20136,cpar|cgd2_1240,pber|PB000382.03.0,pkno|PKH_060920,pviv|PVX_11146
PF10_0254	conserved Plasmodium protein, unknown function	OG4_48120	genus_specific			pber|PB000066.00.1,pcha|PCAS_051010,pkno|PKH_061030,pyoe|PY03820,pkno|PKH_061020
PF10_0257	conserved Plasmodium protein, unknown function	OG4_47463	genus_specific			pber|PB107107.00.0,pcha|PCAS_051020,pkno|PKH_061050,pviv|PVX_111410,pyoe|PY03819
PF10_0264	40S ribosomal protein S2B, putative	OG4_10622	not_phylum_specific	aaeg|AAEL008083-PA,aaeg|AAEL013694-PA,aful|NP_069962,afum|XP_754290,agam|AGAP011	aaeg|AAEL008083-PA,aaeg|AAEL013694-PA,aful|NP_069962,afum|XP_754290,agam|AGAP011	aaeg|AAEL008083-PA,aaeg|AAEL013694-PA,aful|NP_069962,afum|XP_754290,agam|AGAP011
PF10_0268	merozoite capping protein 1	OG4_10997	not_phylum_specific	nmar|YP_001581894,aaeo|NP_213323,cmaq|YP_001540066,lbic|estExt_Genewise1_worm.C_	nmar|YP_001581894,aaeo|NP_213323,bbov|XP_001610447.1,cmaq|YP_001540066,lbic|estE	nmar|YP_001581894,aaeo|NP_213323,bbov|XP_001610447.1,cmaq|YP_001540066,lbic|estE
PF10_0269	DNA-directed RNA polymerase II, putative	OG4_11279	not_phylum_specific	aaeg|AAEL003401-PA,aful|NP_069946,afum|XP_747332,agam|AGAP002121-PA,amel|XP_6249	aaeg|AAEL003401-PA,aful|NP_069946,afum|XP_747332,agam|AGAP002121-PA,amel|XP_6249	aaeg|AAEL003401-PA,aful|NP_069946,afum|XP_747332,agam|AGAP002121-PA,amel|XP_6249
PF10_0271	centrin-3	OG4_12791	not_phylum_specific	cgla|XP_448610,cneo|XP_572464,dhan|XP_461003,egos|AAL110C,klac|XP_452629,lbic|es	cgla|XP_448610,cmur|CMU_031710,cneo|XP_572464,dhan|XP_461003,egos|AAL110C,klac|X	cgla|XP_448610,cmur|CMU_031710,cneo|XP_572464,dhan|XP_461003,egos|AAL110C,klac|X
PF10_0272	60S ribosomal protein L3, putative	OG4_10341	not_phylum_specific	aful|NP_070750,msed|YP_001190192,msmi|YP_001273335,nequ|NP_963716,tvol|NP_110843	aful|NP_070750,msed|YP_001190192,msmi|YP_001273335,nequ|NP_963716,tvol|NP_110843	aful|NP_070750,msed|YP_001190192,msmi|YP_001273335,nequ|NP_963716,tvol|NP_110843
PF10_0277	nucleolar rRNA processing protein EBP2, putative	OG4_11456	not_phylum_specific	aaeg|AAEL008942-PA,afum|XP_753424,agam|AGAP011383-PA,amel|XP_001121804,aory|AO09	aaeg|AAEL008942-PA,afum|XP_753424,agam|AGAP011383-PA,amel|XP_001121804,aory|AO09	aaeg|AAEL008942-PA,afum|XP_753424,agam|AGAP011383-PA,amel|XP_001121804,aory|AO09
PF10_0279	conserved Plasmodium protein, unknown function	OG4_37123	not_phylum_specific	apis|XP_001945203,phum|PHUM411820	apis|XP_001945203,phum|PHUM411820	apis|XP_001945203,phum|PHUM411820,pber|PB000592.01.0,pcha|PCAS_051260,pkno|PKH_0
PF10_0293	transcription factor, putative	OG4_12138	not_phylum_specific	aaeg|AAEL006566-PA,afum|XP_753964,agam|AGAP005428-PA,amel|XP_624457,apis|XP_0019	aaeg|AAEL006566-PA,afum|XP_753964,agam|AGAP005428-PA,amel|XP_624457,apis|XP_0019	aaeg|AAEL006566-PA,afum|XP_753964,agam|AGAP005428-PA,amel|XP_624457,apis|XP_0019
PF10_0298	26S proteasome subunit, putative	OG4_11377	not_phylum_specific	aaeg|AAEL014915-PA,afum|XP_751155,agam|AGAP001651-PA,amel|XP_392692,aory|AO09000	aaeg|AAEL014915-PA,afum|XP_751155,agam|AGAP001651-PA,amel|XP_392692,aory|AO09000	aaeg|AAEL014915-PA,afum|XP_751155,agam|AGAP001651-PA,amel|XP_392692,aory|AO09000
PF10_0307	conserved Plasmodium protein, unknown function	OG4_48506	genus_specific			pber|PB405461.00.0,pcha|PCAS_051530,pkno|PKH_061560,pviv|PVX_111160,pyoe|PY05982
PF10_0310	conserved Plasmodium protein, unknown function	OG4_29321	phylum_specific		ncan|NCLIV_059300,bbov|XP_001611992.1,tgon|TGGT1_098120,tann|TA10080	ncan|NCLIV_059300,bbov|XP_001611992.1,pyoe|PY05979,tgon|TGGT1_098120,pber|PB0010
PF10_0314	dcp1 homologue, putative	OG4_25489	not_phylum_specific	ppat|estExt_gwp_gw1.C_140014	ppat|estExt_gwp_gw1.C_140014,tann|TA10140,cmur|CMU_042140,cpar|cgd5_3890,bbov|XP	ppat|estExt_gwp_gw1.C_140014,tann|TA10140,cmur|CMU_042140,cpar|cgd5_3890,bbov|XP
PF10_0319	conserved Plasmodium protein, unknown function	OG4_46360	genus_specific			pber|PB000287.01.0,pcha|PCAS_051650,pkno|PKH_061710,pviv|PVX_111090,pyoe|PY02600
PF10_0324	conserved Plasmodium protein, unknown function	OG4_25881	phylum_specific		bbov|XP_001610948.1,cmur|CMU_011270,ncan|NCLIV_039470,tann|TA07010,tgon|TGME49_0	bbov|XP_001610948.1,cmur|CMU_011270,ncan|NCLIV_039470,pber|PB001421.02.0,pcha|PC
PF10_0325	haloacid dehalogenase-like hydrolase, putative	OG4_10863	not_phylum_specific	atha|NP_850072,rcom|29794.m003415,cper|YP_695962,cper|YP_696255,saur|NP_371083,s	atha|NP_850072,rcom|29794.m003415,cper|YP_695962,cper|YP_696255,saur|NP_371083,s	atha|NP_850072,rcom|29794.m003415,cper|YP_695962,cper|YP_696255,saur|NP_371083,s
PF10_0327	Myb2 protein	OG4_11513	not_phylum_specific	aaeg|AAEL009469-PA,afum|XP_749683,agam|AGAP002954-PA,amel|XP_624906,aory|AO09000	aaeg|AAEL009469-PA,afum|XP_749683,agam|AGAP002954-PA,amel|XP_624906,aory|AO09000	aaeg|AAEL009469-PA,afum|XP_749683,agam|AGAP002954-PA,amel|XP_624906,aory|AO09000
PF10_0340	methionine-tRNA ligase, putative	OG4_10161	not_phylum_specific	aaeg|AAEL003913-PA,aaeo|NP_213862,afum|XP_752043,agam|AGAP002383-PA,amel|XP_0011	aaeg|AAEL003913-PA,aaeo|NP_213862,afum|XP_752043,agam|AGAP002383-PA,amel|XP_0011	aaeg|AAEL003913-PA,aaeo|NP_213862,afum|XP_752043,agam|AGAP002383-PA,amel|XP_0011
PF10_0361	conserved Plasmodium protein, unknown function	OG4_37002	not_phylum_specific	tadh|fgeneshTA2_pg.C_scaffold_1001499	tadh|fgeneshTA2_pg.C_scaffold_1001499	pkno|PKH_062110,tadh|fgeneshTA2_pg.C_scaffold_1001499,pviv|PVX_110915,pyoe|PY010
PF10_0370	Enhancer of rudimentary homolog, putative	OG4_14342	not_phylum_specific	agam|AGAP000515-PA,agam|AGAP000516-PA,amel|XP_001119900,apis|NP_001119665,atha|N	agam|AGAP000515-PA,agam|AGAP000516-PA,amel|XP_001119900,apis|NP_001119665,atha|N	agam|AGAP000515-PA,agam|AGAP000516-PA,amel|XP_001119900,apis|NP_001119665,atha|N
PF11_0043	60S ribosomal protein P1, putative	OG4_10325	not_phylum_specific	aaeg|AAEL003530-PA,aaeg|AAEL005027-PA,afum|XP_750432,agam|AGAP007740-PA,amel|XP_	aaeg|AAEL003530-PA,aaeg|AAEL005027-PA,afum|XP_750432,agam|AGAP007740-PA,amel|XP_	aaeg|AAEL003530-PA,aaeg|AAEL005027-PA,afum|XP_750432,agam|AGAP007740-PA,amel|XP_
PF11_0047	actin-like protein, putative	OG4_23360	phylum_specific		bbov|XP_001610305.1,tann|TA16825,tpar|XP_766533,chom|Chro.10278,cmur|CMU_029250,	bbov|XP_001610305.1,pber|PB000669.02.0,pcha|PCAS_090100,pkno|PKH_090080,pviv|PVX
PF11_0048	casein kinase II beta chain	OG4_10305	not_phylum_specific	ncra|XP_963847,afum|XP_752206,aory|AO090023000971,cgla|XP_444784,cimm|CIMG_04205	ncra|XP_963847,afum|XP_752206,aory|AO090023000971,bbov|XP_001610817.1,cgla|XP_44	ncra|XP_963847,afum|XP_752206,aory|AO090023000971,bbov|XP_001610817.1,cgla|XP_44
PF11_0049	NOT family protein, putative	OG4_11318	not_phylum_specific	aaeg|AAEL007326-PA,aaeg|AAEL013767-PA,afum|XP_754595,agam|AGAP009057-PA,amel|XP_	aaeg|AAEL007326-PA,aaeg|AAEL013767-PA,afum|XP_754595,agam|AGAP009057-PA,amel|XP_	aaeg|AAEL007326-PA,aaeg|AAEL013767-PA,afum|XP_754595,agam|AGAP009057-PA,amel|XP_
PF11_0051	phenylalanyl-tRNA synthetase beta chain, putative	OG4_10936	not_phylum_specific	aaeg|AAEL004613-PA,aful|NP_070253,afum|XP_750311,agam|AGAP003517-PA,amel|XP_6235	aaeg|AAEL004613-PA,aful|NP_070253,afum|XP_750311,agam|AGAP003517-PA,amel|XP_6235	aaeg|AAEL004613-PA,aful|NP_070253,afum|XP_750311,agam|AGAP003517-PA,amel|XP_6235
PF11_0053	PfSNF2L	OG4_10573	not_phylum_specific	drad|NP_294983,aaeg|AAEL003968-PA,afum|XP_751485,agam|AGAP010700-PA,amel|XP_3961	drad|NP_294983,aaeg|AAEL003968-PA,afum|XP_751485,agam|AGAP010700-PA,amel|XP_3961	drad|NP_294983,aaeg|AAEL003968-PA,afum|XP_751485,agam|AGAP010700-PA,amel|XP_3961
PF11_0054	conserved Plasmodium protein, unknown function	OG4_25891	not_phylum_specific	pram|fgenesh1_pg.C_scaffold_62000105	cmur|CMU_039720,ncan|NCLIV_027070,chom|Chro.50170,cpar|cgd5_2090,pram|fgenesh1_p	cmur|CMU_039720,ncan|NCLIV_027070,chom|Chro.50170,cpar|cgd5_2090,pber|PB000648.0
PF11_0061	histone H4	OG4_10043	not_phylum_specific	aaeg|AAEL000490-PA,aaeg|AAEL000501-PA,aaeg|AAEL000513-PA,aaeg|AAEL000517-PA,aaeg	aaeg|AAEL000490-PA,aaeg|AAEL000501-PA,aaeg|AAEL000513-PA,aaeg|AAEL000517-PA,aaeg	aaeg|AAEL000490-PA,aaeg|AAEL000501-PA,aaeg|AAEL000513-PA,aaeg|AAEL000517-PA,aaeg
PF11_0062	histone H2B	OG4_10044	not_phylum_specific	aaeg|AAEL015674-PA,aaeg|AAEL015675-PA,aaeg|AAEL015676-PA,aaeg|AAEL015677-PA,aaeg	aaeg|AAEL015674-PA,aaeg|AAEL015675-PA,aaeg|AAEL015676-PA,aaeg|AAEL015677-PA,aaeg	aaeg|AAEL015674-PA,aaeg|AAEL015675-PA,aaeg|AAEL015676-PA,aaeg|AAEL015677-PA,aaeg
PF11_0065	40S ribosomal protein S4, putative	OG4_10342	not_phylum_specific	aful|NP_070738,afum|XP_754922,agam|AGAP006871-PA,amel|XP_623050,aory|AO090020000	aful|NP_070738,afum|XP_754922,agam|AGAP006871-PA,amel|XP_623050,aory|AO090020000	aful|NP_070738,afum|XP_754922,agam|AGAP006871-PA,amel|XP_623050,aory|AO090020000
PF11_0068	conserved protein, unknown function	OG4_10872	not_phylum_specific	aaeg|AAEL003336-PA,aaeo|NP_213010,aful|NP_069696,agam|AGAP008147-PA,amel|XP_3931	aaeg|AAEL003336-PA,aaeo|NP_213010,aful|NP_069696,agam|AGAP008147-PA,amel|XP_3931	aaeg|AAEL003336-PA,aaeo|NP_213010,aful|NP_069696,agam|AGAP008147-PA,amel|XP_3931
PF11_0071	RuvB DNA helicase, putative	OG4_11442	not_phylum_specific	aaeg|AAEL004686-PA,afum|XP_751754,amel|XP_393051,aory|AO090003001142,apis|XP_001	aaeg|AAEL004686-PA,afum|XP_751754,amel|XP_393051,aory|AO090003001142,apis|XP_001	aaeg|AAEL004686-PA,afum|XP_751754,amel|XP_393051,aory|AO090003001142,apis|XP_001
PF11_0086	MIF4G domain containing protein	OG4_11313	not_phylum_specific	aory|AO090701000742,cbri|WBGene00037521,lbic|eu2.Lbscf0067g00410,pchr|fgenesh1_p	aory|AO090701000742,cbri|WBGene00037521,lbic|eu2.Lbscf0067g00410,pchr|fgenesh1_p	aory|AO090701000742,cbri|WBGene00037521,lbic|eu2.Lbscf0067g00410,pchr|fgenesh1_p
PF11_0090	nucleolar rRNA processing protein, putative	OG4_11567	not_phylum_specific	aaeg|AAEL012980-PA,afum|XP_752007,agam|AGAP007112-PA,amel|XP_001119862,aory|AO09	aaeg|AAEL012980-PA,afum|XP_752007,agam|AGAP007112-PA,amel|XP_001119862,aory|AO09	aaeg|AAEL012980-PA,afum|XP_752007,agam|AGAP007112-PA,amel|XP_001119862,aory|AO09
PF11_0091	transcription factor with AP2 domain(s), putative	OG4_48365	genus_specific			pber|PB001077.01.0,pcha|PCAS_090520,pkno|PKH_090510,pviv|PVX_091065,pyoe|PY07039
PF11_0096	casein kinase II, alpha subunit	OG4_10669	not_phylum_specific	aaeg|AAEL012094-PA,afum|XP_747287,agam|AGAP005569-PA,amel|XP_393260,amel|XP_6233	aaeg|AAEL012094-PA,afum|XP_747287,agam|AGAP005569-PA,amel|XP_393260,amel|XP_6233	aaeg|AAEL012094-PA,afum|XP_747287,agam|AGAP005569-PA,amel|XP_393260,amel|XP_6233
PF11_0111	asparagine-rich antigen	OG4_37642	not_phylum_specific	tadh|fgeneshTA2_pg.C_scaffold_6000274	tadh|fgeneshTA2_pg.C_scaffold_6000274	pber|PB001172.02.0,pber|PB301331.00.0,pcha|PCAS_090710,tadh|fgeneshTA2_pg.C_scaf
PF11_0112	vacuolar sorting protein 35, putative	OG4_11333	not_phylum_specific	aaeg|AAEL013386-PA,afum|XP_754583,agam|AGAP007683-PA,amel|XP_392327,aory|AO09000	aaeg|AAEL013386-PA,afum|XP_754583,agam|AGAP007683-PA,amel|XP_392327,aory|AO09000	aaeg|AAEL013386-PA,afum|XP_754583,agam|AGAP007683-PA,amel|XP_392327,aory|AO09000
PF11_0117	replication factor C subunit 5, putative	OG4_11321	not_phylum_specific	aaeg|AAEL007581-PA,afum|XP_755557,agam|AGAP009047-PA,amel|XP_624376,aory|AO09002	aaeg|AAEL007581-PA,afum|XP_755557,agam|AGAP009047-PA,amel|XP_624376,aory|AO09002	aaeg|AAEL007581-PA,afum|XP_755557,agam|AGAP009047-PA,amel|XP_624376,aory|AO09002
PF11_0147	mitogen-activated protein kinase 2	OG4_20419	not_phylum_specific	pram|C_scaffold_1000032,tpse|e_gw1.2.230.1,tthe|105.m00153,tthe|98.m00100	bbov|XP_001610481.1,chom|Chro.20465,cmur|CMU_002580,cpar|cgd2_4340,ncan|NCLIV_00	bbov|XP_001610481.1,chom|Chro.20465,cmur|CMU_002580,cpar|cgd2_4340,ncan|NCLIV_00
PF11_0160	conserved Plasmodium protein, unknown function	OG4_22280	phylum_specific		cmur|CMU_016340,tann|TA06820,bbov|XP_001611003.1,tpar|XP_766267,bbov|XP_00161100	cmur|CMU_016340,tann|TA06820,bbov|XP_001611003.1,tpar|XP_766267,bbov|XP_00161100
PF11_0170	cyclophilin, putative	OG4_12399	not_phylum_specific	aaeg|AAEL004779-PA,agam|AGAP009996-PA,amel|XP_624114,apis|XP_001952149,atha|NP_1	aaeg|AAEL004779-PA,agam|AGAP009996-PA,amel|XP_624114,apis|XP_001952149,atha|NP_1	aaeg|AAEL004779-PA,agam|AGAP009996-PA,amel|XP_624114,apis|XP_001952149,atha|NP_1
PF11_0185	conserved Plasmodium protein, unknown function	OG4_42783	genus_specific			pber|PB000038.02.0,pviv|PVX_091530,pber|PB100786.00.0,pcha|PCAS_091420,pkno|PKH_
PF11_0188	heat shock protein 90, putative	OG4_13165	not_phylum_specific	aaeg|AAEL000301-PA,agam|AGAP010691-PA,amel|XP_623366,apis|XP_001948190,apis|XP_0	aaeg|AAEL000301-PA,agam|AGAP010691-PA,amel|XP_623366,apis|XP_001948190,apis|XP_0	aaeg|AAEL000301-PA,agam|AGAP010691-PA,amel|XP_623366,apis|XP_001948190,apis|XP_0
PF11_0191	pre-RNA processing ribonucleoprotein, putative	OG4_11380	not_phylum_specific	aful|NP_070912,afum|XP_754659,agam|AGAP002063-PA,aory|AO090005001291,atha|NP_176	aful|NP_070912,afum|XP_754659,agam|AGAP002063-PA,aory|AO090005001291,atha|NP_176	aful|NP_070912,afum|XP_754659,agam|AGAP002063-PA,aory|AO090005001291,atha|NP_176
PF11_0197	conserved Plasmodium protein, unknown function	OG4_13447	not_phylum_specific	aaeg|AAEL008309-PA,agam|AGAP000752-PA,amel|XP_001123184,apis|XP_001946534,atha|N	aaeg|AAEL008309-PA,agam|AGAP000752-PA,amel|XP_001123184,apis|XP_001946534,atha|N	aaeg|AAEL008309-PA,agam|AGAP000752-PA,amel|XP_001123184,apis|XP_001946534,atha|N
PF11_0199	conserved Plasmodium protein, unknown function	OG4_14811	not_phylum_specific	atha|NP_196737,glae|GLP15_5043,tpse|fgenesh1_pg.C_chr_19a_19000058,tvag|TVAG_314	atha|NP_196737,glae|GLP15_5043,tgon|TGGT1_041240,tpse|fgenesh1_pg.C_chr_19a_1900	atha|NP_196737,glae|GLP15_5043,tgon|TGGT1_041240,tpse|fgenesh1_pg.C_chr_19a_1900
PF11_0200	U2 snRNP auxiliary factor, small subunit, putative	OG4_10966	not_phylum_specific	aaeg|AAEL006713-PA,afum|XP_748561,agam|AGAP002956-PA,amel|XP_397281,aory|AO09012	aaeg|AAEL006713-PA,afum|XP_748561,agam|AGAP002956-PA,amel|XP_397281,aory|AO09012	aaeg|AAEL006713-PA,afum|XP_748561,agam|AGAP002956-PA,amel|XP_397281,aory|AO09012
PF11_0205	alternative splicing factor ASF-1	OG4_45150	not_phylum_specific	tvag|TVAG_050410,tvag|TVAG_147530,tvag|TVAG_150510	tvag|TVAG_050410,tvag|TVAG_147530,tvag|TVAG_150510	tvag|TVAG_050410,tvag|TVAG_147530,pviv|PVX_091625,pkno|PKH_091720,tvag|TVAG_1505
PF11_0207	conserved Plasmodium protein, unknown function	OG4_37602	not_phylum_specific	ehis|EHI_098440,edis|EDI_295390	ehis|EHI_098440,edis|EDI_295390	ehis|EHI_098440,pkno|PKH_091740,pviv|PVX_091635,edis|EDI_295390,pber|PB000140.01
PF11_0208	phosphoglycerate mutase, putative	OG4_11040	not_phylum_specific	aaeg|AAEL006070-PA,agam|AGAP001420-PA,amel|XP_625114,apis|NP_001119676,atha|NP_1	aaeg|AAEL006070-PA,agam|AGAP001420-PA,amel|XP_625114,apis|NP_001119676,atha|NP_1	aaeg|AAEL006070-PA,agam|AGAP001420-PA,amel|XP_625114,apis|NP_001119676,atha|NP_1
PF11_0233	conserved Plasmodium protein, unknown function	OG4_27558	not_phylum_specific	apis|XP_001948221,tadh|fgeneshTA2_pg.C_scaffold_2000183,ppat|fgenesh1_pg.scaffol	apis|XP_001948221,tadh|fgeneshTA2_pg.C_scaffold_2000183,ppat|fgenesh1_pg.scaffol	apis|XP_001948221,pber|PB000263.00.0,tadh|fgeneshTA2_pg.C_scaffold_2000183,pkno|
PF11_0255	conserved Plasmodium protein, unknown function	OG4_12270	not_phylum_specific	aaeg|AAEL000478-PA,afum|XP_755512,agam|AGAP001686-PA,amel|XP_624639,atha|NP_5640	aaeg|AAEL000478-PA,afum|XP_755512,agam|AGAP001686-PA,amel|XP_624639,atha|NP_5640	aaeg|AAEL000478-PA,afum|XP_755512,agam|AGAP001686-PA,amel|XP_624639,atha|NP_5640
PF11_0260	60S ribosomal protein L35, putative	OG4_10652	not_phylum_specific	aaeg|AAEL005629-PA,aful|NP_070743,afum|XP_752417,agam|AGAP001408-PA,amel|XP_0011	aaeg|AAEL005629-PA,aful|NP_070743,afum|XP_752417,agam|AGAP001408-PA,amel|XP_0011	aaeg|AAEL005629-PA,aful|NP_070743,afum|XP_752417,agam|AGAP001408-PA,amel|XP_0011
PF11_0266	small nuclear ribonucleoprotein D1, putative	OG4_11239	not_phylum_specific	gthe|NP_113140,aaeg|AAEL001382-PA,aaeg|AAEL004263-PA,afum|XP_749642,agam|AGAP007	gthe|NP_113140,aaeg|AAEL001382-PA,aaeg|AAEL004263-PA,afum|XP_749642,agam|AGAP007	gthe|NP_113140,aaeg|AAEL001382-PA,aaeg|AAEL004263-PA,afum|XP_749642,agam|AGAP007
PF11_0272	40S ribosomal protein S18, putative	OG4_10147	not_phylum_specific	aaeg|AAEL009747-PA,aaeo|NP_213046,aful|NP_071110,afum|XP_751231,agam|AGAP010375-	aaeg|AAEL009747-PA,aaeo|NP_213046,aful|NP_071110,afum|XP_751231,agam|AGAP010375-	aaeg|AAEL009747-PA,aaeo|NP_213046,aful|NP_071110,afum|XP_751231,agam|AGAP010375-
PF11_0280	small nuclear ribonucleoprotein F, putative	OG4_11525	not_phylum_specific	cgla|XP_446792,dhan|XP_459736,gzea|FGST_01605,ncra|XP_956525,psti|XP_001385140,t	cgla|XP_446792,dhan|XP_459736,gzea|FGST_01605,ncra|XP_956525,psti|XP_001385140,t	cgla|XP_446792,dhan|XP_459736,gzea|FGST_01605,ncra|XP_956525,psti|XP_001385140,t
PF11_0287	conserved protein, unknown function	OG4_19268	not_phylum_specific	tthe|130.m00111,tthe|46.m00244,ppat|e_gw1.34.268.1,tpse|thaps1_ua_kg.chr_1000044	bbov|XP_001608854.1,tthe|130.m00111,tthe|46.m00244,tann|TA05300,chom|Chro.80436,	bbov|XP_001608854.1,tthe|130.m00111,tthe|46.m00244,pber|PB000434.00.0,pcha|PCAS_
PF11_0289	conserved Plasmodium protein, unknown function	OG4_30630	not_phylum_specific	ddis|DDB_G0278963,einv|EIN_017260,gzea|FGST_06379	bbov|XP_001608856.1,ddis|DDB_G0278963,einv|EIN_017260,gzea|FGST_06379	bbov|XP_001608856.1,ddis|DDB_G0278963,pkno|PKH_092550,pyoe|PY03552,einv|EIN_0172
PF11_0291	conserved Plasmodium protein, unknown function	OG4_42538	genus_specific			pber|PB000118.02.0,pcha|PCAS_092400,pyoe|PY02741,pber|PB000356.02.0,pkno|PKH_092
PF11_0300	conserved Plasmodium protein, unknown function	OG4_24469	phylum_specific		bbov|XP_001608683.1,chom|Chro.80376,cpar|cgd8_3240,ncan|NCLIV_048710,tann|TA1746	bbov|XP_001608683.1,chom|Chro.80376,cpar|cgd8_3240,ncan|NCLIV_048710,pber|PB0005
PF11_0303	26S proteasome regulatory complex subunit, putative	OG4_11460	not_phylum_specific	aaeg|AAEL010048-PA,afum|XP_750667,agam|AGAP002061-PA,amel|XP_624697,aory|AO09000	aaeg|AAEL010048-PA,afum|XP_750667,agam|AGAP002061-PA,amel|XP_624697,aory|AO09000	aaeg|AAEL010048-PA,afum|XP_750667,agam|AGAP002061-PA,amel|XP_624697,aory|AO09000
PF11_0305	RNA methyltransferase, putative	OG4_10244	not_phylum_specific	aaeg|AAEL011282-PA,aful|NP_070863,afum|XP_748166,agam|AGAP005221-PA,amel|XP_0011	aaeg|AAEL011282-PA,aful|NP_070863,afum|XP_748166,agam|AGAP005221-PA,amel|XP_0011	aaeg|AAEL011282-PA,aful|NP_070863,afum|XP_748166,agam|AGAP005221-PA,amel|XP_0011
PF11_0312	60S ribosomal protein L38e, putative	OG4_10874	not_phylum_specific	aaeg|AAEL005451-PA,afum|XP_752041,agam|AGAP010163-PA,amel|XP_001120263,apis|XP_0	aaeg|AAEL005451-PA,afum|XP_752041,agam|AGAP010163-PA,amel|XP_001120263,apis|XP_0	aaeg|AAEL005451-PA,afum|XP_752041,agam|AGAP010163-PA,amel|XP_001120263,apis|XP_0
PF11_0314	26S protease subunit regulatory subunit 6a, putative	OG4_11275	not_phylum_specific	aaeg|AAEL002508-PA,afum|XP_750366,agam|AGAP000616-PA,amel|XP_392722,aory|AO09000	aaeg|AAEL002508-PA,afum|XP_750366,agam|AGAP000616-PA,amel|XP_392722,aory|AO09000	aaeg|AAEL002508-PA,afum|XP_750366,agam|AGAP000616-PA,amel|XP_392722,aory|AO09000
PF11_0317	structural maintenance of chromosome protein, putative	OG4_11017	not_phylum_specific	aaeg|AAEL005802-PA,aaeg|AAEL015592-PA,afum|XP_754788,agam|AGAP002947-PA,amel|XP_	aaeg|AAEL005802-PA,aaeg|AAEL015592-PA,afum|XP_754788,agam|AGAP002947-PA,amel|XP_	aaeg|AAEL005802-PA,aaeg|AAEL015592-PA,afum|XP_754788,agam|AGAP002947-PA,amel|XP_
PF11_0329	ubiquitin-like protein, putative	OG4_10720	not_phylum_specific	aaeg|AAEL007160-PA,afum|XP_751218,agam|AGAP004294-PA,amel|XP_393540,aory|AO09000	aaeg|AAEL007160-PA,afum|XP_751218,agam|AGAP004294-PA,amel|XP_393540,aory|AO09000	aaeg|AAEL007160-PA,afum|XP_751218,agam|AGAP004294-PA,amel|XP_393540,aory|AO09000
PF11_0331	TCP-1/cpn60 chaperonin family	OG4_11370	not_phylum_specific	aaeg|AAEL009320-PA,afum|XP_755937,agam|AGAP004238-PA,amel|XP_392660,aory|AO09001	aaeg|AAEL009320-PA,afum|XP_755937,agam|AGAP004238-PA,amel|XP_392660,aory|AO09001	aaeg|AAEL009320-PA,afum|XP_755937,agam|AGAP004238-PA,amel|XP_392660,aory|AO09001
PF11_0342	conserved Plasmodium protein, unknown function	OG4_34345	phylum_specific		bbov|XP_001611041.1,tann|TA02990,tpar|XP_766169	bbov|XP_001611041.1,pber|PB000556.00.0,pcha|PCAS_093080,pkno|PKH_093090,pviv|PVX
PF11_0354	conserved Plasmodium protein, unknown function	OG4_48112	genus_specific			pber|PB000040.02.0,pcha|PCAS_093190,pkno|PKH_093220,pviv|PVX_092325,pyoe|PY01923
PF11_0362	protein phosphatase, putative	OG4_50750	not_phylum_specific	atha|NP_001030682,atha|NP_187868,atha|NP_191065,atha|NP_974438	atha|NP_001030682,atha|NP_187868,atha|NP_191065,atha|NP_974438	atha|NP_001030682,atha|NP_187868,atha|NP_191065,atha|NP_974438
PF11_0374	tudor staphylococcal nuclease	OG4_11577	not_phylum_specific	aaeg|AAEL000293-PA,afum|XP_753714,agam|AGAP005672-PA,amel|XP_624638,aory|AO09002	aaeg|AAEL000293-PA,afum|XP_753714,agam|AGAP005672-PA,amel|XP_624638,aory|AO09002	aaeg|AAEL000293-PA,afum|XP_753714,agam|AGAP005672-PA,amel|XP_624638,aory|AO09002
PF11_0377-a	casein kinase 1, PfCK1	OG4_10260	not_phylum_specific	aaeg|AAEL007662-PA,afum|XP_749388,agam|AGAP000627-PA,amel|XP_393612,aory|AO090	aaeg|AAEL007662-PA,afum|XP_749388,agam|AGAP000627-PA,amel|XP_393612,aory|AO090	aaeg|AAEL007662-PA,afum|XP_749388,agam|AGAP000627-PA,amel|XP_393612,aory|AO090
PF11_0385	UVB-resistance protein UVR8 homologue	OG4_11863	not_phylum_specific	aaeg|AAEL002306-PA,agam|AGAP011823-PA,amel|XP_395007,apis|XP_001946768,bmor|BGIB	aaeg|AAEL002306-PA,agam|AGAP011823-PA,amel|XP_395007,apis|XP_001946768,bmor|BGIB	aaeg|AAEL002306-PA,agam|AGAP011823-PA,amel|XP_395007,apis|XP_001946768,bmor|BGIB
PF11_0392	conserved Plasmodium protein, unknown function	OG4_38489	genus_specific			pcha|PCAS_071200,pviv|PVX_092515,pyoe|PY06422,pber|PB000479.01.0,pber|PB001060.0
PF11_0398	conserved Plasmodium protein, unknown function	OG4_47653	genus_specific			pviv|PVX_092550,pber|PB000269.00.0,pcha|PCAS_071130,pkno|PKH_093650,pyoe|PY02714
PF11_0400	conserved Plasmodium protein, unknown function	OG4_27381	not_phylum_specific	cint|ENSCINP00000008843,mbre|fgenesh1_pg.scaffold_40000007,nequ|NP_963732	tpar|XP_766053,cint|ENSCINP00000008843,mbre|fgenesh1_pg.scaffold_40000007,nequ|N	tpar|XP_766053,pcha|PCAS_071120,pkno|PKH_093660,pviv|PVX_092555,cint|ENSCINP0000
PF11_0404	transcription factor with AP2 domain(s), putative	OG4_42237	genus_specific			pber|PB000027.02.0,pcha|PCAS_071090,pkno|PKH_093690,pyoe|PY00769,pber|PB000252.0
PF11_0412	vacuolar ATP synthase subunit F, putative	OG4_11391	not_phylum_specific	aaeg|AAEL002464-PA,afum|XP_755466,agam|AGAP002473-PA,amel|XP_624852,aory|AO09002	aaeg|AAEL002464-PA,afum|XP_755466,agam|AGAP002473-PA,amel|XP_624852,aory|AO09002	aaeg|AAEL002464-PA,afum|XP_755466,agam|AGAP002473-PA,amel|XP_624852,aory|AO09002
PF11_0413	conserved Plasmodium protein, unknown function	OG4_23230	not_phylum_specific	atha|NP_001031148,atha|NP_175099,atha|NP_192571,osat|NP_001068054,ppat|estExt_fg	atha|NP_001031148,atha|NP_175099,atha|NP_192571,osat|NP_001068054,ppat|estExt_fg	atha|NP_001031148,atha|NP_175099,atha|NP_192571,osat|NP_001068054,pcha|PCAS_0710
PF11_0415	conserved Plasmodium protein, unknown function	OG4_46413	genus_specific			pber|PB000010.01.0,pcha|PCAS_070990,pkno|PKH_093780,pviv|PVX_092615,pyoe|PY00530
PF11_0419	conserved Plasmodium protein, unknown function	OG4_37653	phylum_specific		bbov|XP_001609424.1,tann|TA04295	bbov|XP_001609424.1,pber|PB000735.01.0,pcha|PCAS_070950,pkno|PKH_093820,pviv|PVX
PF11_0424	conserved Plasmodium protein, unknown function	OG4_45897	genus_specific			pyoe|PY06250,pkno|PKH_093870,pviv|PVX_092670,pcha|PCAS_070900,pber|PB000233.01.0
PF11_0429	conserved Plasmodium protein, unknown function	OG4_37703	phylum_specific		tann|TA14860,tpar|XP_765310	tann|TA14860,tpar|XP_765310,pber|PB000808.01.0,pcha|PCAS_070840,pkno|PKH_093920,
PF11_0433	conserved Plasmodium protein, unknown function	OG4_25659	not_phylum_specific	apis|XP_001946736	apis|XP_001946736,tpar|XP_764980,bbov|XP_001611665.1,tann|TA13055	apis|XP_001946736,tpar|XP_764980,bbov|XP_001611665.1,pber|PB000059.02.0,pcha|PCA
PF11_0437	60S ribosomal protein L28, putative	OG4_11789	not_phylum_specific	aaeg|AAEL008353-PA,afum|XP_747557,agam|AGAP005427-PA,amel|XP_625152,aory|AO09070	aaeg|AAEL008353-PA,afum|XP_747557,agam|AGAP005427-PA,amel|XP_625152,aory|AO09070	aaeg|AAEL008353-PA,afum|XP_747557,agam|AGAP005427-PA,amel|XP_625152,aory|AO09070
PF11_0438	60S ribosomal protein L35Ae, putative	OG4_10548	not_phylum_specific	aaeg|AAEL000823-PA,afum|XP_754768,agam|AGAP002754-PA,amel|XP_393102,amel|XP_6232	aaeg|AAEL000823-PA,afum|XP_754768,agam|AGAP002754-PA,amel|XP_393102,amel|XP_6232	aaeg|AAEL000823-PA,afum|XP_754768,agam|AGAP002754-PA,amel|XP_393102,amel|XP_6232
PF11_0463	coat protein, gamma subunit, putative	OG4_11093	not_phylum_specific	afum|XP_749391,agam|AGAP009291-PA,amel|XP_395549,amel|XP_623356,aory|AO090026000	afum|XP_749391,agam|AGAP009291-PA,amel|XP_395549,amel|XP_623356,aory|AO090026000	afum|XP_749391,agam|AGAP009291-PA,amel|XP_395549,amel|XP_623356,aory|AO090026000
PF11_0465	dynamin-like protein	OG4_10138	not_phylum_specific	aaeg|AAEL007288-PB,agam|AGAP003018-PA,amel|XP_394399,bmaa|12579.m00070,bmaa|1392	aaeg|AAEL007288-PB,agam|AGAP003018-PA,amel|XP_394399,bmaa|12579.m00070,bmaa|1392	aaeg|AAEL007288-PB,agam|AGAP003018-PA,amel|XP_394399,bmaa|12579.m00070,bmaa|1392
PF11_0471	nucleolar preribosomal assembly protein, putative	OG4_10660	not_phylum_specific	lbic|Eugenev2.0000030146,lbic|Eugenev2.0000030508,lbic|Eugenev2.0000050746,lbic|	lbic|Eugenev2.0000030146,lbic|Eugenev2.0000030508,lbic|Eugenev2.0000050746,lbic|	lbic|Eugenev2.0000030146,lbic|Eugenev2.0000030508,lbic|Eugenev2.0000050746,lbic|
PF11_0477	CCAAT-box DNA binding protein subunit B	OG4_11074	not_phylum_specific	aaeg|AAEL004744-PA,afum|XP_750134,agam|AGAP008344-PA,amel|XP_394667,aory|AO09000	aaeg|AAEL004744-PA,afum|XP_750134,agam|AGAP008344-PA,amel|XP_394667,aory|AO09000	aaeg|AAEL004744-PA,afum|XP_750134,agam|AGAP008344-PA,amel|XP_394667,aory|AO09000
PF11_0482	conserved Plasmodium protein, unknown function	OG4_27900	phylum_specific		bbov|XP_001611584.1,ncan|NCLIV_053010,tann|TA15245,tgon|TGVEG_036780,tpar|XP_765	bbov|XP_001611584.1,ncan|NCLIV_053010,pber|PB000976.00.0,pcha|PCAS_070300,pkno|P
PF11_0524	lsm4 homologue, putative	OG4_11650	not_phylum_specific	aaeg|AAEL005355-PA,afum|XP_755534,agam|AGAP009687-PA,amel|XP_624908,aory|AO09002	aaeg|AAEL005355-PA,afum|XP_755534,agam|AGAP009687-PA,amel|XP_624908,aory|AO09002	aaeg|AAEL005355-PA,afum|XP_755534,agam|AGAP009687-PA,amel|XP_624908,aory|AO09002
PF13_0014	40S ribosomal protein S7, putative	OG4_10758	not_phylum_specific	aaeg|AAEL009496-PA,afum|XP_754546,agam|AGAP010592-PA,amel|XP_624943,aory|AO09000	aaeg|AAEL009496-PA,afum|XP_754546,agam|AGAP010592-PA,amel|XP_624943,aory|AO09000	aaeg|AAEL009496-PA,afum|XP_754546,agam|AGAP010592-PA,amel|XP_624943,aory|AO09000
PF13_0018	conserved Plasmodium protein, unknown function	OG4_30811	not_phylum_specific	tnig|ENSTNIP00000004877	chom|Chro.80215,cmur|CMU_025830,cpar|cgd8_1860,tnig|ENSTNIP00000004877	pviv|PVX_122010,chom|Chro.80215,cmur|CMU_025830,cpar|cgd8_1860,pber|PB000772.01.
PF13_0023	DNA-directed RNA polymerase 2, putative	OG4_11090	not_phylum_specific	ecun|ECU05_0275,aaeg|AAEL013700-PA,afum|XP_749122,agam|AGAP009209-PA,amel|XP_624	ecun|ECU05_0275,aaeg|AAEL013700-PA,afum|XP_749122,agam|AGAP009209-PA,amel|XP_624	ecun|ECU05_0275,aaeg|AAEL013700-PA,afum|XP_749122,agam|AGAP009209-PA,amel|XP_624
PF13_0024	conserved Plasmodium protein, unknown function	OG4_24253	phylum_specific		cmur|CMU_024580,chom|Chro.80079,bbov|XP_001611537.1,cpar|cgd8_640,tann|TA02630,t	cmur|CMU_024580,chom|Chro.80079,bbov|XP_001611537.1,cpar|cgd8_640,pcha|PCAS_1405
PF13_0036	DNAJ protein, putative	OG4_12732	not_phylum_specific	aaeg|AAEL005070-PA,afum|XP_750991,agam|AGAP005298-PA,amel|XP_393775,aory|AO09002	aaeg|AAEL005070-PA,afum|XP_750991,agam|AGAP005298-PA,amel|XP_393775,aory|AO09002	aaeg|AAEL005070-PA,afum|XP_750991,agam|AGAP005298-PA,amel|XP_393775,aory|AO09002
PF13_0044	carbamoyl phosphate synthetase	OG4_10294	not_phylum_specific	agam|AGAP000300-PA,amel|XP_393888,apis|XP_001943635,bmor|BGIBMGA006816,cbri|WBGe	agam|AGAP000300-PA,amel|XP_393888,apis|XP_001943635,bmor|BGIBMGA006816,cbri|WBGe	agam|AGAP000300-PA,amel|XP_393888,apis|XP_001943635,bmor|BGIBMGA006816,cbri|WBGe
PF13_0045	40S ribosomal protein S27, putative	OG4_10557	not_phylum_specific	aful|NP_070163,afum|XP_754942,agam|AGAP007157-PA,atha|NP_001118871,bmaa|12902.m0	aful|NP_070163,afum|XP_754942,agam|AGAP007157-PA,atha|NP_001118871,bmaa|12902.m0	aful|NP_070163,afum|XP_754942,agam|AGAP007157-PA,atha|NP_001118871,bmaa|12902.m0
PF13_0048	NUDIX hydrolase, putative	OG4_11903	not_phylum_specific	aaeg|AAEL000783-PA,aaeg|AAEL015607-PA,afum|XP_753410,agam|AGAP011114-PA,amel|XP_	aaeg|AAEL000783-PA,aaeg|AAEL015607-PA,afum|XP_753410,agam|AGAP011114-PA,amel|XP_	aaeg|AAEL000783-PA,aaeg|AAEL015607-PA,afum|XP_753410,agam|AGAP011114-PA,amel|XP_
PF13_0049	60S ribosomal protein L24, putative	OG4_10859	not_phylum_specific	aaeg|AAEL008329-PA,afum|XP_747833,agam|AGAP010216-PA,amel|XP_001119826,aory|AO09	aaeg|AAEL008329-PA,afum|XP_747833,agam|AGAP010216-PA,amel|XP_001119826,aory|AO09	aaeg|AAEL008329-PA,afum|XP_747833,agam|AGAP010216-PA,amel|XP_001119826,aory|AO09
PF13_0050	HORMA domain protein, putative	OG4_12168	not_phylum_specific	afum|XP_751182,aory|AO090003000429,cimm|CIMG_01681,clup|ENSCAFP00000017772,cpos|	afum|XP_751182,aory|AO090003000429,chom|Chro.50207,cimm|CIMG_01681,clup|ENSCAFP0	afum|XP_751182,aory|AO090003000429,chom|Chro.50207,cimm|CIMG_01681,clup|ENSCAFP0
PF13_0051	snornp protein gar1 homologue, putative	OG4_11719	not_phylum_specific	afum|XP_751462,amel|XP_397127,aory|AO090009000202,apis|XP_001942507,apis|XP_0019	afum|XP_751462,amel|XP_397127,aory|AO090009000202,apis|XP_001942507,apis|XP_0019	afum|XP_751462,amel|XP_397127,aory|AO090009000202,apis|XP_001942507,apis|XP_0019
PF13_0058	RNA binding protein, putative	OG4_27878	phylum_specific		bbov|XP_001610539.1,ncan|NCLIV_030820,tgon|TGME49_030160	bbov|XP_001610539.1,pber|PB000674.01.0,pber|PB001555.02.0,pber|PB300785.00.0,pch
PF13_0063	26S proteasome regulatory subunit 7, putative	OG4_11292	not_phylum_specific	aaeg|AAEL012943-PA,afum|XP_754831,agam|AGAP011174-PA,amel|XP_623743,aory|AO09002	aaeg|AAEL012943-PA,afum|XP_754831,agam|AGAP011174-PA,amel|XP_623743,aory|AO09002	aaeg|AAEL012943-PA,afum|XP_754831,agam|AGAP011174-PA,amel|XP_623743,aory|AO09002
PF13_0067	conserved Plasmodium protein, unknown function	OG4_42795	genus_specific			pber|PB000199.03.0,pcha|PCAS_141250,pkno|PKH_141130,pviv|PVX_122440,pyoe|PY02334
PF13_0086	conserved Plasmodium protein, unknown function	OG4_34324	phylum_specific		bbov|XP_001610434.1,tann|TA19575,tpar|XP_765766	bbov|XP_001610434.1,tann|TA19575,tpar|XP_765766,pber|PB000383.03.0,pcha|PCAS_141
PF13_0126	translation initiation factor EIF-2B subunit related	OG4_37648	phylum_specific		bbov|XP_001609322.1,tann|TA05210	bbov|XP_001609322.1,pber|PB000539.02.0,pcha|PCAS_134220,pyoe|PY01060,tann|TA0521
PF13_0129	60S ribosomal protein L6, putative	OG4_10450	not_phylum_specific	aaeg|AAEL007699-PB,aful|NP_070734,afum|XP_752277,agam|AGAP009508-PA,amel|XP_6235	aaeg|AAEL007699-PB,aful|NP_070734,afum|XP_752277,agam|AGAP009508-PA,amel|XP_6235	aaeg|AAEL007699-PB,aful|NP_070734,afum|XP_752277,agam|AGAP009508-PA,amel|XP_6235
PF13_0132	60S ribosomal protein L23a, putative	OG4_10175	not_phylum_specific	cbot|YP_001788819.1,cper|YP_697092,gsul|NP_953898,rcom|28281.m000371,mbre|estExt	cbot|YP_001788819.1,cper|YP_697092,gsul|NP_953898,rcom|28281.m000371,mbre|estExt	cbot|YP_001788819.1,cper|YP_697092,gsul|NP_953898,rcom|28281.m000371,mbre|estExt
PF13_0149	chromatin assembly factor 1 subunit, putative	OG4_10690	not_phylum_specific	aaeg|AAEL009882-PA,afum|XP_748030,agam|AGAP003228-PA,amel|XP_624580,aory|AO09010	aaeg|AAEL009882-PA,afum|XP_748030,agam|AGAP003228-PA,amel|XP_624580,aory|AO09010	aaeg|AAEL009882-PA,afum|XP_748030,agam|AGAP003228-PA,amel|XP_624580,aory|AO09010
PF13_0157	ribose-phosphate pyrophosphokinase, putative	OG4_37918	phylum_specific		ncan|NCLIV_015140,tgon|TGME49_084580	pber|PB000698.00.0,pkno|PKH_122510,pviv|PVX_116490,pyoe|PY01467,ncan|NCLIV_01514
PF13_0162	conserved Plasmodium protein, unknown function	OG4_24064	not_phylum_specific	dhan|XP_460096,nvec|gw.8755.3.1	dhan|XP_460096,chom|Chro.60535,cmur|CMU_021110,cpar|cgd6_4660,nvec|gw.8755.3.1	dhan|XP_460096,chom|Chro.60535,cmur|CMU_021110,cpar|cgd6_4660,pber|PB000514.01.0
PF13_0165	conserved Plasmodium protein, unknown function	OG4_40482	not_phylum_specific	tpse|thaps1_ua_kg.chr_2000430	tpse|thaps1_ua_kg.chr_2000430	pkno|PKH_122190,pber|PB106158.00.0,pviv|PVX_082480,pcha|PCAS_135040,pyoe|PY02209
PF13_0170	glutaminyl-tRNA synthetase, putative	OG4_10939	not_phylum_specific	nequ|NP_963589,aaeg|AAEL011395-PA,afum|XP_749327,agam|AGAP010267-PA,amel|XP_6238	nequ|NP_963589,aaeg|AAEL011395-PA,afum|XP_749327,agam|AGAP010267-PA,amel|XP_6238	nequ|NP_963589,aaeg|AAEL011395-PA,afum|XP_749327,agam|AGAP010267-PA,amel|XP_6238
PF13_0171	60S ribosomal protein L23, putative	OG4_10141	not_phylum_specific	aaeg|AAEL013097-PA,aaeg|AAEL013583-PA,aaeg|AAEL015006-PA,aaeo|NP_214136,aful|NP_	aaeg|AAEL013097-PA,aaeg|AAEL013583-PA,aaeg|AAEL015006-PA,aaeo|NP_214136,aful|NP_	aaeg|AAEL013097-PA,aaeg|AAEL013583-PA,aaeg|AAEL015006-PA,aaeo|NP_214136,aful|NP_
PF13_0173	conserved Plasmodium protein, unknown function	OG4_23330	phylum_specific		bbov|XP_001611789.1,chom|Chro.60463,cmur|CMU_020720,cpar|cgd6_4030,ncan|NCLIV_04	bbov|XP_001611789.1,chom|Chro.60463,cmur|CMU_020720,cpar|cgd6_4030,ncan|NCLIV_04
PF13_0179	isoleucine - tRNA ligase, putative	OG4_10153	not_phylum_specific	aaeg|AAEL000388-PA,aaeo|NP_213211,aful|NP_069467,afum|XP_752741,agam|AGAP002101-	aaeg|AAEL000388-PA,aaeo|NP_213211,aful|NP_069467,afum|XP_752741,agam|AGAP002101-	aaeg|AAEL000388-PA,aaeo|NP_213211,aful|NP_069467,afum|XP_752741,agam|AGAP002101-
PF13_0185	histone H3, putative	OG4_22870	not_phylum_specific	cbri|WBGene00038465,cbri|WBGene00039239,hsap|ENSP00000339835,tvag|TVAG_185390	tpar|XP_764613,bbov|XP_001612218.1,tann|TA12910,cbri|WBGene00038465,cbri|WBGene0	tpar|XP_764613,bbov|XP_001612218.1,tann|TA12910,cbri|WBGene00038465,cbri|WBGene0
PF13_0186	conserved Plasmodium protein, unknown function	OG4_47283	genus_specific			pyoe|PY04802,pcha|PCAS_135310,pber|PB001019.00.0,pkno|PKH_121910,pviv|PVX_082620
PF13_0189	conserved Plasmodium protein, unknown function	OG4_44943	genus_specific			pkno|PKH_121880,pcha|PCAS_135340,pviv|PVX_082635,pyoe|PY01407,pber|PB000161.02.0
PF13_0190	conserved Plasmodium protein, unknown function	OG4_22006	not_phylum_specific	tpse|fgenesh1_pg.C_chr_18000090	cmur|CMU_026120,bbov|XP_001611673.1,chom|Chro.80252,cpar|cgd8_2120,ncan|NCLIV_05	cmur|CMU_026120,bbov|XP_001611673.1,chom|Chro.80252,cpar|cgd8_2120,ncan|NCLIV_05
PF13_0205	tryptophan--tRNA ligase, putative	OG4_10795	not_phylum_specific	aaeg|AAEL013521-PA,aful|NP_070522,afum|XP_749299,agam|AGAP003315-PA,amel|XP_0011	aaeg|AAEL013521-PA,aful|NP_070522,afum|XP_749299,agam|AGAP003315-PA,amel|XP_0011	aaeg|AAEL013521-PA,aful|NP_070522,afum|XP_749299,agam|AGAP003315-PA,amel|XP_0011
PF13_0213	60S ribosomal protein L6-2, putative	OG4_10708	not_phylum_specific	aaeg|AAEL008188-PA,afum|XP_752478,agam|AGAP001911-PA,amel|XP_392988,aory|AO09003	aaeg|AAEL008188-PA,afum|XP_752478,agam|AGAP001911-PA,amel|XP_392988,aory|AO09003	aaeg|AAEL008188-PA,afum|XP_752478,agam|AGAP001911-PA,amel|XP_392988,aory|AO09003
PF13_0214	elongation factor 1-gamma, putative	OG4_11045	not_phylum_specific	aaeg|AAEL011288-PA,afum|XP_747621,agam|AGAP000883-PA,amel|XP_623682,aory|AO09070	aaeg|AAEL011288-PA,afum|XP_747621,agam|AGAP000883-PA,amel|XP_623682,aory|AO09070	aaeg|AAEL011288-PA,afum|XP_747621,agam|AGAP000883-PA,amel|XP_623682,aory|AO09070
PF13_0215	conserved Plasmodium protein, unknown function	OG4_34326	phylum_specific		bbov|XP_001610443.1,tann|TA19520,tpar|XP_765757	bbov|XP_001610443.1,pber|PB000551.00.0,pcha|PCAS_135730,pkno|PKH_121480,pviv|PVX
PF13_0217	conserved Plasmodium protein, unknown function	OG4_14108	not_phylum_specific	aaeg|AAEL011054-PA,cpip|CPIJ006882,agam|AGAP007569-PA,clup|ENSCAFP00000035106,cn	aaeg|AAEL011054-PA,cpip|CPIJ006882,agam|AGAP007569-PA,chom|Chro.40310,clup|ENSCA	aaeg|AAEL011054-PA,cpip|CPIJ006882,agam|AGAP007569-PA,chom|Chro.40310,clup|ENSCA
PF13_0222	phosphatase, putative	OG4_11656	not_phylum_specific	pram|fgenesh1_pg.C_scaffold_11000130,aaeg|AAEL015013-PA,agam|AGAP006805-PA,amel|	pram|fgenesh1_pg.C_scaffold_11000130,aaeg|AAEL015013-PA,agam|AGAP006805-PA,amel|	pram|fgenesh1_pg.C_scaffold_11000130,aaeg|AAEL015013-PA,agam|AGAP006805-PA,amel|
PF13_0224	60S ribosomal protein L18, putative	OG4_10588	not_phylum_specific	aaeg|AAEL006785-PB,afum|XP_750201,agam|AGAP012284-PA,amel|XP_393322,aory|AO09000	aaeg|AAEL006785-PB,afum|XP_750201,agam|AGAP012284-PA,amel|XP_393322,aory|AO09000	aaeg|AAEL006785-PB,afum|XP_750201,agam|AGAP012284-PA,amel|XP_393322,aory|AO09000
PF13_0228	40S ribosomal protein S6, putative	OG4_10419	not_phylum_specific	aaeg|AAEL000032-PB,aful|NP_069347,afum|XP_751747,agam|AGAP002919-PA,amel|XP_0011	aaeg|AAEL000032-PB,aful|NP_069347,afum|XP_751747,agam|AGAP002919-PA,amel|XP_0011	aaeg|AAEL000032-PB,aful|NP_069347,afum|XP_751747,agam|AGAP002919-PA,amel|XP_0011
PF13_0237	conserved Plasmodium protein, unknown function	OG4_46386	genus_specific			pkno|PKH_121120,pyoe|PY05489,pcha|PCAS_136090,pber|PB000337.00.0,pviv|PVX_083060
PF13_0243	conserved Plasmodium protein, unknown function	OG4_38027	not_phylum_specific	gthe|NP_113075	gthe|NP_113075	gthe|NP_113075,pyoe|PY02506,pber|PB000916.03.0,pcha|PCAS_136330,pkno|PKH_120860,
PF13_0257	glutamate--tRNA ligase, putative	OG4_12056	not_phylum_specific	bmor|BGIBMGA005116,cbri|WBGene00040150,cele|WBGene00001337,ckor|YP_001737504,cre	bmor|BGIBMGA005116,cbri|WBGene00040150,cele|WBGene00001337,chom|Chro.80098,ckor|	bmor|BGIBMGA005116,cbri|WBGene00040150,cele|WBGene00001337,chom|Chro.80098,ckor|
PF13_0262	lysine - tRNA ligase	OG4_10477	not_phylum_specific	aaeg|AAEL014702-PA,aaeo|NP_213822,afum|XP_750655,agam|AGAP000325-PA,agam|AGAP007	aaeg|AAEL014702-PA,aaeo|NP_213822,afum|XP_750655,agam|AGAP000325-PA,agam|AGAP007	aaeg|AAEL014702-PA,aaeo|NP_213822,afum|XP_750655,agam|AGAP000325-PA,agam|AGAP007
PF13_0268	60S ribosomal protein L17, putative	OG4_10474	not_phylum_specific	aaeg|AAEL011471-PB,aful|NP_070745,afum|XP_752811,agam|AGAP001459-PA,amel|XP_3969	aaeg|AAEL011471-PB,aful|NP_070745,afum|XP_752811,agam|AGAP001459-PA,amel|XP_3969	aaeg|AAEL011471-PB,aful|NP_070745,afum|XP_752811,agam|AGAP001459-PA,amel|XP_3969
PF13_0273	conserved Plasmodium protein, unknown function	OG4_12757	not_phylum_specific	aaeg|AAEL013736-PA,afum|XP_746620,agam|AGAP004028-PA,amel|XP_396990,aory|AO09020	aaeg|AAEL013736-PA,afum|XP_746620,agam|AGAP004028-PA,amel|XP_396990,aory|AO09020	aaeg|AAEL013736-PA,afum|XP_746620,agam|AGAP004028-PA,amel|XP_396990,aory|AO09020
PF13_0274	MON1 protein	OG4_11974	not_phylum_specific	aaeg|AAEL009147-PA,afum|XP_749632,agam|AGAP009931-PA,amel|XP_396160,aory|AO09000	aaeg|AAEL009147-PA,afum|XP_749632,agam|AGAP009931-PA,amel|XP_396160,aory|AO09000	aaeg|AAEL009147-PA,afum|XP_749632,agam|AGAP009931-PA,amel|XP_396160,aory|AO09000
PF13_0291	replication licensing factor, putative	OG4_11468	not_phylum_specific	aaeg|AAEL012546-PA,afum|XP_753557,agam|AGAP010219-PA,amel|XP_396515,aory|AO09001	aaeg|AAEL012546-PA,afum|XP_753557,agam|AGAP010219-PA,amel|XP_396515,aory|AO09001	aaeg|AAEL012546-PA,afum|XP_753557,agam|AGAP010219-PA,amel|XP_396515,aory|AO09001
PF13_0299	conserved Plasmodium protein, unknown function	OG4_34675	not_phylum_specific	cjej|YP_002343502,rcom|51620.m000023,tthe|56.m00185	cjej|YP_002343502,rcom|51620.m000023,tthe|56.m00185	cjej|YP_002343502,pber|PB000386.02.0,rcom|51620.m000023,tthe|56.m00185,pcha|PCAS
PF13_0305	elongation factor-1 alpha	OG4_10107	not_phylum_specific	aful|NP_069770,ckor|YP_001737925,cmaq|YP_001541558,einv|EIN_146970,einv|EIN_1474	aful|NP_069770,chom|Chro.60459,ckor|YP_001737925,cmaq|YP_001541558,cmur|CMU_0161	aful|NP_069770,chom|Chro.60459,ckor|YP_001737925,cmaq|YP_001541558,cmur|CMU_0161
PF13_0309	conserved Plasmodium protein, unknown function	OG4_11457	not_phylum_specific	aaeg|AAEL009308-PA,afum|XP_748748,agam|AGAP004557-PA,amel|XP_394499,aory|AO09012	aaeg|AAEL009308-PA,afum|XP_748748,agam|AGAP004557-PA,amel|XP_394499,aory|AO09012	aaeg|AAEL009308-PA,afum|XP_748748,agam|AGAP004557-PA,amel|XP_394499,aory|AO09012
PF13_0315	RNA binding protein, putative	OG4_10498	not_phylum_specific	aaeg|AAEL000695-PA,agam|AGAP009477-PA,apis|XP_001943968,bmor|BGIBMGA010431,clup|	aaeg|AAEL000695-PA,agam|AGAP009477-PA,apis|XP_001943968,bmor|BGIBMGA010431,chom|	aaeg|AAEL000695-PA,agam|AGAP009477-PA,apis|XP_001943968,bmor|BGIBMGA010431,chom|
PF13_0316	40S ribosomal protein S13, putative	OG4_10562	not_phylum_specific	aaeg|AAEL003582-PA,aful|NP_069635,afum|XP_748980,agam|AGAP005947-PA,amel|XP_6242	aaeg|AAEL003582-PA,aful|NP_069635,afum|XP_748980,agam|AGAP005947-PA,amel|XP_6242	aaeg|AAEL003582-PA,aful|NP_069635,afum|XP_748980,agam|AGAP005947-PA,amel|XP_6242
PF13_0318	RNA binding protein, putative	OG4_12689	not_phylum_specific	aaeg|AAEL010642-PA,afum|XP_750695,agam|AGAP010200-PA,amel|XP_392161,aory|AO09000	aaeg|AAEL010642-PA,afum|XP_750695,agam|AGAP010200-PA,amel|XP_392161,aory|AO09000	aaeg|AAEL010642-PA,afum|XP_750695,agam|AGAP010200-PA,amel|XP_392161,aory|AO09000
PF13_0328	proliferating cell nuclear antigen	OG4_10815	not_phylum_specific	aaeg|AAEL012545-PA,aful|NP_069171,afum|XP_750239,agam|AGAP010220-PA,amel|XP_0011	aaeg|AAEL012545-PA,aful|NP_069171,afum|XP_750239,agam|AGAP010220-PA,amel|XP_0011	aaeg|AAEL012545-PA,aful|NP_069171,afum|XP_750239,agam|AGAP010220-PA,amel|XP_0011
PF13_0330	ATP-dependent DNA helicase, putative	OG4_11560	not_phylum_specific	aaeg|AAEL010341-PA,aful|NP_070640,afum|XP_749991,agam|AGAP009746-PA,amel|XP_0011	aaeg|AAEL010341-PA,aful|NP_070640,afum|XP_749991,agam|AGAP009746-PA,amel|XP_0011	aaeg|AAEL010341-PA,aful|NP_070640,afum|XP_749991,agam|AGAP009746-PA,amel|XP_0011
PF13_0339	conserved Plasmodium protein, unknown function	OG4_26619	not_phylum_specific	amel|XP_001122097,edis|EDI_200160,phum|PHUM509430	amel|XP_001122097,edis|EDI_200160,phum|PHUM509430	amel|XP_001122097,edis|EDI_200160,pcha|PCAS_113960,phum|PHUM509430,pkno|PKH_1106
PF13_0341	DNA-directed RNA polymerase 2, putative	OG4_10861	not_phylum_specific	aaeg|AAEL011087-PA,aful|NP_070710,afum|XP_752781,agam|AGAP010064-PA,amel|XP_3965	aaeg|AAEL011087-PA,aful|NP_070710,afum|XP_752781,agam|AGAP010064-PA,amel|XP_3965	aaeg|AAEL011087-PA,aful|NP_070710,afum|XP_752781,agam|AGAP010064-PA,amel|XP_3965
PF14_0025	proteosome subunit, putative	OG4_11330	not_phylum_specific	aaeg|AAEL012419-PB,afum|XP_750379,agam|AGAP001440-PA,amel|XP_391945,aory|AO09000	aaeg|AAEL012419-PB,afum|XP_750379,agam|AGAP001440-PA,amel|XP_391945,aory|AO09000	aaeg|AAEL012419-PB,afum|XP_750379,agam|AGAP001440-PA,amel|XP_391945,aory|AO09000
PF14_0027	40S ribosomal protein S31/UBI, putative	OG4_10692	not_phylum_specific	aaeg|AAEL013536-PA,afum|XP_754493,amel|XP_397323,aory|AO090003000679,apis|NP_001	aaeg|AAEL013536-PA,afum|XP_754493,amel|XP_397323,aory|AO090003000679,apis|NP_001	aaeg|AAEL013536-PA,afum|XP_754493,amel|XP_397323,aory|AO090003000679,apis|NP_001
PF14_0029	conserved Plasmodium protein, unknown function	OG4_42871	not_phylum_specific	tthe|61.m00197	tthe|61.m00197	pber|PB106731.00.0,pcha|PCAS_103900,pkno|PKH_134430,pviv|PVX_086290,pyoe|PY00124
PF14_0036	phosphatase, putative	OG4_15692	not_phylum_specific	apis|XP_001944062,bmal|YP_103063,bpse|YP_333816.1,clup|ENSCAFP00000027793,drer|E	apis|XP_001944062,bmal|YP_103063,bpse|YP_333816.1,clup|ENSCAFP00000027793,drer|E	apis|XP_001944062,bmal|YP_103063,bpse|YP_333816.1,clup|ENSCAFP00000027793,drer|E
PF14_0059	conserved Plasmodium protein, unknown function	OG4_11699	not_phylum_specific	aaeg|AAEL006956-PA,afum|XP_755015,agam|AGAP003619-PA,aory|AO090020000058,apis|XP	aaeg|AAEL006956-PA,afum|XP_755015,agam|AGAP003619-PA,aory|AO090020000058,apis|XP	aaeg|AAEL006956-PA,afum|XP_755015,agam|AGAP003619-PA,aory|AO090020000058,apis|XP
PF14_0064	phosphatase, putative	OG4_11004	not_phylum_specific	aaeg|AAEL001733-PA,aaeg|AAEL011192-PA,aful|NP_069633,afum|XP_752315,agam|AGAP002	aaeg|AAEL001733-PA,aaeg|AAEL011192-PA,aful|NP_069633,afum|XP_752315,agam|AGAP002	aaeg|AAEL001733-PA,aaeg|AAEL011192-PA,aful|NP_069633,afum|XP_752315,agam|AGAP002
PF14_0068	fibrillarin, putative	OG4_10655	not_phylum_specific	aaeg|AAEL010248-PA,aful|NP_070911,afum|XP_752792,agam|AGAP011244-PA,amel|XP_6243	aaeg|AAEL010248-PA,aful|NP_070911,afum|XP_752792,agam|AGAP011244-PA,amel|XP_6243	aaeg|AAEL010248-PA,aful|NP_070911,afum|XP_752792,agam|AGAP011244-PA,amel|XP_6243
PF14_0079	transcription factor with AP2 domain(s), putative	OG4_48178	genus_specific			pber|PB000299.03.0,pcha|PCAS_103410,pkno|PKH_133910,pviv|PVX_086035,pyoe|PY06900
PF14_0081	DNA-repair helicase, putative	OG4_10741	not_phylum_specific	msed|YP_001191931,ssol|NP_341859,aaeg|AAEL008960-PA,agam|AGAP000634-PA,amel|XP_3	msed|YP_001191931,ssol|NP_341859,aaeg|AAEL008960-PA,agam|AGAP000634-PA,amel|XP_3	msed|YP_001191931,ssol|NP_341859,aaeg|AAEL008960-PA,agam|AGAP000634-PA,amel|XP_3
PF14_0082	conserved Plasmodium protein, unknown function	OG4_59696	genus_specific			pber|PB106179.00.0,pcha|PCAS_103380,pkno|PKH_133890
PF14_0083	40S ribosomal protein S8e, putative	OG4_10490	not_phylum_specific	aaeg|AAEL008103-PB,aful|NP_070977,afum|XP_750180,agam|AGAP002437-PA,amel|NP_0010	aaeg|AAEL008103-PB,aful|NP_070977,afum|XP_750180,agam|AGAP002437-PA,amel|NP_0010	aaeg|AAEL008103-PB,aful|NP_070977,afum|XP_750180,agam|AGAP002437-PA,amel|NP_0010
PF14_0096	RNA binding protein, putative	OG4_10498	not_phylum_specific	aaeg|AAEL000695-PA,agam|AGAP009477-PA,apis|XP_001943968,bmor|BGIBMGA010431,clup|	aaeg|AAEL000695-PA,agam|AGAP009477-PA,apis|XP_001943968,bmor|BGIBMGA010431,chom|	aaeg|AAEL000695-PA,agam|AGAP009477-PA,apis|XP_001943968,bmor|BGIBMGA010431,chom|
PF14_0104	eukaryotic translation initiation factor 2 gamma subunit, putative	OG4_10922	not_phylum_specific	cmaq|YP_001541344,ecun|ECU01_0700,glab|GL50581_639,glae|GLP15_1004,glam|GL50803_	cmaq|YP_001541344,ecun|ECU01_0700,glab|GL50581_639,glae|GLP15_1004,glam|GL50803_	cmaq|YP_001541344,ecun|ECU01_0700,glab|GL50581_639,glae|GLP15_1004,glam|GL50803_
PF14_0127	N-myristoyltransferase	OG4_11075	not_phylum_specific	aaeg|AAEL005092-PA,afum|XP_752019,agam|AGAP001804-PA,amel|XP_624861,aory|AO09002	aaeg|AAEL005092-PA,afum|XP_752019,agam|AGAP001804-PA,amel|XP_624861,aory|AO09002	aaeg|AAEL005092-PA,afum|XP_752019,agam|AGAP001804-PA,amel|XP_624861,aory|AO09002
PF14_0141	60S ribosomal protein L10, putative	OG4_10455	not_phylum_specific	aaeg|AAEL002534-PA,aful|NP_070168,afum|XP_755255,agam|AGAP000953-PA,agam|AGAP002	aaeg|AAEL002534-PA,aful|NP_070168,afum|XP_755255,agam|AGAP000953-PA,agam|AGAP002	aaeg|AAEL002534-PA,aful|NP_070168,afum|XP_755255,agam|AGAP000953-PA,agam|AGAP002
PF14_0146	ribonucleoprotein, putative	OG4_11161	not_phylum_specific	aaeg|AAEL002377-PA,afum|XP_752051,agam|AGAP005523-PA,amel|XP_392871,aory|AO09002	aaeg|AAEL002377-PA,afum|XP_752051,agam|AGAP005523-PA,amel|XP_392871,aory|AO09002	aaeg|AAEL002377-PA,afum|XP_752051,agam|AGAP005523-PA,amel|XP_392871,aory|AO09002
PF14_0148	uracil-DNA glycosylase, putative	OG4_10910	not_phylum_specific	afum|XP_749743,aory|AO090001000732,atha|NP_188493,atum|NP_355407,bant|YP_022324,	afum|XP_749743,aory|AO090001000732,atha|NP_188493,atum|NP_355407,bant|YP_022324,	afum|XP_749743,aory|AO090001000732,atha|NP_188493,atum|NP_355407,bant|YP_022324,
PF14_0151	RNA-binding protein Nova-1, putative	OG4_13901	not_phylum_specific	crei|191517,osat|NP_001048558,otau|gw1.01.00.399.1,aaeg|AAEL014965-PA,agam|AGAP0	crei|191517,osat|NP_001048558,otau|gw1.01.00.399.1,ncan|NCLIV_062620,tgon|TGME49	crei|191517,osat|NP_001048558,otau|gw1.01.00.399.1,pcha|PCAS_102720,ncan|NCLIV_0
PF14_0152	conserved Plasmodium protein, unknown function	OG4_54939	genus_specific			pcha|PCAS_102710,pkno|PKH_133180,pviv|PVX_085680,pyoe|PY00348
PF14_0170	NOT family protein, putative	OG4_38018	not_phylum_specific	saur|NP_372005	saur|NP_372005	saur|NP_372005,pyoe|PY03055,pyoe|PY00416,pber|PB000517.00.0,pcha|PCAS_102530,pvi
PF14_0174	pseudouridine synthase, putative	OG4_10157	not_phylum_specific	aaeg|AAEL003514-PA,aaeo|NP_213482,aful|NP_069076,afum|XP_754061,agam|AGAP004739-	aaeg|AAEL003514-PA,aaeo|NP_213482,aful|NP_069076,afum|XP_754061,agam|AGAP004739-	aaeg|AAEL003514-PA,aaeo|NP_213482,aful|NP_069076,afum|XP_754061,agam|AGAP004739-
PF14_0177	DNA replication licensing factor MCM2	OG4_11250	not_phylum_specific	aaeg|AAEL007007-PA,afum|XP_754223,agam|AGAP004275-PA,amel|XP_395109,aory|AO09001	aaeg|AAEL007007-PA,afum|XP_754223,agam|AGAP004275-PA,amel|XP_395109,aory|AO09001	aaeg|AAEL007007-PA,afum|XP_754223,agam|AGAP004275-PA,amel|XP_395109,aory|AO09001
PF14_0180	conserved Plasmodium protein, unknown function	OG4_64867	genus_specific			pber|PB000710.00.0,pcha|PCAS_102430,pviv|PVX_085545
PF14_0184	conserved Plasmodium protein, unknown function	OG4_35773	not_phylum_specific	mjan|NP_247884	mjan|NP_247884	mjan|NP_247884,pcha|PCAS_102400,pber|PB000131.01.0,pber|PB300906.00.0,pkno|PKH_1
PF14_0190	conserved Plasmodium protein, unknown function	OG4_54938	genus_specific			pcha|PCAS_102340,pkno|PKH_132940,pviv|PVX_085500,pyoe|PY01208
PF14_0191	conserved Plasmodium protein, unknown function	OG4_43554	not_phylum_specific	atha|NP_973808	atha|NP_973808	pyoe|PY01205,pber|PB001318.02.0,pcha|PCAS_102330,pkno|PKH_132930,atha|NP_973808
PF14_0193	conserved protein, unknown function	OG4_20122	not_phylum_specific	atha|NP_174334,osat|NP_001058359,ppat|estExt_fgenesh1_pg.C_90259,rcom|30075.m001	atha|NP_174334,osat|NP_001058359,ppat|estExt_fgenesh1_pg.C_90259,rcom|30075.m001	atha|NP_174334,osat|NP_001058359,pber|PB001316.02.0,ppat|estExt_fgenesh1_pg.C_90
PF14_0205	40S ribosomal protein S25, putative	OG4_10546	not_phylum_specific	aaeg|AAEL000068-PA,aaeg|AAEL010573-PA,afum|XP_753018,agam|AGAP004462-PA,amel|XP_	aaeg|AAEL000068-PA,aaeg|AAEL010573-PA,afum|XP_753018,agam|AGAP004462-PA,amel|XP_	aaeg|AAEL000068-PA,aaeg|AAEL010573-PA,afum|XP_753018,agam|AGAP004462-PA,amel|XP_
PF14_0216	conserved Plasmodium protein, unknown function	OG4_48385	genus_specific			pber|PB001206.02.0,pcha|PCAS_102060,pkno|PKH_132650,pviv|PVX_085350,pyoe|PY00024
PF14_0217	conserved Plasmodium protein, unknown function	OG4_42684	genus_specific			pber|PB000459.02.0,pyoe|PY00022,pber|PB000577.03.0,pcha|PCAS_102050,pkno|PKH_132
PF14_0218	actin-related protein homolog, arp4 homolog	OG4_11798	not_phylum_specific	aaeg|AAEL011317-PA,afum|XP_749740,agam|AGAP008687-PA,amel|XP_625202,aory|AO09000	aaeg|AAEL011317-PA,afum|XP_749740,agam|AGAP008687-PA,amel|XP_625202,aory|AO09000	aaeg|AAEL011317-PA,afum|XP_749740,agam|AGAP008687-PA,amel|XP_625202,aory|AO09000
PF14_0223	cyclophilin, putative	OG4_12747	not_phylum_specific	aaeg|AAEL009282-PA,afum|XP_748153,agam|AGAP007704-PA,amel|XP_001121087,aory|AO09	aaeg|AAEL009282-PA,afum|XP_748153,agam|AGAP007704-PA,amel|XP_001121087,aory|AO09	aaeg|AAEL009282-PA,afum|XP_748153,agam|AGAP007704-PA,amel|XP_001121087,aory|AO09
PF14_0224	serine/threonine protein phosphatase	OG4_17104	not_phylum_specific	otau|e_gw1.10.00.258.1,lbra|LbrM12_V2.0660,pram|fgenesh1_pg.C_scaffold_23000119,	otau|e_gw1.10.00.258.1,lbra|LbrM12_V2.0660,bbov|XP_001610451.1,ncan|NCLIV_066900	pber|PB000626.00.0,pcha|PCAS_101990,pkno|PKH_132580,otau|e_gw1.10.00.258.1,lbra|
PF14_0228	conserved Plasmodium protein, unknown function	OG4_47074	genus_specific			pyoe|PY07193,pber|PB000672.02.0,pcha|PCAS_101950,pkno|PKH_132540,pviv|PVX_085295
PF14_0230	60S ribosomal protein L5, putative	OG4_10544	not_phylum_specific	sman|Smp_173390,aaeg|AAEL004325-PA,aful|NP_070731,afum|XP_752659,agam|AGAP009031	sman|Smp_173390,aaeg|AAEL004325-PA,aful|NP_070731,afum|XP_752659,agam|AGAP009031	sman|Smp_173390,aaeg|AAEL004325-PA,aful|NP_070731,afum|XP_752659,agam|AGAP009031
PF14_0231	60S ribosomal protein L7-3, putative	OG4_10531	not_phylum_specific	rcom|29726.m003934,aaeg|AAEL005722-PA,afum|XP_751177,agam|AGAP005960-PA,amel|XP_	rcom|29726.m003934,aaeg|AAEL005722-PA,afum|XP_751177,agam|AGAP005960-PA,amel|XP_	rcom|29726.m003934,aaeg|AAEL005722-PA,afum|XP_751177,agam|AGAP005960-PA,amel|XP_
PF14_0239	conserved Plasmodium protein, unknown function	OG4_33987	phylum_specific		chom|Chro.20221,cmur|CMU_036910,cpar|cgd2_2040	pber|PB001000.03.0,pcha|PCAS_101850,chom|Chro.20221,cmur|CMU_036910,cpar|cgd2_20
PF14_0240	60S ribosomal protein L21e, putative	OG4_10274	not_phylum_specific	aaeg|AAEL007715-PA,afum|XP_754910,agam|AGAP012138-PA,amel|XP_001120360,aory|AO09	aaeg|AAEL007715-PA,afum|XP_754910,agam|AGAP012138-PA,amel|XP_001120360,aory|AO09	aaeg|AAEL007715-PA,afum|XP_754910,agam|AGAP012138-PA,amel|XP_001120360,aory|AO09
PF14_0241	basic transcription factor 3b, putative	OG4_10794	not_phylum_specific	aaeg|AAEL012271-PA,aaeg|AAEL014932-PA,afum|XP_747802,agam|AGAP006614-PA,amel|XP_	aaeg|AAEL012271-PA,aaeg|AAEL014932-PA,afum|XP_747802,agam|AGAP006614-PA,amel|XP_	aaeg|AAEL012271-PA,aaeg|AAEL014932-PA,afum|XP_747802,agam|AGAP006614-PA,amel|XP_
PF14_0242	arginine-N-methyltransferase, putative	OG4_10919	not_phylum_specific	aaeg|AAEL003179-PA,afum|XP_750368,agam|AGAP003462-PA,amel|XP_001121222,aory|AO09	aaeg|AAEL003179-PA,afum|XP_750368,agam|AGAP003462-PA,amel|XP_001121222,aory|AO09	aaeg|AAEL003179-PA,afum|XP_750368,agam|AGAP003462-PA,amel|XP_001121222,aory|AO09
PF14_0246	phosphoenolpyruvate carboxylase, putative	OG4_13492	not_phylum_specific	atha|NP_001031178,atha|NP_001031179,atha|NP_175738,atha|NP_188112,atha|NP_850372	atha|NP_001031178,atha|NP_001031179,atha|NP_175738,atha|NP_188112,atha|NP_850372	atha|NP_001031178,atha|NP_001031179,atha|NP_175738,atha|NP_188112,atha|NP_850372
PF14_0252	conserved Plasmodium protein, unknown function	OG4_37842	genus_specific			pcha|PCAS_001340,pber|PB300220.00.0,pcha|PCAS_101710,pber|PB300991.00.0,pyoe|PY0
PF14_0261	proliferation-associated protein 2g4, putative	OG4_11564	not_phylum_specific	aaeg|AAEL012312-PA,afum|XP_756019,agam|AGAP005108-PA,amel|XP_395683,aory|AO09010	aaeg|AAEL012312-PA,afum|XP_756019,agam|AGAP005108-PA,amel|XP_395683,aory|AO09010	aaeg|AAEL012312-PA,afum|XP_756019,agam|AGAP005108-PA,amel|XP_395683,aory|AO09010
PF14_0287	conserved Plasmodium protein, unknown function	OG4_43658	genus_specific			pkno|PKH_131950,pviv|PVX_085000,pber|PB000718.01.0,pcha|PCAS_101370,pyoe|PY01263
PF14_0296	60S ribosomal protein L14, putative	OG4_10566	not_phylum_specific	aaeg|AAEL011447-PA,afum|XP_747694,agam|AGAP005991-PA,amel|XP_392809,apis|NP_0011	aaeg|AAEL011447-PA,afum|XP_747694,agam|AGAP005991-PA,amel|XP_392809,apis|NP_0011	aaeg|AAEL011447-PA,afum|XP_747694,agam|AGAP005991-PA,amel|XP_392809,apis|NP_0011
PF14_0309	protein-L-isoaspartate O-methyltransferase beta-aspartate methyltransferase, putative	OG4_10615	not_phylum_specific	aaeg|AAEL001465-PA,aaeg|AAEL015520-PA,aful|NP_068877,aful|NP_071147,afum|XP_7550	aaeg|AAEL001465-PA,aaeg|AAEL015520-PA,aful|NP_068877,aful|NP_071147,afum|XP_7550	aaeg|AAEL001465-PA,aaeg|AAEL015520-PA,aful|NP_068877,aful|NP_071147,afum|XP_7550
PF14_0315	conserved Plasmodium membrane protein, unknown function	OG4_31618	genus_specific			pber|PB103020.00.0,pkno|PKH_131590,pviv|PVX_084865,pber|PB000213.01.0,pcha|PCAS_
PF14_0316	DNA topoisomerase II, putative	OG4_10491	not_phylum_specific	aaeg|AAEL012584-PA,afum|XP_751245,agam|AGAP008917-PA,amel|XP_001119985,aory|AO09	aaeg|AAEL012584-PA,afum|XP_751245,agam|AGAP008917-PA,amel|XP_001119985,aory|AO09	aaeg|AAEL012584-PA,afum|XP_751245,agam|AGAP008917-PA,amel|XP_001119985,aory|AO09
PF14_0323	calmodulin	OG4_10267	not_phylum_specific	wsuc|NP_907672,aaeg|AAEL012326-PA,afum|XP_751821,agam|AGAP010957-PA,amel|XP_6242	wsuc|NP_907672,aaeg|AAEL012326-PA,afum|XP_751821,agam|AGAP010957-PA,amel|XP_6242	wsuc|NP_907672,aaeg|AAEL012326-PA,afum|XP_751821,agam|AGAP010957-PA,amel|XP_6242
PF14_0324	Hsp70/Hsp90 organizing protein, putative	OG4_11644	not_phylum_specific	aaeg|AAEL004148-PA,afum|XP_746746,agam|AGAP010188-PA,amel|XP_623766,aory|AO09003	aaeg|AAEL004148-PA,afum|XP_746746,agam|AGAP010188-PA,amel|XP_623766,aory|AO09003	aaeg|AAEL004148-PA,afum|XP_746746,agam|AGAP010188-PA,amel|XP_623766,aory|AO09003
PF14_0327	methionine aminopeptidase, type II, putative	OG4_10671	not_phylum_specific	aaeg|AAEL004738-PA,aful|NP_070666,afum|XP_752133,agam|AGAP008345-PA,amel|XP_6241	aaeg|AAEL004738-PA,aful|NP_070666,afum|XP_752133,agam|AGAP008345-PA,amel|XP_6241	aaeg|AAEL004738-PA,aful|NP_070666,afum|XP_752133,agam|AGAP008345-PA,amel|XP_6241
PF14_0336	conserved Plasmodium protein, unknown function	OG4_43190	phylum_specific		tann|TA18380	pcha|PCAS_100920,pyoe|PY05583,pkno|PKH_131380,pviv|PVX_084760,tann|TA18380
PF14_0337	conserved Plasmodium protein, unknown function	OG4_30068	not_phylum_specific	msmi|YP_001273784,osat|NP_001042124,tpse|fgenesh1_pg.C_chr_5000443	msmi|YP_001273784,osat|NP_001042124,tpse|fgenesh1_pg.C_chr_5000443	pber|PB000980.03.0,msmi|YP_001273784,pyoe|PY05582,osat|NP_001042124,pcha|PCAS_10
PF14_0338	conserved Plasmodium protein, unknown function	OG4_14931	not_phylum_specific	cmer|CMK070C,ddis|atxn2,dhan|XP_461704,egos|AAL139C,klac|XP_455760,otau|fgenesh1	cmer|CMK070C,ddis|atxn2,dhan|XP_461704,egos|AAL139C,klac|XP_455760,otau|fgenesh1	cmer|CMK070C,ddis|atxn2,dhan|XP_461704,egos|AAL139C,klac|XP_455760,otau|fgenesh1
PF14_0350	N-acetyltransferase, putative	OG4_25428	phylum_specific		cmur|CMU_001670,ncan|NCLIV_043940,tgon|TGVEG_106760,bbov|XP_001611913.1,chom|Chr	cmur|CMU_001670,ncan|NCLIV_043940,tgon|TGVEG_106760,bbov|XP_001611913.1,chom|Chr
PF14_0352	ribonucleoside-diphosphate reductase, large subunit	OG4_10318	not_phylum_specific	aaeg|AAEL010644-PA,aaeo|NP_213062,aful|NP_070492,afum|XP_752157,agam|AGAP010198-	aaeg|AAEL010644-PA,aaeo|NP_213062,aful|NP_070492,afum|XP_752157,agam|AGAP010198-	aaeg|AAEL010644-PA,aaeo|NP_213062,aful|NP_070492,afum|XP_752157,agam|AGAP010198-
PF14_0357	succinyl CoA ligase, putative	OG4_14296	not_phylum_specific	edis|EDI_135220,ehis|EHI_178960,einv|EIN_035170,glab|GL50581_1568,glae|GLP15_493	edis|EDI_135220,ehis|EHI_178960,einv|EIN_035170,glab|GL50581_1568,glae|GLP15_493	edis|EDI_135220,ehis|EHI_178960,einv|EIN_035170,glab|GL50581_1568,glae|GLP15_493
PF14_0360	eIF2A	OG4_11552	not_phylum_specific	aaeg|AAEL008248-PA,afum|XP_755009,agam|AGAP002525-PA,amel|XP_625143,aory|AO09002	aaeg|AAEL008248-PA,afum|XP_755009,agam|AGAP002525-PA,amel|XP_625143,aory|AO09002	aaeg|AAEL008248-PA,afum|XP_755009,agam|AGAP002525-PA,amel|XP_625143,aory|AO09002
PF14_0363	metacaspase-like protein	OG4_47098	genus_specific			pber|PB000485.03.2,pyoe|PY00663,pcha|PCAS_130550,pkno|PKH_126800,pviv|PVX_118575
PF14_0364	cleavage and polyadenylation specificity factor protein, putative	OG4_10826	not_phylum_specific	cbot|YP_001786487.1,aaeg|AAEL007904-PA,afum|XP_753048,agam|AGAP001224-PA,amel|XP	cbot|YP_001786487.1,aaeg|AAEL007904-PA,afum|XP_753048,agam|AGAP001224-PA,amel|XP	cbot|YP_001786487.1,aaeg|AAEL007904-PA,afum|XP_753048,agam|AGAP001224-PA,amel|XP
PF14_0377	vesicle-associated membrane protein, putative	OG4_10804	not_phylum_specific	aaeg|AAEL002936-PA,agam|AGAP000626-PA,amel|XP_393426,aory|AO090023000892,apis|XP	aaeg|AAEL002936-PA,agam|AGAP000626-PA,amel|XP_393426,aory|AO090023000892,apis|XP	aaeg|AAEL002936-PA,agam|AGAP000626-PA,amel|XP_393426,aory|AO090023000892,apis|XP
PF14_0379	conserved Plasmodium protein, unknown function	OG4_38942	not_phylum_specific	phum|PHUM460460	phum|PHUM460460	pber|PB000411.00.0,pcha|PCAS_130710,pyoe|PY04304,pber|PB001164.00.0,pkno|PKH_126
PF14_0380	conserved Plasmodium protein, unknown function	OG4_42532	genus_specific			pviv|PVX_118485,pyoe|PY04303,pber|PB000135.01.0,pber|PB300466.00.0,pcha|PCAS_130
PF14_0384	allantoicase, putative	OG4_14322	not_phylum_specific	aaeg|AAEL014045-PA,afum|XP_754365,agam|AGAP004501-PA,bmal|YP_103149,bmor|BGIBMGA	aaeg|AAEL014045-PA,afum|XP_754365,agam|AGAP004501-PA,bmal|YP_103149,bmor|BGIBMGA	aaeg|AAEL014045-PA,afum|XP_754365,agam|AGAP004501-PA,bmal|YP_103149,bmor|BGIBMGA
PF14_0390	conserved Plasmodium protein, unknown function	OG4_16430	not_phylum_specific	tcru|Tc00.1047053506629.40,tcru|Tc00.1047053509831.33,tcon|TcIL3000.11.1480,tthe	tcru|Tc00.1047053506629.40,tcru|Tc00.1047053509831.33,tcon|TcIL3000.11.1480,tthe	tcru|Tc00.1047053506629.40,tcru|Tc00.1047053509831.33,tcon|TcIL3000.11.1480,tthe
PF14_0391	60S ribosomal protein L1, putative	OG4_10568	not_phylum_specific	aaeg|AAEL013221-PC,aful|NP_070319,afum|XP_752537,agam|AGAP011298-PA,amel|XP_3973	aaeg|AAEL013221-PC,aful|NP_070319,afum|XP_752537,agam|AGAP011298-PA,amel|XP_3973	aaeg|AAEL013221-PC,aful|NP_070319,afum|XP_752537,agam|AGAP011298-PA,amel|XP_3973
PF14_0409	conserved Plasmodium protein, unknown function	OG4_41294	phylum_specific		bbov|XP_001611656.1	bbov|XP_001611656.1,pber|PB001118.03.0,pcha|PCAS_131020,pviv|PVX_118335,pkno|PKH
PF14_0410	conserved Plasmodium protein, unknown function	OG4_30274	not_phylum_specific	apis|XP_001949105,tthe|164.m00065	apis|XP_001949105,tann|TA07185,bbov|XP_001609902.1,tthe|164.m00065	apis|XP_001949105,tann|TA07185,bbov|XP_001609902.1,pber|PB000882.03.0,pcha|PCAS_
PF14_0429	RNA helicase, putative	OG4_11510	not_phylum_specific	aaeg|AAEL008728-PA,afum|XP_750779,agam|AGAP010702-PA,amel|XP_001122313,aory|AO09	aaeg|AAEL008728-PA,afum|XP_750779,agam|AGAP010702-PA,amel|XP_001122313,aory|AO09	aaeg|AAEL008728-PA,afum|XP_750779,agam|AGAP010702-PA,amel|XP_001122313,aory|AO09
PF14_0437	helicase, putative	OG4_10286	not_phylum_specific	aaeg|AAEL001769-PA,aaeg|AAEL002083-PA,afum|XP_755408,agam|AGAP004912-PB,agam|AGA	aaeg|AAEL001769-PA,aaeg|AAEL002083-PA,afum|XP_755408,agam|AGAP004912-PB,agam|AGA	aaeg|AAEL001769-PA,aaeg|AAEL002083-PA,afum|XP_755408,agam|AGAP004912-PB,agam|AGA
PF14_0442	conserved Plasmodium protein, unknown function	OG4_24242	not_phylum_specific	amel|XP_391868,apis|XP_001945753,tpse|fgenesh1_pg.C_chr_1000328,apis|XP_00194881	amel|XP_391868,apis|XP_001945753,tpse|fgenesh1_pg.C_chr_1000328,apis|XP_00194881	pviv|PVX_118165,amel|XP_391868,apis|XP_001945753,tpse|fgenesh1_pg.C_chr_1000328,
PF14_0443	centrin-2	OG4_21068	not_phylum_specific	pram|fgenesh1_pm.C_scaffold_92000004,tpse|e_gw1.4.599.1,tthe|51.m00221,tthe|105.	bbov|XP_001611326.1,chom|Chro.80151,cmur|CMU_025210,cpar|cgd8_1280,ncan|NCLIV_06	bbov|XP_001611326.1,chom|Chro.80151,cmur|CMU_025210,cpar|cgd8_1280,ncan|NCLIV_06
PF14_0444	conserved Plasmodium protein, unknown function	OG4_47657	genus_specific			pkno|PKH_125970,pviv|PVX_118160,pber|PB000651.00.0,pcha|PCAS_131380,pyoe|PY01551
PF14_0448	40S ribosomal protein S2, putative	OG4_10195	not_phylum_specific	aaeo|NP_214129,atum|NP_354907,bmal|YP_104149,bpse|YP_335123.1,bsui|NP_698220,cbu	aaeo|NP_214129,atum|NP_354907,bmal|YP_104149,bpse|YP_335123.1,bsui|NP_698220,cbu	aaeo|NP_214129,atum|NP_354907,bmal|YP_104149,bpse|YP_335123.1,bsui|NP_698220,cbu
PF14_0450	conserved Plasmodium protein, unknown function	OG4_23354	not_phylum_specific	tpse|estExt_fgenesh1_pg.C_chr_80058	bbov|XP_001609516.1,chom|Chro.50284,cmur|CMU_040850,cpar|cgd5_1030,ncan|NCLIV_04	bbov|XP_001609516.1,chom|Chro.50284,cmur|CMU_040850,cpar|cgd5_1030,ncan|NCLIV_04
PF14_0461	conserved Plasmodium protein, unknown function	OG4_30709	phylum_specific		bbov|XP_001612160.1,tann|TA16065,tpar|XP_764679	bbov|XP_001612160.1,tann|TA16065,tpar|XP_764679,pber|PB000523.00.0,pcha|PCAS_131
PF14_0463	chloroquine resistance marker protein	OG4_43529	not_phylum_specific	rbal|NP_864667,psti|XP_001385953,dhan|XP_460946	rbal|NP_864667,psti|XP_001385953,dhan|XP_460946	rbal|NP_864667,psti|XP_001385953,dhan|XP_460946,pviv|PVX_118062,pkno|PKH_125780
PF14_0468	conserved Plasmodium protein, unknown function	OG4_39739	not_phylum_specific	pram|fgenesh1_pg.C_scaffold_86000019	pram|fgenesh1_pg.C_scaffold_86000019	pcha|PCAS_131610,pkno|PKH_125720,pram|fgenesh1_pg.C_scaffold_86000019,pviv|PVX_1
PF14_0471	transcription factor with AP2 domain(s), putative	OG4_48318	genus_specific			pber|PB000902.02.0,pcha|PCAS_131650,pkno|PKH_125680,pviv|PVX_118015,pyoe|PY07598
PF14_0477	signal recognition particle SRP54, putative	OG4_10333	not_phylum_specific	aaeg|AAEL007400-PA,aaeo|NP_214181,aful|NP_069456,afum|XP_747957,agam|AGAP004610-	aaeg|AAEL007400-PA,aaeo|NP_214181,aful|NP_069456,afum|XP_747957,agam|AGAP004610-	aaeg|AAEL007400-PA,aaeo|NP_214181,aful|NP_069456,afum|XP_747957,agam|AGAP004610-
PF14_0479	conserved Plasmodium protein, unknown function	OG4_38480	not_phylum_specific	tviv|TvY486_0036870	tviv|TvY486_0036870	pkno|PKH_125590,pber|PB001138.01.0,pcha|PCAS_131740,pviv|PVX_117965,pyoe|PY04120
PF14_0482	conserved Plasmodium protein, unknown function	OG4_12122	not_phylum_specific	afum|XP_747646,aory|AO090701000119,cgla|XP_447118,cimm|CIMG_10219,cneo|XP_571932	tgon|TGME49_082140,tann|TA20400,bbov|XP_001608960.1,afum|XP_747646,aory|AO090701	pber|PB001027.03.0,tgon|TGME49_082140,tann|TA20400,bbov|XP_001608960.1,afum|XP_7
PF14_0486	elongation factor 2	OG4_10360	not_phylum_specific	aaeg|AAEL004500-PA,aful|NP_070719,afum|XP_755686,agam|AGAP009441-PA,amel|XP_3926	aaeg|AAEL004500-PA,aful|NP_070719,afum|XP_755686,agam|AGAP009441-PA,amel|XP_3926	aaeg|AAEL004500-PA,aful|NP_070719,afum|XP_755686,agam|AGAP009441-PA,amel|XP_3926
PF14_0487	conserved Plasmodium protein, unknown function	OG4_41406	genus_specific			pber|PB000801.00.0,pcha|PCAS_131820,pkno|PKH_125510,pyoe|PY05354,pber|PB103734.0
PF14_0490	conserved Plasmodium protein, unknown function	OG4_13063	not_phylum_specific	aaeg|AAEL009922-PA,afum|XP_752305,agam|AGAP004668-PA,amel|XP_623598,aory|AO09000	aaeg|AAEL009922-PA,afum|XP_752305,agam|AGAP004668-PA,amel|XP_623598,aory|AO09000	aaeg|AAEL009922-PA,afum|XP_752305,agam|AGAP004668-PA,amel|XP_623598,aory|AO09000
PF14_0497	aminomethyltransferase, putative	OG4_36152	phylum_specific		tpar|XP_766041	tpar|XP_766041,pcha|PCAS_131920,pber|PB000464.03.0,pber|PB300314.00.0,pkno|PKH_1
PF14_0499	conserved Plasmodium protein, unknown function	OG4_42741	not_phylum_specific	phum|PHUM546600	phum|PHUM546600	pber|PB000596.00.0,pcha|PCAS_131940,pkno|PKH_125390,pviv|PVX_117860,pyoe|PY05178
PF14_0510	p23 co-chaperone, putative	OG4_10884	not_phylum_specific	aaeg|AAEL014943-PA,afum|XP_753264,agam|AGAP011157-PA,amel|XP_624846,aory|AO09011	aaeg|AAEL014943-PA,afum|XP_753264,agam|AGAP011157-PA,amel|XP_624846,aory|AO09011	aaeg|AAEL014943-PA,afum|XP_753264,agam|AGAP011157-PA,amel|XP_624846,aory|AO09011
PF14_0520	6-phosphogluconate dehydrogenase, decarboxylating, putative	OG4_10600	not_phylum_specific	aaeg|AAEL005931-PA,aaeo|NP_213348,afum|XP_750696,agam|AGAP004197-PA,amel|XP_6250	aaeg|AAEL005931-PA,aaeo|NP_213348,afum|XP_750696,agam|AGAP004197-PA,amel|XP_6250	aaeg|AAEL005931-PA,aaeo|NP_213348,afum|XP_750696,agam|AGAP004197-PA,amel|XP_6250
PF14_0527	conserved Plasmodium protein, unknown function	OG4_34306	not_phylum_specific	nvec|e_gw.301.10.1	bbov|XP_001609900.1,tann|TA07195,nvec|e_gw.301.10.1	bbov|XP_001609900.1,tann|TA07195,pyoe|PY06284,pcha|PCAS_132230,nvec|e_gw.301.10.
PF14_0529	gamma-adaptin, putative	OG4_10771	not_phylum_specific	aaeg|AAEL001709-PA,agam|AGAP008251-PA,apis|XP_001949314,bmaa|14990.m07942,bmor|B	aaeg|AAEL001709-PA,agam|AGAP008251-PA,apis|XP_001949314,bmaa|14990.m07942,bmor|B	aaeg|AAEL001709-PA,agam|AGAP008251-PA,apis|XP_001949314,bmaa|14990.m07942,bmor|B
PF14_0531	conserved Plasmodium protein, unknown function	OG4_40570	genus_specific			pyoe|PY05743,pber|PB000506.02.0,pcha|PCAS_132270,pkno|PKH_125040,pviv|PVX_117680
PF14_0533	transcription factor with AP2 domain(s), putative	OG4_34589	phylum_specific		chom|Chro.80364,cmur|CMU_023650,cpar|cgd8_3130	chom|Chro.80364,cmur|CMU_023650,cpar|cgd8_3130,pber|PB000248.03.0,pcha|PCAS_1323
PF14_0538	conserved Plasmodium protein, unknown function	OG4_41665	genus_specific			pber|PB000062.00.0,pcha|PCAS_132350,pkno|PKH_124960,pviv|PVX_117640,pyoe|PY02373
PF14_0546	conserved Plasmodium protein, unknown function	OG4_13124	not_phylum_specific	aaeg|AAEL005832-PA,agam|AGAP000378-PA,apis|XP_001946425,atha|NP_001031708,atha|N	aaeg|AAEL005832-PA,agam|AGAP000378-PA,apis|XP_001946425,atha|NP_001031708,atha|N	aaeg|AAEL005832-PA,agam|AGAP000378-PA,apis|XP_001946425,atha|NP_001031708,atha|N
PF14_0558	conserved Plasmodium protein, unknown function	OG4_29530	not_phylum_specific	saur|NP_115292,tpse|fgenesh1_pg.C_chr_23000050,dmel|FBpp0078355,spom|NP_594350	saur|NP_115292,tpse|fgenesh1_pg.C_chr_23000050,dmel|FBpp0078355,spom|NP_594350	pber|PB000292.01.0,pcha|PCAS_132550,saur|NP_115292,pviv|PVX_117540,tpse|fgenesh1
PF14_0563	DEAD box helicase, putative	OG4_11610	not_phylum_specific	aaeg|AAEL009913-PA,aaeg|AAEL012015-PA,afum|XP_749257,agam|AGAP003397-PA,amel|XP_	aaeg|AAEL009913-PA,aaeg|AAEL012015-PA,afum|XP_749257,agam|AGAP003397-PA,amel|XP_	aaeg|AAEL009913-PA,aaeg|AAEL012015-PA,afum|XP_749257,agam|AGAP003397-PA,amel|XP_
PF14_0569	conserved Plasmodium protein, unknown function	OG4_18128	not_phylum_specific	atha|NP_566540,crei|96488,osat|NP_001042503,ppat|estExt_Genewise1.C_5670001,pram	atha|NP_566540,bbov|XP_001612186.1,chom|Chro.10134,cmur|CMU_035850,cpar|cgd1_112	atha|NP_566540,bbov|XP_001612186.1,chom|Chro.10134,cmur|CMU_035850,cpar|cgd1_112
PF14_0579	60S ribosomal protein L27, putative	OG4_10678	not_phylum_specific	aaeg|AAEL011587-PA,aaeg|AAEL014838-PA,afum|XP_750383,agam|AGAP011687-PA,amel|XP_	aaeg|AAEL011587-PA,aaeg|AAEL014838-PA,afum|XP_750383,agam|AGAP011687-PA,amel|XP_	aaeg|AAEL011587-PA,aaeg|AAEL014838-PA,afum|XP_750383,agam|AGAP011687-PA,amel|XP_
PF14_0585	40S ribosomal protein S28e, putative	OG4_10488	not_phylum_specific	aaeg|AAEL006860-PA,aful|NP_069599,afum|XP_749061,agam|AGAP003412-PA,amel|XP_0011	aaeg|AAEL006860-PA,aful|NP_069599,afum|XP_749061,agam|AGAP003412-PA,amel|XP_0011	aaeg|AAEL006860-PA,aful|NP_069599,afum|XP_749061,agam|AGAP003412-PA,amel|XP_0011
PF14_0586	conserved Plasmodium protein, unknown function	OG4_38883	phylum_specific		ncan|NCLIV_056590,tgon|TGME49_113290	ncan|NCLIV_056590,pcha|PCAS_132840,pkno|PKH_124460,pviv|PVX_117385,tgon|TGME49_1
PF14_0587	splicing factor 3B subunit 2-like protein	OG4_11503	not_phylum_specific	aaeg|AAEL006725-PA,afum|XP_747901,agam|AGAP006240-PA,amel|XP_001122081,aory|AO09	aaeg|AAEL006725-PA,afum|XP_747901,agam|AGAP006240-PA,amel|XP_001122081,aory|AO09	aaeg|AAEL006725-PA,afum|XP_747901,agam|AGAP006240-PA,amel|XP_001122081,aory|AO09
PF14_0608	YL1 nuclear protein, putative	OG4_12563	not_phylum_specific	aaeg|AAEL012211-PA,agam|AGAP001565-PA,amel|XP_001120393,aory|AO090001000673,apis	aaeg|AAEL012211-PA,agam|AGAP001565-PA,amel|XP_001120393,aory|AO090001000673,apis	aaeg|AAEL012211-PA,agam|AGAP001565-PA,amel|XP_001120393,aory|AO090001000673,apis
PF14_0616	ATP-dependent protease la, putative	OG4_10094	not_phylum_specific	aaeg|AAEL008565-PA,aaeo|NP_213640,afum|XP_749403,agam|AGAP006949-PA,amel|XP_6245	aaeg|AAEL008565-PA,aaeo|NP_213640,afum|XP_749403,agam|AGAP006949-PA,amel|XP_6245	aaeg|AAEL008565-PA,aaeo|NP_213640,afum|XP_749403,agam|AGAP006949-PA,amel|XP_6245
PF14_0627	40S ribosomal protein S3, putative	OG4_10261	not_phylum_specific	aaeg|AAEL008192-PB,aful|NP_070744,afum|XP_750312,agam|AGAP001910-PA,amel|XP_6237	aaeg|AAEL008192-PB,aful|NP_070744,afum|XP_750312,agam|AGAP001910-PA,amel|XP_6237	aaeg|AAEL008192-PB,aful|NP_070744,afum|XP_750312,agam|AGAP001910-PA,amel|XP_6237
PF14_0632	26S proteasome subunit, putative	OG4_11131	not_phylum_specific	aaeg|AAEL002906-PA,afum|XP_751978,agam|AGAP001745-PA,amel|XP_393197,aory|AO09002	aaeg|AAEL002906-PA,afum|XP_751978,agam|AGAP001745-PA,amel|XP_393197,aory|AO09002	aaeg|AAEL002906-PA,afum|XP_751978,agam|AGAP001745-PA,amel|XP_393197,aory|AO09002
PF14_0633	transcription factor with AP2 domain(s), putative	OG4_27795	phylum_specific		chom|Chro.20370,bbov|XP_001609686.1,tann|TA08375,cmur|CMU_003880,cpar|cgd2_3490	chom|Chro.20370,bbov|XP_001609686.1,pkno|PKH_123920,pviv|PVX_117145,tann|TA08375
PF14_0634	conserved Plasmodium protein, unknown function	OG4_13429	not_phylum_specific	aaeg|AAEL004257-PA,aaeg|AAEL004261-PA,agam|AGAP007240-PA,apis|XP_001947509,bmor|	aaeg|AAEL004257-PA,aaeg|AAEL004261-PA,agam|AGAP007240-PA,apis|XP_001947509,bmor|	aaeg|AAEL004257-PA,aaeg|AAEL004261-PA,agam|AGAP007240-PA,apis|XP_001947509,bmor|
PF14_0636	conserved Plasmodium protein, unknown function	OG4_53560	genus_specific			pcha|PCAS_133480,pber|PB108395.00.0,pkno|PKH_123890,pviv|PVX_117125
PF14_0637	rhoptry protein, putative	OG4_44098	genus_specific			pviv|PVX_117120,pkno|PKH_123860,pber|PB000949.02.0,pcha|PCAS_133490,pyoe|PY05581
PF14_0644	conserved Plasmodium protein, unknown function	OG4_21599	not_phylum_specific	nvec|fgenesh1_pg.scaffold_387000010,hsap|ENSP00000375387,bpse|YP_335738.1,tviv|T	nvec|fgenesh1_pg.scaffold_387000010,hsap|ENSP00000375387,bpse|YP_335738.1,tviv|T	nvec|fgenesh1_pg.scaffold_387000010,hsap|ENSP00000375387,bpse|YP_335738.1,tviv|T
PF14_0649	conserved Plasmodium protein, unknown function	OG4_21609	not_phylum_specific	saur|NP_370658	tpar|XP_764688,bbov|XP_001612152.1,chom|Chro.20038,cmur|CMU_010230,cpar|cgd2_300	tpar|XP_764688,bbov|XP_001612152.1,chom|Chro.20038,cmur|CMU_010230,cpar|cgd2_300
PF14_0656	U2 snRNP auxiliary factor, putative	OG4_11766	not_phylum_specific	aaeg|AAEL002818-PA,afum|XP_748978,agam|AGAP002908-PA,amel|XP_623055,aory|AO09000	aaeg|AAEL002818-PA,afum|XP_748978,agam|AGAP002908-PA,amel|XP_623055,aory|AO09000	aaeg|AAEL002818-PA,afum|XP_748978,agam|AGAP002908-PA,amel|XP_623055,aory|AO09000
PF14_0657	conserved Plasmodium protein, unknown function	OG4_45840	genus_specific			pkno|PKH_123650,pber|PB000819.03.0,pcha|PCAS_133670,pviv|PVX_117020,pyoe|PY04362
PF14_0673	RAP protein, putative	OG4_30708	phylum_specific		bbov|XP_001612072.1,ncan|NCLIV_014550,tann|TA11205,tgon|TGME49_085840	bbov|XP_001612072.1,ncan|NCLIV_014550,pber|PB000874.01.0,pcha|PCAS_133840,pkno|P
PF14_0674	conserved Plasmodium protein, unknown function	OG4_42806	genus_specific			pber|PB000338.03.0,pkno|PKH_123460,pviv|PVX_116935,pber|PB000875.01.0,pcha|PCAS_
PF14_0681	diacylglycerol kinase, putative	OG4_20236	not_phylum_specific	tthe|130.m00084,tthe|65.m00189,nvec|e_gw.8366.1.1,sman|Smp_016570	tann|TA13375,tpar|XP_765041,bbov|XP_001611607.1,ncan|NCLIV_022470,chom|Chro.4049	tann|TA13375,tpar|XP_765041,pcha|PCAS_133920,pviv|PVX_116900,bbov|XP_001611607.1
PF14_0690	histone deacetylase, putative	OG4_10670	not_phylum_specific	aaeg|AAEL001069-PA,afum|XP_748144,agam|AGAP000532-PA,amel|XP_001121726,aory|AO09	aaeg|AAEL001069-PA,afum|XP_748144,agam|AGAP000532-PA,amel|XP_001121726,aory|AO09	aaeg|AAEL001069-PA,afum|XP_748144,agam|AGAP000532-PA,amel|XP_001121726,aory|AO09
PF14_0697	dihydroorotase, putative	OG4_13558	not_phylum_specific	cbur|NP_820684,pram|fgenesh1_pm.C_scaffold_4000016,yent|YP_001005914.1,afum|XP_7	cbur|NP_820684,pram|fgenesh1_pm.C_scaffold_4000016,yent|YP_001005914.1,afum|XP_7	cbur|NP_820684,pram|fgenesh1_pm.C_scaffold_4000016,yent|YP_001005914.1,afum|XP_7
PF14_0700	DNAJ protein, putative	OG4_12043	not_phylum_specific	aaeg|AAEL000226-PA,agam|AGAP004849-PA,amel|XP_393383,apis|XP_001943599,apis|XP_0	aaeg|AAEL000226-PA,agam|AGAP004849-PA,amel|XP_393383,apis|XP_001943599,apis|XP_0	aaeg|AAEL000226-PA,agam|AGAP004849-PA,amel|XP_393383,apis|XP_001943599,apis|XP_0
PF14_0706	conserved Plasmodium protein, unknown function	OG4_67694	not_phylum_specific	nvec|e_gw.70.109.1,nvec|gw.1289.13.1	nvec|e_gw.70.109.1,nvec|gw.1289.13.1	nvec|e_gw.70.109.1,nvec|gw.1289.13.1
PF14_0713	conserved Plasmodium protein, unknown function	OG4_11930	not_phylum_specific	aaeg|AAEL013818-PA,afum|XP_754962,agam|AGAP011328-PA,amel|XP_393373,amel|XP_6233	aaeg|AAEL013818-PA,afum|XP_754962,agam|AGAP011328-PA,amel|XP_393373,amel|XP_6233	aaeg|AAEL013818-PA,afum|XP_754962,agam|AGAP011328-PA,amel|XP_393373,amel|XP_6233
PF14_0717	conserved Plasmodium protein, unknown function	OG4_11065	not_phylum_specific	aaeg|AAEL011870-PA,afum|XP_752608,agam|AGAP006935-PA,amel|XP_393502,aory|AO09000	aaeg|AAEL011870-PA,afum|XP_752608,agam|AGAP006935-PA,amel|XP_393502,aory|AO09000	aaeg|AAEL011870-PA,afum|XP_752608,agam|AGAP006935-PA,amel|XP_393502,aory|AO09000
PF14_0724	bromodomain protein, putative	OG4_27462	not_phylum_specific	pchr|gww2.15.193.1,mbre|gw1.3.673.1	pchr|gww2.15.193.1,tann|TA12555,mbre|gw1.3.673.1,tpar|XP_764894	pber|PB001287.02.0,pkno|PKH_126970,pchr|gww2.15.193.1,pcha|PCAS_130380,pviv|PVX_
PF14_0775	conserved Plasmodium protein, unknown function	OG4_23438	not_phylum_specific	pram|fgenesh1_pg.C_scaffold_20000103,tpse|fgenesh1_pg.C_chr_1000940,tthe|182.m00	chom|Chro.30188,cmur|CMU_043220,cpar|cgd3_1560,pram|fgenesh1_pg.C_scaffold_20000	chom|Chro.30188,cmur|CMU_043220,cpar|cgd3_1560,pcha|PCAS_102200,pkno|PKH_132800,
PFA0145c	aspartyl-tRNA synthetase, putative	OG4_10683	not_phylum_specific	aaeg|AAEL002748-PA,aaeg|AAEL011518-PA,aful|NP_069753,afum|XP_749394,agam|AGAP0055	aaeg|AAEL002748-PA,aaeg|AAEL011518-PA,aful|NP_069753,afum|XP_749394,agam|AGAP0055	aaeg|AAEL002748-PA,aaeg|AAEL011518-PA,aful|NP_069753,afum|XP_749394,agam|AGAP0055
PFA0220w	ubiquitin carboxyl-terminal hydrolase, putative	OG4_36981	not_phylum_specific	nvec|e_gw.428.36.1,phum|PHUM524550	nvec|e_gw.428.36.1,phum|PHUM524550	pyoe|PY01242,pcha|PCAS_020720,nvec|e_gw.428.36.1,pviv|PVX_081545,pber|PB000087.00
PFA0255c	conserved Plasmodium protein, unknown function	OG4_30700	phylum_specific		bbov|XP_001611886.1,ncan|NCLIV_050910,tann|TA10550,tgon|TGME49_037010	bbov|XP_001611886.1,ncan|NCLIV_050910,pber|PB001037.01.0,pcha|PCAS_020650,pkno|PK
PFA0280w	asparagine-rich antigen Pfa35-2	OG4_11313	not_phylum_specific	aory|AO090701000742,cbri|WBGene00037521,lbic|eu2.Lbscf0067g00410,pchr|fgenesh1_pg	aory|AO090701000742,cbri|WBGene00037521,lbic|eu2.Lbscf0067g00410,pchr|fgenesh1_pg	aory|AO090701000742,cbri|WBGene00037521,lbic|eu2.Lbscf0067g00410,pchr|fgenesh1_pg
PFA0285c	conserved Plasmodium protein, unknown function	OG4_42493	not_phylum_specific	gzea|FGST_12953	gzea|FGST_12953	gzea|FGST_12953,pber|PB000103.03.0,pcha|PCAS_020590,pkno|PKH_020740,pviv|PVX_0814
PFA0300c	v-type ATPase, subunit C, putative	OG4_11401	not_phylum_specific	aaeg|AAEL005173-PA,afum|XP_752446,agam|AGAP005845-PA,amel|XP_395359,aory|AO090038	aaeg|AAEL005173-PA,afum|XP_752446,agam|AGAP005845-PA,amel|XP_395359,aory|AO090038	aaeg|AAEL005173-PA,afum|XP_752446,agam|AGAP005845-PA,amel|XP_395359,aory|AO090038
PFA0345w	centrin-1	OG4_12346	not_phylum_specific	aaeg|AAEL005663-PA,agam|AGAP009260-PA,amel|XP_395906,apis|XP_001948560,atha|NP_19	aaeg|AAEL005663-PA,agam|AGAP009260-PA,amel|XP_395906,apis|XP_001948560,atha|NP_19	aaeg|AAEL005663-PA,agam|AGAP009260-PA,amel|XP_395906,apis|XP_001948560,atha|NP_19
PFA0480w	phenylalanyl-tRNA synthetase beta chain, putative	OG4_10500	not_phylum_specific	aaeg|AAEL002867-PA,aful|NP_070779,afum|XP_749491,agam|AGAP002653-PA,amel|XP_62514	aaeg|AAEL002867-PA,aful|NP_070779,afum|XP_749491,agam|AGAP002653-PA,amel|XP_62514	aaeg|AAEL002867-PA,aful|NP_070779,afum|XP_749491,agam|AGAP002653-PA,amel|XP_62514
PFA0505c	DNA-directed RNA polymerase 2, putative	OG4_11730	not_phylum_specific	aaeg|AAEL001831-PA,afum|XP_755187,agam|AGAP008393-PA,amel|XP_396002,aory|AO090011	aaeg|AAEL001831-PA,afum|XP_755187,agam|AGAP008393-PA,amel|XP_396002,aory|AO090011	aaeg|AAEL001831-PA,afum|XP_755187,agam|AGAP008393-PA,amel|XP_396002,aory|AO090011
PFA0510w	bromodomain protein, putative	OG4_41713	genus_specific			pber|PB000853.02.0,pcha|PCAS_020160,pyoe|PY00423,pkno|PKH_020310,pviv|PVX_081275,
PFA0520c	chromatin assembly factor 1 protein WD40 domain, putative	OG4_10690	not_phylum_specific	aaeg|AAEL009882-PA,afum|XP_748030,agam|AGAP003228-PA,amel|XP_624580,aory|AO090102	aaeg|AAEL009882-PA,afum|XP_748030,agam|AGAP003228-PA,amel|XP_624580,aory|AO090102	aaeg|AAEL009882-PA,afum|XP_748030,agam|AGAP003228-PA,amel|XP_624580,aory|AO090102
PFA0570w	conserved Plasmodium protein, unknown function	OG4_26648	not_phylum_specific	tthe|123.m00128,tvag|TVAG_089010,scer|YDR515W,pram|fgenesh1_pg.C_scaffold_8000003	tthe|123.m00128,tvag|TVAG_089010,scer|YDR515W,pram|fgenesh1_pg.C_scaffold_8000003	pkno|PKH_020150,tthe|123.m00128,pviv|PVX_081215,pcha|PCAS_020040,tvag|TVAG_089010
PFB0115w	conserved Plasmodium protein, unknown function	OG4_17299	not_phylum_specific	msmi|YP_001274027,mdom|ENSMODP00000026387,amel|XP_395630,bmor|BGIBMGA012706,clup|	msmi|YP_001274027,mdom|ENSMODP00000026387,amel|XP_395630,bmor|BGIBMGA012706,clup|	msmi|YP_001274027,mdom|ENSMODP00000026387,amel|XP_395630,bmor|BGIBMGA012706,clup|
PFB0145c	Kid domain containg protein	OG4_10046	not_phylum_specific	cper|YP_694670,gsul|NP_952775,nmar|YP_001582409,aaeg|AAEL002942-PA,aaeg|AAEL01470	chom|Chro.40034,cper|YP_694670,gsul|NP_952775,nmar|YP_001582409,aaeg|AAEL002942-P	chom|Chro.40034,cper|YP_694670,gsul|NP_952775,nmar|YP_001582409,aaeg|AAEL002942-P
PFB0161c	conserved Plasmodium protein, unknown function	OG4_42718	phylum_specific		ncan|NCLIV_066050	ncan|NCLIV_066050,pber|PB403836.00.0,pcha|PCAS_030350,pkno|PKH_041650,pviv|PVX_00
PFB0245c	DNA-directed RNA polymerase II 16 kDa subunit, putative	OG4_12139	not_phylum_specific	aaeg|AAEL006661-PA,afum|XP_754810,agam|AGAP001228-PA,aory|AO090005001477,apis|XP_	aaeg|AAEL006661-PA,afum|XP_754810,agam|AGAP001228-PA,aory|AO090005001477,apis|XP_	aaeg|AAEL006661-PA,afum|XP_754810,agam|AGAP001228-PA,aory|AO090005001477,apis|XP_
PFB0260w	proteasome 26S regulatory subunit, putative	OG4_11317	not_phylum_specific	aaeg|AAEL006315-PA,afum|XP_753478,agam|AGAP002481-PA,amel|XP_397015,amel|XP_62430	aaeg|AAEL006315-PA,afum|XP_753478,agam|AGAP002481-PA,amel|XP_397015,amel|XP_62430	aaeg|AAEL006315-PA,afum|XP_753478,agam|AGAP002481-PA,amel|XP_397015,amel|XP_62430
PFB0285c	conserved Plasmodium protein, unknown function	OG4_42865	genus_specific			pber|PB102824.00.0,pcha|PCAS_030630,pyoe|PY00070,pber|PB300107.00.0,pkno|PKH_0413
PFB0295w	adenylosuccinate lyase	OG4_13938	not_phylum_specific	atha|NP_174855,atha|NP_193579,cbur|NP_819844,cmaq|YP_001539864,ddis|purB,ecol|AP_	atha|NP_174855,atha|NP_193579,bbov|XP_001611211.1,cbur|NP_819844,cmaq|YP_00153986	atha|NP_174855,atha|NP_193579,bbov|XP_001611211.1,cbur|NP_819844,cmaq|YP_00153986
PFB0365w	conserved Plasmodium protein, unknown function	OG4_13808	not_phylum_specific	aaeg|AAEL007310-PA,agam|AGAP001475-PA,amel|XP_395128,apis|XP_001948489,bmaa|12480	aaeg|AAEL007310-PA,agam|AGAP001475-PA,amel|XP_395128,apis|XP_001948489,bmaa|12480	aaeg|AAEL007310-PA,agam|AGAP001475-PA,amel|XP_395128,apis|XP_001948489,bmaa|12480
PFB0370c	RNA binding protein, putative	OG4_11385	not_phylum_specific	aaeg|AAEL000708-PA,afum|XP_755471,agam|AGAP007912-PA,amel|XP_394528,aory|AO090026	aaeg|AAEL000708-PA,afum|XP_755471,agam|AGAP007912-PA,amel|XP_394528,aory|AO090026	aaeg|AAEL000708-PA,afum|XP_755471,agam|AGAP007912-PA,amel|XP_394528,aory|AO090026
PFB0445c	DEAD box helicase, UAP56	OG4_10869	not_phylum_specific	aaeg|AAEL001216-PA,afum|XP_747814,agam|AGAP009075-PA,amel|XP_624894,aory|AO090120	aaeg|AAEL001216-PA,afum|XP_747814,agam|AGAP009075-PA,amel|XP_624894,aory|AO090120	aaeg|AAEL001216-PA,afum|XP_747814,agam|AGAP009075-PA,amel|XP_624894,aory|AO090120
PFB0455w	60S ribosomal protein L37ae, putative	OG4_10605	not_phylum_specific	aaeg|AAEL013272-PA,aful|NP_068898,afum|XP_756025,agam|AGAP009920-PA,amel|XP_00112	aaeg|AAEL013272-PA,aful|NP_068898,afum|XP_756025,agam|AGAP009920-PA,amel|XP_00112	aaeg|AAEL013272-PA,aful|NP_068898,afum|XP_756025,agam|AGAP009920-PA,amel|XP_00112
PFB0490c	conserved Plasmodium protein, unknown function	OG4_54816	genus_specific			pber|PB000558.01.0,pcha|PCAS_031000,pkno|PKH_040920,pviv|PVX_003995
PFB0525w	asparagine-tRNA ligase, putative	OG4_10251	not_phylum_specific	aaeg|AAEL006577-PA,afum|XP_749694,agam|AGAP002969-PA,amel|XP_623490,aory|AO090001	aaeg|AAEL006577-PA,afum|XP_749694,agam|AGAP002969-PA,amel|XP_623490,aory|AO090001	aaeg|AAEL006577-PA,afum|XP_749694,agam|AGAP002969-PA,amel|XP_623490,aory|AO090001
PFB0540w	conserved Plasmodium protein, unknown function	OG4_11313	not_phylum_specific	aory|AO090701000742,cbri|WBGene00037521,lbic|eu2.Lbscf0067g00410,pchr|fgenesh1_pg	aory|AO090701000742,cbri|WBGene00037521,lbic|eu2.Lbscf0067g00410,pchr|fgenesh1_pg	aory|AO090701000742,cbri|WBGene00037521,lbic|eu2.Lbscf0067g00410,pchr|fgenesh1_pg
PFB0545c	mitochondrial ribosomal protein L12 precursor, putative	OG4_10326	not_phylum_specific	aaeg|AAEL006117-PA,aaeo|NP_214330,afum|XP_751851,agam|AGAP011581-PA,amel|XP_39341	ncan|NCLIV_041600,aaeg|AAEL006117-PA,aaeo|NP_214330,afum|XP_751851,agam|AGAP01158	ncan|NCLIV_041600,aaeg|AAEL006117-PA,aaeo|NP_214330,afum|XP_751851,agam|AGAP01158
PFB0550w	peptide chain release factor subunit 1, putative	OG4_10724	not_phylum_specific	aaeg|AAEL011742-PA,aful|NP_070048,afum|XP_754064,agam|AGAP010310-PA,amel|XP_00112	aaeg|AAEL011742-PA,aful|NP_070048,afum|XP_754064,agam|AGAP010310-PA,amel|XP_00112	aaeg|AAEL011742-PA,aful|NP_070048,afum|XP_754064,agam|AGAP010310-PA,amel|XP_00112
PFB0635w	T-complex protein 1, putative	OG4_11469	not_phylum_specific	aaeg|AAEL012746-PA,afum|XP_751852,agam|AGAP010588-PA,amel|XP_623832,aory|AO090003	aaeg|AAEL012746-PA,afum|XP_751852,agam|AGAP010588-PA,amel|XP_623832,aory|AO090003	aaeg|AAEL012746-PA,afum|XP_751852,agam|AGAP010588-PA,amel|XP_623832,aory|AO090003
PFB0715w	DNA-directed RNA polymerase II second largest subunit, putative	OG4_10100	not_phylum_specific	aaeo|NP_214331,aful|NP_070712,agam|AGAP003648-PA,aory|AO090038000568,atum|NP_3549	aaeo|NP_214331,aful|NP_070712,agam|AGAP003648-PA,aory|AO090038000568,atum|NP_3549	aaeo|NP_214331,aful|NP_070712,agam|AGAP003648-PA,aory|AO090038000568,atum|NP_3549
PFB0830w	40S ribosomal protein S26e, putative	OG4_10572	not_phylum_specific	aaeg|AAEL002832-PA,afum|XP_750426,agam|AGAP012100-PA,amel|XP_001122510,apis|NP_00	aaeg|AAEL002832-PA,afum|XP_750426,agam|AGAP012100-PA,amel|XP_001122510,apis|NP_00	aaeg|AAEL002832-PA,afum|XP_750426,agam|AGAP012100-PA,amel|XP_001122510,apis|NP_00
PFB0840w	replication factor C, subunit 2	OG4_11504	not_phylum_specific	aaeg|AAEL006788-PA,afum|XP_754784,agam|AGAP003093-PA,amel|XP_001121794,aory|AO090	aaeg|AAEL006788-PA,afum|XP_754784,agam|AGAP003093-PA,amel|XP_001121794,aory|AO090	aaeg|AAEL006788-PA,afum|XP_754784,agam|AGAP003093-PA,amel|XP_001121794,aory|AO090
PFB0895c	replication factor C subunit 1, putative	OG4_10913	not_phylum_specific	aaeg|AAEL001324-PA,aful|NP_070024,afum|XP_755554,agam|AGAP001290-PA,amel|XP_39724	aaeg|AAEL001324-PA,aful|NP_070024,afum|XP_755554,agam|AGAP001290-PA,amel|XP_39724	aaeg|AAEL001324-PA,aful|NP_070024,afum|XP_755554,agam|AGAP001290-PA,amel|XP_39724
PFC0135c	exportin 1, putative	OG4_11191	not_phylum_specific	aaeg|AAEL001484-PB,afum|XP_752246,agam|AGAP009929-PA,amel|XP_396469,aory|AO090005	aaeg|AAEL001484-PB,afum|XP_752246,agam|AGAP009929-PA,amel|XP_396469,aory|AO090005	aaeg|AAEL001484-PB,afum|XP_752246,agam|AGAP009929-PA,amel|XP_396469,aory|AO090005
PFC0150w	HAD superfamily protein, putative	OG4_10754	not_phylum_specific	aaeg|AAEL005175-PA,afum|XP_752830,agam|AGAP007636-PA,amel|XP_393684,aory|AO090003	aaeg|AAEL005175-PA,afum|XP_752830,agam|AGAP007636-PA,amel|XP_393684,aory|AO090003	aaeg|AAEL005175-PA,afum|XP_752830,agam|AGAP007636-PA,amel|XP_393684,aory|AO090003
PFC0165w	spindle pole body protein, putative	OG4_36441	not_phylum_specific	ssol|NP_342725	tann|TA08545,ssol|NP_342725	tann|TA08545,pkno|PKH_083670,pcha|PCAS_040300,pber|PB001240.02.0,pyoe|PY00501,pvi
PFC0175w	IBR domain protein, putative	OG4_10744	not_phylum_specific	aory|AO090003000365,atha|NP_179206,atha|NP_189408,atha|NP_567966,cimm|CIMG_01736,	aory|AO090003000365,atha|NP_179206,atha|NP_189408,atha|NP_567966,cimm|CIMG_01736,	aory|AO090003000365,atha|NP_179206,atha|NP_189408,atha|NP_567966,cimm|CIMG_01736,
PFC0185w	membrane skeletal protein IMC1-related	OG4_17979	not_phylum_specific	aaeg|AAEL007437-PA,cpip|CPIJ011722,tthe|6.m00527,tthe|173.m00050,dmel|FBpp0079655	aaeg|AAEL007437-PA,bbov|XP_001609658.1,cpip|CPIJ011722,ncan|NCLIV_046720,tann|TA0	aaeg|AAEL007437-PA,bbov|XP_001609658.1,cpip|CPIJ011722,ncan|NCLIV_046720,pber|PB0
PFC0200w	60S Ribosomal protein L44, putative	OG4_10545	not_phylum_specific	aaeg|AAEL003942-PA,aful|NP_070162,afum|XP_755148,agam|AGAP003538-PA,amel|XP_39498	aaeg|AAEL003942-PA,aful|NP_070162,afum|XP_755148,agam|AGAP003538-PA,amel|XP_39498	aaeg|AAEL003942-PA,aful|NP_070162,afum|XP_755148,agam|AGAP003538-PA,amel|XP_39498
PFC0235w	conserved Plasmodium protein, unknown function	OG4_46398	genus_specific			pber|PB000227.02.0,pcha|PCAS_040460,pkno|PKH_083470,pviv|PVX_119385,pyoe|PY05029
PFC0245c	conserved Plasmodium protein, unknown function	OG4_35030	not_phylum_specific	drer|ENSDARP00000031963	drer|ENSDARP00000031963	pyoe|PY02646,drer|ENSDARP00000031963,pcha|PCAS_040490,pkno|PKH_083440,pviv|PVX_11
PFC0250c	AP endonuclease (DNA-[apurinic or apyrimidinic site] lyase), putative	OG4_10227	not_phylum_specific	aaeg|AAEL010781-PA,aful|NP_069414,agam|AGAP009587-PA,amel|XP_623551,apis|XP_00195	aaeg|AAEL010781-PA,aful|NP_069414,agam|AGAP009587-PA,amel|XP_623551,apis|XP_00195	aaeg|AAEL010781-PA,aful|NP_069414,agam|AGAP009587-PA,amel|XP_623551,apis|XP_00195
PFC0265c	conserved Plasmodium protein, unknown function	OG4_37594	not_phylum_specific	bant|YP_016411	bant|YP_016411	bant|YP_016411,pkno|PKH_083380,pcha|PCAS_040540,pber|PB000750.02.0,pber|PB300704.
PFC0285c	T-complex protein beta subunit, putative	OG4_11171	not_phylum_specific	aaeg|AAEL007650-PA,afum|XP_749924,agam|AGAP009694-PA,amel|XP_393300,apis|XP_00194	aaeg|AAEL007650-PA,afum|XP_749924,agam|AGAP009694-PA,amel|XP_393300,apis|XP_00194	aaeg|AAEL007650-PA,afum|XP_749924,agam|AGAP009694-PA,amel|XP_393300,apis|XP_00194
PFC0290w	40S ribosomal protein S23, putative	OG4_10475	not_phylum_specific	aaeg|AAEL012686-PA,aful|NP_070717,afum|XP_752311,amel|XP_624651,aory|AO0900120009	aaeg|AAEL012686-PA,aful|NP_070717,afum|XP_752311,amel|XP_624651,aory|AO0900120009	aaeg|AAEL012686-PA,aful|NP_070717,afum|XP_752311,amel|XP_624651,aory|AO0900120009
PFC0295c	40S ribosomal protein S12, putative	OG4_10791	not_phylum_specific	aaeg|AAEL010299-PA,afum|XP_750299,agam|AGAP011077-PA,amel|XP_624645,aory|AO090009	aaeg|AAEL010299-PA,afum|XP_750299,agam|AGAP011077-PA,amel|XP_624645,aory|AO090009	aaeg|AAEL010299-PA,afum|XP_750299,agam|AGAP011077-PA,amel|XP_624645,aory|AO090009
PFC0300c	60S ribosomal protein L7, putative	OG4_10416	not_phylum_specific	hbut|YP_001013496,ihos|YP_001435858,mjan|NP_247452,aaeg|AAEL012585-PB,afum|XP_746	hbut|YP_001013496,ihos|YP_001435858,mjan|NP_247452,aaeg|AAEL012585-PB,afum|XP_746	hbut|YP_001013496,ihos|YP_001435858,mjan|NP_247452,aaeg|AAEL012585-PB,afum|XP_746
PFC0315c	conserved Plasmodium protein, unknown function	OG4_31420	not_phylum_specific	cmer|CMG015C,tadh|fgeneshTA2_pg.C_scaffold_12000070	cmer|CMG015C,ncan|NCLIV_027250,tgon|TGME49_059520,tadh|fgeneshTA2_pg.C_scaffold_1	cmer|CMG015C,ncan|NCLIV_027250,pviv|PVX_119495,tgon|TGME49_059520,pber|PB000887.0
PFC0325c	conserved Plasmodium protein, unknown function	OG4_33495	not_phylum_specific	afum|XP_747424	afum|XP_747424	afum|XP_747424,pyoe|PY05495,pyoe|PY07350,pcha|PCAS_040690,pviv|PVX_119505,pkno|PK
PFC0345w	conserved Plasmodium protein, unknown function	OG4_41249	not_phylum_specific	nequ|NP_963328	nequ|NP_963328	pber|PB000832.01.0,pkno|PKH_083190,pcha|PCAS_040730,nequ|NP_963328,pviv|PVX_11952
PFC0350c	TCP-1/cpn60 chaperonin family	OG4_11266	not_phylum_specific	aaeg|AAEL000486-PA,afum|XP_750420,agam|AGAP002762-PA,amel|XP_623090,aory|AO090001	aaeg|AAEL000486-PA,afum|XP_750420,agam|AGAP002762-PA,amel|XP_623090,aory|AO090001	aaeg|AAEL000486-PA,afum|XP_750420,agam|AGAP002762-PA,amel|XP_623090,aory|AO090001
PFC0360w	Activator of Hsp90 ATPase homolog 1-like protein, putative	OG4_11592	not_phylum_specific	aaeg|AAEL005877-PA,afum|XP_751696,agam|AGAP010514-PA,amel|XP_624111,aory|AO090003	aaeg|AAEL005877-PA,afum|XP_751696,agam|AGAP010514-PA,amel|XP_624111,aory|AO090003	aaeg|AAEL005877-PA,afum|XP_751696,agam|AGAP010514-PA,amel|XP_624111,aory|AO090003
PFC0365w	PRP19-like protein, putative	OG4_11562	not_phylum_specific	aaeg|AAEL011535-PA,aaeg|AAEL015199-PA,afum|XP_753303,agam|AGAP007217-PA,amel|XP_3	aaeg|AAEL011535-PA,aaeg|AAEL015199-PA,afum|XP_753303,agam|AGAP007217-PA,amel|XP_3	aaeg|AAEL011535-PA,aaeg|AAEL015199-PA,afum|XP_753303,agam|AGAP007217-PA,amel|XP_3
PFC0370w	conserved Plasmodium protein, unknown function	OG4_27882	phylum_specific		bbov|XP_001610618.1,ncan|NCLIV_053140,tann|TA03390,tgon|TGME49_107020	bbov|XP_001610618.1,ncan|NCLIV_053140,pber|PB000908.01.0,pcha|PCAS_040780,pkno|PK
PFC0380w	protein phosphatase	OG4_11395	not_phylum_specific	ddis|DDB_G0281963,aaeg|AAEL013312-PA,afum|XP_752118,agam|AGAP002108-PA,amel|XP_39	ddis|DDB_G0281963,aaeg|AAEL013312-PA,afum|XP_752118,agam|AGAP002108-PA,amel|XP_39	ddis|DDB_G0281963,aaeg|AAEL013312-PA,afum|XP_752118,agam|AGAP002108-PA,amel|XP_39
PFC0395w	asparagine synthetase, putative	OG4_10706	not_phylum_specific	aaeg|AAEL007557-PA,aaeg|AAEL015631-PA,aful|NP_070268,afum|XP_752136,agam|AGAP0038	aaeg|AAEL007557-PA,aaeg|AAEL015631-PA,aful|NP_070268,afum|XP_752136,agam|AGAP0038	aaeg|AAEL007557-PA,aaeg|AAEL015631-PA,aful|NP_070268,afum|XP_752136,agam|AGAP0038
PFC0400w	60S Acidic ribosomal protein P2, putative	OG4_10308	not_phylum_specific	aful|NP_070321,hbut|YP_001012612,tvol|NP_110939,aaeg|AAEL014583-PA,afum|XP_755343	aful|NP_070321,hbut|YP_001012612,tvol|NP_110939,aaeg|AAEL014583-PA,afum|XP_755343	aful|NP_070321,hbut|YP_001012612,tvol|NP_110939,aaeg|AAEL014583-PA,afum|XP_755343
PFC0425w	conserved Plasmodium protein, unknown function	OG4_27967	not_phylum_specific	bmal|YP_104084,osat|NP_001048668	bmal|YP_104084,osat|NP_001048668,tann|TA09110	bmal|YP_104084,osat|NP_001048668,pber|PB000473.00.0,pkno|PKH_083000,pviv|PVX_1196
PFC0430w	conserved Plasmodium protein, unknown function	OG4_37061	not_phylum_specific	amel|XP_625280	amel|XP_625280	amel|XP_625280,pkno|PKH_082990,pviv|PVX_119620,pber|PB001107.03.0,pber|PB300605.0
PFC0455w	conserved Plasmodium protein, unknown function	OG4_48384	genus_specific			pber|PB001196.00.0,pcha|PCAS_040980,pkno|PKH_082930,pviv|PVX_119650,pyoe|PY05314
PFC0465c	pre-mRNA splicing factor, putative	OG4_12591	not_phylum_specific	clup|ENSCAFP00000035033,hsap|ENSP00000363510,mdom|ENSMODP00000017424,mmus|ENSMUSP	clup|ENSCAFP00000035033,hsap|ENSP00000363510,mdom|ENSMODP00000017424,mmus|ENSMUSP	clup|ENSCAFP00000035033,hsap|ENSP00000363510,mdom|ENSMODP00000017424,mmus|ENSMUSP
PFC0475c	phosphatidylinositol 3- and 4-kinase, putative	OG4_16433	not_phylum_specific	atha|NP_563930,atha|NP_564242,atha|NP_565307,osat|NP_001054197,osat|NP_001057397,	atha|NP_563930,atha|NP_564242,atha|NP_565307,chom|Chro.20146,cmur|CMU_008980,cpar	atha|NP_563930,atha|NP_564242,atha|NP_565307,chom|Chro.20146,cmur|CMU_008980,cpar
PFC0500w	conserved protein, unknown function	OG4_27897	phylum_specific		bbov|XP_001611484.1,cmur|CMU_026200,ncan|NCLIV_037520,tann|TA02515,tgon|TGME49_06	bbov|XP_001611484.1,cmur|CMU_026200,ncan|NCLIV_037520,pber|PB001146.02.0,pcha|PCA
PFC0520w	26S proteasome regulatory subunit S14, putative	OG4_11393	not_phylum_specific	aaeg|AAEL002789-PA,afum|XP_754722,agam|AGAP002606-PA,amel|XP_625217,aory|AO090005	aaeg|AAEL002789-PA,afum|XP_754722,agam|AGAP002606-PA,amel|XP_625217,aory|AO090005	aaeg|AAEL002789-PA,afum|XP_754722,agam|AGAP002606-PA,amel|XP_625217,aory|AO090005
PFC0535w	60S ribosomal protein L26, putative	OG4_10486	not_phylum_specific	aaeg|AAEL005817-PA,aful|NP_070739,afum|XP_751010,agam|AGAP002468-PA,amel|XP_39205	aaeg|AAEL005817-PA,aful|NP_070739,afum|XP_751010,agam|AGAP002468-PA,amel|XP_39205	aaeg|AAEL005817-PA,aful|NP_070739,afum|XP_751010,agam|AGAP002468-PA,amel|XP_39205
PFC0710w-b	inorganic pyrophosphatase, putative	OG4_10986	not_phylum_specific	aaeg|AAEL003193-PB,afum|XP_754776,agam|AGAP003398-PA,amel|XP_393267,aory|AO0900	aaeg|AAEL003193-PB,afum|XP_754776,agam|AGAP003398-PA,amel|XP_393267,aory|AO0900	aaeg|AAEL003193-PB,afum|XP_754776,agam|AGAP003398-PA,amel|XP_393267,aory|AO0900
PFC0720w	conserved Plasmodium protein, unknown function	OG4_22204	not_phylum_specific	tthe|13.m00482	chom|Chro.30436,cmur|CMU_032010,cpar|cgd3_3860,tthe|13.m00482,bbov|XP_001612202.1	chom|Chro.30436,cmur|CMU_032010,cpar|cgd3_3860,pber|PB000182.01.0,pcha|PCAS_04152
PFC0735w	40S ribosomal protein S15A, putative	OG4_10374	not_phylum_specific	aaeg|AAEL009151-PA,aful|NP_070735,afum|XP_752939,agam|AGAP000541-PA,amel|XP_62352	aaeg|AAEL009151-PA,aful|NP_070735,afum|XP_752939,agam|AGAP000541-PA,amel|XP_62352	aaeg|AAEL009151-PA,aful|NP_070735,afum|XP_752939,agam|AGAP000541-PA,amel|XP_62352
PFC0760c	conserved Plasmodium protein, unknown function	OG4_29503	phylum_specific		cpar|cgd7_4890	pviv|PVX_095365,cpar|cgd7_4890,pber|PB000626.03.0,pkno|PKH_082410,pcha|PCAS_08077
PFC0770c	kinesin-like protein, putative	OG4_11931	not_phylum_specific	aaeg|AAEL014084-PA,afum|XP_746792,agam|AGAP007502-PA,amel|XP_623508,aory|AO090010	aaeg|AAEL014084-PA,afum|XP_746792,agam|AGAP007502-PA,amel|XP_623508,aory|AO090010	aaeg|AAEL014084-PA,afum|XP_746792,agam|AGAP007502-PA,amel|XP_623508,aory|AO090010
PFC0775w	40S ribosomal protein S11, putative	OG4_10516	not_phylum_specific	aaeg|AAEL002372-PB,aful|NP_070741,afum|XP_749545,agam|AGAP009998-PA,amel|XP_00111	aaeg|AAEL002372-PB,aful|NP_070741,afum|XP_749545,agam|AGAP009998-PA,amel|XP_00111	aaeg|AAEL002372-PB,aful|NP_070741,afum|XP_749545,agam|AGAP009998-PA,amel|XP_00111
PFC0800w	band 7-related protein	OG4_10185	not_phylum_specific	aaeg|AAEL004490-PA,afum|XP_752345,agam|AGAP009439-PA,amel|XP_395784,aory|AO090012	aaeg|AAEL004490-PA,afum|XP_752345,agam|AGAP009439-PA,amel|XP_395784,aory|AO090012	aaeg|AAEL004490-PA,afum|XP_752345,agam|AGAP009439-PA,amel|XP_395784,aory|AO090012
PFC0805w	DNA-directed RNA polymerase II, putative	OG4_10109	not_phylum_specific	aaeg|AAEL010617-PA,aaeg|AAEL011692-PA,aaeo|NP_214332,aful|NP_070713,afum|XP_75283	aaeg|AAEL010617-PA,aaeg|AAEL011692-PA,aaeo|NP_214332,aful|NP_070713,afum|XP_75283	aaeg|AAEL010617-PA,aaeg|AAEL011692-PA,aaeo|NP_214332,aful|NP_070713,afum|XP_75283
PFC0870w	elongation factor 1 (EF-1), putative	OG4_57728	not_phylum_specific	tnig|ENSTNIP00000021803,trub|ENSTRUP00000034288	tnig|ENSTNIP00000021803,trub|ENSTRUP00000034288	pcha|PCAS_121960,tnig|ENSTNIP00000021803,trub|ENSTRUP00000034288
PFC0900w	T-complex protein 1 epsilon subunit, putative	OG4_10958	not_phylum_specific	aaeg|AAEL001715-PA,afum|XP_750645,agam|AGAP008249-PA,amel|XP_393315,aory|AO090003	aaeg|AAEL001715-PA,afum|XP_750645,agam|AGAP008249-PA,amel|XP_393315,aory|AO090003	aaeg|AAEL001715-PA,afum|XP_750645,agam|AGAP008249-PA,amel|XP_393315,aory|AO090003
PFC0915w	ATP-dependent RNA Helicase, putative	OG4_11252	not_phylum_specific	aaeg|AAEL008500-PA,afum|XP_755058,agam|AGAP009135-PA,amel|XP_624586,aory|AO090020	aaeg|AAEL008500-PA,afum|XP_755058,agam|AGAP009135-PA,amel|XP_624586,aory|AO090020	aaeg|AAEL008500-PA,afum|XP_755058,agam|AGAP009135-PA,amel|XP_624586,aory|AO090020
PFC0920w	histone H2A variant, putative	OG4_11251	not_phylum_specific	aaeg|AAEL007609-PA,afum|XP_748147,agam|AGAP000306-PA,amel|XP_624167,aory|AO090003	aaeg|AAEL007609-PA,afum|XP_748147,agam|AGAP000306-PA,amel|XP_624167,aory|AO090003	aaeg|AAEL007609-PA,afum|XP_748147,agam|AGAP000306-PA,amel|XP_624167,aory|AO090003
PFC0950c	peptidase, putative	OG4_37022	not_phylum_specific	bmor|BGIBMGA005668	bmor|BGIBMGA005668	pcha|PCAS_121770,pkno|PKH_081910,pviv|PVX_095160,pyoe|PY02677,bmor|BGIBMGA005668,
PFC0975c	peptidyl-prolyl cis-trans isomerase	OG4_10089	not_phylum_specific	cimm|CIMG_04486,cpos|CPAG_06283,ddis|ppiA,lbra|LbrM33_V2.1900,linf|LinJ25_V3.0940	chom|Chro.20441,cimm|CIMG_04486,cmur|CMU_015800,cpar|cgd2_4120,cpos|CPAG_06283,dd	chom|Chro.20441,cimm|CIMG_04486,cmur|CMU_015800,cpar|cgd2_4120,cpos|CPAG_06283,dd
PFC1020c	40S ribosomal protein S3A, putative	OG4_10373	not_phylum_specific	aaeg|AAEL005901-PB,aaeg|AAEL013158-PA,aful|NP_071145,afum|XP_754085,agam|AGAP0035	aaeg|AAEL005901-PB,aaeg|AAEL013158-PA,aful|NP_071145,afum|XP_754085,agam|AGAP0035	aaeg|AAEL005901-PB,aaeg|AAEL013158-PA,aful|NP_071145,afum|XP_754085,agam|AGAP0035
PFC1025w	conserved Plasmodium protein, unknown function	OG4_45879	phylum_specific		tann|TA17800	tann|TA17800,pber|PB102741.00.0,pcha|PCAS_121620,pkno|PKH_081730,pviv|PVX_095075
PFC1050w	SMN-like protein	OG4_22025	not_phylum_specific	tthe|13.m00532,ddis|DDB_G0293636	bbov|XP_001611922.1,ncan|NCLIV_014160,tgon|TGME49_086440,tthe|13.m00532,ddis|DDB_	bbov|XP_001611922.1,ncan|NCLIV_014160,tgon|TGME49_086440,tthe|13.m00532,ddis|DDB_
PFC1065w	conserved Plasmodium protein, unknown function	OG4_47233	genus_specific			pber|PB000120.01.0,pcha|PCAS_121540,pkno|PKH_081650,pviv|PVX_095035,pyoe|PY01537
PFD0145c	regulator of chromosome condensation, putative	OG4_27834	phylum_specific		bbov|XP_001609044.1,ncan|NCLIV_054380,tgon|TGME49_110290,tann|TA09640,tpar|XP_766	bbov|XP_001609044.1,ncan|NCLIV_054380,tgon|TGME49_110290,pyoe|PY02440,tann|TA0964
PFD0265w	pre-mRNA splicing factor, putative	OG4_10993	not_phylum_specific	aaeg|AAEL009959-PA,afum|XP_749438,agam|AGAP006885-PA,amel|XP_624014,aory|AO090026	aaeg|AAEL009959-PA,afum|XP_749438,agam|AGAP006885-PA,amel|XP_624014,aory|AO090026	aaeg|AAEL009959-PA,afum|XP_749438,agam|AGAP006885-PA,amel|XP_624014,aory|AO090026
PFD0385w	conserved Plasmodium protein, unknown function	OG4_42786	genus_specific			pber|PB000072.00.0,pcha|PCAS_100530,pyoe|PY04933,pber|PB300950.00.0,pkno|PKH_0306
PFD0420c	flap endonuclease 1	OG4_10923	not_phylum_specific	aaeg|AAEL005870-PA,aful|NP_069102,afum|XP_755000,agam|AGAP011448-PA,amel|XP_39576	aaeg|AAEL005870-PA,aful|NP_069102,afum|XP_755000,agam|AGAP011448-PA,amel|XP_39576	aaeg|AAEL005870-PA,aful|NP_069102,afum|XP_755000,agam|AGAP011448-PA,amel|XP_39576
PFD0470c	replication factor a protein, putative	OG4_11046	not_phylum_specific	aaeg|AAEL012826-PA,afum|XP_749761,agam|AGAP001421-PA,amel|XP_001121722,aory|AO090	aaeg|AAEL012826-PA,afum|XP_749761,agam|AGAP001421-PA,amel|XP_001121722,aory|AO090	aaeg|AAEL012826-PA,afum|XP_749761,agam|AGAP001421-PA,amel|XP_001121722,aory|AO090
PFD0485w	conserved Plasmodium protein, unknown function	OG4_11053	not_phylum_specific	aaeg|AAEL003385-PA,afum|XP_749575,agam|AGAP002118-PA,amel|XP_394767,aory|AO090003	aaeg|AAEL003385-PA,afum|XP_749575,agam|AGAP002118-PA,amel|XP_394767,aory|AO090003	aaeg|AAEL003385-PA,afum|XP_749575,agam|AGAP002118-PA,amel|XP_394767,aory|AO090003
PFD0535w	conserved Plasmodium protein, unknown function	OG4_30202	not_phylum_specific	psti|XP_001385644,msmi|YP_001273569	psti|XP_001385644,msmi|YP_001273569	psti|XP_001385644,pcha|PCAS_061270,pber|PB105905.00.0,pber|PB405972.00.0,pyoe|PY0
PFD0540c	conserved Plasmodium protein, unknown function	OG4_47950	genus_specific			pber|PB000623.03.0,pviv|PVX_000705,pcha|PCAS_061280,pkno|PKH_030390,pyoe|PY04099
PFD0600c	mitochondrial ribosomal protein S12 precursor, putative	OG4_11216	not_phylum_specific	aaeg|AAEL008169-PA,aaeo|NP_213505,aaeo|NP_214257,afum|XP_753571,amel|XP_393221,ao	aaeg|AAEL008169-PA,aaeo|NP_213505,aaeo|NP_214257,afum|XP_753571,amel|XP_393221,ao	aaeg|AAEL008169-PA,aaeo|NP_213505,aaeo|NP_214257,afum|XP_753571,amel|XP_393221,ao
PFD0665c	26S proteasome AAA-ATPase subunit RPT3, putative	OG4_11366	not_phylum_specific	aaeg|AAEL007297-PA,afum|XP_754480,agam|AGAP003008-PA,amel|XP_393513,aory|AO090003	aaeg|AAEL007297-PA,afum|XP_754480,agam|AGAP003008-PA,amel|XP_393513,aory|AO090003	aaeg|AAEL007297-PA,afum|XP_754480,agam|AGAP003008-PA,amel|XP_393513,aory|AO090003
PFD0685c	chromosome associated protein, putative	OG4_11492	not_phylum_specific	ctep|NP_662589,aaeg|AAEL006937-PA,afum|XP_755741,agam|AGAP006388-PA,agam|AGAP0086	ctep|NP_662589,aaeg|AAEL006937-PA,afum|XP_755741,agam|AGAP006388-PA,agam|AGAP0086	ctep|NP_662589,aaeg|AAEL006937-PA,afum|XP_755741,agam|AGAP006388-PA,agam|AGAP0086
PFD0770c	60S ribosomal protein L15, putative	OG4_10542	not_phylum_specific	aaeg|AAEL001488-PA,agam|AGAP004919-PA,amel|XP_396588,apis|XP_001942732,bmaa|14544	aaeg|AAEL001488-PA,agam|AGAP004919-PA,amel|XP_396588,apis|XP_001942732,bmaa|14544	aaeg|AAEL001488-PA,agam|AGAP004919-PA,amel|XP_396588,apis|XP_001942732,bmaa|14544
PFD0795w	conserved Plasmodium protein, unknown function	OG4_22755	not_phylum_specific	mjan|NP_248649	chom|Chro.70018,cmur|CMU_006840,cpar|cgd7_60,tann|TA08795,ncan|NCLIV_000330,tgon|	chom|Chro.70018,cmur|CMU_006840,cpar|cgd7_60,pber|PB000428.00.0,tann|TA08795,ncan
PFD0880w	proteasome regulatory component, putative	OG4_12501	not_phylum_specific	aaeg|AAEL004347-PA,afum|XP_749110,agam|AGAP012281-PA,amel|XP_393333,aory|AO090026	aaeg|AAEL004347-PA,afum|XP_749110,agam|AGAP012281-PA,amel|XP_393333,aory|AO090026	aaeg|AAEL004347-PA,afum|XP_749110,agam|AGAP012281-PA,amel|XP_393333,aory|AO090026
PFD0885c	conserved Plasmodium protein, unknown function	OG4_48399	genus_specific			pber|PB001306.00.0,pcha|PCAS_072940,pyoe|PY03268,pkno|PKH_052240,pviv|PVX_090005
PFD0970c	zinc finger protein, putative	OG4_25547	not_phylum_specific	sman|Smp_014610,crei|94516,bmor|BGIBMGA011051,cint|ENSCINP00000026538	sman|Smp_014610,bbov|XP_001611479.1,crei|94516,bmor|BGIBMGA011051,cint|ENSCINP000	sman|Smp_014610,pber|PB000465.02.0,bbov|XP_001611479.1,crei|94516,bmor|BGIBMGA011
PFD0985w	transcription factor with AP2 domain(s), putative	OG4_37112	phylum_specific		bbov|XP_001609946.1,tann|TA07100	pkno|PKH_052480,bbov|XP_001609946.1,tann|TA07100,pber|PB000863.01.0,pcha|PCAS_052
PFD0990w	ribosome recycling factor, putative	OG4_39552	phylum_specific		ncan|NCLIV_059720,tgon|TGGT1_098720	pcha|PCAS_052150,pyoe|PY06329,ncan|NCLIV_059720,tgon|TGGT1_098720,pkno|PKH_052470
PFD1050w	alpha-tubulin ii	OG4_10075	not_phylum_specific	aaeg|AAEL004172-PA,aaeg|AAEL006642-PA,aaeg|AAEL012101-PA,aaeg|AAEL013229-PA,afum|	aaeg|AAEL004172-PA,aaeg|AAEL006642-PA,aaeg|AAEL012101-PA,aaeg|AAEL013229-PA,afum|	aaeg|AAEL004172-PA,aaeg|AAEL006642-PA,aaeg|AAEL012101-PA,aaeg|AAEL013229-PA,afum|
PFD1055w	40S ribosomal protein S19, putative	OG4_10540	not_phylum_specific	aaeg|AAEL010756-PA,aful|NP_070893,afum|XP_750283,agam|AGAP010933-PA,amel|XP_00112	aaeg|AAEL010756-PA,aful|NP_070893,afum|XP_750283,agam|AGAP010933-PA,amel|XP_00112	aaeg|AAEL010756-PA,aful|NP_070893,afum|XP_750283,agam|AGAP010933-PA,amel|XP_00112
PFD1065c	conserved Plasmodium protein, unknown function	OG4_54838	genus_specific			pber|PB000870.02.0,pcha|PCAS_052270,pkno|PKH_052610,pviv|PVX_090170
PFD1070w	eukaryotic initiation factor, putative	OG4_11419	not_phylum_specific	aaeg|AAEL014414-PA,aful|NP_071079,afum|XP_748101,agam|AGAP003089-PA,amel|XP_39335	aaeg|AAEL014414-PA,aful|NP_071079,afum|XP_748101,agam|AGAP003089-PA,amel|XP_39335	aaeg|AAEL014414-PA,aful|NP_071079,afum|XP_748101,agam|AGAP003089-PA,amel|XP_39335
PFE0090w	chromosome assembly factor 1, CAF-1	OG4_11806	not_phylum_specific	aaeg|AAEL013940-PA,afum|XP_749535,agam|AGAP007544-PA,amel|XP_624307,apis|XP_00195	aaeg|AAEL013940-PA,afum|XP_749535,agam|AGAP007544-PA,amel|XP_624307,apis|XP_00195	aaeg|AAEL013940-PA,afum|XP_749535,agam|AGAP007544-PA,amel|XP_624307,apis|XP_00195
PFE0100w	conserved Plasmodium protein, unknown function	OG4_11643	not_phylum_specific	aaeg|AAEL003887-PA,afum|XP_750929,agam|AGAP002665-PA,amel|XP_393972,aory|AO090023	aaeg|AAEL003887-PA,afum|XP_750929,agam|AGAP002665-PA,amel|XP_393972,aory|AO090023	aaeg|AAEL003887-PA,afum|XP_750929,agam|AGAP002665-PA,amel|XP_393972,aory|AO090023
PFE0140c	zinc binding protein, putative	OG4_30649	phylum_specific		bbov|XP_001609577.1,cmur|CMU_015900,ncan|NCLIV_045530,tgon|TGME49_027870	bbov|XP_001609577.1,cmur|CMU_015900,ncan|NCLIV_045530,pber|PB000155.00.0,pcha|PCA
PFE0160c	Ser/Arg-rich splicing factor, putative	OG4_11160	not_phylum_specific	edis|EDI_024400,ehis|EHI_048210,aaeg|AAEL010340-PA,agam|AGAP009742-PA,amel|XP_393	edis|EDI_024400,ehis|EHI_048210,aaeg|AAEL010340-PA,agam|AGAP009742-PA,amel|XP_393	edis|EDI_024400,ehis|EHI_048210,aaeg|AAEL010340-PA,agam|AGAP009742-PA,amel|XP_393
PFE0165w	actin-depolymerizing factor, putative	OG4_34103	phylum_specific		tpar|XP_766447,bbov|XP_001610773.1,tann|TA06435	tpar|XP_766447,bbov|XP_001610773.1,tann|TA06435,pber|PB000803.00.0,pcha|PCAS_1102
PFE0185c	60S ribosomal protein L31, putative	OG4_10487	not_phylum_specific	aaeg|AAEL006698-PA,aful|NP_070890,afum|XP_751201,agam|AGAP011896-PA,amel|XP_39731	aaeg|AAEL006698-PA,aful|NP_070890,afum|XP_751201,agam|AGAP011896-PA,amel|XP_39731	aaeg|AAEL006698-PA,aful|NP_070890,afum|XP_751201,agam|AGAP011896-PA,amel|XP_39731
PFE0235c	conserved Plasmodium protein, unknown function	OG4_42821	genus_specific			pber|PB000527.02.0,pcha|PCAS_110410,pkno|PKH_102820,pviv|PVX_097800,pyoe|PY03845,
PFE0250w	conserved Plasmodium protein, unknown function	OG4_42780	genus_specific			pber|PB000012.00.0,pyoe|PY02194,pber|PB000320.01.0,pcha|PCAS_110440,pkno|PKH_1027
PFE0255w	actin-like protein, putative	OG4_38938	genus_specific			pber|PB000221.00.0,pber|PB300320.00.0,pcha|PCAS_110450,pkno|PKH_102780,pyoe|PY008
PFE0270c	DNA repair protein, putative	OG4_10165	not_phylum_specific	aaeg|AAEL011780-PA,aaeo|NP_213212,afum|XP_751995,agam|AGAP003190-PA,amel|XP_39234	aaeg|AAEL011780-PA,aaeo|NP_213212,afum|XP_751995,agam|AGAP003190-PA,amel|XP_39234	aaeg|AAEL011780-PA,aaeo|NP_213212,afum|XP_751995,agam|AGAP003190-PA,amel|XP_39234
PFE0275w	conserved Plasmodium protein, unknown function	OG4_23862	not_phylum_specific	ppat|estExt_fgenesh1_pg.C_1690039	bbov|XP_001611150.1,chom|Chro.40427,cpar|cgd4_3730,cmur|CMU_018800,ncan|NCLIV_040	bbov|XP_001611150.1,chom|Chro.40427,cpar|cgd4_3730,pcha|PCAS_110490,cmur|CMU_0188
PFE0285c	small ubiquitin-related modifier, putative	OG4_10582	not_phylum_specific	aaeg|AAEL013787-PA,afum|XP_752450,apis|NP_001119632,cimm|CIMG_11861,cneo|XP_56932	aaeg|AAEL013787-PA,afum|XP_752450,apis|NP_001119632,cimm|CIMG_11861,cmur|CMU_0416	aaeg|AAEL013787-PA,afum|XP_752450,apis|NP_001119632,cimm|CIMG_11861,cmur|CMU_0416
PFE0335w	conserved Plasmodium protein, unknown function	OG4_11984	not_phylum_specific	aaeg|AAEL012307-PA,afum|XP_750434,agam|AGAP005545-PA,amel|XP_393600,aory|AO090001	aaeg|AAEL012307-PA,afum|XP_750434,agam|AGAP005545-PA,amel|XP_393600,aory|AO090001	aaeg|AAEL012307-PA,afum|XP_750434,agam|AGAP005545-PA,amel|XP_393600,aory|AO090001
PFE0350c	60S ribosomal protein L4, putative	OG4_10579	not_phylum_specific	aaeg|AAEL009994-PA,aful|NP_070749,afum|XP_748041,agam|AGAP002306-PA,amel|XP_39207	aaeg|AAEL009994-PA,aful|NP_070749,afum|XP_748041,agam|AGAP002306-PA,amel|XP_39207	aaeg|AAEL009994-PA,aful|NP_070749,afum|XP_748041,agam|AGAP002306-PA,amel|XP_39207
PFE0375w	cell differentiation protein rcd1, putative	OG4_11596	not_phylum_specific	aaeg|AAEL006867-PA,afum|XP_751592,agam|AGAP012050-PA,amel|XP_623701,aory|AO090009	aaeg|AAEL006867-PA,afum|XP_751592,agam|AGAP012050-PA,amel|XP_623701,aory|AO090009	aaeg|AAEL006867-PA,afum|XP_751592,agam|AGAP012050-PA,amel|XP_623701,aory|AO090009
PFE0400w	conserved Plasmodium protein, unknown function	OG4_23166	not_phylum_specific	tcru|Tc00.1047053432067.20	bbov|XP_001609148.1,chom|Chro.70122,cmur|CMU_032930,cpar|cgd7_980,ncan|NCLIV_0433	pcha|PCAS_110740,pyoe|PY02739,bbov|XP_001609148.1,chom|Chro.70122,cmur|CMU_032930
PFE0440w	conserved Plasmodium protein, unknown function	OG4_27349	not_phylum_specific	osat|NP_001045328,bmor|BGIBMGA013380,psti|XP_001384588	osat|NP_001045328,bmor|BGIBMGA013380,psti|XP_001384588	pviv|PVX_098010,osat|NP_001045328,pkno|PKH_102400,pcha|PCAS_110820,bmor|BGIBMGA01
PFE0450w	chromosome condensation protein, putative	OG4_10850	not_phylum_specific	aaeg|AAEL001655-PA,aful|NP_070387,afum|XP_749352,agam|AGAP007826-PA,amel|XP_39686	aaeg|AAEL001655-PA,aful|NP_070387,afum|XP_749352,agam|AGAP007826-PA,amel|XP_39686	aaeg|AAEL001655-PA,aful|NP_070387,afum|XP_749352,agam|AGAP007826-PA,amel|XP_39686
PFE0460c	conserved Plasmodium protein, unknown function	OG4_54796	genus_specific			pber|PB000196.02.0,pcha|PCAS_110860,pkno|PKH_102360,pyoe|PY03256
PFE0500c	conserved Plasmodium protein, unknown function	OG4_27270	not_phylum_specific	pram|fgenesh1_pg.C_scaffold_67000006,tthe|51.m00147	pram|fgenesh1_pg.C_scaffold_67000006,chom|Chro.40027,cmur|CMU_012230,cpar|cgd4_13	pram|fgenesh1_pg.C_scaffold_67000006,chom|Chro.40027,cmur|CMU_012230,cpar|cgd4_13
PFE0520c	topoisomerase I	OG4_11163	not_phylum_specific	aaeg|AAEL002551-PA,afum|XP_750100,agam|AGAP004078-PA,amel|XP_396203,aory|AO090005	aaeg|AAEL002551-PA,afum|XP_750100,agam|AGAP004078-PA,amel|XP_396203,aory|AO090005	aaeg|AAEL002551-PA,afum|XP_750100,agam|AGAP004078-PA,amel|XP_396203,aory|AO090005
PFE0570w	RNA pseudouridylate synthase, putative	OG4_20587	genus_specific			pber|PB000019.00.0,pcha|PCAS_111070,pkno|PKH_102150,pviv|PVX_080660,pyoe|PY04257,
PFE0610c	CDK-activating kinase assembly factor, putative	OG4_12471	not_phylum_specific	aaeg|AAEL008850-PA,afum|XP_751934,agam|AGAP008991-PA,amel|XP_396068,aory|AO090023	aaeg|AAEL008850-PA,afum|XP_751934,agam|AGAP008991-PA,amel|XP_396068,aory|AO090023	aaeg|AAEL008850-PA,afum|XP_751934,agam|AGAP008991-PA,amel|XP_396068,aory|AO090023
PFE0630c	orotate phosphoribosyltransferase	OG4_10245	not_phylum_specific	aaeg|AAEL011309-PA,aaeo|NP_214310,aful|NP_070569,afum|XP_755170,agam|AGAP004175-P	aaeg|AAEL011309-PA,aaeo|NP_214310,aful|NP_070569,afum|XP_755170,agam|AGAP004175-P	aaeg|AAEL011309-PA,aaeo|NP_214310,aful|NP_070569,afum|XP_755170,agam|AGAP004175-P
PFE0675c	deoxyribodipyrimidine photolyase (photoreactivating enzyme, DNA photolyase), putative	OG4_14727	not_phylum_specific	aaeg|AAEL001787-PA,agam|AGAP005052-PA,apis|XP_001949151,atha|NP_563906,atha|NP_84	aaeg|AAEL001787-PA,agam|AGAP005052-PA,apis|XP_001949151,atha|NP_563906,atha|NP_84	aaeg|AAEL001787-PA,agam|AGAP005052-PA,apis|XP_001949151,atha|NP_563906,atha|NP_84
PFE0745w	conserved Plasmodium protein, unknown function	OG4_45881	genus_specific			pkno|PKH_101770,pber|PB001022.03.0,pcha|PCAS_111410,pviv|PVX_080500,pyoe|PY03225
PFE0750c	RNA recognition motif, putative	OG4_14444	not_phylum_specific	afum|XP_753957,aory|AO090701000212,cgla|XP_448126,cimm|CIMG_05989,cneo|XP_572680,	afum|XP_753957,aory|AO090701000212,bbov|XP_001609648.1,cgla|XP_448126,chom|Chro.6	afum|XP_753957,aory|AO090701000212,bbov|XP_001609648.1,cgla|XP_448126,chom|Chro.6
PFE0810c	40S ribosomal protein S14, putative	OG4_10149	not_phylum_specific	aaeg|AAEL005266-PA,aful|NP_071108,afum|XP_755377,agam|AGAP000655-PA,agam|AGAP0023	aaeg|AAEL005266-PA,aful|NP_071108,afum|XP_755377,agam|AGAP000655-PA,agam|AGAP0023	aaeg|AAEL005266-PA,aful|NP_071108,afum|XP_755377,agam|AGAP000655-PA,agam|AGAP0023
PFE0840c	transcription factor with AP2 domain(s), putative	OG4_41447	genus_specific			pber|PB000976.01.0,pyoe|PY03803,pcha|PCAS_123220,pber|PB300549.00.0,pkno|PKH_1016
PFE0845c	60S ribosomal protein L8, putative	OG4_10112	not_phylum_specific	aaeg|AAEL000210-PA,agam|AGAP010450-PA,amel|XP_625019,apis|XP_001952518,bmaa|13667	aaeg|AAEL000210-PA,agam|AGAP010450-PA,amel|XP_625019,apis|XP_001952518,bmaa|13667	aaeg|AAEL000210-PA,agam|AGAP010450-PA,amel|XP_625019,apis|XP_001952518,bmaa|13667
PFE0850c	60S ribosomal protein L12, putative	OG4_10504	not_phylum_specific	aful|NP_069374,mjan|NP_247347,msmi|YP_001273196,nmar|YP_001581719,tvol|NP_110942,	aful|NP_069374,mjan|NP_247347,msmi|YP_001273196,nmar|YP_001581719,tvol|NP_110942,	aful|NP_069374,mjan|NP_247347,msmi|YP_001273196,nmar|YP_001581719,tvol|NP_110942,
PFE0865c	splicing factor, putative	OG4_12350	not_phylum_specific	aaeg|AAEL006473-PA,agam|AGAP010496-PA,amel|XP_393525,apis|XP_001947100,apis|XP_00	aaeg|AAEL006473-PA,agam|AGAP010496-PA,amel|XP_393525,apis|XP_001947100,apis|XP_00	aaeg|AAEL006473-PA,agam|AGAP010496-PA,amel|XP_393525,apis|XP_001947100,apis|XP_00
PFE0870w	transcriptional regulator, putative	OG4_11466	not_phylum_specific	aaeg|AAEL011876-PA,aaeg|AAEL015182-PA,afum|XP_750518,agam|AGAP006817-PA,amel|XP_6	aaeg|AAEL011876-PA,aaeg|AAEL015182-PA,afum|XP_750518,agam|AGAP006817-PA,amel|XP_6	aaeg|AAEL011876-PA,aaeg|AAEL015182-PA,afum|XP_750518,agam|AGAP006817-PA,amel|XP_6
PFE0885w	eukaryotictranslation initiation factor 3 subunit, putative	OG4_11549	not_phylum_specific	aaeg|AAEL007718-PA,afum|XP_749953,agam|AGAP012140-PA,amel|XP_393588,aory|AO090005	aaeg|AAEL007718-PA,afum|XP_749953,agam|AGAP012140-PA,amel|XP_393588,aory|AO090005	aaeg|AAEL007718-PA,afum|XP_749953,agam|AGAP012140-PA,amel|XP_393588,aory|AO090005
PFE0975c	40S ribosomal protein S24, putative	OG4_10426	not_phylum_specific	aaeg|AAEL014292-PA,aaeg|AAEL014903-PA,aful|NP_069943,afum|XP_746718,agam|AGAP0051	aaeg|AAEL014292-PA,aaeg|AAEL014903-PA,aful|NP_069943,afum|XP_746718,agam|AGAP0051	aaeg|AAEL014292-PA,aaeg|AAEL014903-PA,aful|NP_069943,afum|XP_746718,agam|AGAP0051
PFE0990w	conserved Plasmodium protein, unknown function	OG4_38012	phylum_specific		cmur|CMU_011130,tann|TA07775	cmur|CMU_011130,pber|PB000706.03.0,pcha|PCAS_123510,pyoe|PY00700,pkno|PKH_101270,
PFE0995c	conserved protein, unknown function	OG4_34376	phylum_specific		bbov|XP_001612243.1,ncan|NCLIV_032610,tgon|TGME49_032650	bbov|XP_001612243.1,pber|PB000006.00.0,pyoe|PY03310,ncan|NCLIV_032610,tgon|TGME49
PFE1005w	40S ribosomal protein S9, putative	OG4_10410	not_phylum_specific	aaeg|AAEL001759-PA,aful|NP_071109,afum|XP_754909,agam|AGAP005061-PB,amel|XP_39272	aaeg|AAEL001759-PA,aful|NP_071109,afum|XP_754909,agam|AGAP005061-PB,amel|XP_39272	aaeg|AAEL001759-PA,aful|NP_071109,afum|XP_754909,agam|AGAP005061-PB,amel|XP_39272
PFE1020w	U6 snRNA-associated sm-like protein Lsm2, putative	OG4_12390	not_phylum_specific	aaeg|AAEL001363-PA,afum|XP_755856,agam|AGAP005136-PA,amel|XP_001120188,apis|XP_00	aaeg|AAEL001363-PA,afum|XP_755856,agam|AGAP005136-PA,amel|XP_001120188,apis|XP_00	aaeg|AAEL001363-PA,afum|XP_755856,agam|AGAP005136-PA,amel|XP_001120188,apis|XP_00
PFE1025c	conserved Plasmodium protein, unknown function	OG4_38934	genus_specific			pber|PB000182.02.0,pcha|PCAS_123580,pyoe|PY04488,pber|PB000721.03.0,pber|PB301336
PFE1215c	cytosolic preribosomal GTP-binding protein, putative	OG4_10988	not_phylum_specific	aaeg|AAEL005579-PA,aful|NP_070971,afum|XP_750305,agam|AGAP010624-PA,amel|XP_39475	aaeg|AAEL005579-PA,aful|NP_070971,afum|XP_750305,agam|AGAP010624-PA,amel|XP_39475	aaeg|AAEL005579-PA,aful|NP_070971,afum|XP_750305,agam|AGAP010624-PA,amel|XP_39475
PFE1220w	conserved Plasmodium protein, unknown function	OG4_54894	genus_specific			pber|PB300878.00.0,pcha|PCAS_123970,pkno|PKH_100770,pviv|PVX_080025
PFE1245w	conserved Plasmodium protein, unknown function	OG4_34363	phylum_specific		cmur|CMU_008650,chom|Chro.60167,cpar|cgd6_1330	cmur|CMU_008650,pviv|PVX_079995,chom|Chro.60167,cpar|cgd6_1330,pber|PB000519.02.0
PFE1305c	ADP-ribosylation factor GTPase-activating protein, putative	OG4_10921	not_phylum_specific	aaeg|AAEL003509-PA,afum|XP_750674,agam|AGAP012088-PA,agam|AGAP012887-PA,amel|XP_6	aaeg|AAEL003509-PA,afum|XP_750674,agam|AGAP012088-PA,agam|AGAP012887-PA,amel|XP_6	aaeg|AAEL003509-PA,afum|XP_750674,agam|AGAP012088-PA,agam|AGAP012887-PA,amel|XP_6
PFE1345c	minichromosome maintenance protein 3, putative	OG4_11666	not_phylum_specific	aaeg|AAEL011811-PA,afum|XP_750142,agam|AGAP001135-PA,amel|XP_625020,aory|AO090003	aaeg|AAEL011811-PA,afum|XP_750142,agam|AGAP001135-PA,amel|XP_625020,aory|AO090003	aaeg|AAEL011811-PA,afum|XP_750142,agam|AGAP001135-PA,amel|XP_625020,aory|AO090003
PFE1355c	ubiquitin carboxyl-terminal hydrolase, putative	OG4_11327	not_phylum_specific	aaeg|AAEL010496-PA,afum|XP_747839,agam|AGAP009348-PA,amel|XP_395043,aory|AO090120	aaeg|AAEL010496-PA,afum|XP_747839,agam|AGAP009348-PA,amel|XP_395043,aory|AO090120	aaeg|AAEL010496-PA,afum|XP_747839,agam|AGAP009348-PA,amel|XP_395043,aory|AO090120
PFE1370w	hsp70 interacting protein, putative	OG4_12561	not_phylum_specific	aaeg|AAEL011881-PA,agam|AGAP009119-PA,amel|XP_394645,atha|NP_567663,bmaa|14980.m0	aaeg|AAEL011881-PA,agam|AGAP009119-PA,amel|XP_394645,atha|NP_567663,bmaa|14980.m0	aaeg|AAEL011881-PA,agam|AGAP009119-PA,amel|XP_394645,atha|NP_567663,bmaa|14980.m0
PFE1375c	conserved Plasmodium protein, unknown function	OG4_38954	genus_specific			pber|PB100034.00.0,pber|PB105464.00.0,pber|PB405690.00.0,pcha|PCAS_124280,pkno|PK
PFE1400c	beta adaptin protein, putative	OG4_10581	not_phylum_specific	aaeg|AAEL011650-PA,afum|XP_754719,agam|AGAP001267-PA,aory|AO090005001357,apis|XP_	aaeg|AAEL011650-PA,afum|XP_754719,agam|AGAP001267-PA,aory|AO090005001357,apis|XP_	aaeg|AAEL011650-PA,afum|XP_754719,agam|AGAP001267-PA,aory|AO090005001357,apis|XP_
PFE1465w	conserved Plasmodium protein, unknown function	OG4_38940	genus_specific			pber|PB000289.03.0,pyoe|PY01890,pber|PB001442.02.0,pcha|PCAS_124430,pkno|PKH_1002
PFE1470w	cell cycle regulator protein, putative	OG4_10991	not_phylum_specific	aaeg|AAEL007760-PA,afum|XP_752348,agam|AGAP003344-PA,amel|XP_001120413,aory|AO090	aaeg|AAEL007760-PA,afum|XP_752348,agam|AGAP003344-PA,amel|XP_001120413,aory|AO090	aaeg|AAEL007760-PA,afum|XP_752348,agam|AGAP003344-PA,amel|XP_001120413,aory|AO090
PFE1485w	conserved Plasmodium protein, unknown function	OG4_45761	genus_specific			pber|PB000664.01.0,pyoe|PY05157,pcha|PCAS_124460,pkno|PKH_100260,pber|PB300824.00
PFF0125c	conserved Plasmodium protein, unknown function	OG4_33469	not_phylum_specific	tvag|TVAG_406510	bbov|XP_001609110.1,tvag|TVAG_406510,tann|TA18795	bbov|XP_001609110.1,tvag|TVAG_406510,pviv|PVX_113295,tann|TA18795,pber|PB001115.0
PFF0145w	conserved Plasmodium protein, unknown function	OG4_48393	genus_specific			pber|PB001235.00.0,pcha|PCAS_010250,pkno|PKH_114690,pviv|PVX_113315,pyoe|PY00216
PFF0220w	conserved Plasmodium protein, unknown function	OG4_46393	genus_specific			pber|PB107464.00.0,pcha|PCAS_010400,pkno|PKH_114510,pviv|PVX_113390,pyoe|PY04822
PFF0250w	RNA binding protein, putative	OG4_36467	not_phylum_specific	msmi|YP_001272854,msmi|YP_001273972	msmi|YP_001272854,msmi|YP_001273972	pviv|PVX_113420,pyoe|PY04901,pkno|PKH_114450,pcha|PCAS_010450,pber|PB000923.00.0,
PFF0285c	DNA repair-like protein, putative	OG4_11207	not_phylum_specific	aaeg|AAEL005245-PA,aaeg|AAEL014748-PA,afum|XP_751564,agam|AGAP003676-PA,aory|AO09	aaeg|AAEL005245-PA,aaeg|AAEL014748-PA,afum|XP_751564,agam|AGAP003676-PA,aory|AO09	aaeg|AAEL005245-PA,aaeg|AAEL014748-PA,afum|XP_751564,agam|AGAP003676-PA,aory|AO09
PFF0295c	conserved Plasmodium protein, unknown function	OG4_37751	not_phylum_specific	bmaa|BM00551	bmaa|BM00551	bmaa|BM00551,pber|PB301312.00.0,pber|PB000404.01.0,pkno|PKH_114320,pviv|PVX_11347
PFF0325c	conserved Plasmodium protein, unknown function	OG4_48171	genus_specific			pber|PB000269.02.0,pcha|PCAS_010590,pkno|PKH_114260,pviv|PVX_113500,pyoe|PY01046
PFF0330w	coatomer alpha subunit, putative	OG4_11331	not_phylum_specific	aaeg|AAEL013098-PA,aaeg|AAEL015001-PA,afum|XP_754732,agam|AGAP010251-PA,amel|XP_6	aaeg|AAEL013098-PA,aaeg|AAEL015001-PA,afum|XP_754732,agam|AGAP010251-PA,amel|XP_6	aaeg|AAEL013098-PA,aaeg|AAEL015001-PA,afum|XP_754732,agam|AGAP010251-PA,amel|XP_6
PFF0340c	glutaredoxin-like protein, putative	OG4_10129	not_phylum_specific	aaeg|AAEL001109-PA,afum|XP_752229,agam|AGAP002500-PA,amel|XP_625213,aory|AO090023	aaeg|AAEL001109-PA,afum|XP_752229,agam|AGAP002500-PA,amel|XP_625213,aory|AO090023	aaeg|AAEL001109-PA,afum|XP_752229,agam|AGAP002500-PA,amel|XP_625213,aory|AO090023
PFF0345w	translation initiation factor IF-2, putative	OG4_10834	not_phylum_specific	aaeg|AAEL009241-PA,aful|NP_069602,afum|XP_750147,agam|AGAP004824-PA,amel|XP_39210	aaeg|AAEL009241-PA,aful|NP_069602,afum|XP_750147,agam|AGAP004824-PA,amel|XP_39210	aaeg|AAEL009241-PA,aful|NP_069602,afum|XP_750147,agam|AGAP004824-PA,amel|XP_39210
PFF0375c	conserved Plasmodium protein, unknown function	OG4_13456	not_phylum_specific	aaeg|AAEL009924-PA,amel|XP_395972,bmor|BGIBMGA005435,clup|ENSCAFP00000029668,cpip	aaeg|AAEL009924-PA,amel|XP_395972,bmor|BGIBMGA005435,clup|ENSCAFP00000029668,cpip	aaeg|AAEL009924-PA,amel|XP_395972,bmor|BGIBMGA005435,clup|ENSCAFP00000029668,cpip
PFF0430w	chaperone, putative	OG4_10967	not_phylum_specific	aaeg|AAEL006946-PA,afum|XP_754660,agam|AGAP003477-PA,amel|XP_623697,aory|AO090005	aaeg|AAEL006946-PA,afum|XP_754660,agam|AGAP003477-PA,amel|XP_623697,aory|AO090005	aaeg|AAEL006946-PA,afum|XP_754660,agam|AGAP003477-PA,amel|XP_623697,aory|AO090005
PFF0445w	conserved Plasmodium protein, unknown function	OG4_24533	not_phylum_specific	bsui|NP_699739,wsuc|NP_907530	bsui|NP_699739,wsuc|NP_907530	pviv|PVX_113610,bsui|NP_699739,pber|PB000283.03.0,pcha|PCAS_010820,pber|PB000013.
PFF0505c	conserved Plasmodium protein, unknown function	OG4_12859	not_phylum_specific	aaeg|AAEL004886-PA,afum|XP_755313,agam|AGAP004546-PA,amel|XP_001121531,aory|AO090	aaeg|AAEL004886-PA,afum|XP_755313,agam|AGAP004546-PA,amel|XP_001121531,aory|AO090	aaeg|AAEL004886-PA,afum|XP_755313,agam|AGAP004546-PA,amel|XP_001121531,aory|AO090
PFF0510w	histone H3	OG4_10036	not_phylum_specific	aaeg|AAEL000482-PA,aaeg|AAEL000492-PA,aaeg|AAEL000506-PA,aaeg|AAEL003659-PA,aaeg|	aaeg|AAEL000482-PA,aaeg|AAEL000492-PA,aaeg|AAEL000506-PA,aaeg|AAEL003659-PA,aaeg|	aaeg|AAEL000482-PA,aaeg|AAEL000492-PA,aaeg|AAEL000506-PA,aaeg|AAEL003659-PA,aaeg|
PFF0535c	trancription factor, putative	OG4_11461	not_phylum_specific	bmaa|14469.m00107,aaeg|AAEL012259-PA,agam|AGAP005021-PA,apis|XP_001947840,apis|XP	bmaa|14469.m00107,aaeg|AAEL012259-PA,agam|AGAP005021-PA,apis|XP_001947840,apis|XP	bmaa|14469.m00107,aaeg|AAEL012259-PA,agam|AGAP005021-PA,apis|XP_001947840,apis|XP
PFF0555w	conserved Plasmodium protein, unknown function	OG4_27889	phylum_specific		bbov|XP_001611195.1,cmur|CMU_008320,ncan|NCLIV_023790,tann|TA18110,tgon|TGME49_08	bbov|XP_001611195.1,cmur|CMU_008320,ncan|NCLIV_023790,pber|PB000562.03.0,pcha|PCA
PFF0560c	SWI/SNF-related matrix-associated actin-dependent regulator of chromatin	OG4_44846	genus_specific			pkno|PKH_113780,pber|PB300942.00.0,pcha|PCAS_011030,pviv|PVX_113710,pyoe|PY03119
PFF0575c	conserved Plasmodium protein, unknown function	OG4_11313	not_phylum_specific	aory|AO090701000742,cbri|WBGene00037521,lbic|eu2.Lbscf0067g00410,pchr|fgenesh1_pg	aory|AO090701000742,cbri|WBGene00037521,lbic|eu2.Lbscf0067g00410,pchr|fgenesh1_pg	aory|AO090701000742,cbri|WBGene00037521,lbic|eu2.Lbscf0067g00410,pchr|fgenesh1_pg
PFF0595c	leucine-rich repeat protein 5, LRR5	OG4_10046	not_phylum_specific	cper|YP_694670,gsul|NP_952775,nmar|YP_001582409,aaeg|AAEL002942-PA,aaeg|AAEL01470	chom|Chro.40034,cper|YP_694670,gsul|NP_952775,nmar|YP_001582409,aaeg|AAEL002942-P	chom|Chro.40034,cper|YP_694670,gsul|NP_952775,nmar|YP_001582409,aaeg|AAEL002942-P
PFF0665c	syntaxin binding protein, putative	OG4_10968	not_phylum_specific	aaeg|AAEL007282-PB,afum|XP_753565,agam|AGAP003023-PA,amel|XP_396375,amel|XP_62336	aaeg|AAEL007282-PB,afum|XP_753565,agam|AGAP003023-PA,amel|XP_396375,amel|XP_62336	aaeg|AAEL007282-PB,afum|XP_753565,agam|AGAP003023-PA,amel|XP_396375,amel|XP_62336
PFF0670w	transcription factor with AP2 domain(s), putative	OG4_30272	not_phylum_specific	cint|ENSCINP00000016564	cint|ENSCINP00000016564	cint|ENSCINP00000016564,pyoe|PY01087,pber|PB000094.00.0,pcha|PCAS_011270,pkno|PKH
PFF0675c	myosin E	OG4_37834	not_phylum_specific	tbru|Tb927.2.4050,tbrg|Tbg.972.2.2240	tbru|Tb927.2.4050,tbrg|Tbg.972.2.2240	tbru|Tb927.2.4050,tbrg|Tbg.972.2.2240,pber|PB000093.00.0,pcha|PCAS_011280,pkno|PK
PFF0700c	60S ribosomal protein L19, putative	OG4_10476	not_phylum_specific	aaeg|AAEL012733-PA,aful|NP_070732,afum|XP_755133,agam|AGAP004422-PA,amel|XP_00111	aaeg|AAEL012733-PA,aful|NP_070732,afum|XP_755133,agam|AGAP004422-PA,amel|XP_00111	aaeg|AAEL012733-PA,aful|NP_070732,afum|XP_755133,agam|AGAP004422-PA,amel|XP_00111
PFF0745c	ribonuclease, putative	OG4_42802	not_phylum_specific	rnor|ENSRNOP00000047533	rnor|ENSRNOP00000047533	pber|PB000278.03.0,pcha|PCAS_123080,pkno|PKH_113360,pviv|PVX_113905,pyoe|PY03694,
PFF0785w	Ndc80 homologue, putative	OG4_12560	not_phylum_specific	cneo|XP_570971,phum|PHUM338290,afum|XP_754601,aory|AO090003000554,apis|XP_0019465	cneo|XP_570971,phum|PHUM338290,tann|TA19405,afum|XP_754601,aory|AO090003000554,ap	cneo|XP_570971,phum|PHUM338290,tann|TA19405,afum|XP_754601,aory|AO090003000554,ap
PFF0835w	conserved Plasmodium protein, unknown function	OG4_13392	not_phylum_specific	cneo|XP_570761,ssol|NP_342432,afum|XP_752782,cgla|XP_447716,cimm|CIMG_03348,cmer|	bbov|XP_001608839.1,cneo|XP_570761,ncan|NCLIV_032430,ssol|NP_342432,tann|TA05370,	bbov|XP_001608839.1,cneo|XP_570761,ncan|NCLIV_032430,ssol|NP_342432,tann|TA05370,
PFF0860c	histone h2a	OG4_10041	not_phylum_specific	aaeg|AAEL000494-PA,aaeg|AAEL000497-PA,aaeg|AAEL000518-PA,aaeg|AAEL000525-PA,aaeg|	aaeg|AAEL000494-PA,aaeg|AAEL000497-PA,aaeg|AAEL000518-PA,aaeg|AAEL000525-PA,aaeg|	aaeg|AAEL000494-PA,aaeg|AAEL000497-PA,aaeg|AAEL000518-PA,aaeg|AAEL000525-PA,aaeg|
PFF0865w	histone H3	OG4_10036	not_phylum_specific	aaeg|AAEL000482-PA,aaeg|AAEL000492-PA,aaeg|AAEL000506-PA,aaeg|AAEL003659-PA,aaeg|	aaeg|AAEL000482-PA,aaeg|AAEL000492-PA,aaeg|AAEL000506-PA,aaeg|AAEL003659-PA,aaeg|	aaeg|AAEL000482-PA,aaeg|AAEL000492-PA,aaeg|AAEL000506-PA,aaeg|AAEL003659-PA,aaeg|
PFF0880c	conserved Plasmodium protein, unknown function	OG4_22368	not_phylum_specific	tthe|4.m00391	ncan|NCLIV_046030,bbov|XP_001608831.1,bbov|XP_001608835.1,chom|Chro.30286,cmur|CM	ncan|NCLIV_046030,bbov|XP_001608831.1,bbov|XP_001608835.1,chom|Chro.30286,cmur|CM
PFF0885w	60S ribosomal protein L27a, putative	OG4_10511	not_phylum_specific	ckor|YP_001738000,halo|NP_280478,hwal|YP_658530,mmar|NP_988541,msed|YP_001190214,	ckor|YP_001738000,halo|NP_280478,hwal|YP_658530,mmar|NP_988541,msed|YP_001190214,	ckor|YP_001738000,halo|NP_280478,hwal|YP_658530,mmar|NP_988541,msed|YP_001190214,
PFF1025c	pyridoxine/pyridoxal 5-phosphate biosynthesis enzyme	OG4_12319	not_phylum_specific	aful|NP_069344,afum|XP_753827,amel|XP_001120064,aory|AO090701000725,atha|NP_19576	aful|NP_069344,afum|XP_753827,amel|XP_001120064,aory|AO090701000725,atha|NP_19576	aful|NP_069344,afum|XP_753827,amel|XP_001120064,aory|AO090701000725,atha|NP_19576
PFF1050w	nascent polypeptide associated complex alpha chain, putative	OG4_10736	not_phylum_specific	aaeg|AAEL009651-PA,cgla|XP_449659,cneo|XP_568154,ddis|nacA,dhan|XP_458781,ecun|EC	aaeg|AAEL009651-PA,cgla|XP_449659,cneo|XP_568154,ddis|nacA,dhan|XP_458781,ecun|EC	aaeg|AAEL009651-PA,cgla|XP_449659,cneo|XP_568154,ddis|nacA,dhan|XP_458781,ecun|EC
PFF1055c	conserved Plasmodium protein, unknown function	OG4_39580	phylum_specific		tann|TA11190	tann|TA11190,pcha|PCAS_112030,pber|PB000895.03.0,pyoe|PY01463,pkno|PKH_112760,pvi
PFF1095w	leucyl tRNA synthase	OG4_10828	not_phylum_specific	aaeg|AAEL006415-PA,aful|NP_071243,afum|XP_751141,agam|AGAP008297-PA,amel|XP_39574	aaeg|AAEL006415-PA,aful|NP_071243,afum|XP_751141,agam|AGAP008297-PA,amel|XP_39574	aaeg|AAEL006415-PA,aful|NP_071243,afum|XP_751141,agam|AGAP008297-PA,amel|XP_39574
PFF1110c	coronin binding protein	OG4_20234	not_phylum_specific	ddis|DDB_G0270816,tthe|127.m00079,pram|fgenesh1_pg.C_scaffold_19000030,tviv|TvY48	ddis|DDB_G0270816,tthe|127.m00079,chom|Chro.30155,cpar|cgd3_1230,ncan|NCLIV_05334	ddis|DDB_G0270816,tthe|127.m00079,pber|PB000664.00.0,pkno|PKH_112640,chom|Chro.30
PFF1135w	transcription or splicing factor-like protein, putative	OG4_12010	not_phylum_specific	aaeg|AAEL004167-PA,afum|XP_754535,amel|XP_394596,aory|AO090003000633,apis|XP_0019	aaeg|AAEL004167-PA,afum|XP_754535,amel|XP_394596,aory|AO090003000633,apis|XP_0019	aaeg|AAEL004167-PA,afum|XP_754535,amel|XP_394596,aory|AO090003000633,apis|XP_0019
PFF1155w	hexokinase	OG4_10257	not_phylum_specific	aaeg|AAEL009387-PB,afum|XP_749720,agam|AGAP011208-PA,amel|XP_623403,aory|AO090001	aaeg|AAEL009387-PB,afum|XP_749720,agam|AGAP011208-PA,amel|XP_623403,aory|AO090001	aaeg|AAEL009387-PB,afum|XP_749720,agam|AGAP011208-PA,amel|XP_623403,aory|AO090001
PFF1185w	Smarca -related protein	OG4_22411	phylum_specific		bbov|XP_001611823.1,chom|Chro.80533,cmur|CMU_041990,cpar|cgd8_4620,ncan|NCLIV_050	bbov|XP_001611823.1,chom|Chro.80533,cmur|CMU_041990,cpar|cgd8_4620,ncan|NCLIV_050
PFF1350c	acetyl-CoA synthetase	OG4_10152	not_phylum_specific	aaeg|AAEL000321-PA,aaeg|AAEL015010-PA,aaeo|NP_214441,aful|NP_071502,afum|XP_75172	aaeg|AAEL000321-PA,aaeg|AAEL015010-PA,aaeo|NP_214441,aful|NP_071502,afum|XP_75172	aaeg|AAEL000321-PA,aaeg|AAEL015010-PA,aaeo|NP_214441,aful|NP_071502,afum|XP_75172
PFF1425w	RNA binding protein, putative	OG4_29837	not_phylum_specific	cbri|WBGene00088139,dmel|FBpp0073854,crei|181993,drer|ENSDARP00000052291,spom|NP_	cbri|WBGene00088139,dmel|FBpp0073854,crei|181993,drer|ENSDARP00000052291,spom|NP_	pviv|PVX_114570,pkno|PKH_111950,pyoe|PY04169,cbri|WBGene00088139,dmel|FBpp0073854
PFF1440w	SET domain protein, putative	OG4_18658	not_phylum_specific	aaeg|AAEL010578-PA,gthe|NP_113368,glae|GLP15_5166,glam|GL50803_13838,ppat|e_gw1.2	aaeg|AAEL010578-PA,gthe|NP_113368,ncan|NCLIV_046190,tgon|TGGT1_082080,cmur|CMU_02	aaeg|AAEL010578-PA,gthe|NP_113368,ncan|NCLIV_046190,pber|PB001280.02.0,pcha|PCAS_
PFI0165c	DEAD/DEAH box helicase, putative	OG4_13485	not_phylum_specific	afum|XP_001481607,aory|AO090005001140,bmaa|14206.m00120,cbri|WBGene00030712,cele|	afum|XP_001481607,aory|AO090005001140,bbov|XP_001611306.1,bmaa|14206.m00120,cbri|	afum|XP_001481607,aory|AO090005001140,bbov|XP_001611306.1,bmaa|14206.m00120,cbri|
PFI0170w	conserved Plasmodium protein, unknown function	OG4_37667	not_phylum_specific	ecun|ECU07_1550	ecun|ECU07_1550	ecun|ECU07_1550,pyoe|PY01157,pber|PB000734.00.0,pber|PB300753.00.0,pcha|PCAS_0418
PFI0175w-a	conserved Plasmodium protein, unknown function	OG4_24065	not_phylum_specific	tadh|fgeneshTA2_pg.C_scaffold_4000614,atha|NP_198074,nvec|e_gw.409.1.1,hwal|YP_	tgon|TGME49_089100,tadh|fgeneshTA2_pg.C_scaffold_4000614,atha|NP_198074,nvec|e_	pyoe|PY01156,tgon|TGME49_089100,tadh|fgeneshTA2_pg.C_scaffold_4000614,pviv|PVX_
PFI0180w	alpha tubulin	OG4_10075	not_phylum_specific	aaeg|AAEL004172-PA,aaeg|AAEL006642-PA,aaeg|AAEL012101-PA,aaeg|AAEL013229-PA,afum|	aaeg|AAEL004172-PA,aaeg|AAEL006642-PA,aaeg|AAEL012101-PA,aaeg|AAEL013229-PA,afum|	aaeg|AAEL004172-PA,aaeg|AAEL006642-PA,aaeg|AAEL012101-PA,aaeg|AAEL013229-PA,afum|
PFI0190w	60S ribosomal protein L32, putative	OG4_10502	not_phylum_specific	aaeg|AAEL003396-PA,aful|NP_070733,afum|XP_755973,agam|AGAP002122-PA,amel|NP_00101	aaeg|AAEL003396-PA,aful|NP_070733,afum|XP_755973,agam|AGAP002122-PA,amel|NP_00101	aaeg|AAEL003396-PA,aful|NP_070733,afum|XP_755973,agam|AGAP002122-PA,amel|NP_00101
PFI0195c	GTPase activating protein, GAP	OG4_17534	not_phylum_specific	ddis|DDB_G0290597,edis|EDI_025840,ehis|EHI_009510,einv|EIN_243190,lbra|LbrM35_V2.	bbov|XP_001611416.1,chom|Chro.40241,cmur|CMU_016280,cpar|cgd4_2130,ddis|DDB_G0290	bbov|XP_001611416.1,chom|Chro.40241,cmur|CMU_016280,cpar|cgd4_2130,ddis|DDB_G0290
PFI0235w	replication factor A-related protein, putative	OG4_23368	phylum_specific		bbov|XP_001611642.1,ncan|NCLIV_021770,tann|TA13200,tgon|TGME49_003170,tpar|XP_765	bbov|XP_001611642.1,ncan|NCLIV_021770,pber|PB000785.02.0,pcha|PCAS_041750,pkno|PK
PFI0245c	conserved Plasmodium protein, unknown function	OG4_41293	phylum_specific		cmur|CMU_016430	cmur|CMU_016430,pber|PB000790.02.0,pcha|PCAS_041730,pviv|PVX_098695,pyoe|PY00065,
PFI0250c	conserved Plasmodium membrane protein, unknown function	OG4_10798	not_phylum_specific	tcru|Tc00.1047053504159.10,tcru|Tc00.1047053506821.200,aaeg|AAEL004394-PA,aaeg|AA	tcru|Tc00.1047053504159.10,tcru|Tc00.1047053506821.200,aaeg|AAEL004394-PA,aaeg|AA	tcru|Tc00.1047053504159.10,tcru|Tc00.1047053506821.200,aaeg|AAEL004394-PA,aaeg|AA
PFI0285w	conserved Plasmodium protein, unknown function	OG4_25873	not_phylum_specific	cper|YP_696952,dhan|XP_459183,mdom|ENSMODP00000017972	cper|YP_696952,dhan|XP_459183,mdom|ENSMODP00000017972	pcha|PCAS_041650,pyoe|PY03790,cper|YP_696952,pber|PB000294.00.0,pber|PB300528.00.
PFI0290c	beta subunit of coatomer complex, putative	OG4_11139	not_phylum_specific	aaeg|AAEL006040-PA,afum|XP_755394,agam|AGAP004798-PA,aory|AO090011000577,apis|XP_	aaeg|AAEL006040-PA,afum|XP_755394,agam|AGAP004798-PA,aory|AO090011000577,apis|XP_	aaeg|AAEL006040-PA,afum|XP_755394,agam|AGAP004798-PA,aory|AO090011000577,apis|XP_
PFI0300w	developmental protein, putative	OG4_10908	not_phylum_specific	aaeg|AAEL013119-PA,afum|XP_748726,agam|AGAP006518-PA,amel|XP_001123221,aory|AO090	aaeg|AAEL013119-PA,afum|XP_748726,agam|AGAP006518-PA,amel|XP_001123221,aory|AO090	aaeg|AAEL013119-PA,afum|XP_748726,agam|AGAP006518-PA,amel|XP_001123221,aory|AO090
PFI0325c	conserved Plasmodium protein, unknown function	OG4_54892	genus_specific			pber|PB300478.00.0,pcha|PCAS_041560,pkno|PKH_070390,pyoe|PY03445
PFI0355c	ATP-dependent heat shock protein, putative	OG4_13302	not_phylum_specific	ddis|DDB_G0288593,lbra|LbrM15_V2.0090,linf|LinJ15_V3.0090,lmaj|LmjF15.0090,lmex|L	ddis|DDB_G0288593,lbra|LbrM15_V2.0090,linf|LinJ15_V3.0090,lmaj|LmjF15.0090,lmex|L	ddis|DDB_G0288593,lbra|LbrM15_V2.0090,linf|LinJ15_V3.0090,lmaj|LmjF15.0090,lmex|L
PFI0365w	translation initiation factor SUI1, putative	OG4_12618	not_phylum_specific	aaeg|AAEL009412-PA,afum|XP_752627,agam|AGAP011804-PA,amel|XP_392122,aory|AO090001	aaeg|AAEL009412-PA,afum|XP_752627,agam|AGAP011804-PA,amel|XP_392122,aory|AO090001	aaeg|AAEL009412-PA,afum|XP_752627,agam|AGAP011804-PA,amel|XP_392122,aory|AO090001
PFI0455w	exoribonuclease, putative	OG4_10250	not_phylum_specific	aaeg|AAEL003800-PA,afum|XP_752743,agam|AGAP004090-PA,amel|XP_392371,aory|AO090012	aaeg|AAEL003800-PA,afum|XP_752743,agam|AGAP004090-PA,amel|XP_392371,aory|AO090012	aaeg|AAEL003800-PA,afum|XP_752743,agam|AGAP004090-PA,amel|XP_392371,aory|AO090012
PFI0475w	small nuclear ribonucleoprotein (snRNP), putative	OG4_11329	not_phylum_specific	aaeg|AAEL011433-PA,afum|XP_751802,agam|AGAP012380-PA,amel|XP_001120143,aory|AO090	aaeg|AAEL011433-PA,afum|XP_751802,agam|AGAP012380-PA,amel|XP_001120143,aory|AO090	aaeg|AAEL011433-PA,afum|XP_751802,agam|AGAP012380-PA,amel|XP_001120143,aory|AO090
PFI0495w	conserved Plasmodium protein, unknown function	OG4_41648	genus_specific			pber|PB000292.03.0,pber|PB301274.00.0,pcha|PCAS_081120,pkno|PKH_070760,pviv|PVX_0
PFI0505c	selenide water dikinase, putative	OG4_11972	not_phylum_specific	aaeg|AAEL008849-PA,aaeo|NP_213702,agam|AGAP007967-PA,apis|XP_001947297,apis|XP_00	aaeg|AAEL008849-PA,aaeo|NP_213702,agam|AGAP007967-PA,apis|XP_001947297,apis|XP_00	aaeg|AAEL008849-PA,aaeo|NP_213702,agam|AGAP007967-PA,apis|XP_001947297,apis|XP_00
PFI0530c	DNA primase large subunit, putative	OG4_11360	not_phylum_specific	aaeg|AAEL004698-PA,afum|XP_750091,agam|AGAP006387-PA,amel|XP_624130,aory|AO090005	aaeg|AAEL004698-PA,afum|XP_750091,agam|AGAP006387-PA,amel|XP_624130,aory|AO090005	aaeg|AAEL004698-PA,afum|XP_750091,agam|AGAP006387-PA,amel|XP_624130,aory|AO090005
PFI0645w	elongation factor 1-beta	OG4_10848	not_phylum_specific	aaeg|AAEL000951-PA,afum|XP_752484,agam|AGAP010612-PA,agam|AGAP010613-PA,amel|XP_6	aaeg|AAEL000951-PA,afum|XP_752484,agam|AGAP010612-PA,agam|AGAP010613-PA,amel|XP_6	aaeg|AAEL000951-PA,afum|XP_752484,agam|AGAP010612-PA,agam|AGAP010613-PA,amel|XP_6
PFI0705w	conserved Plasmodium protein, unknown function	OG4_17001	not_phylum_specific	ppat|estExt_fgenesh1_pg.C_4600017,atha|NP_176004,osat|NP_001053874,atha|NP_564000	ppat|estExt_fgenesh1_pg.C_4600017,atha|NP_176004,bbov|XP_001611235.1,ncan|NCLIV_0	ppat|estExt_fgenesh1_pg.C_4600017,atha|NP_176004,bbov|XP_001611235.1,ncan|NCLIV_0
PFI0755c	6-phosphofructokinase, putative	OG4_14090	not_phylum_specific	rbal|NP_867893,cpne|NP_224417,glab|GL50581_1192,glae|GLP15_5089,glam|GL50803_1499	chom|Chro.20231,rbal|NP_867893,bbov|XP_001610135.1,chom|Chro.30172,cmur|CMU_03700	chom|Chro.20231,rbal|NP_867893,bbov|XP_001610135.1,chom|Chro.30172,cmur|CMU_03700
PFI0770c	conserved Plasmodium protein, unknown function	OG4_27867	phylum_specific		bbov|XP_001610142.1,ncan|NCLIV_006720,tann|TA14000,tgon|TGGT1_096290,tpar|XP_7651	bbov|XP_001610142.1,ncan|NCLIV_006720,pber|PB000908.00.0,pcha|PCAS_081650,pkno|PK
PFI0780w	conserved Plasmodium protein, unknown function	OG4_48479	genus_specific			pber|PB300275.00.0,pcha|PCAS_081670,pkno|PKH_071320,pviv|PVX_099225,pyoe|PY00953
PFI0820c	RNA binding protein, putative	OG4_16780	not_phylum_specific	atha|NP_001078035,atha|NP_181639,atha|NP_567042,atha|NP_850710,atha|NP_850711,osa	atha|NP_001078035,atha|NP_181639,atha|NP_567042,atha|NP_850710,atha|NP_850711,cho	pkno|PKH_071400,pyoe|PY06963,atha|NP_001078035,atha|NP_181639,atha|NP_567042,atha
PFI0860c	ATP-dependent RNA Helicase, putative	OG4_10072	not_phylum_specific	aaeg|AAEL001618-PA,aaeg|AAEL011534-PA,afum|XP_750132,afum|XP_753488,afum|XP_75356	aaeg|AAEL001618-PA,aaeg|AAEL011534-PA,afum|XP_750132,afum|XP_753488,afum|XP_75356	aaeg|AAEL001618-PA,aaeg|AAEL011534-PA,afum|XP_750132,afum|XP_753488,afum|XP_75356
PFI0885w	cytochrome b5-like Heme/Steroid binding domain containing protein	OG4_11362	not_phylum_specific	aaeg|AAEL005478-PA,agam|AGAP011314-PA,amel|XP_394412,apis|XP_001948334,atha|NP_00	aaeg|AAEL005478-PA,agam|AGAP011314-PA,amel|XP_394412,apis|XP_001948334,atha|NP_00	aaeg|AAEL005478-PA,agam|AGAP011314-PA,amel|XP_394412,apis|XP_001948334,atha|NP_00
PFI0895c	eukaryotic translation initiation factor 3 subunit 5, putative	OG4_12513	not_phylum_specific	aaeg|AAEL009101-PA,afum|XP_752300,agam|AGAP002935-PA,amel|XP_396596,aory|AO090005	aaeg|AAEL009101-PA,afum|XP_752300,agam|AGAP002935-PA,amel|XP_396596,aory|AO090005	aaeg|AAEL009101-PA,afum|XP_752300,agam|AGAP002935-PA,amel|XP_396596,aory|AO090005
PFI0915w	conserved Plasmodium protein, unknown function	OG4_84572	genus_specific			pkno|PKH_071590,pviv|PVX_099350
PFI0930c	nucleosome assembly protein	OG4_13064	not_phylum_specific	aaeg|AAEL010809-PA,agam|AGAP003598-PA,amel|XP_001120556,atha|NP_001031282,atha|NP	aaeg|AAEL010809-PA,agam|AGAP003598-PA,amel|XP_001120556,atha|NP_001031282,atha|NP	aaeg|AAEL010809-PA,agam|AGAP003598-PA,amel|XP_001120556,atha|NP_001031282,atha|NP
PFI0970c	TLD domain-containing protein	OG4_20127	not_phylum_specific	clup|ENSCAFP00000012693,hsap|ENSP00000217320,mdom|ENSMODP00000001554,mmus|ENSMUSP	chom|Chro.50291,cmur|CMU_040920,tpar|XP_765156,bbov|XP_001610146.1,clup|ENSCAFP00	chom|Chro.50291,cmur|CMU_040920,tpar|XP_765156,bbov|XP_001610146.1,clup|ENSCAFP00
PFI0975c	conserved Plasmodium protein, unknown function	OG4_47073	genus_specific			pber|PB000414.00.0,pkno|PKH_071710,pcha|PCAS_082060,pviv|PVX_099410,pyoe|PY05377
PFI1075w	conserved Plasmodium protein, unknown function	OG4_52456	genus_specific			pviv|PVX_099510,pber|PB108398.00.0,pcha|PCAS_082260,pkno|PKH_071910
PFI1130c	DNA-directed RNA polymerase II, putative	OG4_11082	not_phylum_specific	aful|NP_071107,cmaq|YP_001540983,tvol|NP_111084,aaeg|AAEL008755-PA,afum|XP_755641	aful|NP_071107,cmaq|YP_001540983,tvol|NP_111084,aaeg|AAEL008755-PA,afum|XP_755641	aful|NP_071107,cmaq|YP_001540983,tvol|NP_111084,aaeg|AAEL008755-PA,afum|XP_755641
PFI1170c	thioredoxin reductase	OG4_10249	not_phylum_specific	aaeg|AAEL002886-PA,afum|XP_752962,agam|AGAP000565-PA,amel|XP_393517,amel|XP_62342	aaeg|AAEL002886-PA,afum|XP_752962,agam|AGAP000565-PA,amel|XP_393517,amel|XP_62342	aaeg|AAEL002886-PA,afum|XP_752962,agam|AGAP000565-PA,amel|XP_393517,amel|XP_62342
PFI1175c	RNA binding protein, putative	OG4_10842	not_phylum_specific	aaeg|AAEL015143-PB,afum|XP_752316,agam|AGAP005117-PA,amel|XP_393066,aory|AO090012	aaeg|AAEL015143-PB,afum|XP_752316,agam|AGAP005117-PA,amel|XP_393066,aory|AO090012	aaeg|AAEL015143-PB,afum|XP_752316,agam|AGAP005117-PA,amel|XP_393066,aory|AO090012
PFI1235w	methyltransferase, putative	OG4_11653	not_phylum_specific	aaeg|AAEL006637-PA,afum|XP_755477,agam|AGAP011327-PA,amel|XP_001120291,aory|AO090	aaeg|AAEL006637-PA,afum|XP_755477,agam|AGAP011327-PA,amel|XP_001120291,aory|AO090	aaeg|AAEL006637-PA,afum|XP_755477,agam|AGAP011327-PA,amel|XP_001120291,aory|AO090
PFI1260c	histone deacetylase	OG4_10203	not_phylum_specific	aaeg|AAEL004586-PB,aaeo|NP_213698,afum|XP_749474,agam|AGAP006511-PA,amel|XP_39497	aaeg|AAEL004586-PB,aaeo|NP_213698,afum|XP_749474,agam|AGAP006511-PA,amel|XP_39497	aaeg|AAEL004586-PB,aaeo|NP_213698,afum|XP_749474,agam|AGAP006511-PA,amel|XP_39497
PFI1320c	conserved Plasmodium protein, unknown function	OG4_11686	not_phylum_specific	aaeg|AAEL003151-PA,afum|XP_749098,agam|AGAP010176-PA,agam|AGAP012690-PA,amel|XP_3	aaeg|AAEL003151-PA,afum|XP_749098,agam|AGAP010176-PA,agam|AGAP012690-PA,amel|XP_3	aaeg|AAEL003151-PA,afum|XP_749098,agam|AGAP010176-PA,agam|AGAP012690-PA,amel|XP_3
PFI1400c	conserved Plasmodium protein, unknown function	OG4_46410	genus_specific			pkno|PKH_072640,pviv|PVX_099875,pber|PB108222.00.0,pcha|PCAS_082910,pyoe|PY03916
PFI1435w	RNA binding protein, putative	OG4_35789	not_phylum_specific	tvag|TVAG_324910,sman|Smp_159030,tvag|TVAG_057010	tvag|TVAG_324910,sman|Smp_159030,tvag|TVAG_057010	pkno|PKH_072740,pviv|PVX_099915,pber|PB300680.00.0,pcha|PCAS_082980,pyoe|PY05765,
PFI1505c	elongation factor Tu family protein-related	OG4_37697	phylum_specific		bbov|XP_001611824.1,tann|TA10890	bbov|XP_001611824.1,tann|TA10890,pber|PB001565.02.0,pcha|PCAS_083160,pkno|PKH_072
PFI1600w	mRNA processing protein, putative	OG4_12198	not_phylum_specific	vcho|NP_229816,aaeg|AAEL013869-PA,afum|XP_755244,agam|AGAP010918-PA,amel|XP_62332	vcho|NP_229816,aaeg|AAEL013869-PA,afum|XP_755244,agam|AGAP010918-PA,amel|XP_62332	vcho|NP_229816,aaeg|AAEL013869-PA,afum|XP_755244,agam|AGAP010918-PA,amel|XP_62332
PFI1620c	conserved Plasmodium protein, unknown function	OG4_11742	not_phylum_specific	aaeg|AAEL008465-PA,afum|XP_754487,agam|AGAP003865-PA,amel|XP_001121844,aory|AO090	aaeg|AAEL008465-PA,afum|XP_754487,agam|AGAP003865-PA,amel|XP_001121844,aory|AO090	aaeg|AAEL008465-PA,afum|XP_754487,agam|AGAP003865-PA,amel|XP_001121844,aory|AO090
PFI1640c	conserved Plasmodium protein, unknown function	OG4_46395	not_phylum_specific	nvec|gw.24.182.1	nvec|gw.24.182.1	pber|PB001667.02.0,pcha|PCAS_083450,nvec|gw.24.182.1,pviv|PVX_087020,pkno|PKH_073
PFI1685w	cAMP-dependent protein kinase catalytic subunit	OG4_10280	not_phylum_specific	pchr|e_gww2.4.223.1,aaeg|AAEL007293-PA,afum|XP_755552,agam|AGAP001384-PA,amel|XP_	pchr|e_gww2.4.223.1,aaeg|AAEL007293-PA,afum|XP_755552,agam|AGAP001384-PA,amel|XP_	pchr|e_gww2.4.223.1,aaeg|AAEL007293-PA,afum|XP_755552,agam|AGAP001384-PA,amel|XP_
PFI1695c	small nuclear ribonucleoprotein (snRNP), putative	OG4_10543	not_phylum_specific	aaeg|AAEL002980-PA,aaeg|AAEL014167-PA,afum|XP_753458,agam|AGAP011637-PA,aory|AO09	aaeg|AAEL002980-PA,aaeg|AAEL014167-PA,afum|XP_753458,agam|AGAP011637-PA,aory|AO09	aaeg|AAEL002980-PA,aaeg|AAEL014167-PA,afum|XP_753458,agam|AGAP011637-PA,aory|AO09
PFL0095c	conserved protein, unknown function	OG4_22337	not_phylum_specific	atha|NP_173428	atha|NP_173428,bbov|XP_001609745.1,chom|Chro.20152,ncan|NCLIV_063690,tann|TA08095	atha|NP_173428,bbov|XP_001609745.1,chom|Chro.20152,ncan|NCLIV_063690,tann|TA08095
PFL0105w	conserved Plasmodium protein, unknown function	OG4_58584	not_phylum_specific	tthe|2.m02062	tthe|2.m02062	tthe|2.m02062,pviv|PVX_084130,pkno|PKH_130080
PFL0130c	conserved Plasmodium protein, unknown function	OG4_11062	not_phylum_specific	aaeg|AAEL007639-PA,aful|NP_070862,afum|XP_755251,agam|AGAP002680-PA,amel|XP_39586	aaeg|AAEL007639-PA,aful|NP_070862,afum|XP_755251,agam|AGAP002680-PA,amel|XP_39586	aaeg|AAEL007639-PA,aful|NP_070862,afum|XP_755251,agam|AGAP002680-PA,amel|XP_39586
PFL0145c	high mobility group protein	OG4_10272	not_phylum_specific	edis|EDI_340970,aaeg|AAEL011380-PA,afum|XP_754458,agam|AGAP000005-PA,amel|XP_0011	cmur|CMU_036990,edis|EDI_340970,aaeg|AAEL011380-PA,afum|XP_754458,agam|AGAP000005	cmur|CMU_036990,edis|EDI_340970,pviv|PVX_089520,pyoe|PY07077,aaeg|AAEL011380-PA,a
PFL0150w	origin recognition complex 1 protein	OG4_10295	not_phylum_specific	aaeg|AAEL010080-PA,afum|XP_752437,agam|AGAP004957-PA,amel|XP_392056,aory|AO090038	aaeg|AAEL010080-PA,afum|XP_752437,agam|AGAP004957-PA,amel|XP_392056,aory|AO090038	aaeg|AAEL010080-PA,afum|XP_752437,agam|AGAP004957-PA,amel|XP_392056,aory|AO090038
PFL0160w	signal recognition particle SRP14, putative	OG4_13589	not_phylum_specific	aaeg|AAEL001177-PA,afum|XP_749334,agam|AGAP008339-PA,amel|XP_624701,aory|AO090011	aaeg|AAEL001177-PA,afum|XP_749334,agam|AGAP008339-PA,amel|XP_624701,aory|AO090011	aaeg|AAEL001177-PA,afum|XP_749334,agam|AGAP008339-PA,amel|XP_624701,aory|AO090011
PFL0190w	ubiquitin conjugating enzyme E2, putative	OG4_10359	not_phylum_specific	aaeg|AAEL003103-PA,afum|XP_755003,agam|AGAP000145-PA,amel|XP_001120139,aory|AO090	aaeg|AAEL003103-PA,afum|XP_755003,agam|AGAP000145-PA,amel|XP_001120139,aory|AO090	aaeg|AAEL003103-PA,afum|XP_755003,agam|AGAP000145-PA,amel|XP_001120139,aory|AO090
PFL0210c	eukaryotic initiation factor 5a, putative	OG4_10355	not_phylum_specific	aaeg|AAEL003835-PA,aful|NP_069479,afum|XP_750156,agam|AGAP011284-PA,amel|XP_62495	aaeg|AAEL003835-PA,aful|NP_069479,afum|XP_750156,agam|AGAP011284-PA,amel|XP_62495	aaeg|AAEL003835-PA,aful|NP_069479,afum|XP_750156,agam|AGAP011284-PA,amel|XP_62495
PFL0280c	histone binding protein, putative	OG4_23314	not_phylum_specific	scer|YLL022C	ncan|NCLIV_025530,bbov|XP_001609366.1,chom|Chro.30134,cmur|CMU_042720,cpar|cgd3_1	ncan|NCLIV_025530,bbov|XP_001609366.1,chom|Chro.30134,cmur|CMU_042720,cpar|cgd3_1
PFL0290w	conserved Plasmodium protein, unknown function	OG4_22768	not_phylum_specific	aory|AO090001000678,afum|XP_749693,tadh|fgeneshTA2_pg.C_scaffold_11000035,crei|18	aory|AO090001000678,cmur|CMU_015430,afum|XP_749693,chom|Chro.40147,cpar|cgd4_1270	aory|AO090001000678,cmur|CMU_015430,afum|XP_749693,chom|Chro.40147,cpar|cgd4_1270
PFL0310c	eukaryotic translation initiation factor 3 subunit 8, putative	OG4_11480	not_phylum_specific	aaeg|AAEL000175-PA,afum|XP_746573,agam|AGAP004725-PA,amel|XP_623580,aory|AO090011	aaeg|AAEL000175-PA,afum|XP_746573,agam|AGAP004725-PA,amel|XP_623580,aory|AO090011	aaeg|AAEL000175-PA,afum|XP_746573,agam|AGAP004725-PA,amel|XP_623580,aory|AO090011
PFL0335c	eukaryotic translation initiation factor 5, putative	OG4_11235	not_phylum_specific	aaeg|AAEL000185-PA,afum|XP_755233,agam|AGAP011203-PA,amel|XP_392511,aory|AO090011	aaeg|AAEL000185-PA,afum|XP_755233,agam|AGAP011203-PA,amel|XP_392511,aory|AO090011	aaeg|AAEL000185-PA,afum|XP_755233,agam|AGAP011203-PA,amel|XP_392511,aory|AO090011
PFL0350c	conserved Plasmodium protein, unknown function	OG4_22821	not_phylum_specific	tvol|NP_110746,tpse|estExt_fgenesh1_pg.C_chr_19a_190065,tthe|34.m00341,tthe|43.m0	tvol|NP_110746,bbov|XP_001611222.1,bbov|XP_001610816.1,tann|TA17975,tpse|estExt_f	tvol|NP_110746,pviv|PVX_084385,pcha|PCAS_060620,pyoe|PY05925,pber|PB300899.00.0,b
PFL0445w	conserved Plasmodium protein, unknown function	OG4_29486	phylum_specific		cpar|cgd8_1430,cmur|CMU_025350,chom|Chro.80168	pber|PB000558.02.0,pcha|PCAS_060800,pyoe|PY03793,pyoe|PY06781,cpar|cgd8_1430,cmur
PFL0460w	lsm7 homologue, putative	OG4_11896	not_phylum_specific	aaeg|AAEL013061-PA,afum|XP_752799,agam|AGAP008122-PA,amel|XP_001121212,apis|XP_00	aaeg|AAEL013061-PA,afum|XP_752799,agam|AGAP008122-PA,amel|XP_001121212,apis|XP_00	aaeg|AAEL013061-PA,afum|XP_752799,agam|AGAP008122-PA,amel|XP_001121212,apis|XP_00
PFL0465c	Zinc finger transcription factor (krox1)	OG4_10011	not_phylum_specific	tvag|TVAG_458980,afum|XP_750264,aory|AO090003000811,ehis|EHI_102930,ehis|EHI_1598	tvag|TVAG_458980,afum|XP_750264,aory|AO090003000811,ehis|EHI_102930,ehis|EHI_1598	tvag|TVAG_458980,afum|XP_750264,aory|AO090003000811,ehis|EHI_102930,ehis|EHI_1598
PFL0555c	conserved Plasmodium protein, unknown function	OG4_37830	genus_specific			pyoe|PY02429,pber|PB000130.02.0,pcha|PCAS_061020,pkno|PKH_131020,pviv|PVX_084590,
PFL0565w	heat shock protein DNAJ homologue Pfj4	OG4_13348	not_phylum_specific	aaeg|AAEL005305-PA,agam|AGAP012194-PA,amel|XP_392495,apis|XP_001951208,bmaa|14980	aaeg|AAEL005305-PA,agam|AGAP012194-PA,amel|XP_392495,apis|XP_001951208,bmaa|14980	aaeg|AAEL005305-PA,agam|AGAP012194-PA,amel|XP_392495,apis|XP_001951208,bmaa|14980
PFL0575w	conserved Plasmodium protein, unknown function	OG4_25486	not_phylum_specific	hsap|ENSP00000307340,ptro|ENSPTRP00000051756	bbov|XP_001610927.1,tann|TA06700,tpar|XP_766244,hsap|ENSP00000307340,ptro|ENSPTRP	bbov|XP_001610927.1,pber|PB000942.02.0,pyoe|PY03791,pkno|PKH_131060,tann|TA06700,
PFL0580w	DNA replication licensing factor MCM5, putative	OG4_11434	not_phylum_specific	aaeg|AAEL002810-PA,afum|XP_748090,agam|AGAP004408-PA,amel|XP_624292,aory|AO090102	aaeg|AAEL002810-PA,afum|XP_748090,agam|AGAP004408-PA,amel|XP_624292,aory|AO090102	aaeg|AAEL002810-PA,afum|XP_748090,agam|AGAP004408-PA,amel|XP_624292,aory|AO090102
PFL0625c	eukaryotic translation initiation factor 3 subunit 10, putative	OG4_12144	not_phylum_specific	aaeg|AAEL007078-PA,afum|XP_750269,agam|AGAP002340-PA,amel|XP_397439,aory|AO090003	aaeg|AAEL007078-PA,afum|XP_750269,agam|AGAP002340-PA,amel|XP_397439,aory|AO090003	aaeg|AAEL007078-PA,afum|XP_750269,agam|AGAP002340-PA,amel|XP_397439,aory|AO090003
PFL0665c	RNA polymerase subunit 8c, putative	OG4_11430	not_phylum_specific	aaeg|AAEL000677-PA,afum|XP_753536,agam|AGAP012397-PA,amel|XP_394557,apis|XP_00195	aaeg|AAEL000677-PA,afum|XP_753536,agam|AGAP012397-PA,amel|XP_394557,apis|XP_00195	aaeg|AAEL000677-PA,afum|XP_753536,agam|AGAP012397-PA,amel|XP_394557,apis|XP_00195
PFL0815w	DNA-binding chaperone, putative	OG4_11785	not_phylum_specific	amel|XP_396658,mgri|XP_001521995,tcru|Tc00.1047053506473.20,tcru|Tc00.10470535089	amel|XP_396658,mgri|XP_001521995,tcru|Tc00.1047053506473.20,tcru|Tc00.10470535089	amel|XP_396658,mgri|XP_001521995,pber|PB000732.02.0,tcru|Tc00.1047053506473.20,tc
PFL0885w	adaptor protein subunit, putative	OG4_47988	genus_specific			pkno|PKH_143540,pber|PB001097.03.0,pcha|PCAS_143590,pviv|PVX_123590,pyoe|PY06523
PFL0895c	conserved Plasmodium protein, unknown function	OG4_24483	phylum_specific		bbov|XP_001610935.1,chom|Chro.80233,cmur|CMU_025970,cpar|cgd8_1990,ncan|NCLIV_036	bbov|XP_001610935.1,chom|Chro.80233,cmur|CMU_025970,cpar|cgd8_1990,ncan|NCLIV_036
PFL0930w	clathrin heavy chain, putative	OG4_10928	not_phylum_specific	aaeg|AAEL013614-PA,afum|XP_752055,agam|AGAP003021-PA,amel|XP_623111,aory|AO090023	aaeg|AAEL013614-PA,afum|XP_752055,agam|AGAP003021-PA,amel|XP_623111,aory|AO090023	aaeg|AAEL013614-PA,afum|XP_752055,agam|AGAP003021-PA,amel|XP_623111,aory|AO090023
PFL0975w	conserved Plasmodium protein, unknown function	OG4_28078	not_phylum_specific	cper|YP_695670,gthe|NP_113236,tthe|1.m00863,msmi|YP_001274330	cper|YP_695670,gthe|NP_113236,tthe|1.m00863,msmi|YP_001274330	pcha|PCAS_143750,pyoe|PY06624,pber|PB001623.02.0,cper|YP_695670,pyoe|PY05225,gthe
PFL1010c	conserved Plasmodium protein, unknown function	OG4_48422	genus_specific			pber|PB001646.02.0,pcha|PCAS_143820,pkno|PKH_143760,pviv|PVX_123685,pyoe|PY03491
PFL1110c	CAMP-dependent protein kinase regulatory subunit, putative	OG4_10443	not_phylum_specific	aaeg|AAEL002277-PA,agam|AGAP006448-PB,amel|XP_396167,apis|XP_001950358,bmaa|14972	aaeg|AAEL002277-PA,agam|AGAP006448-PB,amel|XP_396167,apis|XP_001950358,bmaa|14972	aaeg|AAEL002277-PA,agam|AGAP006448-PB,amel|XP_396167,apis|XP_001950358,bmaa|14972
PFL1155w	GTP cyclohydrolase I	OG4_10931	not_phylum_specific	aaeg|AAEL002261-PA,aaeo|NP_213163,afum|XP_748029,agam|AGAP006441-PA,amel|XP_39308	aaeg|AAEL002261-PA,aaeo|NP_213163,afum|XP_748029,agam|AGAP006441-PA,amel|XP_39308	aaeg|AAEL002261-PA,aaeo|NP_213163,afum|XP_748029,agam|AGAP006441-PA,amel|XP_39308
PFL1170w	polyadenylate-binding protein, putative	OG4_10269	not_phylum_specific	aaeg|AAEL010318-PA,afum|XP_750167,agam|AGAP011092-PA,amel|XP_396057,aory|AO090003	aaeg|AAEL010318-PA,afum|XP_750167,agam|AGAP011092-PA,amel|XP_396057,aory|AO090003	aaeg|AAEL010318-PA,afum|XP_750167,agam|AGAP011092-PA,amel|XP_396057,aory|AO090003
PFL1175w	conserved Plasmodium protein, unknown function	OG4_44725	genus_specific			pkno|PKH_144110,pviv|PVX_123850,pyoe|PY05853,pcha|PCAS_144130,pber|PB000904.03.0
PFL1180w	chromatin assembly protein (ASF1), putative	OG4_10971	not_phylum_specific	aaeg|AAEL012830-PA,afum|XP_754516,agam|AGAP005920-PA,amel|XP_624816,aory|AO090003	aaeg|AAEL012830-PA,afum|XP_754516,agam|AGAP005920-PA,amel|XP_624816,aory|AO090003	aaeg|AAEL012830-PA,afum|XP_754516,agam|AGAP005920-PA,amel|XP_624816,aory|AO090003
PFL1215c	erythrocyte membrane protein pfemp3, putative	OG4_44188	genus_specific			pber|PB000278.02.0,pyoe|PY05789,pcha|PCAS_144210,pkno|PKH_144200,pviv|PVX_123890
PFL1285c	proliferating cell nuclear antigen 2	OG4_22031	not_phylum_specific	oana|ENSOANP00000025275	oana|ENSOANP00000025275,tpar|XP_765166,bbov|XP_001610154.1,tann|TA14075,chom|Chro	oana|ENSOANP00000025275,tpar|XP_765166,bbov|XP_001610154.1,pber|PB001043.03.0,pch
PFL1310c	DEAD-box helicase	OG4_10286	not_phylum_specific	aaeg|AAEL001769-PA,aaeg|AAEL002083-PA,afum|XP_755408,agam|AGAP004912-PB,agam|AGAP	aaeg|AAEL001769-PA,aaeg|AAEL002083-PA,afum|XP_755408,agam|AGAP004912-PB,agam|AGAP	aaeg|AAEL001769-PA,aaeg|AAEL002083-PA,afum|XP_755408,agam|AGAP004912-PB,agam|AGAP
PFL1335w	cyclin related protein, putative	OG4_38622	not_phylum_specific	tadh|fgeneshTA2_pg.C_scaffold_4000663	tadh|fgeneshTA2_pg.C_scaffold_4000663	pcha|PCAS_144440,pber|PB000587.03.0,pber|PB301560.00.0,pkno|PKH_144440,pviv|PVX_1
PFL1340c	conserved Plasmodium protein, unknown function	OG4_25866	not_phylum_specific	tthe|119.m00079	bbov|XP_001610283.1,tann|TA14620,tpar|XP_765262,ncan|NCLIV_006530,tgon|TGME49_097	bbov|XP_001610283.1,tann|TA14620,tpar|XP_765262,pber|PB000588.03.0,pcha|PCAS_1444
PFL1345c	histone acetyltransferase, putative	OG4_10787	not_phylum_specific	aaeg|AAEL006400-PA,aful|NP_071224,afum|XP_754018,agam|AGAP008300-PA,aory|AO090009	aaeg|AAEL006400-PA,aful|NP_071224,afum|XP_754018,agam|AGAP008300-PA,aory|AO090009	aaeg|AAEL006400-PA,aful|NP_071224,afum|XP_754018,agam|AGAP008300-PA,aory|AO090009
PFL1370w	NIMA-related protein kinase, Pfnek-1	OG4_12809	not_phylum_specific	dhan|XP_457642,egos|AER222C,klac|XP_452385,lbic|gww1.54.35.1,pchr|e_gww2.21.25.1,	chom|Chro.10172,dhan|XP_457642,egos|AER222C,klac|XP_452385,lbic|gww1.54.35.1,pchr	chom|Chro.10172,dhan|XP_457642,egos|AER222C,klac|XP_452385,lbic|gww1.54.35.1,pchr
PFL1375w	conserved Plasmodium protein, unknown function	OG4_42798	genus_specific			pber|PB000212.02.0,pkno|PKH_144520,pviv|PVX_124050,pber|PB001090.01.0,pcha|PCAS_1
PFL1425w	t-complex protein 1, gamma subunit, putative	OG4_10979	not_phylum_specific	tvol|NP_111026,tvol|NP_111647,cmaq|YP_001539871,hwal|YP_658748,ihos|YP_001434687,	tvol|NP_111026,tvol|NP_111647,cmaq|YP_001539871,hwal|YP_658748,ihos|YP_001434687,	tvol|NP_111026,tvol|NP_111647,cmaq|YP_001539871,hwal|YP_658748,ihos|YP_001434687,
PFL1485w	conserved Plasmodium protein, unknown function	OG4_33285	phylum_specific		ncan|NCLIV_013070,bbov|XP_001609464.1,tgon|TGME49_012960	ncan|NCLIV_013070,pkno|PKH_144770,bbov|XP_001609464.1,tgon|TGME49_012960,pber|PB0
PFL1530w	asparagine-rich protein, putative	OG4_40523	not_phylum_specific	tadh|fgeneshTA2_pg.C_scaffold_1000055	tadh|fgeneshTA2_pg.C_scaffold_1000055	pviv|PVX_100535,tadh|fgeneshTA2_pg.C_scaffold_1000055,pkno|PKH_144890,pber|PB0010
PFL1635w	Ulp1 protease, putative	OG4_11703	not_phylum_specific	aaeg|AAEL008952-PA,amel|XP_397365,aory|AO090113000119,atha|NP_567478,bmor|BGIBMGA	aaeg|AAEL008952-PA,amel|XP_397365,aory|AO090113000119,atha|NP_567478,bbov|XP_0016	aaeg|AAEL008952-PA,amel|XP_397365,aory|AO090113000119,atha|NP_567478,bbov|XP_0016
PFL1645w	conserved Plasmodium protein, unknown function	OG4_47086	genus_specific			pber|PB000168.01.0,pcha|PCAS_145100,pkno|PKH_145120,pyoe|PY03752,pber|PB000870.00
PFL1680w	splicing factor 3b, subunit 3, 130kD, putative	OG4_12006	not_phylum_specific	aaeg|AAEL002709-PA,aaeg|AAEL015441-PA,afum|XP_751217,agam|AGAP005549-PA,amel|XP_6	aaeg|AAEL002709-PA,aaeg|AAEL015441-PA,afum|XP_751217,agam|AGAP005549-PA,amel|XP_6	aaeg|AAEL002709-PA,aaeg|AAEL015441-PA,afum|XP_751217,agam|AGAP005549-PA,amel|XP_6
PFL1685w	conserved Plasmodium protein, unknown function	OG4_11258	not_phylum_specific	aaeg|AAEL012939-PA,aaeg|AAEL015379-PA,afum|XP_754969,agam|AGAP000897-PA,amel|XP_3	aaeg|AAEL012939-PA,aaeg|AAEL015379-PA,afum|XP_754969,agam|AGAP000897-PA,amel|XP_3	aaeg|AAEL012939-PA,aaeg|AAEL015379-PA,afum|XP_754969,agam|AGAP000897-PA,amel|XP_3
PFL1705w	RNA binding protein, putative	OG4_11741	not_phylum_specific	aaeg|AAEL006664-PA,cgla|XP_447839,glab|GL50581_2087,glae|GLP15_4424,glam|GL50803_	aaeg|AAEL006664-PA,cgla|XP_447839,glab|GL50581_2087,glae|GLP15_4424,glam|GL50803_	aaeg|AAEL006664-PA,cgla|XP_447839,glab|GL50581_2087,glae|GLP15_4424,glam|GL50803_
PFL1715w	mRNA methyltransferase, putative	OG4_13524	not_phylum_specific	aaeg|AAEL006299-PA,agam|AGAP008111-PA,amel|XP_393391,apis|XP_001948323,atha|NP_00	aaeg|AAEL006299-PA,agam|AGAP008111-PA,amel|XP_393391,apis|XP_001948323,atha|NP_00	aaeg|AAEL006299-PA,agam|AGAP008111-PA,amel|XP_393391,apis|XP_001948323,atha|NP_00
PFL1745c	clustered-asparagine-rich protein	OG4_24968	not_phylum_specific	phum|PHUM533900,amel|XP_393273,nvec|e_gw.982.9.1	tgon|TGME49_040070,phum|PHUM533900,amel|XP_393273,nvec|e_gw.982.9.1,ncan|NCLIV_00	pber|PB000635.00.0,tgon|TGME49_040070,phum|PHUM533900,amel|XP_393273,nvec|e_gw.98
PFL1815c	conserved Plasmodium protein, unknown function	OG4_44984	genus_specific			pber|PB000928.03.0,pyoe|PY05424,pcha|PCAS_145440,pkno|PKH_145610,pviv|PVX_100825
PFL1820w	conserved Plasmodium protein, unknown function	OG4_11619	not_phylum_specific	aaeg|AAEL012851-PA,afum|XP_750013,agam|AGAP004768-PB,amel|XP_396674,aory|AO090005	aaeg|AAEL012851-PA,afum|XP_750013,agam|AGAP004768-PB,amel|XP_396674,aory|AO090005	aaeg|AAEL012851-PA,afum|XP_750013,agam|AGAP004768-PB,amel|XP_396674,aory|AO090005
PFL1845c	calcyclin binding protein, putative	OG4_14112	not_phylum_specific	aaeg|AAEL013314-PA,agam|AGAP002107-PA,amel|XP_396161,atha|NP_564346,bmaa|12446.m0	aaeg|AAEL013314-PA,agam|AGAP002107-PA,amel|XP_396161,atha|NP_564346,bmaa|12446.m0	aaeg|AAEL013314-PA,agam|AGAP002107-PA,amel|XP_396161,atha|NP_564346,bmaa|12446.m0
PFL1865w	conserved Plasmodium protein, unknown function	OG4_38467	genus_specific			pkno|PKH_145720,pyoe|PY02239,pber|PB000225.02.0,pcha|PCAS_145530,pviv|PVX_100875,
PFL1870c	sphingomyelin phosphodiesterase, putative	OG4_17615	not_phylum_specific	ehis|EHI_007460,ehis|EHI_022610,ehis|EHI_067710,ehis|EHI_088080,ehis|EHI_193190,b	bbov|XP_001610576.1,ehis|EHI_007460,ehis|EHI_022610,ehis|EHI_067710,ehis|EHI_0880	bbov|XP_001610576.1,ehis|EHI_007460,ehis|EHI_022610,ehis|EHI_067710,ehis|EHI_0880
PFL1880w	acyl-CoA synthetase, PfACS11	OG4_30614	not_phylum_specific	mtub|NP_216066	bbov|XP_001612163.1,tann|TA15995,tpar|XP_764676,mtub|NP_216066	pcha|PCAS_145560,pyoe|PY00791,bbov|XP_001612163.1,pber|PB001116.03.0,pkno|PKH_145
PFL1900w	transcription factor with AP2 domain(s), putative	OG4_30681	phylum_specific		bbov|XP_001611103.1,tann|TA16485,tpar|XP_766647	bbov|XP_001611103.1,pber|PB000218.00.0,pcha|PCAS_145600,pkno|PKH_145310,pviv|PVX_
PFL1930w	conserved Plasmodium protein, unknown function	OG4_10046	not_phylum_specific	cper|YP_694670,gsul|NP_952775,nmar|YP_001582409,aaeg|AAEL002942-PA,aaeg|AAEL01470	chom|Chro.40034,cper|YP_694670,gsul|NP_952775,nmar|YP_001582409,aaeg|AAEL002942-P	chom|Chro.40034,cper|YP_694670,gsul|NP_952775,nmar|YP_001582409,aaeg|AAEL002942-P
PFL2005w	replication factor C subunit 4	OG4_11141	not_phylum_specific	aaeg|AAEL006223-PA,afum|XP_747574,agam|AGAP007477-PA,amel|XP_623937,aory|AO090701	aaeg|AAEL006223-PA,afum|XP_747574,agam|AGAP007477-PA,amel|XP_623937,aory|AO090701	aaeg|AAEL006223-PA,afum|XP_747574,agam|AGAP007477-PA,amel|XP_623937,aory|AO090701
PFL2055w	40S ribosomal protein S17, putative	OG4_10382	not_phylum_specific	aaeg|AAEL004175-PA,aful|NP_069744,afum|XP_755363,agam|AGAP004887-PA,amel|XP_00112	aaeg|AAEL004175-PA,aful|NP_069744,afum|XP_755363,agam|AGAP004887-PA,amel|XP_00112	aaeg|AAEL004175-PA,aful|NP_069744,afum|XP_755363,agam|AGAP004887-PA,amel|XP_00112
PFL2060c	rabGDI protein	OG4_10841	not_phylum_specific	aaeg|AAEL012904-PA,afum|XP_755448,agam|AGAP010025-PA,amel|XP_623197,aory|AO090026	aaeg|AAEL012904-PA,afum|XP_755448,agam|AGAP010025-PA,amel|XP_623197,aory|AO090026	aaeg|AAEL012904-PA,afum|XP_755448,agam|AGAP010025-PA,amel|XP_623197,aory|AO090026
PFL2075c	conserved Plasmodium protein, unknown function	OG4_12276	not_phylum_specific	aaeg|AAEL001945-PA,afum|XP_752776,agam|AGAP006245-PA,amel|XP_624220,apis|XP_00194	aaeg|AAEL001945-PA,afum|XP_752776,agam|AGAP006245-PA,amel|XP_624220,apis|XP_00194	aaeg|AAEL001945-PA,afum|XP_752776,agam|AGAP006245-PA,amel|XP_624220,apis|XP_00194
PFL2095w	translation initiation factor SUI1, putative	OG4_10813	not_phylum_specific	aaeg|AAEL010843-PA,afum|XP_754980,agam|AGAP006459-PA,amel|XP_392601,aory|AO090020	aaeg|AAEL010843-PA,afum|XP_754980,agam|AGAP006459-PA,amel|XP_392601,aory|AO090020	aaeg|AAEL010843-PA,afum|XP_754980,agam|AGAP006459-PA,amel|XP_392601,aory|AO090020
PFL2120w	conserved Plasmodium protein, unknown function	OG4_10989	not_phylum_specific	aaeg|AAEL006087-PA,afum|XP_751639,agam|AGAP002284-PA,amel|XP_394637,aory|AO090003	aaeg|AAEL006087-PA,afum|XP_751639,agam|AGAP002284-PA,amel|XP_394637,aory|AO090003	aaeg|AAEL006087-PA,afum|XP_751639,agam|AGAP002284-PA,amel|XP_394637,aory|AO090003
PFL2150c	CCCH-type Zn-finger protein, putative	OG4_11709	not_phylum_specific	aaeg|AAEL010535-PA,afum|XP_753263,agam|AGAP008634-PA,amel|XP_392829,aory|AO090113	aaeg|AAEL010535-PA,afum|XP_753263,agam|AGAP008634-PA,amel|XP_392829,aory|AO090113	aaeg|AAEL010535-PA,afum|XP_753263,agam|AGAP008634-PA,amel|XP_392829,aory|AO090113
PFL2220w	conserved Plasmodium protein, unknown function	OG4_37794	not_phylum_specific	bmor|BGIBMGA005657	bmor|BGIBMGA005657	bmor|BGIBMGA005657,pcha|PCAS_146170,pber|PB000233.02.0,pkno|PKH_146370,pviv|PVX_1
PFL2275c	FK506-binding protein (FKBP)-type peptidyl-propyl isomerase	OG4_10133	not_phylum_specific	rbal|NP_869261,rsol|NP_518905,bpse|YP_336065.1,drad|NP_295562,ecol|AP_004707,ncra	rbal|NP_869261,rsol|NP_518905,bpse|YP_336065.1,drad|NP_295562,ecol|AP_004707,ncra	rbal|NP_869261,rsol|NP_518905,bpse|YP_336065.1,drad|NP_295562,ecol|AP_004707,ncra
PFL2305w	conserved Plasmodium protein, unknown function	OG4_10642	not_phylum_specific	aaeg|AAEL007084-PB,afum|XP_750608,agam|AGAP005973-PA,amel|XP_624474,aory|AO090012	aaeg|AAEL007084-PB,afum|XP_750608,agam|AGAP005973-PA,amel|XP_624474,aory|AO090012	aaeg|AAEL007084-PB,afum|XP_750608,agam|AGAP005973-PA,amel|XP_624474,aory|AO090012
PFL2335w	conserved Plasmodium protein, unknown function	OG4_20346	not_phylum_specific	afum|XP_749370,tthe|13.m00306,tthe|56.m00294,cjej|YP_002343512,tvag|TVAG_008910,t	afum|XP_749370,bbov|XP_001610337.1,tthe|13.m00306,tthe|56.m00294,cjej|YP_00234351	afum|XP_749370,pkno|PKH_146600,bbov|XP_001610337.1,tthe|13.m00306,tthe|56.m00294,
PFL2345c	tat-binding protein homolog	OG4_11227	not_phylum_specific	aaeg|AAEL013676-PA,aaeg|AAEL014723-PA,afum|XP_746652,agam|AGAP007243-PA,amel|XP_6	aaeg|AAEL013676-PA,aaeg|AAEL014723-PA,afum|XP_746652,agam|AGAP007243-PA,amel|XP_6	aaeg|AAEL013676-PA,aaeg|AAEL014723-PA,afum|XP_746652,agam|AGAP007243-PA,amel|XP_6
PFL2390c	conserved Plasmodium protein, unknown function	OG4_21887	not_phylum_specific	crei|205673,nvec|estExt_gwp.C_1710091	tpar|XP_765452,ncan|NCLIV_035850,tgon|TGME49_070930,bbov|XP_001608714.1,tann|TA15	pber|PB000598.01.0,tpar|XP_765452,ncan|NCLIV_035850,tgon|TGME49_070930,bbov|XP_00
PFL2460w	coronin	OG4_10442	not_phylum_specific	aaeg|AAEL001360-PA,afum|XP_755760,agam|AGAP005891-PA,amel|XP_395546,aory|AO090023	aaeg|AAEL001360-PA,afum|XP_755760,agam|AGAP005891-PA,amel|XP_395546,aory|AO090023	aaeg|AAEL001360-PA,afum|XP_755760,agam|AGAP005891-PA,amel|XP_395546,aory|AO090023
PFL2480w	conserved Plasmodium protein, unknown function	OG4_54889	genus_specific			pber|PB300119.00.0,pcha|PCAS_146680,pkno|PKH_146930,pviv|PVX_101470
PFL2490c	conserved Plasmodium protein, unknown function	OG4_54968	genus_specific			pcha|PCAS_146700,pkno|PKH_146950,pviv|PVX_101480,pyoe|PY01704
PFI0610w	conserved Plasmodium protein, unknown function	OG4_13455	not_phylum_specific	aaeg|AAEL009879-PA,agam|AGAP003229-PA,amel|XP_623549,apis|XP_001945591,bmaa|14979	aaeg|AAEL009879-PA,agam|AGAP003229-PA,amel|XP_623549,apis|XP_001945591,bmaa|14979	aaeg|AAEL009879-PA,agam|AGAP003229-PA,amel|XP_623549,apis|XP_001945591,bmaa|14979
PF10_0091	zinc finger protein, putative	OG4_12793	not_phylum_specific	aaeg|AAEL005736-PB,agam|AGAP010143-PA,amel|XP_395716,apis|XP_001944266,apis|XP_0	aaeg|AAEL005736-PB,agam|AGAP010143-PA,amel|XP_395716,apis|XP_001944266,apis|XP_0	aaeg|AAEL005736-PB,agam|AGAP010143-PA,amel|XP_395716,apis|XP_001944266,apis|XP_0
PF11_0250	high mobility group-like protein NHP2, putative	OG4_10743	not_phylum_specific	aaeg|AAEL003352-PA,aful|NP_069598,afum|XP_749724,agam|AGAP008163-PA,amel|XP_3969	aaeg|AAEL003352-PA,aful|NP_069598,afum|XP_749724,agam|AGAP008163-PA,amel|XP_3969	aaeg|AAEL003352-PA,aful|NP_069598,afum|XP_749724,agam|AGAP008163-PA,amel|XP_3969
PF13_0042	fork head domain protein, putative	OG4_12423	not_phylum_specific	aaeg|AAEL013977-PA,aaeg|AAEL014585-PA,afum|XP_754465,amel|XP_394149,aory|AO09000	aaeg|AAEL013977-PA,aaeg|AAEL014585-PA,afum|XP_754465,amel|XP_394149,aory|AO09000	aaeg|AAEL013977-PA,aaeg|AAEL014585-PA,afum|XP_754465,amel|XP_394149,aory|AO09000
PF08_0083	conserved Plasmodium protein, unknown function	OG4_37691	phylum_specific		bbov|XP_001611467.1,tann|TA03960	bbov|XP_001611467.1,tann|TA03960,pber|PB000460.03.0,pviv|PVX_123125,pcha|PCAS_14
PFC0690c	conserved Plasmodium protein, unknown function	OG4_34106	not_phylum_specific	tthe|53.m00177	tthe|53.m00177,bbov|XP_001610787.1,tann|TA06340,tpar|XP_766430	pviv|PVX_095445,pyoe|PY05938,tthe|53.m00177,bbov|XP_001610787.1,pcha|PCAS_041450,
PFC0130c	conserved Plasmodium protein, unknown function	OG4_27859	phylum_specific		bbov|XP_001609979.1,ncan|NCLIV_046620,tann|TA12405,tpar|XP_764866,tgon|TGME49_026	bbov|XP_001609979.1,ncan|NCLIV_046620,pber|PB000610.01.0,pcha|PCAS_040230,pkno|PK
PF10_0278	nucleolar preribosomal assembly protein, putative	OG4_11440	not_phylum_specific	aaeg|AAEL004455-PA,afum|XP_747285,agam|AGAP003048-PA,amel|XP_623712,aory|AO09000	aaeg|AAEL004455-PA,afum|XP_747285,agam|AGAP003048-PA,amel|XP_623712,aory|AO09000	aaeg|AAEL004455-PA,afum|XP_747285,agam|AGAP003048-PA,amel|XP_623712,aory|AO09000
PF14_0433	erythrocyte membrane-like protein	OG4_33886	phylum_specific		ncan|NCLIV_069960,bbov|XP_001609971.1,tann|TA09070	ncan|NCLIV_069960,bbov|XP_001609971.1,pkno|PKH_126070,pviv|PVX_118205,tann|TA090
PFL1595w	conserved protein, unknown function	OG4_13372	not_phylum_specific	aaeg|AAEL009779-PA,agam|AGAP000425-PA,amel|XP_001120709,apis|XP_001951735,atha|NP	aaeg|AAEL009779-PA,agam|AGAP000425-PA,amel|XP_001120709,apis|XP_001951735,atha|NP	aaeg|AAEL009779-PA,agam|AGAP000425-PA,amel|XP_001120709,apis|XP_001951735,atha|NP
PF14_0301	conserved protein, unknown function	OG4_29268	phylum_specific		ncan|NCLIV_024630,tgon|TGME49_063300,bbov|XP_001611333.1,tann|TA18055	ncan|NCLIV_024630,tgon|TGME49_063300,bbov|XP_001611333.1,pber|PB000842.03.0,pcha
PF14_0393	structure specific recognition protein	OG4_11464	not_phylum_specific	aaeg|AAEL011425-PA,afum|XP_748973,agam|AGAP012335-PA,amel|XP_001120264,aory|AO09	aaeg|AAEL011425-PA,afum|XP_748973,agam|AGAP012335-PA,amel|XP_001120264,aory|AO09	aaeg|AAEL011425-PA,afum|XP_748973,agam|AGAP012335-PA,amel|XP_001120264,aory|AO09
PFI1355w	conserved Plasmodium protein, unknown function	OG4_25218	phylum_specific		bbov|XP_001612220.1,tann|TA12750,tpar|XP_764610,chom|Chro.60191,cmur|CMU_008400,c	bbov|XP_001612220.1,pkno|PKH_072540,tann|TA12750,pber|PB001580.02.0,pcha|PCAS_082
MAL7P1.38	regulator of chromosome condensation, putative	OG4_12743	not_phylum_specific	aaeg|AAEL007799-PA,afum|XP_746660,agam|AGAP003742-PA,amel|XP_394158,aory|AO09020	aaeg|AAEL007799-PA,afum|XP_746660,agam|AGAP003742-PA,amel|XP_394158,aory|AO09020	aaeg|AAEL007799-PA,afum|XP_746660,agam|AGAP003742-PA,amel|XP_394158,aory|AO09020
PFL0185c	nucleosome assembly protein 1, putative	OG4_10768	not_phylum_specific	agam|AGAP009639-PA,aaeg|AAEL005567-PB,afum|XP_754077,agam|AGAP001928-PA,amel|XP_6	agam|AGAP009639-PA,aaeg|AAEL005567-PB,afum|XP_754077,agam|AGAP001928-PA,amel|XP_6	agam|AGAP009639-PA,aaeg|AAEL005567-PB,afum|XP_754077,agam|AGAP001928-PA,amel|XP_6
PFL0635c	bromodomain protein, putative	OG4_22185	not_phylum_specific	edis|EDI_167780,otau|0100010296,ehis|EHI_049490,rcom|29765.m000749	bbov|XP_001610458.1,tann|TA19425,tpar|XP_765736,edis|EDI_167780,otau|0100010296,e	pkno|PKH_143020,pviv|PVX_123350,bbov|XP_001610458.1,tann|TA19425,pber|PB000190.02
PF14_0176	conserved Plasmodium protein, unknown function	OG4_24479	phylum_specific		bbov|XP_001610107.1,chom|Chro.10253,cmur|CMU_028970,cpar|cgd1_2220,ncan|NCLIV_05	bbov|XP_001610107.1,chom|Chro.10253,cmur|CMU_028970,cpar|cgd1_2220,ncan|NCLIV_05
PF11_0332	conserved Plasmodium protein, unknown function	OG4_41037	phylum_specific		cmur|CMU_031860,cpar|cgd5_190	cmur|CMU_031860,pcha|PCAS_092990,pkno|PKH_093010,pviv|PVX_092220,pyoe|PY07197,cp
PFL0450c	conserved Plasmodium protein, unknown function	OG4_13070	not_phylum_specific	aaeg|AAEL012503-PA,afum|XP_750732,agam|AGAP005936-PA,amel|XP_393591,apis|XP_00194	aaeg|AAEL012503-PA,afum|XP_750732,agam|AGAP005936-PA,amel|XP_393591,apis|XP_00194	aaeg|AAEL012503-PA,afum|XP_750732,agam|AGAP005936-PA,amel|XP_393591,apis|XP_00194
PF10_0328	bromodomain protein, putative	OG4_17223	not_phylum_specific	amel|XP_001123313,rbal|NP_868765,aory|AO090011000733,gsul|NP_954475,tthe|5.m0031	amel|XP_001123313,rbal|NP_868765,tpar|XP_766305,aory|AO090011000733,cpar|cgd5_63	pber|PB001232.02.0,pyoe|PY03146,pber|PB001419.02.0,pviv|PVX_111040,pyoe|PY03147,
PF11_0254	conserved Plasmodium protein, unknown function	OG4_34336	phylum_specific		bbov|XP_001610755.1,tann|TA06520,tpar|XP_766462	bbov|XP_001610755.1,tann|TA06520,tpar|XP_766462,pber|PB001033.01.0,pcha|PCAS_092
PF11_0293	multiprotein bridging factor type 1, putative	OG4_11324	not_phylum_specific	aaeg|AAEL008768-PA,afum|XP_754752,agam|AGAP004990-PA,amel|XP_623269,aory|AO09000	aaeg|AAEL008768-PA,afum|XP_754752,agam|AGAP004990-PA,amel|XP_623269,aory|AO09000	aaeg|AAEL008768-PA,afum|XP_754752,agam|AGAP004990-PA,amel|XP_623269,aory|AO09000
PF13_0099	conserved Plasmodium protein, unknown function	OG4_47959	genus_specific			pyoe|PY00192,pber|PB001378.02.0,pcha|PCAS_141770,pkno|PKH_141660,pviv|PVX_122690
PFC0126c	PFMNL-1 CISD1-like iron-sulfur protein, putative	OG4_34305	phylum_specific		bbov|XP_001609815.1,tgon|TGME49_060870,ncan|NCLIV_026300	bbov|XP_001609815.1,pber|PB000592.00.0,pcha|PCAS_040220,pkno|PKH_083750,pviv|PVX_
PFL1005c	chromodomain protein	OG4_36120	not_phylum_specific	spom|NP_593666	tann|TA02685,bbov|XP_001611526.1,spom|NP_593666	pkno|PKH_143750,tann|TA02685,bbov|XP_001611526.1,pyoe|PY04907,spom|NP_593666,pcha
PFF0200c	transcription factor with AP2 domain(s), putative	OG4_30621	not_phylum_specific	bant|YP_021305	bant|YP_021305,bbov|XP_001610230.1,tann|TA11665,tpar|XP_764727	bant|YP_021305,pcha|PCAS_010360,bbov|XP_001610230.1,pber|PB300561.00.0,pyoe|PY059
